# Supplementary material for: Transcriptome dynamics of the Myxococcus xanthus multicellular developmental program
Source: eLife. 2019 Oct 14;8:e50374. doi: 10.7554/eLife.50374 (PMC6791715; doi:10.7554/eLife.50374)
Supplement: Table 1—source data 1. [file elife-50374-table1-data1.xlsx]

## Sheet: Table 1—Source data 1
Table 1—Source data 1. Number of reads for each ORF of Myxococcus xanthus at 0, 6, 12, 24, 48, 72 and 96 hours of development.
					WT_0		Media	WT_6		Media	WT_12		Media	WT_24		Media	WT_48		Media	WT_72		Media	WT_96		Media
Gene (Locus_tag)	Annotation -product	START	END	strand	WT_0-1	WT_0-2	WT_0	WT_6-1	WT_6-2	WT_6	WT_12-1	WT_12-2	WT_12	WT_24-1	WT_24-2	WT_24	WT_48-1	WT_48-2	WT_48	WT_72-1	WT_72-2	WT_72	WT_96-1	WT_96-2	WT_96
MXAN_RS00015	chromosomal replication initiator protein DnaA	87	1439	+	103	95	99	76	56	66	85	96	90.5	23	94	58.5	105	70	87.5	99	109	104	112	107	109.5
MXAN_RS00020	hypothetical protein	1519	3420	+	70	96	83	55	60	57.5	52	50	51	24	100	62	90	64	77	116	117	116.5	165	136	150.5
MXAN_RS00025	inosine-5-monophosphate dehydrogenase	3553	3990	-	28	49	38.5	13	20	16.5	25	12	18.5	11	21	16	35	22	28.5	34	39	36.5	52	24	38
MXAN_RS00030	hypothetical protein	4009	4620	-	36	30	33	20	25	22.5	8	20	14	8	36	22	43	18	30.5	33	41	37	48	40	44
MXAN_RS00035	hypothetical protein	4634	5485	-	34	33	33.5	29	32	30.5	21	25	23	10	42	26	44	22	33	47	66	56.5	77	65	71
MXAN_RS00040	peptidase M16	5632	7044	+	172	160	166	107	91	99	110	131	120.5	82	206	144	235	122	178.5	178	174	176	207	183	195
MXAN_RS00045	peptidase M16	7044	8561	+	125	125	125	97	80	88.5	83	94	88.5	57	115	86	203	118	160.5	143	154	148.5	186	155	170.5
MXAN_RS00050	hypothetical protein	8667	8975	-	16	18	17	13	9	11	7	9	8	8	12	10	18	18	18	19	23	21	28	16	22
MXAN_RS00055	MFS transporter	9261	10496	-	74	79	76.5	31	46	38.5	33	26	29.5	16	62	39	68	35	51.5	78	82	80	95	80	87.5
MXAN_RS00060	capsular polysaccharide biosynthesis protein CapA	10660	12276	-	139	134	136.5	120	111	115.5	85	70	77.5	46	118	82	146	94	120	101	141	121	150	125	137.5
MXAN_RS00065	DoxD-like family protein	12409	12915	-	14	23	18.5	16	18	17	13	7	10	7	30	18.5	19	13	16	25	34	29.5	42	24	33
MXAN_RS00070	hypothetical protein	13054	14049	+	63	50	56.5	34	42	38	46	30	38	11	61	36	62	27	44.5	71	68	69.5	78	76	77
MXAN_RS00075	SAM-dependent methyltransferase	14066	14845	-	33	44	38.5	29	31	30	30	18	24	12	37	24.5	45	21	33	45	66	55.5	61	32	46.5
MXAN_RS00080	transcriptional regulator	15080	16390	+	79	70	74.5	48	55	51.5	34	33	33.5	24	63	43.5	79	58	68.5	78	80	79	106	70	88
MXAN_RS00085	esterase	16412	18307	-	89	125	107	72	53	62.5	58	54	56	25	81	53	103	64	83.5	99	128	113.5	157	110	133.5
MXAN_RS00090	glutathione synthase	18526	19494	-	57	86	71.5	38	44	41	46	38	42	22	52	37	78	42	60	59	81	70	75	65	70
MXAN_RS00095	serine/threonine protein kinase	19574	21268	-	100	124	112	75	64	69.5	75	77	76	43	97	70	111	74	92.5	133	132	132.5	141	140	140.5
MXAN_RS00100	hypothetical protein	21644	21940	-	9	13	11	16	11	13.5	9	9	9	8	16	12	38	17	27.5	35	26	30.5	34	21	27.5
MXAN_RS00105	hypothetical protein	21970	22266	-	15	14	14.5	16	9	12.5	18	10	14	9	14	11.5	65	22	43.5	46	34	40	46	24	35
MXAN_RS00110	tenascin-X	22471	24672	+	102	111	106.5	80	83	81.5	65	64	64.5	43	126	84.5	178	109	143.5	157	156	156.5	229	170	199.5
MXAN_RS00115	hypothetical protein	24666	25397	-	39	30	34.5	24	28	26	24	19	21.5	9	42	25.5	39	24	31.5	52	45	48.5	63	50	56.5
MXAN_RS00120	hypothetical protein	25822	27285	-	77	90	83.5	48	68	58	44	58	51	19	93	56	84	46	65	90	91	90.5	103	95	99
MXAN_RS00125	hypothetical protein	27440	28207	-	95	84	89.5	101	76	88.5	83	85	84	39	89	64	136	57	96.5	69	69	69	103	91	97
MXAN_RS00130	serine/threonine protein kinase	28264	31128	-	157	195	176	155	166	160.5	117	144	130.5	51	166	108.5	209	105	157	186	195	190.5	230	188	209
MXAN_RS00135	ribonuclease R	31391	33286	+	98	114	106	82	89	85.5	56	65	60.5	41	127	84	124	80	102	140	167	153.5	160	156	158
MXAN_RS00140	hypothetical protein	33315	33941	+	78	75	76.5	29	33	31	33	31	32	10	51	30.5	63	31	47	65	68	66.5	68	60	64
MXAN_RS00145	hypothetical protein	33951	34370	+	48	49	48.5	21	18	19.5	23	24	23.5	18	38	28	35	22	28.5	45	44	44.5	46	32	39
MXAN_RS00150	hypothetical protein	34381	35274	-	54	68	61	47	33	40	28	28	28	25	63	44	56	31	43.5	56	59	57.5	72	74	73
MXAN_RS00155	hypothetical protein	35219	35713	-	24	26	25	15	17	16	13	21	17	6	28	17	27	24	25.5	33	35	34	39	27	33
MXAN_RS00160	hypothetical protein	35989	38070	+	130	156	143	147	108	127.5	116	118	117	85	143	114	267	162	214.5	219	208	213.5	255	243	249
MXAN_RS00165	hypothetical protein	38087	39049	-	77	86	81.5	52	50	51	48	60	54	48	88	68	97	48	72.5	92	116	104	116	73	94.5
MXAN_RS00170	hypothetical protein	39368	39937	+	37	29	33	30	22	26	33	37	35	15	49	32	67	35	51	64	47	55.5	86	50	68
MXAN_RS00175	hypothetical protein	39934	40524	+	42	44	43	41	26	33.5	23	32	27.5	16	43	29.5	68	41	54.5	41	63	52	78	57	67.5
MXAN_RS00180	hypothetical protein	40722	41213	+	26	33	29.5	21	16	18.5	11	23	17	8	30	19	54	22	38	49	28	38.5	52	45	48.5
MXAN_RS00185	haloacid dehalogenase	41220	41990	-	53	38	45.5	32	29	30.5	39	34	36.5	21	67	44	64	37	50.5	38	50	44	73	81	77
MXAN_RS00190	sulfonate ABC transporter substrate-binding protein	42049	43059	-	25	37	31	30	34	32	24	22	23	17	47	32	80	31	55.5	73	87	80	83	80	81.5
MXAN_RS00195	sulfate ABC transporter permease	43139	43900	-	29	28	28.5	23	18	20.5	21	22	21.5	10	28	19	38	28	33	28	53	40.5	61	42	51.5
MXAN_RS00200	ABC transporter	43910	44809	-	35	38	36.5	25	35	30	18	22	20	10	42	26	47	25	36	50	49	49.5	64	56	60
MXAN_RS00205	hypothetical protein	45008	45361	+	14	19	16.5	15	11	13	11	9	10	7	26	16.5	24	16	20	31	21	26	37	28	32.5
MXAN_RS00210	hypothetical protein	45388	46008	-	30	39	34.5	20	16	18	22	24	23	5	27	16	40	16	28	36	49	42.5	58	34	46
MXAN_RS00215	glucose dehydrogenase	46167	47252	+	50	47	48.5	27	34	30.5	43	30	36.5	21	65	43	92	64	78	88	65	76.5	98	92	95
MXAN_RS00220	glycosyl hydrolase family 15	47274	49139	+	69	76	72.5	57	76	66.5	54	39	46.5	48	129	88.5	146	102	124	124	154	139	208	170	189
MXAN_RS00225	hypothetical protein	49156	51831	-	98	112	105	90	95	92.5	75	82	78.5	37	140	88.5	151	95	123	177	182	179.5	201	184	192.5
MXAN_RS00230	hypothetical protein	51872	53212	-	74	84	79	76	47	61.5	48	42	45	26	77	51.5	87	50	68.5	78	89	83.5	112	88	100
MXAN_RS00235	hypothetical protein	53209	53673	-	91	81	86	35	48	41.5	46	38	42	24	34	29	53	27	40	42	42	42	74	61	67.5
MXAN_RS00240	hypothetical protein	53785	54915	+	49	76	62.5	38	37	37.5	40	37	38.5	24	68	46	51	46	48.5	85	87	86	85	64	74.5
MXAN_RS00245	hypothetical protein	54872	55456	-	43	54	48.5	16	23	19.5	30	28	29	7	46	26.5	49	29	39	48	57	52.5	74	43	58.5
MXAN_RS00250	hypothetical protein	55489	56160	-	54	47	50.5	24	28	26	22	37	29.5	13	58	35.5	74	47	60.5	61	55	58	71	51	61
MXAN_RS00255	hypothetical protein	56126	56482	-	23	26	24.5	8	19	13.5	15	26	20.5	5	34	19.5	44	23	33.5	28	56	42	39	32	35.5
MXAN_RS00260	hypothetical protein	56489	57073	-	60	81	70.5	32	45	38.5	53	65	59	22	88	55	92	46	69	78	94	86	98	105	101.5
MXAN_RS00265	hypothetical protein	57099	57983	-	103	120	111.5	63	51	57	74	88	81	28	102	65	104	73	88.5	116	114	115	115	98	106.5
MXAN_RS00270	hypothetical protein	58046	58831	+	28	46	37	27	20	23.5	25	22	23.5	8	32	20	48	31	39.5	52	52	52	49	52	50.5
MXAN_RS00275	hypothetical protein	58837	59880	-	44	50	47	29	27	28	19	33	26	8	63	35.5	70	37	53.5	77	66	71.5	74	72	73
MXAN_RS00280	hypothetical protein	59886	60509	+	37	33	35	23	30	26.5	22	18	20	5	36	20.5	45	21	33	48	54	51	51	35	43
MXAN_RS00285	hypothetical protein	60556	60996	-	42	40	41	41	43	42	68	85	76.5	39	58	48.5	52	43	47.5	41	49	45	103	58	80.5
MXAN_RS00290	hypothetical protein	61150	62271	+	41	48	44.5	23	45	34	26	33	29.5	9	57	33	75	31	53	58	84	71	83	72	77.5
MXAN_RS00295	RNA degradosome polyphosphate kinase	62304	64466	-	137	142	139.5	96	108	102	74	79	76.5	59	137	98	189	136	162.5	171	197	184	250	206	228
MXAN_RS00300	hypothetical protein	64622	65146	+	48	53	50.5	40	45	42.5	43	29	36	16	46	31	52	32	42	67	48	57.5	81	42	61.5
MXAN_RS00305	hypothetical protein	65246	65800	+	27	33	30	23	21	22	19	19	19	10	36	23	31	27	29	34	44	39	47	35	41
MXAN_RS00310	hypothetical protein	65872	68061	-	79	90	84.5	74	74	74	75	53	64	27	94	60.5	114	60	87	116	153	134.5	178	123	150.5
MXAN_RS00315	histidine kinase	68306	70582	+	102	112	107	67	70	68.5	60	71	65.5	42	134	88	147	113	130	144	177	160.5	187	164	175.5
MXAN_RS00320	MBL fold metallo-hydrolase	70592	71488	-	44	47	45.5	30	29	29.5	13	29	21	16	44	30	50	30	40	64	68	66	66	59	62.5
MXAN_RS00325	mannose-6-phosphate isomerase	71629	72132	-	38	41	39.5	35	36	35.5	49	51	50	16	56	36	70	43	56.5	58	95	76.5	93	63	78
MXAN_RS00330	cell division protein FtsY	72317	73297	-	60	65	62.5	54	37	45.5	31	30	30.5	9	60	34.5	56	30	43	63	96	79.5	78	70	74
MXAN_RS00335	RNA-splicing ligase RtcB	73389	74741	-	84	97	90.5	41	45	43	55	47	51	38	90	64	113	71	92	110	116	113	109	112	110.5
MXAN_RS00340	hypothetical protein	75019	75351	+	19	10	14.5	15	10	12.5	19	19	19	24	32	28	146	128	137	56	53	54.5	118	61	89.5
MXAN_RS00345	transcriptional regulator	75669	76625	+	46	44	45	29	38	33.5	31	24	27.5	18	46	32	58	45	51.5	56	61	58.5	85	69	77
MXAN_RS00350	hypothetical protein	76736	77047	+	59	76	67.5	22	26	24	34	32	33	18	23	20.5	37	24	30.5	31	47	39	51	41	46
MXAN_RS00355	serine/threonine protein kinase	78128	79564	+	70	83	76.5	51	44	47.5	36	32	34	22	68	45	97	48	72.5	89	102	95.5	112	90	101
MXAN_RS00360	hypothetical protein	79567	80331	-	27	43	35	18	25	21.5	18	14	16	6	39	22.5	41	24	32.5	47	71	59	53	45	49
MXAN_RS00365	thioesterase	80456	80920	-	56	41	48.5	21	28	24.5	24	28	26	13	37	25	36	14	25	36	32	34	21	36	28.5
MXAN_RS00370	thioesterase	80917	81369	-	24	32	28	19	26	22.5	30	34	32	13	26	19.5	44	18	31	45	28	36.5	52	25	38.5
MXAN_RS00375	hypothetical protein	81438	82439	-	63	72	67.5	129	91	110	100	111	105.5	70	90	80	132	71	101.5	138	101	119.5	162	120	141
MXAN_RS00380	amidohydrolase	82600	86007	+	326	315	320.5	142	127	134.5	107	94	100.5	39	215	127	214	130	172	236	271	253.5	257	241	249
MXAN_RS00385	appr-1-p processing domain-containing protein	86056	86520	+	21	26	23.5	15	16	15.5	12	14	13	10	32	21	21	12	16.5	21	37	29	30	29	29.5
MXAN_RS00390	hypothetical protein	86696	87862	+	52	72	62	43	42	42.5	26	25	25.5	9	61	35	74	35	54.5	85	72	78.5	89	88	88.5
MXAN_RS00395	2,4-dienoyl-CoA reductase	87914	88792	-	31	36	33.5	27	12	19.5	24	30	27	11	46	28.5	53	18	35.5	63	53	58	48	56	52
MXAN_RS00400	TetR family transcriptional regulator	88836	89504	-	34	34	34	18	23	20.5	19	16	17.5	8	36	22	46	19	32.5	41	51	46	72	51	61.5
MXAN_RS00405	exopolyphosphatase	89570	91279	+	69	73	71	67	74	70.5	59	34	46.5	22	103	62.5	106	64	85	85	114	99.5	123	107	115
MXAN_RS00410	acetyl-CoA carboxylase carboxyltransferase subunit	91284	92900	+	68	92	80	67	66	66.5	74	48	61	28	107	67.5	97	48	72.5	101	109	105	127	90	108.5
MXAN_RS00415	3-methylcrotonyl-CoA carboxylase subunit alpha	92915	94909	+	98	95	96.5	86	78	82	61	52	56.5	33	140	86.5	120	57	88.5	115	133	124	166	123	144.5
MXAN_RS00420	hypothetical protein	95005	96057	+	51	58	54.5	34	54	44	33	25	29	15	56	35.5	59	29	44	72	86	79	102	60	81
MXAN_RS00425	hypothetical protein	96070	96987	+	86	71	78.5	41	46	43.5	50	50	50	16	71	43.5	68	43	55.5	74	83	78.5	86	82	84
MXAN_RS00430	hypothetical protein	96996	97583	+	88	95	91.5	51	42	46.5	46	76	61	24	81	52.5	60	34	47	57	72	64.5	63	86	74.5
MXAN_RS00435	hypothetical protein	97598	98335	+	37	37	37	27	28	27.5	23	12	17.5	8	45	26.5	39	31	35	54	65	59.5	56	63	59.5
MXAN_RS00440	MFS transporter	98351	99553	-	61	62	61.5	57	46	51.5	31	32	31.5	15	72	43.5	71	20	45.5	50	67	58.5	70	79	74.5
MXAN_RS00445	iron oxidase	99616	100686	+	54	50	52	43	43	43	35	40	37.5	21	66	43.5	55	44	49.5	74	73	73.5	96	68	82
MXAN_RS00450	glutathione S-transferase	100774	101418	+	44	47	45.5	29	24	26.5	24	24	24	3	30	16.5	38	25	31.5	56	48	52	63	50	56.5
MXAN_RS00455	TetR family transcriptional regulator	101508	102089	+	38	39	38.5	17	19	18	15	17	16	9	30	19.5	55	29	42	41	41	41	60	52	56
MXAN_RS00460	RND transporter	102437	103465	+	76	71	73.5	46	45	45.5	50	52	51	27	94	60.5	74	46	60	83	91	87	105	79	92
MXAN_RS00465	multidrug efflux RND transporter permease subunit	103480	106620	+	138	160	149	105	94	99.5	76	92	84	37	183	110	178	103	140.5	171	239	205	272	192	232
MXAN_RS00470	hypothetical protein	106672	107040	-	64	85	74.5	15	11	13	10	12	11	8	30	19	21	11	16	18	24	21	33	26	29.5
MXAN_RS00475	amidohydrolase	107033	108109	-	339	330	334.5	57	55	56	53	40	46.5	29	74	51.5	103	54	78.5	97	123	110	112	94	103
MXAN_RS00480	histidine kinase	108152	110458	-	196	162	179	84	79	81.5	88	73	80.5	33	118	75.5	111	86	98.5	136	165	150.5	154	148	151
MXAN_RS00485	hypothetical protein	110594	111340	-	35	46	40.5	23	40	31.5	20	18	19	15	29	22	48	29	38.5	43	56	49.5	61	55	58
MXAN_RS00490	phosphatidylinositol kinase	111354	112583	-	57	58	57.5	38	44	41	42	41	41.5	13	69	41	75	44	59.5	75	82	78.5	105	88	96.5
MXAN_RS00495	hypothetical protein	112585	114258	-	83	103	93	60	62	61	27	49	38	30	92	61	98	62	80	112	107	109.5	142	125	133.5
MXAN_RS00500	peptidase M28	114710	116215	+	91	100	95.5	87	54	70.5	63	56	59.5	23	80	51.5	112	66	89	132	122	127	118	127	122.5
MXAN_RS00505	hypothetical protein	116347	117471	+	67	52	59.5	42	37	39.5	31	41	36	18	57	37.5	78	33	55.5	85	79	82	101	79	90
MXAN_RS36395	hypothetical protein	117849	118238	+	16	19	17.5	10	22	16	18	12	15	7	34	20.5	30	25	27.5	36	37	36.5	49	33	41
MXAN_RS00515	hypothetical protein	118427	118753	+	76	64	70	51	52	51.5	72	67	69.5	53	47	50	59	40	49.5	39	53	46	59	33	46
MXAN_RS00520	aminoglycoside phosphotransferase	118762	119688	-	43	50	46.5	38	42	40	21	32	26.5	21	47	34	60	30	45	62	62	62	84	64	74
MXAN_RS00525	MFS transporter	119698	121449	-	76	69	72.5	62	63	62.5	47	38	42.5	22	95	58.5	88	50	69	110	142	126	121	97	109
MXAN_RS00530	hypothetical protein	121790	123724	+	53	72	62.5	89	83	86	42	84	63	31	122	76.5	148	115	131.5	166	186	176	162	168	165
MXAN_RS00535	membrane protein	124014	125240	+	79	108	93.5	37	57	47	41	31	36	19	65	42	87	43	65	80	96	88	83	89	86
MXAN_RS00540	ABC transporter substrate-binding protein	125260	126480	+	62	74	68	38	41	39.5	31	45	38	12	65	38.5	70	47	58.5	77	102	89.5	101	85	93
MXAN_RS00545	hypothetical protein	126904	127737	-	42	47	44.5	26	22	24	28	11	19.5	11	32	21.5	41	24	32.5	48	48	48	81	64	72.5
MXAN_RS00550	cardiolipin synthase B	127779	129026	+	75	40	57.5	49	38	43.5	36	30	33	15	51	33	68	38	53	57	104	80.5	99	70	84.5
MXAN_RS00555	hypothetical protein	129078	130409	+	88	88	88	57	60	58.5	69	55	62	32	86	59	102	66	84	92	96	94	120	105	112.5
MXAN_RS00560	acetyltransferase	130502	131032	+	29	33	31	29	28	28.5	18	9	13.5	13	24	18.5	41	37	39	50	42	46	52	41	46.5
MXAN_RS00565	hypothetical protein	131035	132717	-	123	135	129	146	120	133	89	103	96	68	112	90	165	119	142	157	192	174.5	167	195	181
MXAN_RS00570	transglycosylase	132926	134035	+	46	55	50.5	21	32	26.5	35	27	31	13	58	35.5	72	37	54.5	61	71	66	103	82	92.5
MXAN_RS00575	hypothetical protein	134069	134875	-	121	110	115.5	78	81	79.5	82	100	91	35	73	54	140	47	93.5	95	130	112.5	105	120	112.5
MXAN_RS00580	ATPase AAA	134929	136269	-	95	107	101	70	75	72.5	57	59	58	28	80	54	83	56	69.5	94	108	101	97	93	95
MXAN_RS00585	protein kinase	136328	139102	-	142	154	148	109	117	113	80	85	82.5	49	164	106.5	155	96	125.5	187	228	207.5	209	192	200.5
MXAN_RS00590	hypothetical protein	139252	139824	-	42	48	45	25	28	26.5	25	38	31.5	6	35	20.5	39	25	32	53	57	55	62	51	56.5
MXAN_RS00595	hypothetical protein	139837	141180	-	83	106	94.5	58	58	58	43	53	48	19	65	42	81	40	60.5	80	110	95	112	113	112.5
MXAN_RS00600	hypothetical protein	141430	141840	+	40	53	46.5	18	22	20	23	12	17.5	19	26	22.5	42	14	28	29	38	33.5	49	41	45
MXAN_RS00605	methylmalonate-semialdehyde dehydrogenase (acylating)	141977	143503	+	334	334	334	413	380	396.5	296	385	340.5	165	267	216	497	256	376.5	441	319	380	495	502	498.5
MXAN_RS00610	hypothetical protein	143578	144831	+	676	711	693.5	491	467	479	519	556	537.5	380	504	442	538	232	385	426	357	391.5	571	530	550.5
MXAN_RS00615	hypothetical protein	144824	146035	+	443	496	469.5	397	270	333.5	326	374	350	238	347	292.5	505	308	406.5	431	352	391.5	472	611	541.5
MXAN_RS00620	uracil phosphoribosyltransferase	146048	146683	+	186	214	200	168	151	159.5	154	192	173	116	120	118	295	131	213	193	140	166.5	217	310	263.5
MXAN_RS00625	hypothetical protein	146824	147303	+	95	114	104.5	55	33	44	47	68	57.5	30	52	41	91	39	65	91	47	69	98	100	99
MXAN_RS00630	metallophosphatase	147385	148707	+	83	77	80	75	63	69	46	57	51.5	23	86	54.5	99	51	75	103	119	111	115	91	103
MXAN_RS00635	hypothetical protein	148831	150870	+	188	220	204	168	166	167	210	232	221	178	272	225	264	139	201.5	240	244	242	275	205	240
MXAN_RS00640	hypothetical protein	150949	151809	+	54	61	57.5	47	42	44.5	28	51	39.5	19	56	37.5	80	41	60.5	47	73	60	67	70	68.5
MXAN_RS00645	hypothetical protein	151806	153659	+	199	222	210.5	105	111	108	105	110	107.5	39	142	90.5	159	76	117.5	167	198	182.5	201	163	182
MXAN_RS00650	chloride channel protein	153663	154964	-	41	52	46.5	48	42	45	41	38	39.5	20	88	54	56	43	49.5	68	70	69	80	96	88
MXAN_RS00655	hypothetical protein	155186	156238	+	2350	2942	2646	411	378	394.5	346	310	328	119	220	169.5	534	271	402.5	451	364	407.5	328	327	327.5
MXAN_RS00660	hypothetical protein	156342	157364	-	55	51	53	47	41	44	37	37	37	8	48	28	72	35	53.5	47	72	59.5	65	74	69.5
MXAN_RS00665	hypothetical protein	157340	157993	+	56	49	52.5	27	29	28	21	27	24	3	28	15.5	60	28	44	45	69	57	63	59	61
MXAN_RS00670	apolipoprotein N-acyltransferase	157990	159615	+	72	83	77.5	61	43	52	45	44	44.5	17	79	48	84	52	68	80	99	89.5	131	116	123.5
MXAN_RS00675	hypothetical protein	159737	160612	-	42	43	42.5	31	28	29.5	20	14	17	8	48	28	43	21	32	54	68	61	84	37	60.5
MXAN_RS00680	oxidoreductase	160655	162178	-	164	144	154	67	55	61	61	78	69.5	30	80	55	79	51	65	102	96	99	114	109	111.5
MXAN_RS00685	hypothetical protein	162330	163220	+	56	40	48	29	33	31	30	22	26	8	47	27.5	49	48	48.5	61	69	65	65	63	64
MXAN_RS00690	RNA-directed DNA polymerase	163224	164681	-	100	99	99.5	66	46	56	44	43	43.5	30	78	54	98	51	74.5	114	130	122	153	102	127.5
MXAN_RS00695	hypothetical protein	165082	166935	-	164	187	175.5	99	78	88.5	67	83	75	43	116	79.5	188	80	134	175	140	157.5	180	150	165
MXAN_RS00700	hypothetical protein	166932	173471	-	451	465	458	251	264	257.5	225	243	234	142	332	237	481	279	380	503	501	502	530	517	523.5
MXAN_RS00705	cupin	173554	174441	-	42	45	43.5	46	23	34.5	26	20	23	11	55	33	62	32	47	61	56	58.5	80	63	71.5
MXAN_RS00710	hypothetical protein	174457	177189	-	195	189	192	103	148	125.5	109	92	100.5	56	172	114	194	128	161	218	236	227	233	224	228.5
MXAN_RS00715	scramblase	177208	178092	-	38	31	34.5	36	37	36.5	28	17	22.5	15	54	34.5	42	16	29	50	76	63	67	67	67
MXAN_RS00720	hypothetical protein	178112	181291	-	148	166	157	126	164	145	130	135	132.5	55	174	114.5	199	116	157.5	204	229	216.5	254	201	227.5
MXAN_RS00725	1-acyl-sn-glycerol-3-phosphate acyltransferase	181382	182230	-	50	53	51.5	35	38	36.5	28	43	35.5	17	62	39.5	59	20	39.5	44	62	53	64	61	62.5
MXAN_RS00730	hypothetical protein	182235	185459	-	158	166	162	196	188	192	151	210	180.5	94	255	174.5	283	161	222	229	242	235.5	283	278	280.5
MXAN_RS00735	serine/threonine protein phosphatase	185456	186721	-	57	64	60.5	95	104	99.5	64	89	76.5	24	91	57.5	122	84	103	106	101	103.5	118	118	118
MXAN_RS00740	hypothetical protein	186938	187270	-	20	12	16	22	22	22	22	20	21	10	32	21	68	55	61.5	52	50	51	51	46	48.5
MXAN_RS00745	SAM-dependent methyltransferase	187417	188298	-	67	56	61.5	62	63	62.5	54	52	53	35	59	47	78	48	63	76	86	81	91	99	95
MXAN_RS00750	hypothetical protein	188295	189032	-	23	38	30.5	46	32	39	20	34	27	12	51	31.5	60	25	42.5	68	47	57.5	55	55	55
MXAN_RS00755	histidine kinase	189029	190387	-	65	74	69.5	75	103	89	73	75	74	30	79	54.5	125	93	109	157	109	133	161	182	171.5
MXAN_RS00760	hypothetical protein	190384	190599	-	23	41	32	42	46	44	27	43	35	17	38	27.5	73	51	62	49	46	47.5	85	92	88.5
MXAN_RS00765	threonine transporter RhtB	190980	191867	+	34	29	31.5	24	26	25	24	22	23	16	40	28	37	32	34.5	48	62	55	79	62	70.5
MXAN_RS00770	hypothetical protein	191845	192618	+	54	38	46	33	24	28.5	18	32	25	18	39	28.5	55	36	45.5	39	54	46.5	67	55	61
MXAN_RS00775	hypothetical protein	192619	193359	-	25	25	25	26	36	31	24	24	24	10	34	22	45	21	33	29	42	35.5	65	53	59
MXAN_RS00780	alpha/beta hydrolase	193489	194274	+	195	208	201.5	108	123	115.5	86	104	95	48	100	74	150	85	117.5	127	121	124	103	129	116
MXAN_RS00785	hypothetical protein	194300	194734	+	44	47	45.5	47	41	44	26	29	27.5	11	35	23	78	28	53	51	57	54	41	68	54.5
MXAN_RS00790	molybdopterin-binding oxidoreductase	194842	195537	-	39	33	36	29	24	26.5	57	34	45.5	28	89	58.5	74	48	61	74	60	67	69	61	65
MXAN_RS00795	thiosulfate reductase cytochrome B subunit	195530	196207	-	26	31	28.5	45	34	39.5	69	78	73.5	44	118	81	91	58	74.5	75	90	82.5	77	71	74
MXAN_RS00800	membrane protein	196477	197580	+	35	38	36.5	37	44	40.5	30	37	33.5	13	59	36	82	44	63	84	89	86.5	110	61	85.5
MXAN_RS00805	K+-transporting ATPase subunit F	197689	197778	+	2	5	3.5	3	2	2.5	8	3	5.5	2	5	3.5	9	4	6.5	6	4	5	9	9	9
MXAN_RS00810	potassium-transporting ATPase subunit A	197788	199509	+	72	85	78.5	40	50	45	56	54	55	36	95	65.5	111	68	89.5	118	117	117.5	142	103	122.5
MXAN_RS00815	potassium-transporting ATPase subunit B	199511	201571	+	91	94	92.5	77	73	75	61	60	60.5	39	121	80	127	87	107	134	152	143	196	147	171.5
MXAN_RS00820	potassium-transporting ATPase C chain	201586	202221	+	33	33	33	18	26	22	12	19	15.5	8	32	20	34	24	29	40	49	44.5	58	52	55
MXAN_RS00825	histidine kinase	202310	203479	+	51	55	53	31	36	33.5	34	27	30.5	12	63	37.5	76	37	56.5	54	91	72.5	89	75	82
MXAN_RS00830	PAS domain-containing sensor histidine kinase	203476	205323	+	103	83	93	64	59	61.5	45	56	50.5	18	84	51	103	59	81	111	121	116	161	102	131.5
MXAN_RS00835	hypothetical protein	205532	205831	+	32	33	32.5	16	13	14.5	16	16	16	14	16	15	32	11	21.5	28	19	23.5	38	29	33.5
MXAN_RS00840	hypothetical protein	205828	206334	+	44	37	40.5	25	15	20	14	25	19.5	8	32	20	35	21	28	46	37	41.5	64	46	55
MXAN_RS00845	metal-binding protein	206411	206878	-	21	20	20.5	20	14	17	11	14	12.5	5	35	20	29	14	21.5	40	31	35.5	36	34	35
MXAN_RS00850	sigma-54-dependent Fis family transcriptional regulator	207019	208380	-	74	59	66.5	47	47	47	33	33	33	22	55	38.5	66	46	56	75	98	86.5	92	92	92
MXAN_RS00855	hypothetical protein	208434	208928	+	31	26	28.5	23	19	21	31	19	25	13	38	25.5	41	42	41.5	47	48	47.5	48	49	48.5
MXAN_RS00860	methyl-accepting chemotaxis protein	209306	210898	+	157	169	163	85	79	82	52	87	69.5	34	99	66.5	120	63	91.5	134	148	141	127	133	130
MXAN_RS00865	formate--tetrahydrofolate ligase	210960	212615	-	99	94	96.5	58	63	60.5	47	47	47	29	73	51	114	61	87.5	115	144	129.5	125	95	110
MXAN_RS36400	hypothetical protein	212857	213132	-	32	29	30.5	9	12	10.5	14	20	17	7	19	13	20	11	15.5	19	33	26	25	37	31
MXAN_RS00870	PAS domain-containing sensor histidine kinase	213061	214989	+	72	88	80	73	73	73	49	59	54	19	120	69.5	114	65	89.5	103	130	116.5	171	148	159.5
MXAN_RS00875	membrane protein	214997	215878	-	27	35	31	32	38	35	31	24	27.5	21	40	30.5	48	39	43.5	63	62	62.5	70	60	65
MXAN_RS00880	sulfurtransferase	215875	216486	-	30	29	29.5	33	35	34	49	25	37	32	49	40.5	66	41	53.5	54	53	53.5	66	52	59
MXAN_RS00885	Zn-dependent hydrolase	216504	217208	-	51	54	52.5	85	77	81	120	89	104.5	82	80	81	157	113	135	148	137	142.5	88	94	91
MXAN_RS00890	acetoacetate metabolism regulatory protein AtoC	217450	218736	-	54	55	54.5	44	63	53.5	41	61	51	31	56	43.5	100	57	78.5	93	99	96	128	86	107
MXAN_RS00895	pyridine nucleotide-disulfide oxidoreductase	218766	220097	-	115	89	102	729	698	713.5	813	900	856.5	615	803	709	453	289	371	347	340	343.5	438	372	405
MXAN_RS00900	membrane assembly protein AsmA	220189	222891	-	420	401	410.5	274	250	262	234	242	238	136	258	197	414	178	296	339	324	331.5	366	307	336.5
MXAN_RS00905	hypothetical protein	223256	223675	-	18	17	17.5	21	11	16	13	14	13.5	11	21	16	21	18	19.5	41	36	38.5	40	41	40.5
MXAN_RS00910	hypothetical protein	223688	224326	-	30	45	37.5	27	20	23.5	23	26	24.5	16	67	41.5	53	30	41.5	65	54	59.5	91	64	77.5
MXAN_RS00915	hypothetical protein	224504	226126	-	78	82	80	47	79	63	116	97	106.5	226	320	273	372	172	272	317	301	309	347	292	319.5
MXAN_RS00920	hypothetical protein	226126	228057	+	83	86	84.5	72	55	63.5	54	47	50.5	21	110	65.5	150	85	117.5	128	153	140.5	168	154	161
MXAN_RS00925	hypothetical protein	228066	228467	-	14	14	14	12	12	12	10	8	9	8	16	12	31	18	24.5	36	30	33	39	26	32.5
MXAN_RS00930	hypothetical protein	228610	229587	-	51	38	44.5	51	38	44.5	30	36	33	19	50	34.5	45	41	43	71	69	70	83	54	68.5
MXAN_RS00935	hypothetical protein	229700	231832	-	103	112	107.5	78	72	75	70	61	65.5	31	101	66	170	95	132.5	159	177	168	203	129	166
MXAN_RS00940	transcriptional regulator	231829	232224	-	21	27	24	20	25	22.5	18	20	19	9	26	17.5	28	10	19	43	40	41.5	56	32	44
MXAN_RS00945	fatty acid hydroxylase	232374	233189	-	395	468	431.5	65	55	60	90	77	83.5	65	133	99	155	58	106.5	226	166	196	303	148	225.5
MXAN_RS00950	hypothetical protein	233467	233817	+	14	20	17	12	5	8.5	11	6	8.5	11	28	19.5	44	16	30	30	35	32.5	41	24	32.5
MXAN_RS00955	hypothetical protein	233826	234929	-	64	103	83.5	64	89	76.5	61	84	72.5	39	85	62	110	61	85.5	95	93	94	103	98	100.5
MXAN_RS00960	VWA domain-containing protein	234948	236384	-	69	85	77	51	61	56	27	36	31.5	21	95	58	57	37	47	79	118	98.5	110	98	104
MXAN_RS00965	histidine kinase	236498	239356	-	169	196	182.5	117	103	110	85	94	89.5	41	151	96	176	121	148.5	171	219	195	223	190	206.5
MXAN_RS00970	histidine kinase	239406	241313	+	107	94	100.5	88	62	75	71	53	62	19	105	62	114	77	95.5	122	138	130	156	149	152.5
MXAN_RS00975	histidine kinase	241318	243864	-	111	98	104.5	78	89	83.5	85	89	87	42	142	92	147	89	118	149	165	157	211	146	178.5
MXAN_RS00980	elongation factor GreAB	243905	244420	-	34	39	36.5	19	26	22.5	12	8	10	5	22	13.5	37	24	30.5	40	43	41.5	44	52	48
MXAN_RS00985	sulfurtransferase	244507	244788	+	26	28	27	12	17	14.5	16	15	15.5	9	25	17	40	21	30.5	41	27	34	38	38	38
MXAN_RS00990	permease	244803	245759	+	56	44	50	42	54	48	25	36	30.5	14	53	33.5	66	38	52	60	69	64.5	110	75	92.5
MXAN_RS00995	alpha/beta hydrolase	245784	246728	-	39	51	45	51	49	50	28	24	26	13	48	30.5	75	38	56.5	63	67	65	87	71	79
MXAN_RS01000	amine oxidase	247025	248320	+	57	58	57.5	43	50	46.5	24	32	28	18	69	43.5	64	45	54.5	64	92	78	107	74	90.5
MXAN_RS01005	RNA polymerase sigma factor	248324	249289	+	48	49	48.5	37	50	43.5	23	29	26	15	56	35.5	58	35	46.5	55	82	68.5	76	43	59.5
MXAN_RS01010	methyltransferase type 11	249306	249884	-	86	75	80.5	20	26	23	49	20	34.5	20	45	32.5	77	33	55	80	71	75.5	68	85	76.5
MXAN_RS01015	diacylglyceryl transferase	250000	250842	-	77	70	73.5	43	28	35.5	47	55	51	35	48	41.5	117	78	97.5	119	86	102.5	100	111	105.5
MXAN_RS01020	peptidase S8	251454	252881	+	372	405	388.5	552	477	514.5	610	615	612.5	571	723	647	1043	596	819.5	563	464	513.5	689	736	712.5
MXAN_RS01025	hypothetical protein	252891	253361	+	137	157	147	200	187	193.5	232	184	208	140	194	167	435	234	334.5	280	191	235.5	410	349	379.5
MXAN_RS01030	hypothetical protein	254746	255348	+	39	46	42.5	32	19	25.5	14	12	13	8	30	19	29	23	26	38	45	41.5	45	53	49
MXAN_RS01035	lytic transglycosylase	255625	258021	+	98	108	103	101	106	103.5	109	80	94.5	101	155	128	307	130	218.5	228	243	235.5	361	287	324
MXAN_RS01040	short-chain dehydrogenase	258083	258829	-	90	75	82.5	44	37	40.5	36	38	37	27	55	41	77	31	54	75	56	65.5	97	77	87
MXAN_RS01045	aminotransferase	258998	260218	-	1668	1678	1673	42	54	48	57	44	50.5	80	132	106	267	94	180.5	206	212	209	234	172	203
MXAN_RS01050	ArsR family transcriptional regulator	260222	260698	-	410	411	410.5	8	17	12.5	16	8	12	25	59	42	97	39	68	99	67	83	94	65	79.5
MXAN_RS01055	TetR family transcriptional regulator	261610	262353	+	59	68	63.5	28	44	36	27	43	35	15	30	22.5	46	25	35.5	45	59	52	93	57	75
MXAN_RS01060	3-oxoacyl-ACP synthase	262363	263358	+	64	90	77	44	40	42	24	27	25.5	20	39	29.5	73	33	53	78	80	79	85	62	73.5
MXAN_RS01065	long-chain-fatty-acid--CoA ligase	263367	264944	+	79	100	89.5	55	56	55.5	42	38	40	21	82	51.5	85	43	64	72	100	86	122	94	108
MXAN_RS01070	hypothetical protein	264981	265670	+	154	155	154.5	21	35	28	39	39	39	16	40	28	58	31	44.5	49	60	54.5	71	58	64.5
MXAN_RS01075	hypothetical protein	265880	267541	+	113	148	130.5	74	85	79.5	50	59	54.5	33	74	53.5	96	60	78	100	133	116.5	116	107	111.5
MXAN_RS01080	alpha/beta hydrolase	267544	268734	+	51	49	50	39	38	38.5	13	26	19.5	7	58	32.5	65	32	48.5	64	101	82.5	98	66	82
MXAN_RS01085	lipase	268797	269795	-	110	104	107	45	38	41.5	34	32	33	29	55	42	76	42	59	66	75	70.5	103	63	83
MXAN_RS01090	zinc-binding dehydrogenase	269920	270957	+	44	33	38.5	29	26	27.5	35	25	30	10	52	31	65	33	49	62	80	71	72	59	65.5
MXAN_RS01095	hypothetical protein	270967	271611	-	45	41	43	25	21	23	23	16	19.5	8	30	19	25	17	21	37	50	43.5	65	41	53
MXAN_RS01100	hypothetical protein	271678	273075	-	73	78	75.5	54	53	53.5	43	43	43	12	78	45	77	47	62	98	100	99	94	95	94.5
MXAN_RS01105	long-chain-fatty-acid--CoA ligase	273221	274738	+	58	65	61.5	39	50	44.5	31	41	36	19	78	48.5	83	47	65	80	104	92	107	82	94.5
MXAN_RS01110	chemotaxis protein	275249	276880	-	87	78	82.5	47	74	60.5	34	50	42	17	84	50.5	100	43	71.5	97	114	105.5	137	109	123
MXAN_RS01115	transcriptional regulator	277365	277733	+	33	25	29	51	35	43	20	34	27	16	43	29.5	105	58	81.5	55	56	55.5	52	44	48
MXAN_RS01120	hybrid sensor histidine kinase/response regulator	277754	279280	-	113	90	101.5	79	64	71.5	66	80	73	42	89	65.5	109	85	97	112	132	122	129	94	111.5
MXAN_RS01125	hybrid sensor histidine kinase/response regulator	279273	280814	-	86	108	97	75	81	78	58	62	60	36	105	70.5	103	68	85.5	121	111	116	127	93	110
MXAN_RS01130	hypothetical protein	280811	281515	-	37	33	35	40	28	34	24	37	30.5	12	39	25.5	39	41	40	51	66	58.5	56	48	52
MXAN_RS01135	cobalamin-binding protein	281523	282185	-	55	34	44.5	32	41	36.5	35	31	33	12	40	26	45	37	41	58	65	61.5	37	44	40.5
MXAN_RS01140	RNA polymerase sigma24 factor	282484	282969	+	35	50	42.5	26	32	29	38	17	27.5	31	40	35.5	114	58	86	99	105	102	115	112	113.5
MXAN_RS01145	hypothetical protein	282966	283757	+	34	56	45	33	37	35	43	35	39	19	51	35	141	49	95	121	85	103	119	120	119.5
MXAN_RS01150	hypothetical protein	283757	284365	+	53	56	54.5	38	35	36.5	24	28	26	18	47	32.5	77	54	65.5	79	68	73.5	88	77	82.5
MXAN_RS01155	hypothetical protein	284387	284848	-	153	135	144	62	76	69	93	134	113.5	87	83	85	95	47	71	91	82	86.5	97	79	88
MXAN_RS01160	DNA polymerase III subunit beta	285058	286164	+	327	323	325	168	112	140	202	235	218.5	161	250	205.5	294	168	231	235	214	224.5	274	208	241
MXAN_RS01165	hypothetical protein	286244	287587	+	65	75	70	60	60	60	60	36	48	17	72	44.5	105	70	87.5	114	114	114	115	101	108
MXAN_RS01170	hypothetical protein	287684	288958	-	70	66	68	68	59	63.5	54	51	52.5	29	64	46.5	96	67	81.5	81	110	95.5	103	101	102
MXAN_RS01175	hypothetical protein	288955	289587	-	26	20	23	20	28	24	18	21	19.5	11	27	19	40	22	31	35	44	39.5	41	38	39.5
MXAN_RS01180	hypothetical protein	289755	290000	+	13	11	12	8	11	9.5	6	8	7	0	14	7	19	9	14	18	17	17.5	19	24	21.5
MXAN_RS01185	hypothetical protein	290144	290809	+	36	48	42	25	29	27	15	21	18	9	51	30	32	24	28	37	69	53	52	56	54
MXAN_RS01190	hypothetical protein	290816	291538	+	31	44	37.5	19	29	24	26	22	24	9	38	23.5	49	34	41.5	39	66	52.5	45	44	44.5
MXAN_RS01195	DNA alkylation repair protein	291528	292637	-	44	52	48	38	42	40	39	22	30.5	13	58	35.5	66	25	45.5	55	68	61.5	92	61	76.5
MXAN_RS01200	histidine kinase	292680	294749	+	109	122	115.5	81	70	75.5	59	77	68	37	109	73	129	61	95	118	148	133	139	131	135
MXAN_RS01205	DNA recombination protein RecF	294790	295932	+	39	47	43	52	29	40.5	22	32	27	19	73	46	63	41	52	82	72	77	80	51	65.5
MXAN_RS01210	hypothetical protein	295935	296324	-	5	18	11.5	8	7	7.5	11	13	12	3	19	11	22	18	20	28	24	26	31	21	26
MXAN_RS01215	hypothetical protein	296597	297145	+	38	53	45.5	28	35	31.5	24	20	22	9	21	15	58	37	47.5	56	69	62.5	62	53	57.5
MXAN_RS01220	ABC transporter permease	297142	297951	+	45	44	44.5	33	34	33.5	24	10	17	16	48	32	60	36	48	57	63	60	80	71	75.5
MXAN_RS01225	ABC transporter ATP-binding protein	298024	298776	+	43	48	45.5	28	31	29.5	26	23	24.5	13	39	26	51	32	41.5	36	51	43.5	66	63	64.5
MXAN_RS01230	mammalian cell entry protein	298773	299981	+	84	73	78.5	42	45	43.5	35	46	40.5	31	66	48.5	68	42	55	76	103	89.5	94	71	82.5
MXAN_RS01235	hypothetical protein	299978	300706	-	58	41	49.5	27	40	33.5	25	23	24	14	44	29	53	29	41	51	54	52.5	78	54	66
MXAN_RS01240	hypothetical protein	300732	301265	-	27	38	32.5	35	29	32	23	19	21	10	27	18.5	30	15	22.5	35	37	36	50	37	43.5
MXAN_RS01245	hypothetical protein	301574	302950	+	63	81	72	55	46	50.5	31	48	39.5	12	62	37	62	56	59	81	98	89.5	93	78	85.5
MXAN_RS01250	peptidase M20	303331	304626	+	126	162	144	109	82	95.5	54	55	54.5	47	71	59	103	69	86	105	112	108.5	123	102	112.5
MXAN_RS01255	aminotransferase class V	304826	305986	+	69	109	89	96	75	85.5	66	65	65.5	48	97	72.5	197	136	166.5	165	142	153.5	165	175	170
MXAN_RS01260	hypothetical protein	306199	306810	+	314	327	320.5	98	102	100	235	120	177.5	218	160	189	427	175	301	279	179	229	303	367	335
MXAN_RS01265	ATP-binding protein	306978	307325	+	50	85	67.5	20	16	18	47	24	35.5	41	34	37.5	70	23	46.5	47	56	51.5	79	55	67
MXAN_RS01270	response regulator	307322	307690	+	29	37	33	18	14	16	30	23	26.5	26	25	25.5	39	28	33.5	39	32	35.5	55	43	49
MXAN_RS01275	potassium transporter	307792	309939	+	100	116	108	109	90	99.5	80	88	84	42	132	87	199	110	154.5	176	188	182	211	185	198
MXAN_RS01280	transcriptional regulator	309939	310757	+	39	31	35	33	28	30.5	23	30	26.5	7	48	27.5	41	36	38.5	57	56	56.5	75	59	67
MXAN_RS01285	acetyltransferase	310759	311613	-	45	38	41.5	30	32	31	18	24	21	17	42	29.5	52	18	35	55	57	56	55	50	52.5
MXAN_RS01290	hypothetical protein	311616	312074	+	25	22	23.5	18	16	17	10	10	10	5	31	18	42	18	30	34	29	31.5	47	39	43
MXAN_RS01295	DNA gyrase subunit B	312232	314679	+	978	1042	1010	261	216	238.5	474	421	447.5	371	694	532.5	753	339	546	574	554	564	573	530	551.5
MXAN_RS01300	tyrosine protein kinase	314955	317732	-	232	272	252	119	112	115.5	96	96	96	65	150	107.5	171	109	140	205	210	207.5	213	178	195.5
MXAN_RS01305	hypothetical protein	317893	319128	+	64	47	55.5	47	38	42.5	32	39	35.5	29	70	49.5	56	42	49	69	83	76	86	77	81.5
MXAN_RS01310	metallophosphoesterase	319125	320228	+	54	54	54	34	44	39	30	39	34.5	17	69	43	68	40	54	67	56	61.5	79	76	77.5
MXAN_RS01315	hypothetical protein	320326	320850	+	19	28	23.5	17	19	18	19	15	17	6	23	14.5	28	17	22.5	37	58	47.5	48	38	43
MXAN_RS01320	glutathione-dependent formaldehyde dehydrogenase	320920	322092	-	54	56	55	38	32	35	23	34	28.5	19	57	38	59	37	48	82	78	80	104	73	88.5
MXAN_RS01325	hypothetical protein	322104	322922	-	38	39	38.5	37	26	31.5	21	14	17.5	7	48	27.5	30	26	28	47	59	53	48	65	56.5
MXAN_RS01330	hypothetical protein	323188	324567	-	59	79	69	57	46	51.5	46	45	45.5	19	66	42.5	62	57	59.5	83	84	83.5	108	107	107.5
MXAN_RS01335	TonB-dependent receptor	324589	327819	-	135	124	129.5	108	121	114.5	81	66	73.5	38	146	92	136	101	118.5	216	226	221	240	195	217.5
MXAN_RS01340	biopolymer transporter ExbD	327897	328322	-	17	15	16	9	17	13	9	9	9	6	23	14.5	27	16	21.5	23	35	29	33	34	33.5
MXAN_RS01345	biopolymer transporter ExbD	328334	328741	-	17	20	18.5	21	10	15.5	7	13	10	4	16	10	19	6	12.5	22	25	23.5	46	25	35.5
MXAN_RS01350	biopolymer transporter protein ExbB	328725	329477	-	46	36	41	28	35	31.5	20	16	18	11	27	19	32	20	26	46	60	53	65	38	51.5
MXAN_RS01355	ferric siderophore transporter TonB	329523	330332	-	21	27	24	31	22	26.5	24	20	22	4	46	25	40	31	35.5	51	49	50	53	48	50.5
MXAN_RS01360	hypothetical protein	330389	331708	-	82	69	75.5	52	59	55.5	40	50	45	26	65	45.5	76	54	65	87	102	94.5	130	79	104.5
MXAN_RS01365	mercuric reductase	331739	333130	-	60	67	63.5	64	56	60	53	64	58.5	71	114	92.5	209	162	185.5	127	185	156	162	193	177.5
MXAN_RS01370	ribosome-binding factor A	333632	333994	+	21	26	23.5	21	16	18.5	14	20	17	7	25	16	24	20	22	21	42	31.5	29	28	28.5
MXAN_RS01375	RNA-splicing ligase RtcB	333991	335148	+	43	53	48	47	30	38.5	32	42	37	6	55	30.5	54	38	46	65	67	66	91	68	79.5
MXAN_RS01380	tRNA-Gln	335354	335427	+	17	27	22	13	15	14	11	21	16	13	11	12	20	13	16.5	10	15	12.5	14	16	15
MXAN_RS01385	hypothetical protein	335489	336016	+	134	141	137.5	69	54	61.5	77	98	87.5	60	53	56.5	88	70	79	86	77	81.5	98	89	93.5
MXAN_RS01390	hypothetical protein	336107	337069	+	93	100	96.5	67	68	67.5	45	57	51	34	85	59.5	137	55	96	112	98	105	115	114	114.5
MXAN_RS01395	hypothetical protein	337202	337726	+	86	103	94.5	59	59	59	40	67	53.5	29	57	43	71	41	56	61	68	64.5	76	60	68
MXAN_RS01400	hypothetical protein	337909	338379	+	36	27	31.5	28	28	28	21	17	19	14	33	23.5	43	23	33	43	40	41.5	54	44	49
MXAN_RS01405	(Fe-S)-binding protein	338479	340686	-	278	254	266	248	204	226	341	336	338.5	317	567	442	796	369	582.5	473	436	454.5	582	502	542
MXAN_RS01410	VWA domain-containing protein	341568	342905	+	66	77	71.5	60	76	68	62	79	70.5	36	78	57	96	87	91.5	88	109	98.5	123	112	117.5
MXAN_RS01415	thiol disulfide interchange	343105	345429	+	302	322	312	148	113	130.5	109	162	135.5	121	197	159	363	189	276	289	274	281.5	312	322	317
MXAN_RS01420	thioredoxin family protein	345476	346057	+	1670	1749	1709.5	169	164	166.5	257	231	244	184	296	240	316	169	242.5	303	277	290	378	324	351
MXAN_RS01425	hypothetical protein	346200	346442	+	13	11	12	13	10	11.5	10	6	8	2	16	9	21	6	13.5	11	10	10.5	14	21	17.5
MXAN_RS01430	MFS transporter	346571	347986	-	67	64	65.5	44	45	44.5	42	35	38.5	13	72	42.5	73	35	54	87	81	84	96	97	96.5
MXAN_RS01435	hypothetical protein	348152	348445	+	18	25	21.5	9	14	11.5	16	12	14	5	18	11.5	16	7	11.5	24	18	21	17	19	18
MXAN_RS01440	hypothetical protein	348442	348816	+	29	30	29.5	24	25	24.5	24	16	20	5	20	12.5	31	10	20.5	26	18	22	41	24	32.5
MXAN_RS01445	peptidase S1	348818	349735	-	54	51	52.5	27	43	35	26	30	28	8	49	28.5	63	29	46	64	64	64	84	67	75.5
MXAN_RS01450	peptidase S1	349748	350689	-	45	34	39.5	35	36	35.5	24	21	22.5	9	46	27.5	51	38	44.5	50	68	59	70	67	68.5
MXAN_RS01455	hypothetical protein	350749	351768	-	35	48	41.5	29	39	34	16	27	21.5	12	57	34.5	57	28	42.5	39	77	58	84	46	65
MXAN_RS01460	pyridoxamine 5'-phosphate oxidase	352393	352929	+	154	153	153.5	41	45	43	15	19	17	6	46	26	27	27	27	43	38	40.5	61	30	45.5
MXAN_RS01465	hypothetical protein	352948	353805	-	36	49	42.5	29	28	28.5	19	26	22.5	7	40	23.5	35	24	29.5	51	71	61	64	58	61
MXAN_RS01470	glycosyl transferase	353802	354995	-	72	42	57	46	37	41.5	42	30	36	13	57	35	60	42	51	66	75	70.5	90	75	82.5
MXAN_RS01475	asparagine synthase	354980	356287	-	59	52	55.5	51	51	51	39	42	40.5	18	77	47.5	65	35	50	61	92	76.5	112	73	92.5
MXAN_RS01480	radical SAM protein	356341	357129	+	70	63	66.5	22	21	21.5	26	24	25	13	39	26	43	32	37.5	60	55	57.5	57	65	61
MXAN_RS01485	aldo/keto reductase	357157	358167	-	324	344	334	51	41	46	59	59	59	56	86	71	162	67	114.5	146	126	136	175	171	173
MXAN_RS01490	histidine kinase	358250	360394	-	83	91	87	80	79	79.5	60	46	53	26	89	57.5	96	64	80	129	158	143.5	172	122	147
MXAN_RS01495	hypothetical protein	360460	361779	-	43	47	45	51	37	44	43	31	37	15	73	44	61	41	51	82	81	81.5	84	91	87.5
MXAN_RS01500	hypothetical protein	361767	362339	-	26	18	22	13	26	19.5	16	12	14	5	21	13	34	20	27	29	34	31.5	32	23	27.5
MXAN_RS01505	hypothetical protein	362336	364003	-	90	87	88.5	65	67	66	48	36	42	21	74	47.5	82	52	67	98	105	101.5	108	83	95.5
MXAN_RS01510	hypothetical protein	364000	364857	-	36	41	38.5	25	24	24.5	22	17	19.5	8	51	29.5	43	26	34.5	45	79	62	59	48	53.5
MXAN_RS01515	ATPase AAA	364824	366359	-	122	106	114	54	63	58.5	42	62	52	30	68	49	84	49	66.5	93	110	101.5	93	105	99
MXAN_RS01520	helix-turn-helix transcriptional regulator	366423	367052	-	30	32	31	28	26	27	8	15	11.5	15	32	23.5	37	23	30	39	29	34	47	52	49.5
MXAN_RS01525	hypothetical protein	367102	367470	-	19	20	19.5	18	18	18	8	5	6.5	6	19	12.5	22	18	20	31	29	30	25	20	22.5
MXAN_RS01530	hypothetical protein	367688	367933	+	12	14	13	12	4	8	10	5	7.5	5	12	8.5	11	4	7.5	11	25	18	11	25	18
MXAN_RS01535	dipeptide epimerase	367920	368996	-	48	46	47	52	42	47	33	20	26.5	11	53	32	67	24	45.5	61	86	73.5	69	78	73.5
MXAN_RS01540	hybrid sensor histidine kinase/response regulator	369075	371150	+	77	107	92	64	91	77.5	61	68	64.5	28	107	67.5	106	65	85.5	129	148	138.5	152	126	139
MXAN_RS01545	hypothetical protein	371187	371873	-	281	261	271	121	106	113.5	147	238	192.5	125	185	155	225	99	162	223	162	192.5	172	161	166.5
MXAN_RS01550	N-acetyltransferase	371958	373157	-	78	84	81	41	44	42.5	44	43	43.5	21	67	44	99	49	74	94	118	106	115	79	97
MXAN_RS01555	acyl-CoA desaturase	373213	374007	-	1224	1257	1240.5	192	223	207.5	512	676	594	382	445	413.5	535	359	447	506	659	582.5	517	303	410
MXAN_RS01560	adenosylmethionine--8-amino-7-oxononanoate aminotransferase BioA	374231	375562	+	105	104	104.5	49	64	56.5	50	39	44.5	35	81	58	130	65	97.5	120	143	131.5	169	135	152
MXAN_RS01565	16 rRNA	376439	377982	+	8355468	8405176	8380322	6557674	6282074	6419874	7246760	7826439	7.5366e+06	4601679	7145696	5.87369e+06	6957464	3888425	5.42294e+06	7123173	6139203	6631188	7123273	6651403	6887338
MXAN_RS01570	tRNA-Ile	378191	378267	+	47	41	44	24	25	24.5	26	32	29	16	22	19	112	60	86	69	73	71	94	95	94.5
MXAN_RS01575	tRNA-Ala	378338	378410	+	45	39	42	23	35	29	33	29	31	18	15	16.5	110	59	84.5	70	73	71.5	84	76	80
MXAN_RS01580	23 rRNA	378685	381657	+	6933607	6694674	6.81414e+06	7158448	6881659	7.02005e+06	6277376	6560548	6418962	3574319	6306665	4940492	8746437	4837705	6792071	8898365	6890774	7.89457e+06	8789547	8749892	8.76972e+06
MXAN_RS01585	5 rRNA	381810	381926		24	26	25	13	9	11	20	32	26	22	14	18	57	17	37	35	31	33	29	41	35
MXAN_RS01590	membrane protein	382003	382617	-	17	14	15.5	29	22	25.5	9	15	12	7	37	22	37	29	33	35	31	33	66	39	52.5
MXAN_RS01595	AI-2E family transporter	382638	383798	-	47	53	50	45	29	37	39	27	33	18	63	40.5	70	48	59	85	75	80	108	96	102
MXAN_RS01600	phage tail collar domain-containing protein	383935	384459	-	24	29	26.5	22	22	22	42	41	41.5	22	64	43	54	27	40.5	47	55	51	60	55	57.5
MXAN_RS01605	hypothetical protein	384701	386704	+	91	89	90	143	119	131	222	183	202.5	112	221	166.5	246	110	178	199	147	173	218	200	209
MXAN_RS01610	acetyltransferase	386793	387302	-	28	24	26	18	29	23.5	23	19	21	8	23	15.5	40	12	26	28	46	37	32	48	40
MXAN_RS01615	hypothetical protein	387468	387986	+	54	48	51	91	74	82.5	152	187	169.5	132	161	146.5	178	115	146.5	107	163	135	147	145	146
MXAN_RS01620	DUF1338 domain-containing protein	388392	389147	+	37	46	41.5	21	28	24.5	25	18	21.5	17	40	28.5	53	23	38	42	62	52	63	53	58
MXAN_RS01625	alanine acetyltransferase	389155	389745	-	24	19	21.5	23	24	23.5	14	15	14.5	6	26	16	29	16	22.5	34	30	32	49	37	43
MXAN_RS01630	cell envelope biogenesis protein OmpA	389769	390998	-	46	55	50.5	34	35	34.5	24	38	31	9	62	35.5	60	39	49.5	67	90	78.5	82	71	76.5
MXAN_RS01635	hypothetical protein	391027	391386	-	15	16	15.5	11	15	13	11	8	9.5	6	17	11.5	23	10	16.5	16	20	18	24	24	24
MXAN_RS01640	5'-3' exonuclease	391581	392465	+	50	45	47.5	30	41	35.5	26	29	27.5	10	48	29	59	35	47	58	49	53.5	80	42	61
MXAN_RS01645	hybrid sensor histidine kinase/response regulator	392434	394530	-	109	92	100.5	81	70	75.5	58	53	55.5	24	110	67	113	63	88	132	140	136	171	98	134.5
MXAN_RS01650	cyanoglobin	394673	395113	+	31	31	31	15	19	17	19	19	19	11	26	18.5	29	24	26.5	39	27	33	36	42	39
MXAN_RS01655	fatty acid desaturase	395134	396090	-	40	46	43	36	27	31.5	18	20	19	9	51	30	46	33	39.5	51	74	62.5	67	52	59.5
MXAN_RS01660	hypothetical protein	396346	396891	+	56	56	56	27	21	24	16	27	21.5	13	41	27	62	40	51	95	58	76.5	86	95	90.5
MXAN_RS01665	histidine kinase	396925	398418	-	74	72	73	59	64	61.5	50	58	54	42	98	70	280	169	224.5	149	156	152.5	199	189	194
MXAN_RS01670	potassium transporter Kup	398696	400657	+	192	196	194	96	107	101.5	94	84	89	46	146	96	175	116	145.5	131	192	161.5	181	154	167.5
MXAN_RS01675	hypothetical protein	400898	401953	+	47	45	46	25	33	29	23	27	25	9	39	24	61	35	48	57	69	63	73	66	69.5
MXAN_RS01680	hypothetical protein	401964	402560	-	24	40	32	32	34	33	16	11	13.5	6	39	22.5	46	41	43.5	42	34	38	46	49	47.5
MXAN_RS01685	metallophosphatase	402557	403294	-	28	45	36.5	33	24	28.5	12	28	20	5	45	25	58	35	46.5	62	52	57	46	51	48.5
MXAN_RS01690	N-acetylmuramoyl-L-alanine amidase	403478	405337	+	241	224	232.5	2278	2039	2158.5	1017	1385	1201	440	920	680	589	220	404.5	399	331	365	290	373	331.5
MXAN_RS01695	hypothetical protein	405345	406445	+	49	66	57.5	235	226	230.5	73	140	106.5	44	93	68.5	90	61	75.5	91	106	98.5	95	95	95
MXAN_RS01700	PAS domain-containing sensor histidine kinase	406435	409044	-	103	107	105	82	78	80	58	55	56.5	36	130	83	126	98	112	139	189	164	169	163	166
MXAN_RS01705	hypothetical protein	409118	410101	-	38	36	37	37	36	36.5	17	26	21.5	9	40	24.5	53	29	41	58	67	62.5	87	69	78
MXAN_RS01710	hypothetical protein	410066	410857	+	73	78	75.5	70	94	82	77	72	74.5	52	74	63	254	100	177	222	215	218.5	219	160	189.5
MXAN_RS01715	hypothetical protein	411511	412500	+	72	79	75.5	51	55	53	31	40	35.5	26	61	43.5	74	42	58	75	71	73	92	84	88
MXAN_RS01720	thioredoxin	412565	413236	-	33	33	33	23	27	25	19	21	20	12	37	24.5	30	21	25.5	44	51	47.5	69	46	57.5
MXAN_RS01725	alpha-L-glutamate ligase	413402	414391	-	49	50	49.5	34	49	41.5	23	27	25	15	41	28	67	30	48.5	66	71	68.5	56	71	63.5
MXAN_RS01730	sigma-54-dependent Fis family transcriptional regulator	414548	415900	+	79	105	92	47	41	44	31	32	31.5	15	69	42	84	45	64.5	81	93	87	114	87	100.5
MXAN_RS01735	hypothetical protein	416066	416851	+	51	56	53.5	42	59	50.5	20	24	22	10	40	25	46	43	44.5	56	50	53	74	45	59.5
MXAN_RS01740	pilus biogenesis operon protein	416848	418464	+	98	82	90	85	80	82.5	64	84	74	35	93	64	106	86	96	125	140	132.5	152	128	140
MXAN_RS01745	hypothetical protein	418466	419482	+	61	77	69	44	57	50.5	30	41	35.5	7	63	35	53	36	44.5	66	73	69.5	79	72	75.5
MXAN_RS01750	hypothetical protein	419482	420297	+	56	67	61.5	32	47	39.5	21	37	29	14	51	32.5	62	40	51	53	67	60	58	48	53
MXAN_RS01755	hypothetical protein	420321	420638	-	92	80	86	20	34	27	35	37	36	18	27	22.5	38	22	30	38	27	32.5	44	51	47.5
MXAN_RS01760	isoleucine--tRNA ligase	420764	423664	+	146	143	144.5	96	100	98	84	87	85.5	29	145	87	158	87	122.5	157	198	177.5	230	181	205.5
MXAN_RS01765	type 4 pilus biogenesis operon protein	423736	424383	-	660	696	678	35	38	36.5	34	46	40	19	37	28	113	43	78	93	103	98	84	82	83
MXAN_RS01770	type 4 pilus biogenesis operon protein	424386	425612	-	1740	1830	1785	108	84	96	76	97	86.5	40	92	66	189	96	142.5	196	259	227.5	206	165	185.5
MXAN_RS01775	type 4 pilus biogenesis operon protein	425609	426139	-	644	655	649.5	46	52	49	17	45	31	22	44	33	104	67	85.5	87	113	100	110	86	98
MXAN_RS01780	pilus biogenesis operon protein	426136	430392	-	10332	11157	10744.5	404	356	380	332	474	403	167	440	303.5	906	332	619	834	1034	934	782	725	753.5
MXAN_RS01785	hypothetical protein	430392	430901	-	872	982	927	26	30	28	38	30	34	23	48	35.5	67	32	49.5	88	101	94.5	76	77	76.5
MXAN_RS01790	hypothetical protein	430873	431673	-	1438	1512	1475	53	54	53.5	50	63	56.5	20	51	35.5	73	45	59	107	130	118.5	88	83	85.5
MXAN_RS01795	hypothetical protein	431829	432593	-	79	82	80.5	26	22	24	20	32	26	9	37	23	49	22	35.5	58	55	56.5	69	50	59.5
MXAN_RS01800	endonuclease	432780	434201	+	138	190	164	70	59	64.5	85	71	78	33	89	61	112	76	94	86	117	101.5	135	89	112
MXAN_RS01805	hypothetical protein	434260	434634	-	30	24	27	11	9	10	22	17	19.5	4	19	11.5	33	10	21.5	28	31	29.5	37	31	34
MXAN_RS01810	signal peptidase II	434755	435351	+	28	35	31.5	18	28	23	15	18	16.5	7	38	22.5	42	23	32.5	37	42	39.5	50	42	46
MXAN_RS01815	signal peptidase II	435385	435993	+	41	46	43.5	25	23	24	24	15	19.5	18	28	23	43	26	34.5	45	56	50.5	55	44	49.5
MXAN_RS01820	diacylglyceryl transferase	436081	437385	+	57	71	64	48	51	49.5	31	46	38.5	23	61	42	83	45	64	85	83	84	101	80	90.5
MXAN_RS01825	hypothetical protein	437427	438644	+	65	65	65	67	64	65.5	35	43	39	19	70	44.5	65	56	60.5	63	80	71.5	103	104	103.5
MXAN_RS01830	hypothetical protein	438875	439261	+	20	21	20.5	33	23	28	62	45	53.5	58	133	95.5	190	75	132.5	126	89	107.5	230	93	161.5
MXAN_RS01835	short-chain dehydrogenase	439471	440298	-	50	47	48.5	20	30	25	23	26	24.5	6	46	26	57	38	47.5	58	59	58.5	74	54	64
MXAN_RS01840	hypothetical protein	440476	440766	+	13	17	15	11	11	11	7	5	6	3	16	9.5	14	9	11.5	8	35	21.5	23	19	21
MXAN_RS01845	hypothetical protein	440766	441671	+	53	37	45	33	33	33	24	30	27	12	49	30.5	57	33	45	65	84	74.5	64	63	63.5
MXAN_RS01850	hypothetical protein	441692	442606	-	41	34	37.5	40	32	36	28	34	31	10	53	31.5	67	38	52.5	58	67	62.5	87	50	68.5
MXAN_RS01855	magnesium transporter	442651	443976	-	85	74	79.5	43	46	44.5	50	36	43	20	62	41	87	35	61	70	121	95.5	96	107	101.5
MXAN_RS01860	hypothetical protein	444118	445479	-	90	85	87.5	67	53	60	35	53	44	17	74	45.5	83	33	58	84	110	97	107	79	93
MXAN_RS01865	tRNA-Gly	445878	445949	+	4	2	3	2	7	4.5	1	0	0.5	0	3	1.5	5	5	5	5	7	6	7	2	4.5
MXAN_RS01870	tRNA-Leu	445987	446060	+	3	4	3.5	2	5	3.5	2	3	2.5	0	8	4	8	3	5.5	6	5	5.5	9	7	8
MXAN_RS01875	membrane protein	446752	447081	+	14	16	15	11	21	16	4	15	9.5	1	16	8.5	17	13	15	17	29	23	29	21	25
MXAN_RS01880	pyridine nucleotide-disulfide oxidoreductase	447225	448637	+	49	69	59	38	49	43.5	39	30	34.5	18	64	41	66	61	63.5	88	99	93.5	108	86	97
MXAN_RS01885	glyoxalase	448779	449168	-	33	31	32	17	22	19.5	16	27	21.5	22	36	29	33	33	33	36	50	43	64	49	56.5
MXAN_RS01890	AraC family transcriptional regulator	449257	450111	-	22	46	34	29	20	24.5	23	28	25.5	11	36	23.5	30	33	31.5	44	44	44	74	48	61
MXAN_RS01895	tRNA-Arg	450580	450652	+	5	3	4	3	3	3	1	3	2	2	3	2.5	3	1	2	9	6	7.5	11	6	8.5
MXAN_RS01900	hypothetical protein	450744	451706	+	38	47	42.5	37	23	30	24	40	32	16	51	33.5	71	43	57	56	83	69.5	77	61	69
MXAN_RS01905	ribonuclease	451737	452234	-	55	46	50.5	31	23	27	40	25	32.5	48	79	63.5	106	47	76.5	72	73	72.5	103	97	100
MXAN_RS01910	NADP-dependent aryl-alcohol dehydrogenase	452250	453227	-	185	177	181	60	55	57.5	111	66	88.5	129	224	176.5	274	163	218.5	253	196	224.5	366	289	327.5
MXAN_RS01915	hypothetical protein	453321	454211	-	32	29	30.5	31	35	33	18	21	19.5	6	50	28	49	34	41.5	41	56	48.5	74	51	62.5
MXAN_RS01920	hypothetical protein	454403	455422	-	36	62	49	38	37	37.5	14	36	25	17	53	35	50	32	41	52	80	66	74	60	67
MXAN_RS01925	glutamate-1-semialdehyde 2,1-aminomutase	455680	456975	+	75	85	80	71	64	67.5	56	52	54	38	61	49.5	128	85	106.5	107	116	111.5	121	115	118
MXAN_RS01930	serine/threonine protein kinase	457046	458950	+	85	88	86.5	64	52	58	42	43	42.5	27	103	65	112	76	94	106	150	128	158	131	144.5
MXAN_RS01935	histidine kinase	459424	462051	-	147	142	144.5	103	116	109.5	101	109	105	45	141	93	169	129	149	164	195	179.5	211	164	187.5
MXAN_RS01940	phosphatidylethanolamine-binding protein	462220	462738	-	16	30	23	18	22	20	21	15	18	9	33	21	28	19	23.5	28	49	38.5	31	32	31.5
MXAN_RS01945	F0F1 ATP synthase assembly protein I	463152	463418	+	30	25	27.5	11	13	12	20	19	19.5	14	16	15	18	18	18	39	34	36.5	53	25	39
MXAN_RS01950	hypothetical protein	463415	463825	+	113	128	120.5	17	32	24.5	79	78	78.5	49	40	44.5	88	38	63	92	67	79.5	77	76	76.5
MXAN_RS01955	ATP synthase subunit A	463825	464835	+	423	458	440.5	91	99	95	247	189	218	227	236	231.5	468	176	322	359	282	320.5	315	287	301
MXAN_RS01960	ATP synthase F0 subunit C	464980	465210	+	593	757	675	52	61	56.5	279	141	210	199	271	235	529	229	379	476	272	374	392	335	363.5
MXAN_RS01965	ATP synthase subunit B	465342	465896	+	768	820	794	81	64	72.5	316	194	255	229	297	263	403	203	303	393	270	331.5	395	320	357.5
MXAN_RS01970	GTP-binding protein YchF	465949	467058	+	230	260	245	54	56	55	105	85	95	61	137	99	260	103	181.5	210	187	198.5	214	234	224
MXAN_RS01975	hypothetical protein	467150	467587	-	18	25	21.5	15	15	15	14	11	12.5	8	28	18	21	19	20	25	32	28.5	35	31	33
MXAN_RS01980	citrate synthase	467571	468875	-	50	55	52.5	43	30	36.5	24	24	24	12	61	36.5	74	52	63	69	77	73	102	82	92
MXAN_RS01985	methyltransferase	468955	469761	+	39	28	33.5	29	40	34.5	25	17	21	6	43	24.5	34	26	30	38	63	50.5	57	52	54.5
MXAN_RS01990	cupin	469778	470281	+	24	19	21.5	24	24	24	15	11	13	3	25	14	23	12	17.5	30	41	35.5	25	33	29
MXAN_RS01995	hypothetical protein	470295	470792	+	16	18	17	14	18	16	18	11	14.5	5	27	16	19	19	19	24	37	30.5	43	28	35.5
MXAN_RS02000	hypothetical protein	470850	473210	+	127	137	132	98	141	119.5	88	68	78	29	122	75.5	136	91	113.5	141	168	154.5	174	161	167.5
MXAN_RS02005	TIGR00266 family protein	473242	474039	-	88	91	89.5	29	39	34	34	26	30	12	47	29.5	64	38	51	57	71	64	63	49	56
MXAN_RS02010	hypothetical protein	474094	474618	-	31	28	29.5	19	22	20.5	17	13	15	7	32	19.5	21	17	19	54	48	51	39	36	37.5
MXAN_RS02015	metallophosphatase	474798	476015	+	60	49	54.5	38	47	42.5	25	29	27	15	58	36.5	104	46	75	85	99	92	91	81	86
MXAN_RS02020	twitching motility protein	476067	477161	+	99	85	92	37	38	37.5	37	42	39.5	28	48	38	74	38	56	85	83	84	96	89	92.5
MXAN_RS02025	hypothetical protein	477551	477934	+	151	202	176.5	20	13	16.5	51	20	35.5	22	43	32.5	116	20	68	72	67	69.5	74	67	70.5
MXAN_RS02030	hypothetical protein	477945	478718	+	129	145	137	30	34	32	36	31	33.5	27	52	39.5	92	50	71	70	67	68.5	84	50	67
MXAN_RS02035	peptidoglycan-binding protein LysM	478915	479796	-	65	76	70.5	37	30	33.5	24	33	28.5	13	45	29	66	39	52.5	52	46	49	89	69	79
MXAN_RS02040	protein phosphatase	479776	480420	+	27	38	32.5	33	22	27.5	25	20	22.5	12	34	23	73	29	51	48	62	55	55	52	53.5
MXAN_RS02045	hypothetical protein	480477	480698	+	7	8	7.5	7	8	7.5	3	5	4	7	13	10	16	10	13	13	13	13	21	21	21
MXAN_RS02050	hypothetical protein	480798	481913	+	110	126	118	67	78	72.5	72	48	60	34	104	69	146	77	111.5	136	146	141	165	111	138
MXAN_RS02055	acyl-CoA dehydrogenase	481980	483794	-	78	106	92	54	54	54	60	45	52.5	40	100	70	101	73	87	109	137	123	157	146	151.5
MXAN_RS02060	hypothetical protein	483850	484974	-	48	53	50.5	42	34	38	38	32	35	17	67	42	80	40	60	79	84	81.5	103	73	88
MXAN_RS02065	hypothetical protein	485788	486105	+	10	10	10	6	4	5	10	12	11	7	19	13	18	12	15	16	30	23	25	12	18.5
MXAN_RS02070	hypothetical protein	486156	486419	+	12	12	12	12	10	11	8	5	6.5	3	15	9	19	11	15	11	29	20	28	19	23.5
MXAN_RS02075	hypothetical protein	486894	487538	-	258	305	281.5	73	58	65.5	68	90	79	21	74	47.5	94	62	78	85	102	93.5	99	118	108.5
MXAN_RS02080	hypothetical protein	487697	488050	-	74	105	89.5	23	36	29.5	15	34	24.5	14	40	27	28	28	28	28	34	31	45	38	41.5
MXAN_RS02085	hypothetical protein	488030	488302	+	94	98	96	33	45	39	41	80	60.5	20	42	31	41	26	33.5	42	33	37.5	42	41	41.5
MXAN_RS02090	hypothetical protein	488670	489272	+	183	187	185	42	49	45.5	41	70	55.5	18	72	45	50	36	43	53	69	61	58	55	56.5
MXAN_RS02095	hypothetical protein	490426	491370	-	27	39	33	37	26	31.5	22	25	23.5	11	54	32.5	91	60	75.5	54	65	59.5	93	79	86
MXAN_RS02100	subclass B1 metallo-beta-lactamase	491641	492426	-	36	32	34	20	28	24	16	22	19	11	32	21.5	41	16	28.5	48	58	53	77	54	65.5
MXAN_RS02105	hypothetical protein	492533	493066	-	14	20	17	15	21	18	13	17	15	7	24	15.5	27	22	24.5	39	39	39	48	41	44.5
MXAN_RS02110	SAM-dependent methyltransferase	493172	493822	-	23	34	28.5	18	27	22.5	17	13	15	12	42	27	38	17	27.5	47	46	46.5	49	39	44
MXAN_RS02115	glycogen debranching enzyme	493937	496063	-	87	102	94.5	89	81	85	69	76	72.5	36	135	85.5	143	85	114	137	167	152	176	160	168
MXAN_RS02120	hypothetical protein	496130	497401	-	58	57	57.5	43	47	45	36	27	31.5	29	73	51	74	32	53	80	84	82	95	64	79.5
MXAN_RS02125	hypothetical protein	497605	497877	+	9	11	10	2	8	5	5	9	7	3	18	10.5	18	9	13.5	20	21	20.5	25	29	27
MXAN_RS02130	hypothetical protein	498027	498674	-	31	24	27.5	21	21	21	17	15	16	4	47	25.5	36	28	32	39	51	45	73	41	57
MXAN_RS02135	sulfurase	498689	499402	-	37	23	30	19	18	18.5	16	30	23	7	35	21	27	21	24	47	50	48.5	51	46	48.5
MXAN_RS02140	hypothetical protein	499519	500040	-	23	21	22	17	17	17	13	16	14.5	6	24	15	38	26	32	41	49	45	41	30	35.5
MXAN_RS02145	hypothetical protein	500069	502543	-	98	118	108	75	76	75.5	57	61	59	27	129	78	149	84	116.5	128	180	154	194	162	178
MXAN_RS02150	hypothetical protein	503000	505480	+	180	236	208	89	111	100	78	90	84	50	153	101.5	254	135	194.5	194	276	235	293	275	284
MXAN_RS02155	hypothetical protein	505526	505810	+	29	27	28	17	8	12.5	10	17	13.5	7	24	15.5	26	16	21	31	34	32.5	36	28	32
MXAN_RS02160	hypothetical protein	505823	506695	-	73	63	68	43	28	35.5	25	41	33	24	49	36.5	66	45	55.5	61	91	76	121	90	105.5
MXAN_RS02165	pyridine nucleotide-disulfide oxidoreductase	506898	507947	+	38	53	45.5	42	36	39	26	30	28	15	46	30.5	54	28	41	69	81	75	80	72	76
MXAN_RS02170	AraC family transcriptional regulator	507979	508854	+	53	51	52	31	36	33.5	24	25	24.5	13	50	31.5	49	28	38.5	54	45	49.5	55	58	56.5
MXAN_RS02175	hypothetical protein	508945	510342	+	100	89	94.5	61	68	64.5	44	45	44.5	26	69	47.5	100	49	74.5	112	102	107	107	97	102
MXAN_RS02180	hypothetical protein	510443	511027	+	52	64	58	26	33	29.5	26	29	27.5	12	27	19.5	51	32	41.5	54	50	52	80	55	67.5
MXAN_RS02185	hypothetical protein	511077	511481	+	29	47	38	15	13	14	20	13	16.5	10	33	21.5	34	29	31.5	25	29	27	55	52	53.5
MXAN_RS02190	phosphatase	511494	512075	-	41	47	44	25	29	27	25	21	23	16	35	25.5	59	28	43.5	58	53	55.5	63	57	60
MXAN_RS02195	hypothetical protein	512072	513070	-	124	124	124	51	36	43.5	44	45	44.5	29	76	52.5	120	65	92.5	86	96	91	124	104	114
MXAN_RS02200	CDP-alcohol phosphatidyltransferase	513060	514310	-	145	148	146.5	78	67	72.5	55	69	62	57	89	73	250	138	194	180	184	182	188	231	209.5
MXAN_RS02205	phosphatidic acid phosphatase	514303	515229	-	265	317	291	90	77	83.5	102	80	91	76	119	97.5	439	203	321	279	230	254.5	247	319	283
MXAN_RS02210	inositol-3-phosphate synthase	515207	516541	-	5204	6025	5614.5	841	748	794.5	1758	1443	1600.5	1408	2747	2077.5	2983	1256	2119.5	2852	2292	2572	2814	2162	2488
MXAN_RS02215	pyridoxamine 5'-phosphate oxidase	516941	517468	-	24	23	23.5	29	21	25	13	11	12	6	28	17	32	9	20.5	33	40	36.5	46	35	40.5
MXAN_RS02220	hypothetical protein	517593	518087	+	77	91	84	33	38	35.5	45	63	54	35	69	52	108	47	77.5	65	69	67	77	79	78
MXAN_RS02225	hypothetical protein	518306	520036	+	85	79	82	68	59	63.5	45	52	48.5	36	86	61	158	43	100.5	109	130	119.5	159	168	163.5
MXAN_RS02230	alcohol dehydrogenase	520113	521111	+	40	39	39.5	33	39	36	21	25	23	13	51	32	59	24	41.5	62	70	66	57	70	63.5
MXAN_RS02235	RNA polymerase subunit sigma-54	521331	521666	+	1998	2175	2086.5	324	319	321.5	446	329	387.5	233	355	294	293	126	209.5	340	298	319	453	234	343.5
MXAN_RS02240	hypothetical protein	521962	522576	+	55	61	58	63	53	58	51	55	53	17	41	29	83	31	57	70	73	71.5	78	69	73.5
MXAN_RS02245	two-component sensor histidine kinase	522573	523982	+	112	117	114.5	86	87	86.5	77	120	98.5	54	108	81	131	66	98.5	118	131	124.5	134	110	122
MXAN_RS02250	response regulator	523979	524746	+	98	118	108	65	42	53.5	56	63	59.5	21	56	38.5	84	59	71.5	97	79	88	93	64	78.5
MXAN_RS02255	histidine kinase	524750	525478	+	75	80	77.5	49	52	50.5	50	52	51	14	62	38	60	45	52.5	56	77	66.5	51	63	57
MXAN_RS02260	response regulator	525475	525858	+	77	79	78	42	30	36	46	50	48	33	41	37	58	30	44	61	33	47	51	37	44
MXAN_RS02265	Xaa-Pro aminopeptidase	525874	527277	+	85	71	78	78	71	74.5	60	65	62.5	31	84	57.5	114	80	97	111	123	117	146	111	128.5
MXAN_RS02270	hypothetical protein	527240	527911	-	84	78	81	102	81	91.5	62	110	86	62	65	63.5	111	79	95	86	71	78.5	125	115	120
MXAN_RS02275	hypothetical protein	527957	528313	-	23	17	20	15	4	9.5	8	9	8.5	7	19	13	20	24	22	22	23	22.5	37	27	32
MXAN_RS02280	hypothetical protein	528601	530181	+	53	40	46.5	59	55	57	49	32	40.5	9	93	51	112	75	93.5	77	91	84	135	111	123
MXAN_RS02285	4-hydroxythreonine-4-phosphate dehydrogenase PdxA	530459	531499	-	47	50	48.5	36	40	38	39	34	36.5	12	55	33.5	66	32	49	78	93	85.5	91	66	78.5
MXAN_RS02290	peptidylprolyl isomerase	531505	532473	-	192	201	196.5	76	64	70	115	110	112.5	77	168	122.5	188	99	143.5	144	157	150.5	187	155	171
MXAN_RS02295	foldase	532538	533587	-	95	91	93	41	61	51	55	62	58.5	22	80	51	118	52	85	86	114	100	111	99	105
MXAN_RS02300	alpha/beta hydrolase	533643	534662	-	43	39	41	36	39	37.5	26	31	28.5	15	62	38.5	41	42	41.5	55	77	66	75	75	75
MXAN_RS02305	hypothetical protein	534768	535109	+	13	21	17	6	16	11	9	14	11.5	6	22	14	31	14	22.5	18	21	19.5	24	23	23.5
MXAN_RS02310	hypothetical protein	535147	535407	+	20	10	15	5	4	4.5	8	4	6	2	9	5.5	9	9	9	10	17	13.5	19	20	19.5
MXAN_RS02315	hypothetical protein	535425	535874	+	52	45	48.5	180	139	159.5	125	115	120	91	95	93	178	115	146.5	176	127	151.5	134	167	150.5
MXAN_RS02320	hypothetical protein	535893	536207	-	24	36	30	58	51	54.5	35	44	39.5	26	45	35.5	82	67	74.5	73	59	66	62	60	61
MXAN_RS02325	hypothetical protein	536240	536578	+	30	12	21	16	22	19	30	29	29.5	11	31	21	31	28	29.5	24	31	27.5	43	42	42.5
MXAN_RS02330	hypothetical protein	536595	537032	+	21	25	23	18	16	17	17	15	16	8	16	12	22	15	18.5	22	36	29	43	25	34
MXAN_RS02335	7-carboxy-7-deazaguanine synthase QueE	537051	537743	-	34	42	38	27	37	32	24	23	23.5	10	41	25.5	32	23	27.5	42	66	54	56	50	53
MXAN_RS02340	NADH pyrophosphatase	537833	538666	-	92	69	80.5	33	26	29.5	22	20	21	26	53	39.5	74	52	63	78	87	82.5	90	65	77.5
MXAN_RS02345	lactoylglutathione lyase	538739	539125	-	47	40	43.5	33	33	33	53	60	56.5	61	100	80.5	118	66	92	93	89	91	121	61	91
MXAN_RS02350	hypothetical protein	539190	541517	-	94	104	99	73	88	80.5	63	65	64	21	93	57	138	69	103.5	142	161	151.5	171	129	150
MXAN_RS02355	hypothetical protein	541537	541929	-	21	28	24.5	11	20	15.5	16	9	12.5	5	23	14	23	17	20	22	27	24.5	32	23	27.5
MXAN_RS02360	2-nitropropane dioxygenase	541949	543139	-	65	82	73.5	74	81	77.5	54	57	55.5	27	98	62.5	93	52	72.5	89	108	98.5	116	82	99
MXAN_RS02365	hypothetical protein	543838	544407	-	46	54	50	21	36	28.5	19	36	27.5	10	39	24.5	37	26	31.5	50	42	46	49	40	44.5
MXAN_RS02370	hypothetical protein	544427	545782	-	89	86	87.5	55	43	49	35	49	42	24	73	48.5	80	51	65.5	97	108	102.5	118	82	100
MXAN_RS02375	hypothetical protein	546168	546998	+	52	57	54.5	32	29	30.5	34	38	36	14	59	36.5	68	43	55.5	70	65	67.5	80	60	70
MXAN_RS02380	hypothetical protein	547771	548091	-	29	26	27.5	12	12	12	18	14	16	11	28	19.5	24	14	19	22	30	26	26	27	26.5
MXAN_RS02385	hypothetical protein	549612	549812	-	11	7	9	9	5	7	8	4	6	3	10	6.5	4	4	4	10	19	14.5	21	21	21
MXAN_RS02390	Fis family transcriptional regulator	550246	550485	+	7	11	9	9	5	7	5	4	4.5	1	21	11	12	10	11	13	16	14.5	17	16	16.5
MXAN_RS02395	hypothetical protein	550527	552242	-	76	82	79	65	62	63.5	60	42	51	18	87	52.5	75	64	69.5	87	104	95.5	124	110	117
MXAN_RS02400	metal-binding protein	552681	553145	+	11	19	15	24	15	19.5	14	16	15	3	24	13.5	29	13	21	24	31	27.5	37	27	32
MXAN_RS02405	glyoxalase	554072	554461	+	29	32	30.5	14	13	13.5	19	15	17	13	29	21	38	23	30.5	39	46	42.5	54	43	48.5
MXAN_RS02410	hypothetical protein	554685	556259	+	82	99	90.5	70	71	70.5	76	59	67.5	30	95	62.5	120	68	94	112	157	134.5	146	118	132
MXAN_RS02415	hypothetical protein	556423	556854	-	20	22	21	15	26	20.5	16	17	16.5	10	22	16	29	11	20	30	32	31	25	34	29.5
MXAN_RS02420	hypothetical protein	557208	558356	+	62	56	59	39	43	41	36	33	34.5	19	57	38	54	27	40.5	82	96	89	96	69	82.5
MXAN_RS02425	glutamine--fructose-6-phosphate aminotransferase	558607	560517	-	357	348	352.5	91	77	84	128	116	122	50	133	91.5	215	99	157	174	184	179	149	142	145.5
MXAN_RS02430	AsnC family transcriptional regulator	560706	561191	+	236	266	251	40	30	35	81	82	81.5	19	35	27	129	29	79	93	100	96.5	61	44	52.5
MXAN_RS02435	hypothetical protein	561297	561680	-	285	415	350	107	80	93.5	121	79	100	29	37	33	498	127	312.5	314	232	273	143	175	159
MXAN_RS02440	hypothetical protein	561728	561946	+	227	268	247.5	106	98	102	67	88	77.5	18	19	18.5	417	126	271.5	259	186	222.5	166	196	181
MXAN_RS02445	hypothetical protein	561968	562381	-	762	786	774	217	160	188.5	245	281	263	40	52	46	805	262	533.5	557	422	489.5	290	300	295
MXAN_RS02450	hypothetical protein	562571	562999	-	14	18	16	16	11	13.5	15	12	13.5	7	23	15	17	9	13	28	39	33.5	37	28	32.5
MXAN_RS02455	potassium transporter	563674	565035	+	42	65	53.5	61	61	61	42	42	42	15	83	49	118	51	84.5	95	126	110.5	135	93	114
MXAN_RS02460	hypothetical protein	565668	566441	+	59	97	78	35	39	37	25	51	38	14	64	39	63	51	57	55	63	59	94	85	89.5
MXAN_RS02465	hypothetical protein	567243	567836	-	46	41	43.5	19	30	24.5	13	16	14.5	11	33	22	39	20	29.5	46	48	47	59	62	60.5
MXAN_RS02470	hypothetical protein	568129	571044	-	161	206	183.5	174	203	188.5	142	171	156.5	76	229	152.5	324	157	240.5	212	251	231.5	275	224	249.5
MXAN_RS02475	hypothetical protein	571673	571948	+	9	11	10	9	8	8.5	12	8	10	2	15	8.5	16	7	11.5	10	17	13.5	14	14	14
MXAN_RS02480	hypothetical protein	571945	572709	+	42	38	40	29	32	30.5	24	26	25	15	60	37.5	60	25	42.5	59	58	58.5	111	66	88.5
MXAN_RS02485	hypothetical protein	572797	573294	-	23	24	23.5	16	18	17	13	10	11.5	11	30	20.5	34	10	22	28	40	34	32	41	36.5
MXAN_RS02490	hypothetical protein	573291	573755	-	22	18	20	21	21	21	5	11	8	5	24	14.5	22	15	18.5	27	37	32	25	21	23
MXAN_RS02495	peptidase	573811	576012	+	166	192	179	115	93	104	77	100	88.5	40	139	89.5	162	90	126	143	164	153.5	191	167	179
MXAN_RS02500	acetyltransferase	576949	577395	-	30	29	29.5	23	20	21.5	14	13	13.5	2	22	12	15	14	14.5	25	35	30	37	25	31
MXAN_RS02505	ligand-gated channel protein	577397	580231	-	197	189	193	127	131	129	97	103	100	55	155	105	172	116	144	200	189	194.5	201	198	199.5
MXAN_RS02510	hypothetical protein	580374	581000	+	31	42	36.5	22	26	24	22	26	24	5	37	21	59	33	46	39	64	51.5	51	47	49
MXAN_RS02515	DNA helicase	581014	585600	-	304	372	338	221	221	221	197	261	229	83	280	181.5	334	203	268.5	318	388	353	400	349	374.5
MXAN_RS02520	HIT family protein	585669	586121	-	30	27	28.5	23	19	21	17	12	14.5	6	13	9.5	41	13	27	29	42	35.5	45	32	38.5
MXAN_RS02525	hypothetical protein	586377	588023	+	821	1074	947.5	197	174	185.5	482	517	499.5	319	592	455.5	728	393	560.5	626	570	598	484	563	523.5
MXAN_RS02530	hypothetical protein	589811	590113	+	14	12	13	7	6	6.5	13	12	12.5	8	18	13	19	4	11.5	21	25	23	28	32	30
MXAN_RS02535	response regulator	590273	590734	+	130	121	125.5	134	135	134.5	324	269	296.5	187	242	214.5	399	94	246.5	345	164	254.5	478	266	372
MXAN_RS02540	protein kinase	590854	594678	+	213	203	208	164	155	159.5	117	146	131.5	57	207	132	299	151	225	294	270	282	345	254	299.5
MXAN_RS02545	hypothetical protein	594757	595827	+	40	46	43	48	42	45	35	34	34.5	7	54	30.5	88	27	57.5	100	79	89.5	145	95	120
MXAN_RS02550	RND transporter	595982	597247	+	41	62	51.5	28	40	34	35	42	38.5	22	60	41	58	34	46	56	90	73	103	87	95
MXAN_RS02555	acriflavin resistance protein	597272	600463	+	124	108	116	112	110	111	76	73	74.5	39	151	95	148	80	114	182	221	201.5	236	190	213
MXAN_RS02560	4-alpha-glucanotransferase	600548	602512	+	89	90	89.5	70	74	72	74	67	70.5	26	104	65	129	72	100.5	111	140	125.5	153	143	148
MXAN_RS02565	hypothetical protein	602524	603264	-	61	73	67	46	48	47	60	60	60	52	89	70.5	101	62	81.5	95	83	89	78	89	83.5
MXAN_RS02570	aminotransferase	603538	604842	+	65	84	74.5	50	71	60.5	52	47	49.5	34	80	57	94	60	77	88	95	91.5	114	120	117
MXAN_RS02575	transporter	604878	606236	+	61	95	78	43	54	48.5	45	39	42	24	58	41	93	46	69.5	79	137	108	122	98	110
MXAN_RS02580	epimerase	606283	607458	+	312	354	333	89	76	82.5	93	80	86.5	57	135	96	200	79	139.5	168	128	148	154	100	127
MXAN_RS02585	hypothetical protein	607572	609095	+	74	77	75.5	60	47	53.5	47	35	41	37	107	72	119	66	92.5	103	133	118	118	124	121
MXAN_RS02590	hypothetical protein	609347	609631	-	165	171	168	86	123	104.5	296	198	247	178	140	159	258	186	222	626	693	659.5	714	631	672.5
MXAN_RS02595	ATP-dependent DNA helicase RecQ	610130	614896	+	192	196	194	129	165	147	101	155	128	50	234	142	231	155	193	279	345	312	356	325	340.5
MXAN_RS02600	hypothetical protein	615104	616555	+	45	62	53.5	56	42	49	47	39	43	11	70	40.5	66	49	57.5	87	98	92.5	97	82	89.5
MXAN_RS02605	phospholipase D	616552	618012	-	61	57	59	51	74	62.5	55	41	48	28	59	43.5	97	53	75	94	96	95	116	92	104
MXAN_RS02610	hypothetical protein	618427	619377	+	571	648	609.5	97	129	113	197	197	197	126	165	145.5	611	145	378	768	547	657.5	512	665	588.5
MXAN_RS02615	hypothetical protein	619505	619885	-	44	38	41	15	24	19.5	16	13	14.5	11	23	17	44	14	29	44	42	43	28	48	38
MXAN_RS02620	ATP-binding protein	619994	621133	-	38	48	43	41	52	46.5	42	30	36	8	38	23	56	28	42	68	81	74.5	89	85	87
MXAN_RS02625	malto-oligosyltrehalose trehalohydrolase	621397	623256	+	102	113	107.5	93	71	82	91	99	95	46	108	77	159	70	114.5	148	146	147	199	150	174.5
MXAN_RS02630	carbohydrate-binding protein	623563	624915	+	41	60	50.5	43	43	43	37	35	36	27	67	47	77	51	64	88	87	87.5	92	75	83.5
MXAN_RS02635	peptidase M20	625080	626510	+	247	276	261.5	84	74	79	99	110	104.5	70	108	89	273	87	180	221	163	192	206	201	203.5
MXAN_RS02640	hypothetical protein	626500	628521	-	105	143	124	77	74	75.5	59	62	60.5	36	93	64.5	125	69	97	124	140	132	175	148	161.5
MXAN_RS02645	hypothetical protein	628544	628726	-	270	410	340	94	109	101.5	110	71	90.5	37	40	38.5	106	37	71.5	51	44	47.5	46	62	54
MXAN_RS02650	cupin	628779	630086	-	66	58	62	66	59	62.5	38	41	39.5	16	88	52	73	53	63	90	128	109	122	110	116
MXAN_RS02655	hypothetical protein	630090	631403	-	46	66	56	45	40	42.5	30	38	34	16	57	36.5	82	48	65	91	80	85.5	98	75	86.5
MXAN_RS02660	glutathione S-transferase	631424	631996	+	74	96	85	22	24	23	32	30	31	20	47	33.5	53	38	45.5	46	83	64.5	62	50	56
MXAN_RS02665	hypothetical protein	632081	632611	-	46	38	42	25	26	25.5	11	11	11	8	26	17	34	16	25	31	52	41.5	38	35	36.5
MXAN_RS02670	hypothetical protein	632639	633613	-	41	56	48.5	37	42	39.5	34	18	26	11	45	28	55	30	42.5	57	66	61.5	62	47	54.5
MXAN_RS02675	hypothetical protein	633628	634869	-	48	36	42	45	37	41	38	32	35	11	56	33.5	57	50	53.5	79	84	81.5	89	78	83.5
MXAN_RS02680	protein kinase	634938	636608	-	79	93	86	53	54	53.5	34	50	42	25	71	48	87	73	80	119	145	132	123	116	119.5
MXAN_RS02685	ABC transporter	636733	637494	-	83	93	88	37	24	30.5	23	26	24.5	18	56	37	60	41	50.5	67	71	69	92	62	77
MXAN_RS02690	multidrug ABC transporter ATP-binding protein	637504	638436	-	109	117	113	45	33	39	46	32	39	18	74	46	85	38	61.5	88	95	91.5	96	79	87.5
MXAN_RS02695	metallophosphoesterase	638560	639390	-	35	38	36.5	28	28	28	26	20	23	11	45	28	43	32	37.5	45	62	53.5	66	47	56.5
MXAN_RS02700	GntR family transcriptional regulator	639479	640906	-	68	66	67	63	49	56	30	38	34	24	61	42.5	89	48	68.5	75	77	76	113	72	92.5
MXAN_RS02705	anti-ECF sigma factor ChrR	640991	641455	+	15	19	17	13	23	18	16	14	15	7	28	17.5	13	16	14.5	33	37	35	21	41	31
MXAN_RS02710	hypothetical protein	641499	641831	+	17	19	18	13	11	12	19	8	13.5	4	16	10	17	8	12.5	26	20	23	25	16	20.5
MXAN_RS02715	energy-dependent translational throttle protein EttA	642090	643769	+	345	348	346.5	133	151	142	192	195	193.5	156	316	236	455	197	326	324	308	316	324	316	320
MXAN_RS02720	peptidase	643878	644786	-	40	36	38	24	31	27.5	21	35	28	19	35	27	52	16	34	47	52	49.5	81	66	73.5
MXAN_RS02725	zinc metalloprotease HtpX	645313	646230	+	162	199	180.5	72	45	58.5	100	59	79.5	113	94	103.5	202	76	139	161	92	126.5	215	253	234
MXAN_RS02730	porin	646394	647767	+	79	89	84	45	41	43	35	37	36	34	79	56.5	96	43	69.5	93	103	98	118	77	97.5
MXAN_RS02735	peptidoglycan-binding protein LysM	647939	649570	+	161	186	173.5	96	109	102.5	103	92	97.5	37	123	80	139	76	107.5	123	154	138.5	167	107	137
MXAN_RS02740	carboxylate--amine ligase	649706	650884	+	79	74	76.5	33	31	32	33	34	33.5	10	64	37	78	54	66	83	87	85	96	92	94
MXAN_RS02745	hypothetical protein	650890	651471	-	36	21	28.5	20	20	20	16	15	15.5	13	27	20	37	20	28.5	45	43	44	40	38	39
MXAN_RS02750	hydrolase	651473	652330	-	51	41	46	28	33	30.5	20	38	29	10	47	28.5	60	38	49	62	74	68	69	56	62.5
MXAN_RS02755	hypothetical protein	652380	652571	+	8	6	7	5	3	4	4	5	4.5	2	4	3	11	7	9	15	15	15	21	21	21
MXAN_RS02760	hypothetical protein	652654	654777	+	75	92	83.5	70	78	74	66	51	58.5	26	101	63.5	109	69	89	117	121	119	145	116	130.5
MXAN_RS02765	hypothetical protein	654804	656615	+	64	72	68	52	57	54.5	40	51	45.5	30	83	56.5	90	48	69	105	120	112.5	138	114	126
MXAN_RS02770	thermonuclease	656615	657088	+	19	14	16.5	12	16	14	7	8	7.5	3	21	12	24	12	18	26	36	31	30	31	30.5
MXAN_RS02775	histidine kinase	657295	659562	+	102	115	108.5	82	109	95.5	77	88	82.5	34	112	73	114	65	89.5	118	137	127.5	163	132	147.5
MXAN_RS02780	hypothetical protein	659640	660470	+	280	304	292	141	87	114	111	140	125.5	87	141	114	232	120	176	203	216	209.5	204	207	205.5
MXAN_RS02785	hypothetical protein	660449	660715	-	12	34	23	7	11	9	6	4	5	6	9	7.5	20	8	14	24	22	23	29	30	29.5
MXAN_RS02790	arsenate reductase	661017	661424	+	47	47	47	30	23	26.5	40	49	44.5	6	50	28	46	27	36.5	53	66	59.5	57	68	62.5
MXAN_RS02795	transposase	661541	661960	+	45	58	51.5	12	27	19.5	53	44	48.5	36	76	56	69	41	55	63	48	55.5	72	49	60.5
MXAN_RS02800	DDE transposase	661987	662286	+	25	24	24.5	17	16	16.5	16	12	14	9	20	14.5	24	14	19	32	22	27	27	25	26
MXAN_RS02805	biopolymer transporter TonB	662323	663144	-	41	37	39	22	30	26	19	22	20.5	12	38	25	48	33	40.5	47	45	46	64	48	56
MXAN_RS02810	SAM-dependent methyltransferase	663275	663889	-	30	36	33	32	22	27	15	24	19.5	6	31	18.5	40	28	34	47	47	47	45	41	43
MXAN_RS02815	translation initiation factor IF-3	664509	665138	+	792	842	817	404	323	363.5	665	692	678.5	518	839	678.5	796	394	595	697	707	702	756	616	686
MXAN_RS02820	histidine kinase	665382	666278	+	82	103	92.5	44	56	50	72	70	71	41	71	56	102	53	77.5	80	103	91.5	99	100	99.5
MXAN_RS02825	hypothetical protein	666308	666976	+	28	27	27.5	42	26	34	17	22	19.5	14	53	33.5	38	27	32.5	42	59	50.5	66	51	58.5
MXAN_RS02830	hypothetical protein	666973	668541	+	94	106	100	72	77	74.5	56	70	63	30	108	69	122	63	92.5	125	138	131.5	147	125	136
MXAN_RS02835	alpha-2-macroglobulin	668538	673256	+	312	350	331	196	251	223.5	202	196	199	124	314	219	460	245	352.5	401	472	436.5	449	427	438
MXAN_RS02840	hypothetical protein	673260	675470	+	100	98	99	85	90	87.5	72	54	63	33	104	68.5	106	70	88	130	141	135.5	153	150	151.5
MXAN_RS02845	serine protease	675610	676929	+	4060	4353	4206.5	1228	1187	1207.5	1096	1033	1064.5	417	646	531.5	3858	1071	2464.5	2483	2478	2480.5	1626	1426	1526
MXAN_RS02850	hypothetical protein	676942	679323	+	101	104	102.5	85	72	78.5	76	61	68.5	25	125	75	150	100	125	126	148	137	166	168	167
MXAN_RS02855	hypothetical protein	679437	681359	+	76	60	68	41	54	47.5	53	50	51.5	22	72	47	88	61	74.5	101	106	103.5	134	97	115.5
MXAN_RS02860	hypothetical protein	681400	683172	+	80	78	79	65	55	60	50	50	50	17	76	46.5	95	54	74.5	97	127	112	124	115	119.5
MXAN_RS02865	hypothetical protein	683169	683957	+	27	38	32.5	28	19	23.5	27	17	22	12	41	26.5	47	30	38.5	45	52	48.5	58	51	54.5
MXAN_RS02870	glycosyl transferase	684014	685291	-	44	46	45	57	35	46	32	44	38	12	51	31.5	67	50	58.5	74	79	76.5	98	76	87
MXAN_RS02875	hypothetical protein	685436	686209	+	27	29	28	32	30	31	21	21	21	7	38	22.5	34	20	27	47	65	56	58	44	51
MXAN_RS02880	hypothetical protein	686304	687230	+	45	36	40.5	28	26	27	23	29	26	15	45	30	61	38	49.5	68	68	68	68	63	65.5
MXAN_RS02885	ABC transporter ATP-binding protein	687252	688010	+	38	34	36	30	30	30	20	21	20.5	15	31	23	46	28	37	45	52	48.5	54	51	52.5
MXAN_RS02890	amino acid ABC transporter permease	688007	689521	+	78	69	73.5	61	56	58.5	38	57	47.5	22	74	48	79	51	65	95	128	111.5	144	99	121.5
MXAN_RS02895	hypothetical protein	689518	690024	-	61	67	64	24	25	24.5	34	28	31	5	48	26.5	29	26	27.5	42	48	45	64	45	54.5
MXAN_RS02900	hypothetical protein	690915	692597	+	109	112	110.5	76	93	84.5	72	81	76.5	52	102	77	136	87	111.5	101	141	121	162	141	151.5
MXAN_RS02905	hypothetical protein	693138	693416	-	15	9	12	4	10	7	8	7	7.5	1	16	8.5	15	6	10.5	17	20	18.5	19	18	18.5
MXAN_RS02910	DUSAM domain-containing protein	693442	693819	-	14	33	23.5	19	18	18.5	10	22	16	2	21	11.5	28	10	19	20	29	24.5	35	24	29.5
MXAN_RS02915	hypothetical protein	693826	694155	-	16	24	20	9	9	9	8	6	7	4	22	13	8	11	9.5	20	20	20	35	27	31
MXAN_RS02920	cytochrome oxidase assembly protein	694361	695332	-	47	68	57.5	44	41	42.5	47	34	40.5	28	65	46.5	105	48	76.5	102	94	98	117	89	103
MXAN_RS02925	Fis family transcriptional regulator	695798	698731	-	135	107	121	95	114	104.5	81	87	84	30	149	89.5	161	124	142.5	153	187	170	224	168	196
MXAN_RS02930	hypothetical protein	698828	699913	+	52	61	56.5	35	40	37.5	39	43	41	18	68	43	68	42	55	68	75	71.5	75	77	76
MXAN_RS02935	hypothetical protein	700129	700467	-	117	107	112	12	35	23.5	26	32	29	17	31	24	49	19	34	39	50	44.5	49	32	40.5
MXAN_RS02940	mechanosensitive ion channel protein	700496	702103	-	115	141	128	59	65	62	61	67	64	26	84	55	129	67	98	125	169	147	150	140	145
MXAN_RS02945	succinate-semialdehyde dehydrogenase	702295	703710	-	75	72	73.5	54	46	50	37	34	35.5	23	54	38.5	96	64	80	85	117	101	128	107	117.5
MXAN_RS02950	hypothetical protein	703853	704092	+	8	17	12.5	4	13	8.5	9	3	6	2	15	8.5	14	10	12	16	28	22	21	18	19.5
MXAN_RS02955	phosphoesterase	704174	704878	+	23	39	31	30	16	23	17	25	21	7	34	20.5	38	18	28	45	50	47.5	47	56	51.5
MXAN_RS02960	histone deacetylase	705009	706769	+	81	79	80	69	63	66	58	51	54.5	26	89	57.5	104	48	76	123	118	120.5	132	96	114
MXAN_RS02965	acyltransferase	706782	707441	+	21	29	25	23	27	25	27	23	25	11	29	20	48	24	36	39	48	43.5	37	38	37.5
MXAN_RS02970	histidine kinase	707603	709774	+	259	279	269	96	83	89.5	75	69	72	34	121	77.5	130	94	112	122	168	145	176	147	161.5
MXAN_RS02975	alkaline ceramidase	709919	711979	+	116	156	136	77	95	86	73	61	67	32	104	68	124	77	100.5	140	129	134.5	143	150	146.5
MXAN_RS02980	serine/threonine protein kinase	711993	713402	-	56	66	61	271	297	284	144	200	172	90	147	118.5	254	172	213	143	171	157	206	179	192.5
MXAN_RS02985	ATP-dependent DNA ligase	713535	714587	-	45	71	58	64	44	54	25	43	34	26	57	41.5	66	24	45	63	71	67	83	88	85.5
MXAN_RS02990	gluconate kinase	714757	715245	+	17	34	25.5	32	19	25.5	17	17	17	13	36	24.5	29	11	20	45	42	43.5	54	46	50
MXAN_RS02995	carbonic anhydrase	715363	716004	+	36	46	41	27	30	28.5	31	18	24.5	14	42	28	31	32	31.5	41	59	50	73	46	59.5
MXAN_RS03000	dihydroxyacetone kinase	716019	717719	+	85	86	85.5	69	78	73.5	45	46	45.5	26	74	50	116	58	87	133	120	126.5	157	129	143
MXAN_RS03005	hypothetical protein	717747	718100	-	20	21	20.5	15	16	15.5	12	17	14.5	6	21	13.5	19	18	18.5	23	34	28.5	23	25	24
MXAN_RS03010	hypothetical protein	718232	719008	-	33	31	32	26	25	25.5	25	20	22.5	13	43	28	30	32	31	53	60	56.5	67	41	54
MXAN_RS03015	hypothetical protein	719059	719685	-	31	24	27.5	19	30	24.5	22	22	22	13	35	24	51	32	41.5	44	49	46.5	51	46	48.5
MXAN_RS03020	glycosyl transferase family 1	719871	721493	+	126	120	123	46	61	53.5	58	58	58	41	117	79	117	91	104	110	132	121	134	100	117
MXAN_RS03025	hypothetical protein	721545	722312	-	27	37	32	24	23	23.5	16	22	19	6	37	21.5	56	23	39.5	38	60	49	55	47	51
MXAN_RS03030	membrane protein	722305	722895	-	30	23	26.5	18	30	24	15	18	16.5	9	28	18.5	38	28	33	35	44	39.5	61	45	53
MXAN_RS03035	aldehyde dehydrogenase	722971	724410	-	86	100	93	61	62	61.5	61	61	61	58	92	75	186	107	146.5	137	138	137.5	173	171	172
MXAN_RS03040	aldehyde dehydrogenase	724449	725900	-	73	72	72.5	52	64	58	63	47	55	42	73	57.5	131	68	99.5	105	127	116	151	120	135.5
MXAN_RS03045	TetR family transcriptional regulator	725930	726613	-	36	32	34	24	31	27.5	25	23	24	15	38	26.5	44	18	31	45	47	46	45	49	47
MXAN_RS03050	phospholipase	726712	727344	+	20	25	22.5	23	24	23.5	13	13	13	15	27	21	43	21	32	49	34	41.5	38	32	35
MXAN_RS03055	ABC transporter ATP-binding protein	727476	728174	-	31	33	32	32	18	25	37	28	32.5	12	36	24	45	21	33	50	42	46	66	45	55.5
MXAN_RS03060	hypothetical protein	728171	729181	-	45	64	54.5	55	52	53.5	46	57	51.5	18	67	42.5	55	37	46	68	74	71	84	73	78.5
MXAN_RS03065	AraC family transcriptional regulator	729488	730309	-	46	48	47	40	38	39	35	39	37	12	53	32.5	65	29	47	61	75	68	69	81	75
MXAN_RS03070	fatty acid desaturase	730342	731241	-	70	78	74	40	38	39	34	46	40	14	60	37	76	56	66	129	80	104.5	130	124	127
MXAN_RS03075	transcriptional regulator	731387	731746	-	34	35	34.5	23	25	24	14	16	15	9	23	16	38	22	30	40	39	39.5	39	25	32
MXAN_RS03080	hypothetical protein	732114	734216	+	94	95	94.5	102	89	95.5	79	110	94.5	48	137	92.5	203	113	158	155	189	172	195	161	178
MXAN_RS03085	chromosome partitioning protein	734257	735216	+	103	96	99.5	65	54	59.5	75	122	98.5	41	91	66	98	57	77.5	78	113	95.5	94	110	102
MXAN_RS03090	hypothetical protein	735222	736436	+	66	80	73	65	87	76	57	74	65.5	25	68	46.5	125	75	100	119	127	123	113	136	124.5
MXAN_RS03095	peptidase M48	736447	737433	-	59	54	56.5	32	31	31.5	32	39	35.5	24	55	39.5	81	56	68.5	80	81	80.5	68	70	69
MXAN_RS03100	hypothetical protein	737430	738038	-	30	26	28	24	26	25	28	28	28	14	41	27.5	43	21	32	36	41	38.5	59	46	52.5
MXAN_RS03105	adenylate/guanylate cyclase domain-containing protein	738035	740389	-	92	99	95.5	79	82	80.5	55	57	56	36	147	91.5	137	87	112	139	173	156	179	182	180.5
MXAN_RS03110	membrane protein	740698	741252	-	31	40	35.5	76	63	69.5	47	50	48.5	32	69	50.5	140	75	107.5	99	91	95	92	131	111.5
MXAN_RS03115	sensory protein TspO	741412	741924	+	33	33	33	74	63	68.5	63	74	68.5	37	42	39.5	55	47	51	51	58	54.5	66	68	67
MXAN_RS03120	PAS domain-containing sensor histidine kinase	742253	743848	-	60	78	69	54	63	58.5	53	64	58.5	26	96	61	115	46	80.5	89	106	97.5	112	103	107.5
MXAN_RS03125	peptidase M1	743996	746644	-	152	140	146	166	147	156.5	181	177	179	119	249	184	192	118	155	187	207	197	196	194	195
MXAN_RS03130	molecular chaperone DnaJ	746826	747617	+	46	43	44.5	26	26	26	26	32	29	9	42	25.5	53	26	39.5	48	51	49.5	78	38	58
MXAN_RS03135	endonuclease	747628	748710	-	40	62	51	44	32	38	28	28	28	20	59	39.5	62	38	50	72	93	82.5	99	85	92
MXAN_RS03140	hypothetical protein	748912	749466	+	220	258	239	37	28	32.5	109	126	117.5	53	104	78.5	96	44	70	303	300	301.5	314	321	317.5
MXAN_RS03145	hypothetical protein	749523	750080	+	112	131	121.5	40	46	43	72	60	66	34	63	48.5	58	45	51.5	117	139	128	113	126	119.5
MXAN_RS03150	hypothetical protein	750055	750471	-	39	31	35	16	23	19.5	10	12	11	3	16	9.5	26	17	21.5	31	27	29	47	40	43.5
MXAN_RS03155	hypothetical protein	750449	751234	-	39	43	41	29	29	29	23	36	29.5	13	53	33	62	30	46	69	61	65	73	47	60
MXAN_RS03160	peptidase S8	751212	753047	+	103	120	111.5	75	79	77	67	47	57	22	87	54.5	89	65	77	125	144	134.5	130	108	119
MXAN_RS03165	MarR family transcriptional regulator	753107	753610	+	35	26	30.5	16	30	23	19	13	16	8	26	17	59	22	40.5	49	57	53	72	47	59.5
MXAN_RS03170	organic hydroperoxide resistance protein	753628	754065	+	29	38	33.5	20	22	21	16	16	16	7	24	15.5	105	40	72.5	61	61	61	89	89	89
MXAN_RS03175	hypothetical protein	754264	755526	-	73	86	79.5	45	53	49	34	45	39.5	22	81	51.5	105	47	76	108	99	103.5	93	89	91
MXAN_RS03180	hypothetical protein	755599	757605	+	158	177	167.5	121	109	115	79	109	94	35	117	76	191	83	137	163	193	178	180	202	191
MXAN_RS03185	hypothetical protein	757645	758214	-	164	171	167.5	55	43	49	44	48	46	33	70	51.5	83	48	65.5	75	61	68	90	74	82
MXAN_RS03190	hypothetical protein	758380	760182	-	246	233	239.5	140	145	142.5	88	151	119.5	72	156	114	286	105	195.5	234	191	212.5	196	225	210.5
MXAN_RS03195	hypothetical protein	760225	760929	-	44	43	43.5	33	32	32.5	37	31	34	17	47	32	42	23	32.5	47	59	53	65	40	52.5
MXAN_RS03200	rhomboid family intramembrane serine protease	761024	761797	-	29	40	34.5	32	38	35	27	24	25.5	16	61	38.5	69	38	53.5	57	59	58	60	53	56.5
MXAN_RS03205	hypothetical protein	761999	762523	+	85	123	104	40	63	51.5	39	65	52	39	59	49	165	92	128.5	185	106	145.5	146	158	152
MXAN_RS03210	ribonuclease Z	762526	763449	-	94	94	94	57	50	53.5	64	60	62	23	62	42.5	100	47	73.5	96	95	95.5	98	103	100.5
MXAN_RS03215	hypothetical protein	763539	764246	+	28	19	23.5	18	24	21	21	18	19.5	8	28	18	40	22	31	41	39	40	36	44	40
MXAN_RS03220	TetR family transcriptional regulator	764309	765076	+	59	39	49	29	30	29.5	27	35	31	9	48	28.5	53	42	47.5	68	69	68.5	90	72	81
MXAN_RS03225	RND transporter	765073	766182	+	73	69	71	52	48	50	46	59	52.5	31	76	53.5	133	79	106	117	101	109	126	101	113.5
MXAN_RS03230	acriflavin resistance protein	766195	769311	+	237	201	219	150	186	168	167	209	188	112	238	175	302	171	236.5	293	311	302	330	315	322.5
MXAN_RS03235	hypothetical protein	769299	770111	-	55	65	60	35	42	38.5	31	36	33.5	24	52	38	50	29	39.5	49	84	66.5	84	56	70
MXAN_RS03240	hypothetical protein	770143	770700	+	24	33	28.5	70	62	66	61	91	76	33	28	30.5	119	74	96.5	84	89	86.5	84	109	96.5
MXAN_RS03245	hypothetical protein	770755	771207	-	125	131	128	1420	1226	1323	737	1244	990.5	452	418	435	721	363	542	859	802	830.5	630	826	728
MXAN_RS03250	hypothetical protein	771384	771950	-	16	18	17	28	25	26.5	23	16	19.5	7	25	16	27	13	20	37	33	35	45	38	41.5
MXAN_RS03255	cold-shock protein	772044	772247	-	127	163	145	58	66	62	158	175	166.5	92	109	100.5	80	35	57.5	45	61	53	49	47	48
MXAN_RS03260	hypothetical protein	772611	773072	+	17	24	20.5	25	27	26	15	19	17	8	30	19	31	17	24	38	28	33	36	39	37.5
MXAN_RS03265	transcriptional regulator	773069	773389	+	12	7	9.5	10	6	8	9	9	9	6	13	9.5	17	13	15	23	22	22.5	25	6	15.5
MXAN_RS03270	activator of HSP90 ATPase	773500	773988	+	33	30	31.5	31	38	34.5	32	25	28.5	6	22	14	41	18	29.5	47	42	44.5	44	48	46
MXAN_RS03275	ATPase	774015	774575	+	37	36	36.5	30	33	31.5	22	13	17.5	13	23	18	59	22	40.5	41	59	50	51	52	51.5
MXAN_RS03280	hypothetical protein	774645	775025	-	77	70	73.5	64	45	54.5	72	95	83.5	63	78	70.5	105	85	95	105	98	101.5	102	108	105
MXAN_RS03285	oxidoreductase	775170	776141	-	280	340	310	168	223	195.5	256	313	284.5	184	390	287	321	201	261	291	272	281.5	323	282	302.5
MXAN_RS03290	hypothetical protein	776383	777270	-	156	149	152.5	70	50	60	62	62	62	31	63	47	60	26	43	65	74	69.5	90	79	84.5
MXAN_RS03295	hypothetical protein	777484	777846	+	26	22	24	8	13	10.5	4	9	6.5	2	28	15	16	15	15.5	22	24	23	38	22	30
MXAN_RS03300	RNA polymerase subunit sigma-24	777865	779100	+	58	84	71	53	51	52	44	48	46	14	69	41.5	81	29	55	59	94	76.5	92	66	79
MXAN_RS03305	methyltransferase	779144	779758	-	79	74	76.5	98	62	80	49	67	58	16	36	26	72	22	47	50	49	49.5	43	60	51.5
MXAN_RS03310	cytochrome P450	779742	781094	-	395	433	414	403	352	377.5	184	267	225.5	29	90	59.5	129	62	95.5	137	135	136	154	131	142.5
MXAN_RS03315	iron ABC transporter ATP-binding protein	781443	782201	-	49	58	53.5	28	36	32	32	19	25.5	9	51	30	34	28	31	38	52	45	72	55	63.5
MXAN_RS03320	enterobactin ABC transporter permease	782198	783166	-	49	52	50.5	45	35	40	30	29	29.5	4	59	31.5	54	33	43.5	55	69	62	82	69	75.5
MXAN_RS03325	iron ABC transporter permease	783156	784118	-	48	53	50.5	42	33	37.5	32	42	37	14	52	33	56	34	45	59	66	62.5	60	55	57.5
MXAN_RS03330	iron ABC transporter substrate-binding protein	784131	785117	-	136	157	146.5	82	64	73	42	50	46	23	72	47.5	68	34	51	87	66	76.5	87	68	77.5
MXAN_RS03335	hypothetical protein	785389	786807	-	120	144	132	156	136	146	121	150	135.5	63	114	88.5	215	100	157.5	191	152	171.5	157	171	164
MXAN_RS03340	hypothetical protein	786961	787284	-	586	634	610	629	514	571.5	776	1160	968	396	583	489.5	504	230	367	496	586	541	468	420	444
MXAN_RS03345	hypothetical protein	787437	788981	+	75	85	80	102	72	87	169	95	132	202	223	212.5	500	202	351	352	226	289	537	432	484.5
MXAN_RS03350	hypothetical protein	789549	789869	+	27	26	26.5	23	28	25.5	18	21	19.5	19	32	25.5	37	17	27	41	28	34.5	48	47	47.5
MXAN_RS03355	hypothetical protein	790015	790380	+	584	654	619	338	337	337.5	738	762	750	206	132	169	255	77	166	320	232	276	313	379	346
MXAN_RS03360	radical SAM protein	790522	792576	+	151	160	155.5	211	194	202.5	86	102	94	64	145	104.5	172	86	129	172	169	170.5	271	202	236.5
MXAN_RS03365	permease	792635	795082	-	159	189	174	135	156	145.5	97	120	108.5	37	140	88.5	197	92	144.5	177	201	189	234	160	197
MXAN_RS03370	L-fucose dehydrogenase	795156	796298	-	44	44	44	39	23	31	31	30	30.5	14	77	45.5	67	42	54.5	53	101	77	85	61	73
MXAN_RS03375	hypothetical protein	796490	796879	-	32	33	32.5	11	22	16.5	32	31	31.5	5	32	18.5	33	11	22	39	36	37.5	47	39	43
MXAN_RS03380	L-aspartate oxidase	797079	798002	-	90	95	92.5	58	56	57	57	115	86	36	69	52.5	76	51	63.5	86	96	91	122	90	106
MXAN_RS03385	esterase	798169	799119	+	44	38	41	20	34	27	28	15	21.5	15	42	28.5	45	32	38.5	49	72	60.5	62	60	61
MXAN_RS03390	hypothetical protein	799166	799813	+	33	36	34.5	28	21	24.5	10	23	16.5	8	32	20	36	23	29.5	55	39	47	46	38	42
MXAN_RS03395	lipoprotein	799980	801365	-	55	74	64.5	59	58	58.5	53	58	55.5	33	80	56.5	76	57	66.5	82	106	94	138	78	108
MXAN_RS03400	hypothetical protein	801687	802187	-	49	42	45.5	38	23	30.5	24	25	24.5	41	45	43	75	40	57.5	60	81	70.5	78	64	71
MXAN_RS03405	short-chain fatty acid transporter	802270	803613	-	64	53	58.5	33	46	39.5	34	38	36	22	60	41	84	50	67	83	93	88	101	77	89
MXAN_RS03410	hypothetical protein	803791	805914	+	74	87	80.5	79	79	79	54	52	53	23	95	59	105	70	87.5	125	147	136	174	132	153
MXAN_RS03415	histidine kinase	805921	807462	-	54	55	54.5	42	46	44	35	40	37.5	16	75	45.5	75	53	64	82	98	90	116	96	106
MXAN_RS03420	AraC family transcriptional regulator	807741	808496	+	34	34	34	19	18	18.5	19	17	18	9	30	19.5	36	16	26	39	74	56.5	75	42	58.5
MXAN_RS03425	hypothetical protein	808456	808914	+	19	24	21.5	15	22	18.5	18	11	14.5	13	23	18	34	17	25.5	17	39	28	35	38	36.5
MXAN_RS03430	hypothetical protein	809002	810477	+	111	113	112	62	59	60.5	57	43	50	24	73	48.5	103	73	88	108	110	109	121	114	117.5
MXAN_RS03435	response regulator	810506	810871	+	34	33	33.5	17	11	14	23	24	23.5	6	42	24	28	24	26	23	43	33	49	32	40.5
MXAN_RS03440	hypothetical protein	810877	811701	+	35	44	39.5	31	42	36.5	32	28	30	14	45	29.5	57	42	49.5	41	65	53	80	51	65.5
MXAN_RS03445	diguanylate cyclase	811933	817836	+	1313	1365	1339	870	774	822	776	934	855	475	837	656	869	468	668.5	795	758	776.5	819	880	849.5
MXAN_RS03450	chemotaxis protein CheR	817833	818669	+	76	68	72	58	75	66.5	60	58	59	34	55	44.5	89	51	70	75	77	76	85	84	84.5
MXAN_RS03455	chemotaxis protein B	818666	819223	+	52	53	52.5	44	32	38	38	40	39	15	34	24.5	61	37	49	41	43	42	79	58	68.5
MXAN_RS03460	response regulator	819220	820356	+	97	101	99	76	76	76	50	90	70	31	91	61	118	55	86.5	102	104	103	103	112	107.5
MXAN_RS03465	hypothetical protein	820412	820813	+	64	65	64.5	51	37	44	55	70	62.5	37	55	46	91	49	70	56	64	60	51	79	65
MXAN_RS03470	hypothetical protein	820806	821066	+	34	41	37.5	33	19	26	23	35	29	28	35	31.5	57	26	41.5	27	32	29.5	31	38	34.5
MXAN_RS03475	hypothetical protein	821073	821348	+	29	21	25	13	16	14.5	23	10	16.5	7	29	18	20	16	18	24	22	23	32	36	34
MXAN_RS03480	histidine kinase	821386	823965	+	116	123	119.5	93	88	90.5	94	66	80	45	146	95.5	187	86	136.5	192	201	196.5	219	158	188.5
MXAN_RS03485	ABC transporter	823950	824726	+	47	45	46	25	37	31	25	17	21	8	44	26	47	34	40.5	48	38	43	73	54	63.5
MXAN_RS03490	ABC transporter	824729	825532	+	36	49	42.5	18	23	20.5	25	26	25.5	10	42	26	50	28	39	63	66	64.5	65	49	57
MXAN_RS03495	hypothetical protein	825793	826344	+	30	52	41	79	80	79.5	79	73	76	33	54	43.5	186	94	140	89	77	83	98	80	89
MXAN_RS03500	serine/threonine protein kinase	826731	827777	+	52	41	46.5	71	58	64.5	55	71	63	36	89	62.5	128	80	104	116	106	111	138	138	138
MXAN_RS03505	hypothetical protein	827854	829158	+	76	84	80	53	59	56	53	64	58.5	19	70	44.5	104	69	86.5	107	105	106	100	132	116
MXAN_RS03510	response regulator	829172	829579	-	27	36	31.5	22	16	19	25	17	21	10	35	22.5	36	19	27.5	20	43	31.5	27	35	31
MXAN_RS03515	DNA-binding response regulator	829730	830392	+	36	38	37	31	21	26	23	19	21	18	34	26	76	35	55.5	55	63	59	52	62	57
MXAN_RS03520	dienelactone hydrolase	830572	831450	-	58	75	66.5	135	113	124	57	59	58	35	61	48	148	79	113.5	90	107	98.5	113	133	123
MXAN_RS03525	ArsR family transcriptional regulator	831558	832592	-	106	88	97	34	30	32	35	22	28.5	11	54	32.5	84	41	62.5	87	68	77.5	109	113	111
MXAN_RS03530	hypothetical protein	832589	833437	-	211	237	224	49	28	38.5	84	45	64.5	49	59	54	121	59	90	118	108	113	116	142	129
MXAN_RS03535	response regulator	833523	833933	-	151	178	164.5	69	69	69	55	114	84.5	46	78	62	101	73	87	79	104	91.5	91	91	91
MXAN_RS03540	hybrid sensor histidine kinase/response regulator	833926	836871	-	648	733	690.5	250	239	244.5	264	306	285	125	257	191	355	178	266.5	315	351	333	355	292	323.5
MXAN_RS03545	hypothetical protein	836875	838035	-	381	434	407.5	126	111	118.5	101	143	122	38	114	76	140	69	104.5	138	134	136	172	150	161
MXAN_RS03550	cytochrome c	838065	839960	-	1083	1201	1142	97	108	102.5	126	75	100.5	94	143	118.5	331	106	218.5	301	271	286	328	239	283.5
MXAN_RS03555	histidine kinase	840186	842030	-	102	113	107.5	336	281	308.5	290	384	337	178	238	208	376	239	307.5	338	232	285	275	306	290.5
MXAN_RS03560	helicase	842246	845314	+	183	186	184.5	125	114	119.5	120	125	122.5	96	214	155	363	204	283.5	252	266	259	317	353	335
MXAN_RS03565	hypothetical protein	845462	846271	+	63	82	72.5	33	37	35	36	37	36.5	25	60	42.5	79	30	54.5	51	61	56	67	61	64
MXAN_RS03570	pilus biogenesis operon protein	846250	847788	+	111	116	113.5	60	57	58.5	50	83	66.5	28	83	55.5	96	61	78.5	89	109	99	111	96	103.5
MXAN_RS03575	hypothetical protein	847763	848740	+	54	46	50	27	29	28	45	40	42.5	10	45	27.5	43	31	37	67	51	59	95	67	81
MXAN_RS03580	hypothetical protein	848737	849504	+	37	40	38.5	26	27	26.5	26	16	21	14	45	29.5	49	23	36	68	56	62	78	55	66.5
MXAN_RS03585	hypothetical protein	849508	850068	-	130	145	137.5	51	48	49.5	85	85	85	43	80	61.5	84	66	75	100	61	80.5	100	88	94
MXAN_RS03590	hypothetical protein	850072	850833	-	71	76	73.5	31	43	37	36	35	35.5	31	58	44.5	79	36	57.5	65	71	68	74	55	64.5
MXAN_RS03595	hypothetical protein	850880	851104	-	12	10	11	9	6	7.5	11	10	10.5	7	15	11	13	5	9	18	14	16	12	18	15
MXAN_RS03600	hypothetical protein	851704	852798	-	85	78	81.5	84	89	86.5	103	104	103.5	105	114	109.5	261	149	205	193	164	178.5	199	180	189.5
MXAN_RS03605	hypothetical protein	852837	853214	-	13	26	19.5	17	19	18	6	13	9.5	3	23	13	32	13	22.5	28	32	30	35	24	29.5
MXAN_RS03610	ABC transporter ATP-binding protein	853309	855072	-	74	75	74.5	54	71	62.5	43	33	38	23	91	57	96	41	68.5	83	119	101	130	106	118
MXAN_RS03615	hypothetical protein	855231	855671	+	18	29	23.5	20	11	15.5	13	14	13.5	7	32	19.5	28	10	19	22	45	33.5	42	24	33
MXAN_RS03620	molecular chaperone DnaJ	855840	856967	+	163	216	189.5	65	58	61.5	106	58	82	59	112	85.5	171	89	130	186	108	147	170	196	183
MXAN_RS03625	penicillin-binding protein activator	857139	859319	+	297	288	292.5	85	105	95	117	104	110.5	96	174	135	222	115	168.5	189	225	207	217	192	204.5
MXAN_RS03630	hypothetical protein	859316	860959	+	102	102	102	66	61	63.5	60	52	56	52	114	83	186	127	156.5	158	138	148	179	137	158
MXAN_RS03635	NAD-binding oxidoreductase	860975	861667	-	52	34	43	24	18	21	22	10	16	15	38	26.5	39	38	38.5	52	54	53	77	29	53
MXAN_RS03640	hypothetical protein	861722	862492	+	83	71	77	37	37	37	36	41	38.5	14	50	32	41	41	41	54	60	57	70	50	60
MXAN_RS03645	serine/threonine protein kinase	862505	864274	-	68	103	85.5	56	57	56.5	53	61	57	26	86	56	112	87	99.5	94	137	115.5	126	125	125.5
MXAN_RS03650	hypothetical protein	864407	866086	-	136	148	142	92	73	82.5	70	62	66	31	89	60	136	59	97.5	139	117	128	140	102	121
MXAN_RS03655	hypothetical protein	866083	867102	-	48	60	54	34	43	38.5	33	30	31.5	11	55	33	62	40	51	81	76	78.5	66	74	70
MXAN_RS03660	type II secretion protein	867145	868941	-	221	200	210.5	115	92	103.5	103	113	108	50	125	87.5	142	76	109	145	154	149.5	163	132	147.5
MXAN_RS03665	uracil-DNA glycosylase	869122	869799	+	41	42	41.5	36	26	31	20	28	24	30	39	34.5	71	33	52	44	51	47.5	93	75	84
MXAN_RS03670	thioesterase	869868	870680	+	80	46	63	59	47	53	44	55	49.5	18	50	34	104	46	75	114	96	105	88	60	74
MXAN_RS03675	hypothetical protein	870796	871083	-	151	174	162.5	86	70	78	138	184	161	61	98	79.5	154	67	110.5	132	123	127.5	94	77	85.5
MXAN_RS03680	response regulator	871242	871607	-	73	97	85	68	63	65.5	77	155	116	63	62	62.5	75	54	64.5	47	66	56.5	59	72	65.5
MXAN_RS03685	peptidase M24	871681	873138	-	55	65	60	51	54	52.5	55	38	46.5	20	79	49.5	86	48	67	79	97	88	110	80	95
MXAN_RS03690	hypothetical protein	873189	873968	+	48	48	48	32	25	28.5	23	35	29	11	48	29.5	55	34	44.5	64	88	76	60	60	60
MXAN_RS03695	DNA gyrase subunit A	874092	876965	+	543	532	537.5	287	224	255.5	366	386	376	386	567	476.5	800	432	616	551	484	517.5	586	557	571.5
MXAN_RS03700	DUSAM domain-containing protein	877033	877413	-	27	15	21	14	8	11	10	10	10	5	21	13	27	13	20	29	33	31	39	33	36
MXAN_RS03705	carbohydrate kinase	877841	878677	-	47	66	56.5	37	37	37	36	26	31	15	42	28.5	53	23	38	72	76	74	71	49	60
MXAN_RS03710	hypothetical protein	878688	879302	-	40	37	38.5	26	25	25.5	22	20	21	13	39	26	36	24	30	41	41	41	51	43	47
MXAN_RS03715	iron ABC transporter substrate-binding protein	879448	880431	+	105	119	112	53	52	52.5	52	50	51	44	67	55.5	123	86	104.5	103	97	100	109	137	123
MXAN_RS03720	iron ABC transporter permease	880431	881996	+	82	67	74.5	55	53	54	30	33	31.5	19	72	45.5	104	73	88.5	103	97	100	127	103	115
MXAN_RS03725	iron ABC transporter ATP-binding protein	882045	883103	+	55	47	51	32	32	32	32	27	29.5	13	48	30.5	67	40	53.5	61	85	73	69	81	75
MXAN_RS03730	DUF1232 domain-containing protein	883145	883483	+	25	18	21.5	13	24	18.5	11	7	9	8	22	15	24	10	17	21	26	23.5	31	26	28.5
MXAN_RS03735	short-chain dehydrogenase/reductase	883580	884407	+	37	43	40	29	27	28	13	23	18	12	41	26.5	54	26	40	45	62	53.5	61	53	57
MXAN_RS03740	hypothetical protein	884414	885574	-	69	63	66	43	52	47.5	22	49	35.5	25	43	34	68	42	55	74	99	86.5	92	82	87
MXAN_RS03745	VWA domain-containing protein	885597	888179	-	114	159	136.5	109	112	110.5	86	106	96	35	145	90	177	99	138	184	179	181.5	186	197	191.5
MXAN_RS03750	MerR family transcriptional regulator	888176	888673	-	19	31	25	15	23	19	11	15	13	10	30	20	38	16	27	26	28	27	44	37	40.5
MXAN_RS03755	membrane protein	889051	889890	-	44	31	37.5	33	30	31.5	17	24	20.5	9	43	26	44	25	34.5	51	61	56	66	57	61.5
MXAN_RS03760	membrane-bound ClpP-class protease	889890	891245	-	48	53	50.5	40	32	36	44	44	44	13	72	42.5	71	46	58.5	91	83	87	82	77	79.5
MXAN_RS03765	glycosyl transferase family 1	891247	892557	-	48	41	44.5	33	37	35	23	31	27	14	54	34	70	39	54.5	77	90	83.5	85	58	71.5
MXAN_RS03770	hypothetical protein	892771	892989	+	5	11	8	7	7	7	10	9	9.5	1	11	6	10	10	10	9	17	13	23	18	20.5
MXAN_RS03775	LysR family transcriptional regulator	893484	894383	-	34	40	37	35	34	34.5	16	23	19.5	11	36	23.5	54	33	43.5	60	68	64	79	63	71
MXAN_RS03780	RNA polymerase subunit sigma-32	894474	895295	+	91	66	78.5	27	17	22	57	43	50	49	45	47	69	36	52.5	81	90	85.5	162	163	162.5
MXAN_RS03785	tRNA-Phe	895384	895456	+	0	4	2	5	4	4.5	2	6	4	3	4	3.5	7	2	4.5	8	12	10	6	19	12.5
MXAN_RS03790	DEAD/DEAH box helicase	895768	899610	-	166	201	183.5	127	119	123	120	125	122.5	50	193	121.5	238	143	190.5	220	280	250	310	230	270
MXAN_RS03795	hypothetical protein	899624	900367	-	66	83	74.5	41	37	39	33	41	37	19	57	38	83	28	55.5	64	70	67	80	52	66
MXAN_RS03800	hypothetical protein	900570	901115	+	82	115	98.5	68	56	62	92	115	103.5	72	108	90	127	88	107.5	94	89	91.5	89	91	90
MXAN_RS03805	peptidase M16	901216	902625	+	265	288	276.5	77	66	71.5	97	89	93	66	166	116	149	76	112.5	147	171	159	172	143	157.5
MXAN_RS03810	peptidase M16	902622	904082	+	114	154	134	75	76	75.5	68	50	59	28	113	70.5	129	100	114.5	117	125	121	152	131	141.5
MXAN_RS03815	hypothetical protein	904238	905854	+	184	208	196	148	158	153	75	109	92	41	116	78.5	247	107	177	182	208	195	200	198	199
MXAN_RS03820	hypothetical protein	905881	907044	-	52	51	51.5	55	41	48	24	37	30.5	18	54	36	56	33	44.5	73	105	89	102	82	92
MXAN_RS03825	hypothetical protein	907410	908255	-	29	29	29	32	36	34	24	27	25.5	17	32	24.5	115	66	90.5	52	70	61	88	65	76.5
MXAN_RS03830	hypothetical protein	908252	909061	-	45	27	36	36	32	34	19	21	20	19	38	28.5	76	46	61	51	65	58	85	81	83
MXAN_RS03835	acyl-CoA dehydrogenase	909119	910927	-	111	118	114.5	71	59	65	60	47	53.5	28	98	63	110	53	81.5	97	134	115.5	144	122	133
MXAN_RS03840	hypothetical protein	910949	911257	-	20	15	17.5	23	23	23	19	33	26	16	28	22	36	15	25.5	33	31	32	46	44	45
MXAN_RS03845	hypothetical protein	911877	912104	+	18	5	11.5	7	5	6	9	7	8	6	6	6	12	14	13	12	24	18	20	8	14
MXAN_RS03850	hypothetical protein	912256	912462	+	10	13	11.5	7	7	7	5	5	5	1	7	4	20	8	14	11	14	12.5	25	17	21
MXAN_RS03855	DUF4202 domain-containing protein	912492	913352	-	36	46	41	40	28	34	29	23	26	11	51	31	61	34	47.5	59	66	62.5	74	51	62.5
MXAN_RS03860	hypothetical protein	913542	913778	-	15	32	23.5	7	12	9.5	8	6	7	2	14	8	15	10	12.5	13	15	14	25	18	21.5
MXAN_RS03865	hypothetical protein	914023	914388	-	214	256	235	20	23	21.5	35	14	24.5	15	49	32	105	31	68	87	77	82	129	90	109.5
MXAN_RS03870	TetR family transcriptional regulator	915165	917057	+	141	140	140.5	83	96	89.5	53	66	59.5	33	109	71	116	70	93	141	144	142.5	155	131	143
MXAN_RS03875	peptidase M10	917355	918845	+	3075	3259	3167	1926	1735	1830.5	1616	2491	2053.5	1494	2494	1994	2176	696	1436	2399	2139	2269	1768	1612	1690
MXAN_RS03880	transporter	918962	919867	+	39	36	37.5	34	32	33	22	32	27	16	42	29	36	28	32	46	63	54.5	62	50	56
MXAN_RS03885	hypothetical protein	919945	920799	+	33	47	40	35	28	31.5	27	27	27	11	50	30.5	49	28	38.5	47	56	51.5	61	53	57
MXAN_RS03890	hypothetical protein	920930	921526	+	87	87	87	17	25	21	42	25	33.5	53	52	52.5	115	41	78	98	36	67	138	169	153.5
MXAN_RS03895	hypothetical protein	921539	921748	-	84	106	95	9	18	13.5	27	16	21.5	56	36	46	104	19	61.5	64	18	41	82	135	108.5
MXAN_RS03900	hypothetical protein	921947	922177	+	6	10	8	5	8	6.5	7	6	6.5	2	13	7.5	34	20	27	19	22	20.5	30	21	25.5
MXAN_RS03905	hypothetical protein	922232	922525	+	90	103	96.5	35	34	34.5	49	62	55.5	21	62	41.5	89	31	60	41	39	40	39	53	46
MXAN_RS03910	hypothetical protein	922533	923726	-	52	62	57	48	51	49.5	35	37	36	20	63	41.5	63	41	52	71	81	76	111	66	88.5
MXAN_RS03915	hypothetical protein	923807	926911	+	156	165	160.5	108	122	115	76	102	89	43	146	94.5	201	123	162	176	230	203	238	203	220.5
MXAN_RS03920	hypothetical protein	926887	929346	+	117	137	127	102	114	108	88	83	85.5	40	137	88.5	187	103	145	193	192	192.5	183	186	184.5
MXAN_RS03925	hypothetical protein	929554	930591	+	48	60	54	123	87	105	86	127	106.5	46	103	74.5	157	86	121.5	148	109	128.5	133	134	133.5
MXAN_RS03930	hypothetical protein	930636	933026	+	92	112	102	89	83	86	72	73	72.5	46	101	73.5	141	87	114	162	154	158	180	140	160
MXAN_RS03935	short-chain dehydrogenase	933037	933846	-	68	62	65	45	39	42	20	44	32	19	51	35	53	57	55	75	89	82	74	69	71.5
MXAN_RS03940	flagellar motor protein MotA	933959	934639	+	38	41	39.5	36	24	30	36	21	28.5	19	41	30	117	57	87	90	94	92	96	94	95
MXAN_RS03945	biopolymer transporter ExbD	934643	935077	+	20	26	23	11	13	12	20	18	19	27	22	24.5	49	25	37	61	50	55.5	53	40	46.5
MXAN_RS03950	ferric siderophore transporter TonB	935094	935894	+	37	49	43	24	41	32.5	31	30	30.5	16	62	39	67	34	50.5	76	75	75.5	71	79	75
MXAN_RS03955	biopolymer transporter TonB	936037	938799	+	149	164	156.5	113	107	110	94	85	89.5	58	121	89.5	198	102	150	191	165	178	263	210	236.5
MXAN_RS03960	hypothetical protein	938801	939721	+	41	69	55	25	37	31	31	22	26.5	26	68	47	70	46	58	96	84	90	110	87	98.5
MXAN_RS03965	peptidase	939811	941994	+	98	100	99	91	71	81	48	60	54	32	114	73	111	85	98	121	159	140	190	130	160
MXAN_RS03970	hypothetical protein	942022	942795	-	43	76	59.5	26	30	28	35	33	34	21	48	34.5	56	35	45.5	68	66	67	73	57	65
MXAN_RS03975	hypothetical protein	942846	943472	+	40	84	62	35	23	29	30	25	27.5	12	45	28.5	49	21	35	51	57	54	74	52	63
MXAN_RS03980	erythromycin esterase	943478	944824	-	39	60	49.5	41	41	41	32	30	31	10	75	42.5	73	28	50.5	73	100	86.5	113	74	93.5
MXAN_RS03985	hypothetical protein	945051	945431	+	9	19	14	14	16	15	7	10	8.5	7	18	12.5	30	9	19.5	25	27	26	27	31	29
MXAN_RS03990	M6 family metalloprotease domain-containing protein	945774	947849	+	103	94	98.5	71	74	72.5	52	64	58	29	108	68.5	113	62	87.5	120	162	141	158	137	147.5
MXAN_RS03995	saccharopine dehydrogenase	948088	949212	+	49	67	58	33	34	33.5	21	26	23.5	7	56	31.5	82	41	61.5	88	66	77	124	94	109
MXAN_RS04000	TetR family transcriptional regulator	949212	949874	+	64	61	62.5	35	37	36	44	56	50	17	41	29	39	41	40	52	56	54	69	54	61.5
MXAN_RS04005	PilZ domain-containing protein	949869	950357	-	90	55	72.5	53	60	56.5	52	87	69.5	23	53	38	58	31	44.5	47	56	51.5	57	55	56
MXAN_RS04010	hypothetical protein	950634	951452	+	56	44	50	39	34	36.5	30	35	32.5	10	44	27	38	30	34	43	65	54	71	57	64
MXAN_RS04015	formyl transferase	951518	952360	-	41	45	43	33	24	28.5	23	26	24.5	12	49	30.5	49	27	38	40	62	51	60	59	59.5
MXAN_RS04020	hypothetical protein	952363	953556	-	60	63	61.5	44	40	42	43	27	35	20	58	39	72	39	55.5	61	65	63	91	82	86.5
MXAN_RS04025	hypothetical protein	953553	954821	-	61	56	58.5	46	44	45	45	27	36	8	65	36.5	78	36	57	74	89	81.5	91	80	85.5
MXAN_RS04030	hypothetical protein	954866	956146	-	72	67	69.5	50	47	48.5	42	39	40.5	17	70	43.5	75	31	53	89	87	88	108	75	91.5
MXAN_RS04035	glycine acetyltransferase	956187	957491	-	57	70	63.5	53	49	51	37	31	34	22	79	50.5	102	54	78	95	136	115.5	100	82	91
MXAN_RS04040	hypothetical protein	957944	958354	-	243	232	237.5	292	324	308	224	276	250	65	88	76.5	175	54	114.5	202	170	186	150	136	143
MXAN_RS04045	hypothetical protein	958572	961016	+	119	112	115.5	78	77	77.5	67	65	66	43	121	82	131	76	103.5	125	168	146.5	212	159	185.5
MXAN_RS04050	alcohol dehydrogenase	961039	962025	-	86	100	93	49	53	51	48	38	43	20	67	43.5	99	57	78	92	107	99.5	74	74	74
MXAN_RS04055	hypothetical protein	962179	962373	+	8	7	7.5	4	11	7.5	3	5	4	3	9	6	18	4	11	13	15	14	11	17	14
MXAN_RS04060	hypothetical protein	962441	963007	-	34	34	34	23	15	19	12	23	17.5	6	33	19.5	32	25	28.5	42	53	47.5	45	42	43.5
MXAN_RS04065	hypothetical protein	963017	964363	-	89	118	103.5	66	52	59	48	50	49	28	79	53.5	117	51	84	85	116	100.5	104	113	108.5
MXAN_RS04070	hypothetical protein	964720	965679	+	52	46	49	44	35	39.5	22	24	23	10	40	25	57	36	46.5	62	70	66	76	65	70.5
MXAN_RS04075	dehydrogenase	965615	967828	-	101	107	104	173	135	154	73	113	93	35	130	82.5	136	74	105	129	163	146	204	135	169.5
MXAN_RS04080	hypothetical protein	967990	968901	+	141	140	140.5	62	37	49.5	51	72	61.5	21	79	50	84	56	70	76	114	95	80	96	88
MXAN_RS04085	3-oxoacyl-ACP synthase	969000	970004	+	138	170	154	50	47	48.5	26	67	46.5	15	40	27.5	80	65	72.5	93	104	98.5	104	95	99.5
MXAN_RS04090	lipoprotein transmembrane	970173	970727	+	36	34	35	12	22	17	66	16	41	17	46	31.5	68	25	46.5	41	65	53	75	57	66
MXAN_RS04095	chemotaxis protein MotB	970860	971663	+	114	146	130	141	142	141.5	155	189	172	111	202	156.5	303	151	227	165	191	178	164	163	163.5
MXAN_RS04100	ligand-gated channel protein	971703	974318	+	139	169	154	101	93	97	99	94	96.5	62	184	123	163	102	132.5	166	170	168	207	176	191.5
MXAN_RS04105	hypothetical protein	974321	975190	+	38	44	41	26	33	29.5	27	23	25	11	37	24	63	40	51.5	54	64	59	66	86	76
MXAN_RS04110	molecular chaperone DnaK	975212	976468	-	50	59	54.5	46	40	43	31	33	32	16	75	45.5	89	40	64.5	86	83	84.5	107	83	95
MXAN_RS04115	hypothetical protein	976573	977220	+	20	29	24.5	24	21	22.5	12	13	12.5	9	31	20	32	20	26	29	30	29.5	55	40	47.5
MXAN_RS04120	hypothetical protein	977376	978068	+	27	48	37.5	25	32	28.5	20	21	20.5	17	41	29	42	25	33.5	44	69	56.5	78	56	67
MXAN_RS04125	CHAD domain-containing protein	978152	979048	-	46	36	41	27	25	26	16	20	18	11	65	38	63	46	54.5	56	84	70	69	79	74
MXAN_RS04130	inorganic pyrophosphatase	979049	979579	-	23	26	24.5	18	26	22	20	13	16.5	13	35	24	35	18	26.5	34	61	47.5	39	45	42
MXAN_RS04135	hypothetical protein	979668	981134	-	80	79	79.5	50	62	56	49	44	46.5	22	89	55.5	80	53	66.5	97	121	109	125	101	113
MXAN_RS04140	glutathione S-transferase	981202	981828	-	381	405	393	55	48	51.5	76	97	86.5	94	112	103	175	88	131.5	123	128	125.5	181	114	147.5
MXAN_RS04145	short-chain dehydrogenase	981825	982667	-	304	335	319.5	65	45	55	66	92	79	79	119	99	112	84	98	116	128	122	180	120	150
MXAN_RS04150	DNA starvation/stationary phase protection protein	982791	983342	-	17	32	24.5	24	28	26	16	16	16	13	26	19.5	25	27	26	40	41	40.5	68	30	49
MXAN_RS04155	hypothetical protein	983404	983952	+	28	39	33.5	37	22	29.5	27	21	24	14	32	23	33	20	26.5	53	35	44	43	44	43.5
MXAN_RS04160	ferrichrome ABC transporter substrate-binding protein	984094	985227	+	59	51	55	36	29	32.5	33	23	28	13	62	37.5	75	30	52.5	65	85	75	90	74	82
MXAN_RS04165	triacylglycerol lipase	985258	986412	-	56	65	60.5	52	42	47	46	34	40	20	53	36.5	56	30	43	68	66	67	85	78	81.5
MXAN_RS04170	dipeptidyl-peptidase	986547	988625	+	143	199	171	73	100	86.5	55	87	71	39	131	85	159	89	124	132	150	141	156	183	169.5
MXAN_RS04175	serine/threonine protein kinase	988755	990497	+	148	129	138.5	117	124	120.5	102	99	100.5	42	132	87	170	121	145.5	152	150	151	190	162	176
MXAN_RS04180	hypothetical protein	990506	990844	-	27	20	23.5	20	24	22	15	19	17	11	24	17.5	29	15	22	41	44	42.5	38	35	36.5
MXAN_RS04185	guanylate cyclase	991251	991850	+	57	58	57.5	37	19	28	33	36	34.5	40	67	53.5	273	165	219	118	131	124.5	177	181	179
MXAN_RS04190	glutathione S-transferase	991902	992549	+	86	95	90.5	22	22	22	46	25	35.5	37	78	57.5	155	67	111	97	103	100	128	122	125
MXAN_RS04195	hypothetical protein	992567	993160	-	85	65	75	29	42	35.5	32	27	29.5	36	50	43	66	38	52	56	63	59.5	77	73	75
MXAN_RS04200	glycosyl transferase family 2	993199	994023	-	40	56	48	19	26	22.5	23	24	23.5	12	48	30	63	32	47.5	65	50	57.5	62	52	57
MXAN_RS04205	haloacid dehalogenase	994020	994619	-	29	41	35	21	14	17.5	17	19	18	13	31	22	33	25	29	57	52	54.5	53	28	40.5
MXAN_RS04210	methyl-accepting chemotaxis protein	994630	996525	-	117	146	131.5	81	78	79.5	84	70	77	39	96	67.5	117	73	95	153	195	174	176	137	156.5
MXAN_RS04215	hypothetical protein	996623	997063	-	25	15	20	20	13	16.5	9	10	9.5	4	36	20	27	15	21	27	33	30	33	22	27.5
MXAN_RS04220	hypothetical protein	997192	998469	+	46	59	52.5	48	40	44	38	38	38	19	72	45.5	72	65	68.5	69	115	92	104	72	88
MXAN_RS04225	lipoprotein	998475	999266	+	82	56	69	41	30	35.5	52	52	52	28	59	43.5	74	37	55.5	59	86	72.5	73	76	74.5
MXAN_RS04230	serine/threonine protein kinase	999393	1000886	+	132	134	133	94	88	91	96	75	85.5	76	137	106.5	369	125	247	175	158	166.5	331	257	294
MXAN_RS04235	hypothetical protein	1000928	1001464	-	121	119	120	51	47	49	48	81	64.5	38	55	46.5	141	62	101.5	144	96	120	153	165	159
MXAN_RS04240	hypothetical protein	1001648	1003072	+	58	76	67	43	48	45.5	47	59	53	28	76	52	100	72	86	88	115	101.5	123	87	105
MXAN_RS04245	hypothetical protein	1003080	1003931	-	47	49	48	25	31	28	26	23	24.5	11	39	25	60	27	43.5	60	66	63	70	58	64
MXAN_RS04250	amidohydrolase	1004071	1008723	+	675	786	730.5	435	401	418	378	407	392.5	196	453	324.5	670	355	512.5	532	468	500	623	635	629
MXAN_RS04255	TetR family transcriptional regulator	1008900	1009562	-	59	77	68	45	45	45	39	30	34.5	19	51	35	39	29	34	58	57	57.5	79	57	68
MXAN_RS04260	serine/threonine protein phosphatase	1009581	1010978	-	71	73	72	56	57	56.5	48	39	43.5	10	70	40	82	44	63	90	87	88.5	108	97	102.5
MXAN_RS04265	chromosome condensation protein RCC1	1011262	1015662	+	173	178	175.5	160	156	158	122	116	119	50	214	132	252	140	196	256	294	275	359	258	308.5
MXAN_RS04270	hypothetical protein	1015867	1016511	-	44	36	40	26	19	22.5	21	23	22	3	35	19	44	20	32	41	52	46.5	59	40	49.5
MXAN_RS04275	esterase	1016601	1017686	-	59	46	52.5	26	35	30.5	28	28	28	11	59	35	62	44	53	43	76	59.5	87	67	77
MXAN_RS04280	epimerase	1017696	1018601	-	39	37	38	37	34	35.5	20	25	22.5	14	59	36.5	60	39	49.5	53	65	59	86	75	80.5
MXAN_RS04285	hypothetical protein	1018598	1019227	-	49	43	46	38	34	36	31	38	34.5	27	43	35	60	35	47.5	49	62	55.5	65	57	61
MXAN_RS04290	farnesyltranstransferase	1019276	1020361	+	46	60	53	42	54	48	54	53	53.5	37	87	62	141	70	105.5	123	134	128.5	238	221	229.5
MXAN_RS04295	phytoene dehydrogenase	1020369	1021922	+	65	63	64	51	50	50.5	49	49	49	24	92	58	113	57	85	124	126	125	209	184	196.5
MXAN_RS04300	phytoene synthase	1021919	1022929	+	41	48	44.5	40	40	40	33	24	28.5	15	43	29	63	29	46	75	77	76	134	104	119
MXAN_RS04305	hydroxyneurosporene dehydrogenase	1022990	1024447	+	55	67	61	58	48	53	50	34	42	20	99	59.5	98	62	80	102	126	114	174	159	166.5
MXAN_RS04310	carotenoid 1,2-hydratase	1024444	1025370	+	43	40	41.5	27	35	31	32	29	30.5	17	38	27.5	57	31	44	52	62	57	112	84	98
MXAN_RS04315	carotenoid biosynthesis protein	1025367	1026491	+	57	68	62.5	33	40	36.5	39	35	37	16	54	35	50	46	48	75	99	87	123	97	110
MXAN_RS04320	hypothetical protein	1026488	1026874	+	31	29	30	6	22	14	12	18	15	2	30	16	28	18	23	25	42	33.5	45	51	48
MXAN_RS04325	hypothetical protein	1026871	1027221	+	16	17	16.5	11	17	14	14	9	11.5	5	23	14	40	13	26.5	37	31	34	51	48	49.5
MXAN_RS04330	acyltransferase	1027218	1027895	+	41	29	35	29	32	30.5	20	29	24.5	13	36	24.5	45	21	33	45	45	45	60	57	58.5
MXAN_RS04335	transcriptional regulator	1027892	1028758	+	59	49	54	26	32	29	32	26	29	15	56	35.5	60	40	50	72	58	65	82	83	82.5
MXAN_RS04340	transcriptional regulator	1028774	1029673	+	49	41	45	29	19	24	26	14	20	11	36	23.5	56	38	47	46	60	53	67	61	64
MXAN_RS04345	hypothetical protein	1029675	1031120	-	88	80	84	51	70	60.5	50	38	44	16	82	49	85	42	63.5	73	91	82	102	93	97.5
MXAN_RS04350	serine/threonine protein kinase	1031293	1035210	-	177	214	195.5	123	136	129.5	102	98	100	57	197	127	182	115	148.5	201	267	234	250	204	227
MXAN_RS04355	sigma-54-dependent Fis family transcriptional regulator	1035207	1036943	-	81	101	91	57	67	62	63	56	59.5	21	95	58	96	67	81.5	115	110	112.5	133	128	130.5
MXAN_RS04360	hypothetical protein	1037126	1037806	-	38	33	35.5	21	20	20.5	22	20	21	11	39	25	40	14	27	35	48	41.5	50	31	40.5
MXAN_RS04365	hypothetical protein	1037812	1038324	-	23	26	24.5	17	23	20	23	23	23	12	28	20	36	16	26	55	32	43.5	51	35	43
MXAN_RS04370	hypothetical protein	1038529	1040052	-	210	230	220	72	55	63.5	119	113	116	63	137	100	228	102	165	465	416	440.5	560	553	556.5
MXAN_RS04375	amino acid permease	1040234	1041511	+	50	69	59.5	48	36	42	39	39	39	14	61	37.5	55	45	50	82	91	86.5	107	91	99
MXAN_RS04380	glutamine synthetase	1041586	1043025	-	695	631	663	336	270	303	447	461	454	437	782	609.5	537	243	390	456	454	455	706	539	622.5
MXAN_RS04385	hypothetical protein	1043359	1044165	+	34	26	30	26	23	24.5	16	22	19	11	42	26.5	49	19	34	54	63	58.5	47	46	46.5
MXAN_RS04390	hypothetical protein	1044210	1045109	+	74	70	72	34	37	35.5	50	51	50.5	15	55	35	93	47	70	84	62	73	82	100	91
MXAN_RS04395	short-chain dehydrogenase	1045157	1045894	-	93	80	86.5	49	44	46.5	52	46	49	18	82	50	100	74	87	84	93	88.5	88	108	98
MXAN_RS04400	kynurenine 3-monooxygenase	1045872	1047266	-	154	151	152.5	59	92	75.5	70	84	77	44	121	82.5	163	67	115	110	144	127	122	126	124
MXAN_RS04405	kynureninase	1047259	1048539	-	143	166	154.5	92	96	94	67	82	74.5	29	99	64	129	66	97.5	136	140	138	134	128	131
MXAN_RS04410	2-amino-3-carboxymuconate-6-semialdehyde decarboxylase	1048536	1049552	-	195	238	216.5	92	84	88	96	80	88	51	98	74.5	121	61	91	141	117	129	148	127	137.5
MXAN_RS04415	3-hydroxyanthranilate 3,4-dioxygenase	1049549	1050073	-	308	366	337	119	107	113	108	125	116.5	49	112	80.5	142	75	108.5	117	117	117	117	113	115
MXAN_RS04420	2-aminomuconate deaminase	1050074	1050505	-	125	136	130.5	40	46	43	42	45	43.5	15	58	36.5	67	34	50.5	78	62	70	42	74	58
MXAN_RS04425	2-hydroxymuconic semialdehyde dehydrogenase	1050539	1051981	-	157	192	174.5	104	87	95.5	71	93	82	44	107	75.5	137	67	102	148	160	154	148	160	154
MXAN_RS04430	hypothetical protein	1052325	1052582	-	12	11	11.5	11	14	12.5	6	14	10	3	18	10.5	22	10	16	20	23	21.5	18	28	23
MXAN_RS04435	short-chain dehydrogenase	1052762	1053544	+	64	54	59	33	34	33.5	31	31	31	21	52	36.5	70	40	55	62	70	66	64	69	66.5
MXAN_RS04440	hypothetical protein	1053569	1054177	-	133	153	143	53	52	52.5	39	32	35.5	28	52	40	58	45	51.5	65	68	66.5	79	68	73.5
MXAN_RS04445	4-oxalocrotonate decarboxylase	1054379	1055164	+	86	84	85	48	59	53.5	75	69	72	37	70	53.5	81	47	64	93	79	86	68	95	81.5
MXAN_RS04450	hydroxyacylglutathione hydrolase	1055174	1056835	-	74	87	80.5	72	70	71	49	52	50.5	28	104	66	121	64	92.5	114	119	116.5	159	120	139.5
MXAN_RS04455	cysteine dioxygenase	1056834	1057421	+	26	26	26	24	35	29.5	45	19	32	13	39	26	48	26	37	46	55	50.5	49	42	45.5
MXAN_RS04460	two-component sensor histidine kinase	1057351	1058352	-	108	110	109	276	279	277.5	194	258	226	92	155	123.5	177	117	147	131	148	139.5	147	170	158.5
MXAN_RS04465	hypothetical protein	1058518	1059549	-	57	54	55.5	340	334	337	245	389	317	87	233	160	302	191	246.5	223	278	250.5	380	329	354.5
MXAN_RS04470	serine/threonine protein kinase	1059796	1061205	-	70	74	72	57	62	59.5	35	64	49.5	18	79	48.5	104	59	81.5	86	112	99	142	114	128
MXAN_RS04475	histidine kinase	1061417	1063750	+	333	319	326	410	382	396	361	514	437.5	175	297	236	371	189	280	260	287	273.5	321	347	334
MXAN_RS04480	peptide transporter	1063747	1065525	+	136	112	124	126	128	127	90	131	110.5	42	115	78.5	181	100	140.5	157	123	140	174	159	166.5
MXAN_RS04485	serine/threonine-protein kinase PknK	1065518	1069531	-	242	223	232.5	174	180	177	132	150	141	54	197	125.5	261	160	210.5	269	268	268.5	309	287	298
MXAN_RS04490	peptidase S1	1069625	1071127	-	385	439	412	92	58	75	69	47	58	47	85	66	662	129	395.5	268	152	210	271	204	237.5
MXAN_RS04495	response regulator	1071783	1072253	+	47	51	49	23	18	20.5	14	13	13.5	3	19	11	85	14	49.5	57	39	48	53	35	44
MXAN_RS04500	glutaminyl-peptide cyclotransferase	1072414	1073214	+	69	84	76.5	40	45	42.5	33	42	37.5	27	57	42	89	53	71	72	66	69	77	66	71.5
MXAN_RS04505	acetoacetate metabolism regulatory protein AtoC	1073217	1074584	-	69	83	76	64	41	52.5	46	51	48.5	34	74	54	118	72	95	93	94	93.5	161	96	128.5
MXAN_RS04510	two-component sensor histidine kinase	1074566	1076044	-	74	70	72	50	37	43.5	44	39	41.5	20	65	42.5	103	53	78	79	125	102	110	112	111
MXAN_RS04515	hypothetical protein	1076336	1077901	-	68	75	71.5	47	44	45.5	33	48	40.5	23	71	47	76	61	68.5	88	82	85	133	91	112
MXAN_RS04520	oar precursor	1077917	1080028	-	82	93	87.5	70	74	72	57	53	55	22	102	62	124	67	95.5	116	143	129.5	166	128	147
MXAN_RS04525	hypothetical protein	1080065	1080601	-	27	16	21.5	16	20	18	14	10	12	7	23	15	35	25	30	28	37	32.5	40	31	35.5
MXAN_RS04530	hypothetical protein	1080634	1080867	-	13	7	10	6	12	9	11	8	9.5	2	14	8	23	11	17	11	23	17	23	23	23
MXAN_RS04535	MarR family transcriptional regulator	1081008	1081517	+	24	23	23.5	15	14	14.5	13	12	12.5	4	22	13	27	13	20	33	35	34	37	31	34
MXAN_RS04540	carbohydrate-binding protein	1081580	1082629	-	45	61	53	25	36	30.5	28	23	25.5	16	59	37.5	47	40	43.5	75	46	60.5	75	62	68.5
MXAN_RS04545	hypothetical protein	1083081	1085825	+	103	119	111	103	152	127.5	173	159	166	169	222	195.5	422	369	395.5	469	461	465	642	669	655.5
MXAN_RS04550	hypothetical protein	1085853	1086860	-	47	41	44	57	58	57.5	73	69	71	56	72	64	126	112	119	133	145	139	155	145	150
MXAN_RS04555	RNA polymerase sigma factor	1087324	1087884	+	20	24	22	97	58	77.5	65	61	63	65	72	68.5	162	91	126.5	149	109	129	202	160	181
MXAN_RS04560	hypothetical protein	1087881	1089287	+	66	60	63	104	107	105.5	202	172	187	252	259	255.5	602	364	483	651	425	538	739	741	740
MXAN_RS04565	acyl-CoA synthetase	1089492	1091105	+	107	88	97.5	130	97	113.5	93	87	90	54	113	83.5	168	96	132	148	165	156.5	158	178	168
MXAN_RS04570	hypothetical protein	1091117	1092286	-	127	118	122.5	102	88	95	52	68	60	33	82	57.5	89	72	80.5	86	93	89.5	103	97	100
MXAN_RS04575	phosphogluconate dehydrogenase (NADP(+)-dependent, decarboxylating)	1092457	1093881	-	234	203	218.5	273	227	250	202	163	182.5	195	252	223.5	463	234	348.5	279	276	277.5	315	351	333
MXAN_RS04580	6-phosphogluconolactonase	1093919	1094590	-	33	64	48.5	61	61	61	47	25	36	20	53	36.5	86	49	67.5	63	63	63	77	68	72.5
MXAN_RS04585	glucose-6-phosphate dehydrogenase	1094587	1096131	-	288	305	296.5	288	262	275	271	219	245	189	326	257.5	385	206	295.5	278	255	266.5	356	298	327
MXAN_RS04590	FkbM family methyltransferase	1096255	1097154	-	62	54	58	31	28	29.5	33	27	30	23	63	43	53	45	49	60	72	66	72	78	75
MXAN_RS04595	1-acyl-sn-glycerol-3-phosphate acyltransferase	1097342	1098067	+	24	21	22.5	24	25	24.5	25	22	23.5	12	34	23	37	31	34	54	58	56	64	39	51.5
MXAN_RS04600	hypothetical protein	1098159	1100930	+	128	126	127	109	94	101.5	68	94	81	47	163	105	133	104	118.5	163	195	179	214	183	198.5
MXAN_RS04605	hypothetical protein	1101163	1101876	-	40	66	53	39	28	33.5	45	38	41.5	28	51	39.5	53	38	45.5	53	62	57.5	60	56	58
MXAN_RS04610	exonuclease sbcCD subunit D	1102076	1103320	+	37	75	56	49	44	46.5	50	43	46.5	21	58	39.5	75	42	58.5	72	119	95.5	112	76	94
MXAN_RS04615	nuclease SbcCD subunit C	1103317	1107225	+	212	231	221.5	132	131	131.5	127	110	118.5	48	207	127.5	228	131	179.5	210	286	248	291	245	268
MXAN_RS04620	serine/threonine protein kinase	1107241	1108164	-	43	32	37.5	40	26	33	22	27	24.5	7	51	29	33	27	30	52	81	66.5	64	55	59.5
MXAN_RS04625	pilus assembly protein PilZ	1108170	1108997	-	38	61	49.5	42	39	40.5	35	25	30	10	52	31	64	40	52	41	87	64	83	66	74.5
MXAN_RS04630	hypothetical protein	1109214	1112606	+	2759	3019	2889	7599	6802	7200.5	6003	8750	7376.5	3221	4938	4079.5	4075	1836	2955.5	3013	3095	3054	2077	2279	2178
MXAN_RS04635	M14 family peptidase	1112723	1114498	-	94	103	98.5	77	68	72.5	32	62	47	32	103	67.5	117	50	83.5	126	110	118	142	109	125.5
MXAN_RS04640	hypothetical protein	1114530	1115465	-	56	50	53	34	25	29.5	31	34	32.5	7	54	30.5	47	35	41	72	53	62.5	93	73	83
MXAN_RS04645	ABC transporter substrate-binding protein	1115564	1116397	-	28	40	34	26	18	22	17	29	23	8	41	24.5	58	35	46.5	61	50	55.5	56	70	63
MXAN_RS04650	metal ABC transporter permease	1116437	1117108	-	27	17	22	12	24	18	26	11	18.5	8	27	17.5	37	17	27	36	54	45	52	51	51.5
MXAN_RS04655	methionine import ATP-binding protein MetN	1117101	1118093	-	46	45	45.5	31	36	33.5	32	27	29.5	9	49	29	68	36	52	71	71	71	79	79	79
MXAN_RS04660	cystathionine beta-lyase	1118429	1119559	-	40	53	46.5	41	48	44.5	41	45	43	21	66	43.5	210	75	142.5	189	127	158	151	188	169.5
MXAN_RS04665	cystathionine beta-lyase	1119498	1120598	-	37	41	39	33	47	40	41	36	38.5	14	59	36.5	113	50	81.5	85	99	92	117	86	101.5
MXAN_RS04670	aspartate kinase	1120623	1123118	-	74	104	89	61	89	75	65	61	63	41	127	84	211	83	147	181	196	188.5	244	238	241
MXAN_RS04675	hypothetical protein	1123391	1123573	-	12	15	13.5	8	4	6	4	3	3.5	1	9	5	12	2	7	19	16	17.5	13	11	12
MXAN_RS04680	hypothetical protein	1123668	1123886	+	4	7	5.5	8	5	6.5	7	3	5	2	14	8	9	3	6	10	27	18.5	23	9	16
MXAN_RS04685	hypothetical protein	1124026	1124976	+	51	47	49	34	39	36.5	34	39	36.5	29	49	39	55	26	40.5	55	70	62.5	59	65	62
MXAN_RS04690	metallo-mystery pair system four-Cys motif protein	1125091	1125948	+	921	928	924.5	60	49	54.5	117	104	110.5	59	85	72	116	85	100.5	132	138	135	139	104	121.5
MXAN_RS04695	di-heme enzyme	1125961	1127100	+	704	616	660	55	55	55	99	83	91	53	76	64.5	158	82	120	108	121	114.5	135	121	128
MXAN_RS04700	voltage-gated chloride channel	1127199	1128611	-	90	98	94	50	51	50.5	38	24	31	22	76	49	78	49	63.5	85	80	82.5	103	68	85.5
MXAN_RS04705	copper-transporting ATPase	1128647	1131238	+	101	104	102.5	92	99	95.5	79	74	76.5	34	141	87.5	133	83	108	136	180	158	183	158	170.5
MXAN_RS04710	ferredoxin	1131378	1131791	+	18	17	17.5	17	14	15.5	17	15	16	5	17	11	28	16	22	26	32	29	34	28	31
MXAN_RS04715	(2Fe-2S)-binding protein	1131879	1132970	+	59	53	56	48	54	51	39	26	32.5	11	65	38	61	39	50	71	76	73.5	82	74	78
MXAN_RS04720	hypothetical protein	1133122	1134003	+	102	74	88	51	43	47	55	56	55.5	33	81	57	78	61	69.5	85	80	82.5	89	86	87.5
MXAN_RS04725	metal transporter CzcA	1134064	1137222	-	119	140	129.5	119	87	103	86	78	82	45	183	114	163	102	132.5	176	207	191.5	215	183	199
MXAN_RS04730	RND transporter	1137203	1138402	-	59	49	54	48	39	43.5	22	32	27	18	57	37.5	64	42	53	78	80	79	89	60	74.5
MXAN_RS04735	cobalt-zinc-cadmium resistance protein	1138399	1139661	-	62	48	55	45	56	50.5	46	44	45	17	75	46	74	45	59.5	81	72	76.5	100	82	91
MXAN_RS04740	hypothetical protein	1139771	1140085	-	35	34	34.5	21	22	21.5	14	26	20	12	25	18.5	18	12	15	20	32	26	29	16	22.5
MXAN_RS04745	N-acetylmuramoyl-L-alanine amidase	1140175	1141020	-	71	77	74	31	50	40.5	34	56	45	18	69	43.5	73	32	52.5	72	62	67	76	67	71.5
MXAN_RS04750	cation transporter	1141144	1144344	-	147	144	145.5	113	104	108.5	65	97	81	29	165	97	165	101	133	199	219	209	260	187	223.5
MXAN_RS04755	cation transporter	1144331	1146031	-	78	69	73.5	61	54	57.5	53	51	52	16	93	54.5	83	53	68	93	118	105.5	129	105	117
MXAN_RS04760	cation transporter	1146064	1147434	-	66	60	63	38	38	38	46	36	41	15	58	36.5	72	43	57.5	68	112	90	99	80	89.5
MXAN_RS04765	hypothetical protein	1147562	1147969	-	188	163	175.5	36	40	38	34	46	40	30	32	31	84	38	61	68	72	70	88	86	87
MXAN_RS04770	cysteine synthase	1148048	1149013	-	88	99	93.5	58	66	62	39	48	43.5	38	72	55	137	60	98.5	123	102	112.5	133	108	120.5
MXAN_RS04775	histidine kinase	1149185	1150645	+	65	81	73	43	50	46.5	44	42	43	17	79	48	109	55	82	116	126	121	156	119	137.5
MXAN_RS04780	hypothetical protein	1150712	1151311	+	27	29	28	26	22	24	26	18	22	14	39	26.5	157	42	99.5	65	53	59	87	83	85
MXAN_RS04785	lipase	1151487	1152542	+	49	43	46	47	43	45	42	36	39	14	61	37.5	57	45	51	68	70	69	95	81	88
MXAN_RS04790	tryptophan halogenase	1152567	1153739	-	106	110	108	96	85	90.5	57	37	47	27	60	43.5	71	36	53.5	88	95	91.5	101	104	102.5
MXAN_RS04795	DEAD/DEAH box helicase	1154115	1158482	+	191	236	213.5	154	160	157	96	124	110	56	229	142.5	259	143	201	260	285	272.5	307	271	289
MXAN_RS04800	peptidase S8	1158553	1161117	+	131	133	132	93	91	92	100	99	99.5	79	186	132.5	214	117	165.5	199	198	198.5	249	184	216.5
MXAN_RS04805	hypothetical protein	1161497	1162060	-	42	57	49.5	32	33	32.5	32	22	27	9	42	25.5	70	55	62.5	88	76	82	63	74	68.5
MXAN_RS04810	DUF1585 domain-containing protein	1162230	1164254	+	222	300	261	120	89	104.5	98	135	116.5	47	154	100.5	150	85	117.5	170	171	170.5	167	162	164.5
MXAN_RS04815	hypothetical protein	1164254	1164913	+	80	76	78	34	36	35	34	36	35	17	34	25.5	45	22	33.5	62	51	56.5	55	52	53.5
MXAN_RS04820	transcriptional initiation protein Tat	1164931	1166361	+	138	133	135.5	69	75	72	78	78	78	39	78	58.5	105	55	80	103	119	111	132	91	111.5
MXAN_RS04825	hypothetical protein	1166376	1167905	+	83	65	74	51	43	47	46	45	45.5	17	82	49.5	77	46	61.5	96	93	94.5	108	92	100
MXAN_RS04830	hypothetical protein	1167938	1171675	+	152	181	166.5	135	124	129.5	82	93	87.5	47	210	128.5	195	116	155.5	224	233	228.5	259	204	231.5
MXAN_RS04835	hypothetical protein	1171752	1172162	+	43	29	36	26	32	29	22	33	27.5	10	37	23.5	29	29	29	36	31	33.5	39	29	34
MXAN_RS04840	membrane protein	1172244	1172555	+	15	21	18	13	12	12.5	14	5	9.5	3	20	11.5	38	19	28.5	22	37	29.5	33	28	30.5
MXAN_RS04845	ferritin	1172678	1173163	+	11	25	18	20	21	20.5	14	10	12	4	19	11.5	27	16	21.5	28	37	32.5	42	41	41.5
MXAN_RS04850	hypothetical protein	1173241	1174728	+	212	197	204.5	89	59	74	125	144	134.5	90	154	122	175	102	138.5	298	323	310.5	458	369	413.5
MXAN_RS04855	formimidoylglutamate deiminase	1174796	1176184	+	61	66	63.5	41	54	47.5	60	39	49.5	18	81	49.5	117	75	96	95	103	99	130	125	127.5
MXAN_RS04860	hypothetical protein	1176123	1177790	+	99	109	104	57	49	53	108	84	96	60	133	96.5	125	57	91	292	257	274.5	298	361	329.5
MXAN_RS04865	acetylornithine deacetylase	1177865	1179007	+	113	78	95.5	46	52	49	56	72	64	37	123	80	156	87	121.5	134	141	137.5	146	133	139.5
MXAN_RS04870	transcription-repair coupling factor	1179075	1182641	-	180	209	194.5	108	134	121	117	105	111	64	208	136	250	131	190.5	216	240	228	283	220	251.5
MXAN_RS04875	PAS domain-containing sensor histidine kinase	1182913	1184352	+	80	77	78.5	133	103	118	103	91	97	69	163	116	220	125	172.5	153	140	146.5	191	161	176
MXAN_RS04880	hypothetical protein	1184374	1184691	-	42	34	38	45	20	32.5	35	31	33	21	32	26.5	161	32	96.5	91	71	81	82	101	91.5
MXAN_RS04885	cytochrome c	1184744	1185067	-	166	158	162	51	29	40	50	101	75.5	37	60	48.5	52	37	44.5	47	67	57	58	66	62
MXAN_RS04890	prepilin-type N-terminal cleavage/methylation domain-containing protein	1185174	1185818	-	42	50	46	79	86	82.5	93	133	113	51	82	66.5	143	55	99	91	109	100	104	127	115.5
MXAN_RS04895	prepilin cleavage protein	1185820	1187025	-	104	108	106	268	291	279.5	321	409	365	148	212	180	296	165	230.5	219	177	198	246	255	250.5
MXAN_RS04900	hypothetical protein	1187022	1187558	-	79	81	80	252	237	244.5	304	485	394.5	190	255	222.5	210	127	168.5	100	121	110.5	119	169	144
MXAN_RS04905	hypothetical protein	1187555	1191925	-	1032	1137	1084.5	2328	2127	2227.5	2957	3994	3475.5	1513	2542	2027.5	1510	830	1170	1114	1089	1101.5	1361	1340	1350.5
MXAN_RS04910	hypothetical protein	1192001	1192720	-	164	151	157.5	209	196	202.5	179	316	247.5	123	158	140.5	162	111	136.5	120	84	102	139	187	163
MXAN_RS04915	hypothetical protein	1192985	1194679	-	89	89	89	51	51	51	37	44	40.5	18	76	47	100	53	76.5	129	101	115	136	116	126
MXAN_RS04920	SAM-dependent methyltransferase	1194770	1196116	-	92	92	92	48	38	43	57	48	52.5	27	66	46.5	88	51	69.5	83	128	105.5	104	84	94
MXAN_RS04925	capsular polysaccharide biosynthesis protein	1196322	1198514	+	155	154	154.5	139	121	130	131	215	173	71	164	117.5	188	115	151.5	173	197	185	199	215	207
MXAN_RS04930	glycosyl transferase family 1	1198511	1199761	+	48	57	52.5	51	54	52.5	39	35	37	28	70	49	62	48	55	75	76	75.5	98	78	88
MXAN_RS04935	glycosyl transferase family 1	1199758	1200894	+	57	65	61	47	40	43.5	49	38	43.5	19	69	44	62	37	49.5	81	64	72.5	108	67	87.5
MXAN_RS04940	hypothetical protein	1200891	1202351	+	87	68	77.5	57	57	57	47	41	44	16	83	49.5	80	61	70.5	67	113	90	128	86	107
MXAN_RS04945	glycosyl transferase family 1	1202320	1203462	+	42	56	49	34	41	37.5	19	41	30	21	50	35.5	56	53	54.5	53	60	56.5	83	69	76
MXAN_RS04950	glycosyl transferase family 1	1203476	1204627	-	54	50	52	39	27	33	28	29	28.5	18	55	36.5	60	33	46.5	48	84	66	82	85	83.5
MXAN_RS04955	glycosyl transferase family 1	1204649	1205884	-	46	69	57.5	52	41	46.5	28	43	35.5	22	76	49	66	55	60.5	86	77	81.5	103	82	92.5
MXAN_RS04960	glycosyl transferase family 1	1206048	1207226	-	52	61	56.5	43	37	40	32	33	32.5	13	65	39	62	38	50	51	89	70	105	76	90.5
MXAN_RS04965	hypothetical protein	1207223	1208371	-	49	44	46.5	48	45	46.5	45	35	40	11	59	35	65	35	50	71	85	78	94	66	80
MXAN_RS04970	SAM-dependent methyltransferase	1208381	1209049	-	46	74	60	44	42	43	71	55	63	21	67	44	98	46	72	56	67	61.5	71	66	68.5
MXAN_RS04975	polysaccharide biosynthesis protein	1209244	1210764	+	66	76	71	61	70	65.5	52	50	51	29	71	50	91	49	70	86	95	90.5	113	93	103
MXAN_RS04980	glycosyl transferase family 2	1210785	1211735	+	85	67	76	55	60	57.5	59	100	79.5	33	76	54.5	84	48	66	85	77	81	95	83	89
MXAN_RS04985	glycosyl transferase	1211737	1212651	+	46	37	41.5	42	53	47.5	29	36	32.5	21	53	37	73	49	61	80	64	72	92	85	88.5
MXAN_RS04990	hypothetical protein	1212663	1213208	-	52	53	52.5	42	46	44	61	55	58	65	75	70	147	97	122	124	114	119	161	125	143
MXAN_RS04995	glucokinase	1213403	1214425	+	47	37	42	42	26	34	24	29	26.5	6	58	32	64	35	49.5	69	70	69.5	68	46	57
MXAN_RS05000	sulfatase	1214460	1216487	+	94	107	100.5	106	117	111.5	106	127	116.5	52	144	98	170	110	140	141	183	162	183	163	173
MXAN_RS05005	acyltransferase	1216441	1217571	-	44	39	41.5	41	37	39	29	47	38	13	45	29	73	35	54	68	74	71	106	59	82.5
MXAN_RS05010	glycosyl transferase family 1	1217645	1218790	+	63	44	53.5	31	36	33.5	41	37	39	16	49	32.5	62	36	49	52	71	61.5	107	81	94
MXAN_RS05015	undecaprenyl-phosphate alpha-N-acetylglucosaminyl 1-phosphate transferase	1218919	1220406	+	76	65	70.5	130	115	122.5	111	140	125.5	53	114	83.5	214	135	174.5	170	130	150	172	185	178.5
MXAN_RS05020	hypothetical protein	1220788	1221495	+	28	29	28.5	26	23	24.5	18	18	18	9	35	22	36	32	34	48	47	47.5	64	51	57.5
MXAN_RS05025	hypothetical protein	1221696	1224455	-	118	122	120	108	101	104.5	107	94	100.5	56	178	117	245	110	177.5	283	250	266.5	272	231	251.5
MXAN_RS05030	hypothetical protein	1224551	1225606	+	85	95	90	51	41	46	70	69	69.5	40	74	57	97	65	81	101	103	102	119	89	104
MXAN_RS05035	UDP-glucose 6-dehydrogenase	1225710	1227008	+	133	182	157.5	115	87	101	100	108	104	43	116	79.5	192	99	145.5	150	167	158.5	181	156	168.5
MXAN_RS05040	acyltransferase	1227011	1228198	+	55	55	55	43	40	41.5	28	26	27	20	59	39.5	72	43	57.5	75	111	93	89	59	74
MXAN_RS05045	hypothetical protein	1228278	1228568	-	29	17	23	8	10	9	29	30	29.5	15	21	18	23	13	18	24	30	27	35	26	30.5
MXAN_RS05050	hypothetical protein	1228668	1229285	+	31	38	34.5	24	23	23.5	18	20	19	16	35	25.5	25	13	19	32	53	42.5	57	30	43.5
MXAN_RS05055	polymerase	1229337	1232006	+	137	128	132.5	114	101	107.5	66	76	71	31	148	89.5	155	100	127.5	181	182	181.5	221	171	196
MXAN_RS05060	hypothetical protein	1232028	1232576	-	19	24	21.5	28	20	24	15	13	14	7	35	21	29	14	21.5	20	45	32.5	36	31	33.5
MXAN_RS05065	hypothetical protein	1232836	1233366	+	34	32	33	14	22	18	16	17	16.5	6	27	16.5	23	17	20	35	43	39	35	33	34
MXAN_RS05070	hypothetical protein	1233398	1234123	+	36	37	36.5	38	30	34	19	32	25.5	8	43	25.5	44	25	34.5	54	39	46.5	63	56	59.5
MXAN_RS05075	succinylarginine dihydrolase	1234152	1235474	-	117	120	118.5	121	112	116.5	105	114	109.5	63	122	92.5	163	109	136	179	137	158	203	175	189
MXAN_RS05080	lipid A biosynthesis acyltransferase	1235492	1236445	+	36	53	44.5	44	26	35	21	30	25.5	10	48	29	52	28	40	60	83	71.5	75	61	68
MXAN_RS05085	hypothetical protein	1236458	1237009	+	32	40	36	16	27	21.5	16	21	18.5	9	28	18.5	74	27	50.5	51	59	55	51	63	57
MXAN_RS05090	hypothetical protein	1237006	1237632	+	48	46	47	38	22	30	14	24	19	15	39	27	59	36	47.5	65	73	69	71	96	83.5
MXAN_RS05095	ABC transporter ATP-binding protein	1237629	1238372	+	41	46	43.5	31	21	26	45	23	34	19	44	31.5	69	37	53	58	75	66.5	44	54	49
MXAN_RS05100	RNA polymerase sigma-54 factor	1238621	1240138	+	134	150	142	96	85	90.5	122	113	117.5	115	175	145	290	136	213	187	167	177	273	197	235
MXAN_RS05105	GNAT family acetyltransferase	1240202	1240852	+	44	39	41.5	27	24	25.5	30	27	28.5	14	54	34	60	19	39.5	57	67	62	62	43	52.5
MXAN_RS05110	hypothetical protein	1240839	1241651	+	80	71	75.5	36	46	41	48	57	52.5	36	70	53	130	82	106	113	98	105.5	83	73	78
MXAN_RS05115	ribosomal biogenesis GTPase	1242191	1242856	+	407	545	476	452	487	469.5	401	421	411	211	344	277.5	270	178	224	204	209	206.5	271	327	299
MXAN_RS05120	PTS fructose transporter subunit IIA	1243322	1243783	+	80	75	77.5	39	23	31	45	27	36	24	80	52	78	39	58.5	84	69	76.5	81	50	65.5
MXAN_RS05125	hypothetical protein	1243817	1244662	+	43	73	58	27	25	26	24	27	25.5	16	53	34.5	82	53	67.5	82	78	80	68	63	65.5
MXAN_RS05130	D-aminoacyl-tRNA deacylase	1244659	1245120	-	29	26	27.5	13	12	12.5	19	13	16	3	22	12.5	38	23	30.5	31	43	37	46	31	38.5
MXAN_RS05135	D-alanyl-D-alanine carboxypeptidase	1245306	1247552	+	146	134	140	254	260	257	315	327	321	229	381	305	539	359	449	338	295	316.5	460	372	416
MXAN_RS05140	single-stranded DNA-binding protein	1247763	1248260	+	239	245	242	100	100	100	91	95	93	73	107	90	162	76	119	158	142	150	141	118	129.5
MXAN_RS05145	succinate dehydrogenase	1248383	1249063	-	249	268	258.5	43	39	41	146	65	105.5	92	121	106.5	231	110	170.5	164	154	159	166	148	157
MXAN_RS05150	hypothetical protein	1249326	1250210	+	59	70	64.5	37	35	36	29	34	31.5	21	39	30	69	36	52.5	74	84	79	97	47	72
MXAN_RS05155	leucine dehydrogenase	1250245	1251276	+	266	315	290.5	31	36	33.5	62	44	53	34	78	56	141	62	101.5	141	103	122	129	92	110.5
MXAN_RS05160	phosphoribosyltransferase	1251405	1252082	+	131	121	126	39	43	41	49	46	47.5	20	54	37	69	39	54	100	76	88	92	87	89.5
MXAN_RS05165	selenocysteine-specific translation factor	1252102	1254018	+	80	98	89	64	65	64.5	51	45	48	30	115	72.5	87	69	78	117	137	127	124	142	133
MXAN_RS05170	histidine kinase	1254015	1256507	+	129	128	128.5	85	76	80.5	63	77	70	34	125	79.5	150	93	121.5	136	169	152.5	183	160	171.5
MXAN_RS05175	sigma-54-dependent Fis family transcriptional regulator	1256504	1257952	+	96	98	97	67	54	60.5	56	60	58	20	81	50.5	99	53	76	105	111	108	143	89	116
MXAN_RS05180	acetyltransferase	1258366	1259202	+	35	41	38	36	34	35	33	29	31	10	42	26	37	32	34.5	49	59	54	75	49	62
MXAN_RS05185	NADH-quinone oxidoreductase subunit N	1259280	1260839	-	350	391	370.5	70	76	73	95	118	106.5	69	155	112	274	154	214	207	211	209	233	309	271
MXAN_RS05190	NADH ubiquinone oxidoreductase	1260857	1262590	-	792	895	843.5	124	164	144	257	260	258.5	132	246	189	400	227	313.5	326	293	309.5	359	305	332
MXAN_RS05195	NADH-quinone oxidoreductase subunit L	1262587	1264815	-	698	675	686.5	107	104	105.5	213	213	213	181	275	228	391	213	302	340	293	316.5	364	330	347
MXAN_RS05200	NADH-quinone oxidoreductase subunit K	1264838	1265140	-	185	212	198.5	16	24	20	55	41	48	24	65	44.5	87	38	62.5	71	46	58.5	51	47	49
MXAN_RS05205	hypothetical protein	1265214	1265720	-	214	244	229	26	21	23.5	81	49	65	46	52	49	144	75	109.5	128	91	109.5	107	84	95.5
MXAN_RS05210	NADH-quinone oxidoreductase subunit F	1265717	1267057	-	695	729	712	85	102	93.5	215	191	203	149	226	187.5	397	200	298.5	364	305	334.5	337	289	313
MXAN_RS05215	NADH dehydrogenase subunit E	1267093	1267581	-	598	697	647.5	68	82	75	192	169	180.5	122	209	165.5	276	134	205	248	243	245.5	225	157	191
MXAN_RS05220	transcriptional regulator	1267687	1268436	+	121	147	134	49	46	47.5	77	77	77	41	83	62	78	47	62.5	58	69	63.5	89	78	83.5
MXAN_RS05225	protein kinase	1268502	1270052	+	175	212	193.5	119	102	110.5	110	118	114	74	127	100.5	154	112	133	192	170	181	148	163	155.5
MXAN_RS05230	phosphoserine phosphatase	1270126	1271325	+	62	75	68.5	61	49	55	34	37	35.5	7	50	28.5	84	42	63	76	89	82.5	100	75	87.5
MXAN_RS05235	general secretion pathway protein GspE	1271335	1272177	-	93	110	101.5	66	69	67.5	51	73	62	30	66	48	83	40	61.5	48	70	59	87	91	89
MXAN_RS05240	CPXCG motif-containing cysteine-rich protein	1272238	1272432	+	29	16	22.5	10	10	10	4	5	4.5	2	9	5.5	13	9	11	10	12	11	20	16	18
MXAN_RS05245	hypothetical protein	1272643	1273086	+	597	565	581	44	27	35.5	443	31	237	576	180	378	347	100	223.5	368	113	240.5	1336	1568	1452
MXAN_RS05250	hypothetical protein	1273183	1273803	-	778	912	845	349	280	314.5	382	402	392	322	392	357	842	412	627	610	520	565	739	797	768
MXAN_RS05255	3-deoxy-D-manno-octulosonate 8-phosphate phosphatase	1273844	1274419	-	344	372	358	257	239	248	219	211	215	99	154	126.5	369	161	265	267	277	272	281	278	279.5
MXAN_RS05260	3-deoxy-8-phosphooctulonate synthase	1274451	1275287	-	463	405	434	92	94	93	102	109	105.5	75	110	92.5	176	77	126.5	131	147	139	153	152	152.5
MXAN_RS05265	CTP synthetase	1275284	1276924	-	437	470	453.5	82	105	93.5	118	110	114	101	198	149.5	247	123	185	229	200	214.5	223	187	205
MXAN_RS05270	hypothetical protein	1277010	1277243	-	29	29	29	8	8	8	6	10	8	9	14	11.5	21	11	16	18	21	19.5	18	27	22.5
MXAN_RS05275	ABC transporter permease	1277552	1279318	-	109	92	100.5	58	56	57	53	48	50.5	17	91	54	117	53	85	118	128	123	147	110	128.5
MXAN_RS05280	hypothetical protein	1279428	1280276	+	30	53	41.5	37	28	32.5	24	20	22	15	45	30	65	32	48.5	80	64	72	71	87	79
MXAN_RS05285	hypothetical protein	1280269	1281225	-	84	70	77	72	43	57.5	38	42	40	22	58	40	73	50	61.5	60	66	63	78	79	78.5
MXAN_RS05290	3-deoxy-manno-octulosonate cytidylyltransferase	1281228	1281968	-	40	53	46.5	41	30	35.5	22	23	22.5	13	34	23.5	60	30	45	48	61	54.5	58	61	59.5
MXAN_RS05295	UDP-N-acetyl glucosamine 2-epimerase	1282076	1283206	+	71	73	72	130	115	122.5	215	160	187.5	224	360	292	550	206	378	366	211	288.5	598	399	498.5
MXAN_RS05300	RNA pseudouridine synthase	1283308	1284297	+	38	48	43	35	36	35.5	36	19	27.5	28	69	48.5	91	39	65	62	65	63.5	122	69	95.5
MXAN_RS05305	amidophosphoribosyltransferase	1284364	1285752	-	225	281	253	49	62	55.5	89	124	106.5	79	144	111.5	178	142	160	165	171	168	199	191	195
MXAN_RS05310	hypothetical protein	1285897	1287207	+	65	79	72	60	47	53.5	36	36	36	16	62	39	116	47	81.5	88	84	86	102	89	95.5
MXAN_RS05315	RNA-binding protein	1287260	1287550	-	41	34	37.5	12	11	11.5	12	27	19.5	19	45	32	25	19	22	37	38	37.5	31	22	26.5
MXAN_RS05320	molecular chaperone DnaJ	1287593	1290271	-	178	163	170.5	82	96	89	105	71	88	53	146	99.5	158	89	123.5	181	189	185	181	165	173
MXAN_RS05325	hypothetical protein	1290371	1291183	-	62	76	69	27	32	29.5	47	35	41	22	36	29	37	33	35	50	62	56	70	55	62.5
MXAN_RS05330	transporter	1291319	1292095	+	29	39	34	17	29	23	26	25	25.5	11	41	26	61	34	47.5	41	58	49.5	60	41	50.5
MXAN_RS05335	hypothetical protein	1292114	1292629	-	211	229	220	44	39	41.5	84	79	81.5	46	80	63	82	50	66	82	85	83.5	79	81	80
MXAN_RS05340	acetyl-CoA carboxylase biotin carboxyl carrier protein subunit	1292634	1293143	-	448	493	470.5	49	59	54	148	144	146	86	160	123	181	100	140.5	161	162	161.5	139	140	139.5
MXAN_RS05345	acetyl-CoA carboxylase biotin carboxylase subunit	1293166	1294683	-	307	402	354.5	127	109	118	148	132	140	104	171	137.5	294	145	219.5	206	196	201	218	229	223.5
MXAN_RS05350	hypothetical protein	1294722	1295336	-	69	64	66.5	41	34	37.5	35	30	32.5	23	43	33	55	35	45	41	60	50.5	56	55	55.5
MXAN_RS05355	methylmalonyl-CoA carboxyltransferase	1295455	1297017	-	771	844	807.5	244	270	257	342	363	352.5	198	360	279	472	224	348	334	348	341	351	297	324
MXAN_RS05360	hypothetical protein	1297027	1297875	-	34	48	41	69	67	68	47	62	54.5	25	72	48.5	87	56	71.5	83	86	84.5	91	75	83
MXAN_RS05365	peptidase	1297963	1299120	+	48	59	53.5	40	38	39	22	26	24	15	51	33	45	45	45	65	67	66	73	90	81.5
MXAN_RS05370	hypothetical protein	1299127	1299384	-	13	10	11.5	6	12	9	6	6	6	3	15	9	13	7	10	14	23	18.5	13	12	12.5
MXAN_RS05375	hypothetical protein	1299864	1300262	+	33	48	40.5	12	20	16	18	9	13.5	9	20	14.5	31	23	27	43	30	36.5	45	38	41.5
MXAN_RS05380	DUSAM domain-containing protein	1300267	1300635	+	23	32	27.5	15	20	17.5	19	11	15	5	19	12	25	18	21.5	26	29	27.5	40	40	40
MXAN_RS05385	rhomboid family intramembrane serine protease	1300756	1302783	-	85	102	93.5	88	78	83	49	66	57.5	36	98	67	134	88	111	112	165	138.5	166	161	163.5
MXAN_RS05390	hypothetical protein	1302823	1304298	-	84	77	80.5	55	49	52	53	57	55	33	74	53.5	124	101	112.5	152	152	152	228	173	200.5
MXAN_RS05395	hypothetical protein	1304377	1304838	-	22	33	27.5	33	40	36.5	94	70	82	66	73	69.5	296	150	223	210	178	194	260	296	278
MXAN_RS05400	S-adenosyl-L-methionine--L-methionine S-methyltransferase	1305032	1308127	+	132	144	138	118	115	116.5	86	77	81.5	38	162	100	181	107	144	187	204	195.5	221	202	211.5
MXAN_RS05405	organic solvent ABC transporter ATP-binding protein	1308261	1309055	+	32	38	35	39	32	35.5	28	31	29.5	10	39	24.5	50	42	46	54	73	63.5	93	58	75.5
MXAN_RS05410	SAM-dependent methyltransferase	1309201	1310196	+	146	182	164	644	585	614.5	640	856	748	431	495	463	868	518	693	560	542	551	705	776	740.5
MXAN_RS05415	hypothetical protein	1310217	1311101	+	43	43	43	88	87	87.5	68	83	75.5	48	64	56	150	97	123.5	114	138	126	163	161	162
MXAN_RS05420	hypothetical protein	1311130	1312503	+	68	50	59	42	50	46	48	31	39.5	22	65	43.5	96	44	70	74	87	80.5	111	77	94
MXAN_RS05425	sigma-54-dependent Fis family transcriptional regulator	1312511	1313887	-	77	69	73	49	55	52	62	58	60	24	68	46	75	49	62	78	93	85.5	102	100	101
MXAN_RS05430	two-component sensor histidine kinase	1313908	1315440	-	57	65	61	45	41	43	36	45	40.5	21	67	44	78	43	60.5	88	95	91.5	94	96	95
MXAN_RS05435	FrgA protein	1315462	1318290	-	203	184	193.5	109	93	101	120	126	123	61	147	104	156	92	124	199	186	192.5	228	207	217.5
MXAN_RS05440	RDD family protein	1318343	1319077	-	92	92	92	36	32	34	47	33	40	30	66	48	105	62	83.5	69	52	60.5	90	67	78.5
MXAN_RS36270	hypothetical protein	1319276	1319860	+	54	68	61	23	30	26.5	30	19	24.5	21	50	35.5	65	51	58	42	46	44	72	68	70
MXAN_RS05450	hypothetical protein	1320176	1320442	-	18	9	13.5	12	16	14	7	10	8.5	14	22	18	21	13	17	19	25	22	26	31	28.5
MXAN_RS05455	16S rRNA methyltransferase	1320553	1321287	-	25	46	35.5	38	37	37.5	18	22	20	12	47	29.5	49	33	41	52	55	53.5	47	46	46.5
MXAN_RS05460	guanylate cyclase	1321465	1322766	+	79	74	76.5	73	75	74	48	38	43	20	67	43.5	123	70	96.5	73	88	80.5	118	65	91.5
MXAN_RS05465	hypothetical protein	1322789	1323304	-	36	39	37.5	147	122	134.5	99	69	84	51	59	55	343	252	297.5	212	182	197	124	162	143
MXAN_RS05470	hypothetical protein	1323314	1323805	-	119	108	113.5	362	330	346	432	432	432	291	233	262	823	650	736.5	504	605	554.5	346	432	389
MXAN_RS05475	AraC family transcriptional regulator	1323913	1324959	-	40	46	43	36	28	32	40	28	34	12	43	27.5	74	36	55	49	59	54	71	75	73
MXAN_RS05480	hydrolase	1325046	1326167	+	49	50	49.5	40	41	40.5	32	35	33.5	18	50	34	69	37	53	75	73	74	72	84	78
MXAN_RS05485	ribosomal protein L11 methyltransferase	1326300	1327166	-	83	68	75.5	26	40	33	43	44	43.5	34	89	61.5	97	53	75	96	68	82	94	89	91.5
MXAN_RS05490	hypothetical protein	1327449	1328480	+	54	48	51	28	36	32	36	41	38.5	22	68	45	148	107	127.5	95	89	92	101	94	97.5
MXAN_RS05495	peptidase M16	1328514	1331318	-	151	197	174	134	150	142	112	129	120.5	88	186	137	291	128	209.5	247	260	253.5	271	243	257
MXAN_RS05500	hypothetical protein	1331317	1333572	+	128	121	124.5	76	72	74	76	79	77.5	43	155	99	152	87	119.5	146	177	161.5	169	167	168
MXAN_RS05505	radical SAM protein	1333586	1334791	+	66	55	60.5	42	30	36	21	23	22	13	69	41	75	39	57	69	76	72.5	84	63	73.5
MXAN_RS05510	hypothetical protein	1334825	1335655	+	30	52	41	16	22	19	20	18	19	7	59	33	47	22	34.5	45	60	52.5	65	55	60
MXAN_RS05515	molecular chaperone DnaJ	1335672	1337213	+	68	74	71	55	53	54	52	45	48.5	17	75	46	83	46	64.5	87	101	94	129	96	112.5
MXAN_RS05520	hypothetical protein	1337390	1338172	+	1695	1803	1749	1553	1411	1482	1780	2751	2265.5	541	1068	804.5	712	411	561.5	680	850	765	831	651	741
MXAN_RS05525	hypothetical protein	1338133	1339710	+	1200	1274	1237	1288	1153	1220.5	1214	1816	1515	582	904	743	821	402	611.5	511	582	546.5	607	589	598
MXAN_RS05530	hypothetical protein	1339707	1340819	+	685	715	700	794	726	760	682	1010	846	350	452	401	569	234	401.5	404	362	383	336	435	385.5
MXAN_RS05535	hypothetical protein	1340819	1341676	+	205	180	192.5	288	251	269.5	187	300	243.5	112	134	123	240	120	180	196	148	172	172	152	162
MXAN_RS05540	hypothetical protein	1341673	1341852	+	22	15	18.5	20	20	20	20	32	26	7	11	9	37	25	31	30	29	29.5	31	21	26
MXAN_RS05545	ethanolamine utilization protein EutJ	1341877	1343061	-	75	109	92	79	78	78.5	59	65	62	31	68	49.5	147	68	107.5	117	116	116.5	127	109	118
MXAN_RS05550	SUF system Fe-S cluster assembly regulator	1343246	1343764	+	17	26	21.5	45	32	38.5	22	33	27.5	9	34	21.5	45	19	32	58	50	54	57	65	61
MXAN_RS05555	Fe-S cluster assembly protein SufB	1343761	1345197	+	93	90	91.5	84	108	96	106	83	94.5	41	132	86.5	183	92	137.5	152	138	145	165	168	166.5
MXAN_RS05560	ABC transporter ATP-binding protein	1345200	1345988	+	43	62	52.5	44	48	46	36	59	47.5	41	50	45.5	114	41	77.5	78	97	87.5	80	77	78.5
MXAN_RS05565	Fe-S cluster assembly protein SufD	1345985	1347325	+	84	76	80	57	65	61	43	51	47	30	75	52.5	133	72	102.5	142	131	136.5	141	111	126
MXAN_RS05570	cysteine desulfurase	1347322	1348545	+	74	81	77.5	80	64	72	50	59	54.5	37	79	58	119	66	92.5	132	122	127	162	106	134
MXAN_RS05575	iron-sulfur cluster assembly scaffold protein	1348542	1349000	+	34	38	36	27	36	31.5	29	31	30	16	37	26.5	50	30	40	54	43	48.5	58	55	56.5
MXAN_RS05580	putative Fe-S cluster assembly protein SufT	1349015	1349557	+	41	43	42	22	31	26.5	27	25	26	24	49	36.5	63	35	49	45	68	56.5	85	59	72
MXAN_RS05585	protease	1349609	1350280	-	35	37	36	29	23	26	23	18	20.5	12	41	26.5	47	30	38.5	39	56	47.5	63	47	55
MXAN_RS05590	isoaspartyl peptidase/L-asparaginase	1350401	1351522	+	78	73	75.5	49	40	44.5	31	34	32.5	19	58	38.5	127	63	95	89	105	97	118	80	99
MXAN_RS05595	hypothetical protein	1351586	1352515	-	56	52	54	38	59	48.5	41	47	44	23	52	37.5	213	78	145.5	156	127	141.5	147	121	134
MXAN_RS05600	hypothetical protein	1352632	1356411	-	221	222	221.5	140	152	146	108	127	117.5	64	198	131	227	144	185.5	246	260	253	306	255	280.5
MXAN_RS05605	protein kinase	1356497	1358335	-	488	496	492	134	149	141.5	160	159	159.5	52	143	97.5	377	158	267.5	235	208	221.5	228	197	212.5
MXAN_RS05610	diguanylate cyclase	1358452	1359042	-	1139	1350	1244.5	103	102	102.5	188	125	156.5	142	118	130	895	208	551.5	505	478	491.5	360	223	291.5
MXAN_RS05615	hypothetical protein	1359329	1359571	-	56	80	68	14	8	11	15	10	12.5	11	31	21	124	44	84	54	32	43	133	50	91.5
MXAN_RS05620	hypothetical protein	1359870	1360337	+	36	44	40	17	21	19	23	31	27	19	38	28.5	50	37	43.5	36	54	45	47	48	47.5
MXAN_RS05625	two-component sensor histidine kinase	1360383	1361813	+	60	70	65	40	52	46	43	36	39.5	23	68	45.5	95	58	76.5	90	93	91.5	102	101	101.5
MXAN_RS05630	sigma-54-dependent Fis family transcriptional regulator	1361810	1363153	+	75	104	89.5	50	34	42	43	42	42.5	30	80	55	125	84	104.5	102	113	107.5	126	85	105.5
MXAN_RS05635	hypothetical protein	1363169	1363492	-	36	53	44.5	30	21	25.5	38	33	35.5	18	37	27.5	30	16	23	29	44	36.5	38	30	34
MXAN_RS05640	hypothetical protein	1363499	1363924	-	37	58	47.5	41	30	35.5	41	57	49	19	55	37	72	26	49	59	58	58.5	66	57	61.5
MXAN_RS05645	oxidoreductase	1364010	1365590	-	125	127	126	107	108	107.5	142	159	150.5	60	108	84	138	60	99	143	155	149	122	129	125.5
MXAN_RS05650	hypothetical protein	1366184	1367872	+	82	85	83.5	71	75	73	54	68	61	25	89	57	116	53	84.5	106	107	106.5	125	109	117
MXAN_RS05655	hypothetical protein	1367876	1368289	-	20	37	28.5	14	15	14.5	20	16	18	14	18	16	38	17	27.5	24	18	21	51	30	40.5
MXAN_RS05660	phospholipase	1368293	1369027	-	36	63	49.5	33	43	38	30	29	29.5	22	50	36	77	51	64	83	68	75.5	76	71	73.5
MXAN_RS05665	peptidyl-prolyl cis-trans isomerase	1369030	1369776	-	91	115	103	56	53	54.5	81	71	76	63	85	74	163	88	125.5	144	124	134	157	122	139.5
MXAN_RS05670	hypothetical protein	1369966	1370931	+	63	59	61	62	36	49	32	51	41.5	28	57	42.5	215	70	142.5	135	98	116.5	123	140	131.5
MXAN_RS05675	peptidylprolyl isomerase	1370885	1372117	+	94	103	98.5	63	71	67	79	73	76	30	70	50	159	76	117.5	111	111	111	119	136	127.5
MXAN_RS05680	lipase-like protein	1372121	1373116	-	52	44	48	29	40	34.5	35	19	27	14	54	34	59	28	43.5	63	64	63.5	64	68	66
MXAN_RS05685	S-adenosylmethionine decarboxylase	1373277	1373585	+	20	15	17.5	17	9	13	8	4	6	9	16	12.5	20	14	17	25	35	30	37	20	28.5
MXAN_RS05690	hypothetical protein	1373582	1375477	+	148	133	140.5	72	56	64	74	68	71	38	94	66	116	79	97.5	120	153	136.5	169	124	146.5
MXAN_RS05695	DUF350 domain-containing protein	1375671	1375901	+	64	58	61	10	7	8.5	20	30	25	10	35	22.5	45	10	27.5	28	29	28.5	44	20	32
MXAN_RS05700	spermidine synthase	1375947	1377443	+	119	105	112	53	57	55	37	54	45.5	32	84	58	106	60	83	104	97	100.5	119	98	108.5
MXAN_RS05705	hypothetical protein	1377425	1379068	+	60	66	63	51	56	53.5	37	27	32	19	73	46	95	53	74	105	117	111	97	119	108
MXAN_RS05710	arylsulfatase	1379262	1381619	+	103	102	102.5	62	85	73.5	55	59	57	15	120	67.5	130	71	100.5	122	146	134	188	155	171.5
MXAN_RS05715	hypothetical protein	1381603	1381920	-	8	13	10.5	8	8	8	8	7	7.5	3	27	15	15	12	13.5	19	10	14.5	22	17	19.5
MXAN_RS05720	hypothetical protein	1381995	1382603	-	21	33	27	23	18	20.5	13	21	17	7	19	13	34	21	27.5	29	32	30.5	55	26	40.5
MXAN_RS05725	hypothetical protein	1382609	1385056	-	88	101	94.5	81	82	81.5	67	56	61.5	44	120	82	130	69	99.5	131	163	147	195	156	175.5
MXAN_RS05730	sigma-54-dependent Fis family transcriptional regulator	1385311	1386663	-	56	66	61	40	58	49	30	29	29.5	12	61	36.5	80	37	58.5	83	82	82.5	117	77	97
MXAN_RS05735	two-component sensor histidine kinase	1386660	1387922	-	52	58	55	42	41	41.5	34	39	36.5	11	65	38	75	54	64.5	83	84	83.5	82	82	82
MXAN_RS05740	hypothetical protein	1388003	1389154	+	49	40	44.5	35	39	37	33	29	31	11	52	31.5	58	36	47	62	74	68	85	67	76
MXAN_RS05745	bifunctional alpha,alpha-trehalose-phosphate synthase (UDP-forming)/trehalose-phosphatase	1389169	1391337	+	117	139	128	102	114	108	107	116	111.5	76	205	140.5	206	129	167.5	169	187	178	251	229	240
MXAN_RS05750	hypothetical protein	1391388	1395047	-	326	308	317	175	173	174	155	150	152.5	60	260	160	265	163	214	227	301	264	296	304	300
MXAN_RS05755	acetyltransferase	1395189	1395944	-	46	36	41	30	28	29	20	23	21.5	14	38	26	39	20	29.5	56	45	50.5	49	43	46
MXAN_RS05760	flagellar hook-length control protein FliK	1395978	1401962	-	216	254	235	194	207	200.5	173	205	189	91	300	195.5	316	197	256.5	330	343	336.5	437	388	412.5
MXAN_RS05765	hypothetical protein	1401919	1402404	-	26	25	25.5	18	16	17	28	26	27	11	24	17.5	38	30	34	34	47	40.5	54	33	43.5
MXAN_RS05770	peptidase M1	1402684	1405389	-	352	354	353	191	213	202	121	163	142	68	190	129	193	98	145.5	219	269	244	226	220	223
MXAN_RS05775	hypothetical protein	1405659	1406453	+	59	48	53.5	40	25	32.5	22	42	32	18	35	26.5	51	33	42	38	75	56.5	59	47	53
MXAN_RS05780	competence protein F	1406472	1406819	-	25	14	19.5	14	18	16	12	6	9	4	15	9.5	23	13	18	22	30	26	27	26	26.5
MXAN_RS05785	hypothetical protein	1407056	1408183	+	87	84	85.5	49	28	38.5	38	49	43.5	20	69	44.5	93	44	68.5	75	111	93	102	108	105
MXAN_RS05790	hypothetical protein	1408431	1408991	-	22	26	24	17	24	20.5	9	12	10.5	8	27	17.5	30	15	22.5	39	39	39	36	31	33.5
MXAN_RS05795	hypothetical protein	1408991	1409173	-	3	7	5	7	3	5	4	4	4	3	13	8	11	8	9.5	9	18	13.5	19	4	11.5
MXAN_RS05800	hypothetical protein	1409225	1411234	-	94	89	91.5	74	84	79	43	57	50	27	90	58.5	118	65	91.5	109	135	122	149	134	141.5
MXAN_RS05805	hypothetical protein	1411318	1411848	-	21	22	21.5	16	20	18	19	14	16.5	10	22	16	23	14	18.5	33	40	36.5	42	30	36
MXAN_RS05810	helicase	1413199	1415136	-	154	169	161.5	164	142	153	157	186	171.5	59	181	120	234	144	189	222	272	247	270	238	254
MXAN_RS05815	hypothetical protein	1415494	1416012	+	708	851	779.5	235	223	229	446	486	466	206	538	372	845	346	595.5	710	718	714	884	830	857
MXAN_RS05820	AT hook motif	1416094	1416654	-	80	77	78.5	41	29	35	59	48	53.5	29	77	53	139	54	96.5	106	116	111	146	130	138
MXAN_RS05825	DNA methylase	1417446	1418680	-	47	55	51	61	50	55.5	30	31	30.5	11	57	34	63	42	52.5	69	83	76	76	100	88
MXAN_RS05830	DNA primase	1418714	1421032	-	103	102	102.5	63	83	73	46	69	57.5	31	109	70	126	60	93	123	140	131.5	175	130	152.5
MXAN_RS05835	hypothetical protein	1421764	1422477	+	25	33	29	24	29	26.5	16	23	19.5	11	24	17.5	40	28	34	42	43	42.5	61	46	53.5
MXAN_RS05840	hypothetical protein	1422993	1423469	+	22	19	20.5	17	16	16.5	9	12	10.5	7	25	16	29	12	20.5	22	30	26	30	37	33.5
MXAN_RS05845	hypothetical protein	1423462	1424877	+	74	75	74.5	55	64	59.5	51	46	48.5	16	65	40.5	74	50	62	72	118	95	105	115	110
MXAN_RS05850	phage portal protein	1424904	1426232	+	59	66	62.5	42	53	47.5	30	28	29	14	53	33.5	74	47	60.5	69	92	80.5	87	85	86
MXAN_RS05855	primosomal replication protein N	1426268	1427062	+	37	41	39	27	30	28.5	17	25	21	11	47	29	33	22	27.5	53	72	62.5	48	49	48.5
MXAN_RS05860	phage capsid protein	1427059	1428147	+	38	56	47	23	38	30.5	24	27	25.5	18	47	32.5	60	44	52	57	79	68	82	73	77.5
MXAN_RS05865	hypothetical protein	1428159	1428572	+	23	17	20	11	22	16.5	13	17	15	9	15	12	20	16	18	25	33	29	35	25	30
MXAN_RS05870	hypothetical protein	1428665	1429321	+	22	35	28.5	15	25	20	15	13	14	7	25	16	28	18	23	47	44	45.5	45	46	45.5
MXAN_RS05875	hypothetical protein	1429321	1429644	+	15	13	14	12	13	12.5	11	9	10	7	24	15.5	16	12	14	22	20	21	30	22	26
MXAN_RS05880	hypothetical protein	1429644	1430063	+	16	19	17.5	16	13	14.5	15	19	17	6	30	18	28	14	21	13	23	18	30	21	25.5
MXAN_RS05885	hypothetical protein	1430100	1430516	+	21	18	19.5	20	20	20	7	16	11.5	10	15	12.5	22	21	21.5	26	32	29	36	25	30.5
MXAN_RS05890	hypothetical protein	1430528	1430953	+	21	25	23	20	16	18	16	11	13.5	7	30	18.5	19	22	20.5	22	29	25.5	29	21	25
MXAN_RS05895	hypothetical protein	1430953	1431615	+	26	25	25.5	21	16	18.5	18	15	16.5	8	30	19	29	15	22	42	58	50	52	36	44
MXAN_RS05900	tail protein	1431647	1432000	+	24	16	20	8	13	10.5	11	7	9	4	18	11	21	9	15	22	27	24.5	23	27	25
MXAN_RS05905	phage tail protein	1432222	1434600	+	94	111	102.5	77	84	80.5	57	66	61.5	25	112	68.5	128	70	99	152	163	157.5	162	160	161
MXAN_RS05910	hypothetical protein	1434602	1435363	+	27	38	32.5	31	31	31	24	19	21.5	12	29	20.5	34	36	35	48	59	53.5	61	46	53.5
MXAN_RS05915	hypothetical protein	1435370	1438606	+	143	142	142.5	111	121	116	91	94	92.5	48	159	103.5	178	89	133.5	193	254	223.5	265	195	230
MXAN_RS05920	hypothetical protein	1440326	1440589	+	10	17	13.5	11	5	8	5	10	7.5	1	11	6	11	6	8.5	17	21	19	24	18	21
MXAN_RS05925	peptidase M15	1440586	1441119	+	25	25	25	23	13	18	12	8	10	5	30	17.5	26	11	18.5	35	31	33	46	35	40.5
MXAN_RS05930	hypothetical protein	1441132	1441584	+	18	17	17.5	15	10	12.5	9	13	11	7	16	11.5	23	8	15.5	25	41	33	31	24	27.5
MXAN_RS05935	hypothetical protein	1441581	1441880	+	13	14	13.5	9	9	9	7	4	5.5	7	13	10	13	14	13.5	15	24	19.5	29	27	28
MXAN_RS05940	hypothetical protein	1442248	1443570	+	103	92	97.5	250	207	228.5	406	370	388	290	460	375	441	323	382	250	291	270.5	239	281	260
MXAN_RS05945	hypothetical protein	1443574	1444152	+	85	81	83	105	94	99.5	259	241	250	174	335	254.5	258	163	210.5	180	152	166	149	159	154
MXAN_RS05950	protein kinase	1445204	1446994	+	129	152	140.5	76	89	82.5	84	91	87.5	52	129	90.5	150	78	114	149	153	151	181	141	161
MXAN_RS05955	protein kinase	1447087	1448301	+	132	152	142	453	464	458.5	560	729	644.5	314	335	324.5	480	317	398.5	356	321	338.5	271	291	281
MXAN_RS05960	competence protein ComF	1448433	1448711	-	16	15	15.5	39	32	35.5	22	30	26	12	24	18	43	32	37.5	49	42	45.5	40	27	33.5
MXAN_RS05965	2,3-bisphosphoglycerate-independent phosphoglycerate mutase	1448731	1450272	-	78	112	95	66	68	67	58	74	66	29	79	54	90	77	83.5	116	135	125.5	123	102	112.5
MXAN_RS05970	acetyltransferase	1450329	1451129	-	32	36	34	26	33	29.5	18	19	18.5	19	39	29	47	24	35.5	47	52	49.5	58	56	57
MXAN_RS05975	RtcB family protein	1451139	1452296	-	61	48	54.5	40	42	41	37	49	43	28	71	49.5	85	39	62	61	96	78.5	88	92	90
MXAN_RS05980	23S rRNA (pseudouridine(1915)-N(3))-methyltransferase RlmH	1452360	1452824	-	49	52	50.5	27	31	29	40	41	40.5	20	55	37.5	68	40	54	42	46	44	63	56	59.5
MXAN_RS05985	ribosome silencing factor RsfS	1452826	1453191	-	69	78	73.5	22	25	23.5	44	65	54.5	50	79	64.5	78	51	64.5	78	58	68	69	67	68
MXAN_RS05995	tetratricopeptide repeat protein	1453457	1453771	+	10	19	14.5	12	11	11.5	11	14	12.5	2	26	14	28	8	18	19	23	21	32	14	23
MXAN_RS06000	hypothetical protein	1453781	1454902	-	80	58	69	46	43	44.5	34	37	35.5	20	61	40.5	67	38	52.5	66	77	71.5	80	80	80
MXAN_RS06005	hypothetical protein	1454905	1455477	+	39	29	34	30	32	31	30	30	30	13	42	27.5	50	18	34	46	48	47	56	47	51.5
MXAN_RS06010	TetR family transcriptional regulator	1455501	1456547	-	54	67	60.5	345	364	354.5	148	252	200	54	129	91.5	162	68	115	174	147	160.5	196	147	171.5
MXAN_RS06015	sigma-54-dependent Fis family transcriptional regulator	1456721	1458130	-	109	112	110.5	65	77	71	67	51	59	22	69	45.5	68	61	64.5	66	107	86.5	115	92	103.5
MXAN_RS06020	NUDIX hydrolase	1458293	1458874	+	22	26	24	16	15	15.5	24	19	21.5	5	25	15	30	17	23.5	44	35	39.5	50	40	45
MXAN_RS06025	hypothetical protein	1459105	1459848	+	28	35	31.5	32	22	27	22	25	23.5	11	45	28	91	66	78.5	58	66	62	69	59	64
MXAN_RS06030	chemotaxis protein	1460068	1461858	+	111	101	106	193	189	191	128	165	146.5	64	134	99	191	108	149.5	190	192	191	188	218	203
MXAN_RS06035	two-component sensor histidine kinase	1461842	1463335	-	61	62	61.5	59	72	65.5	42	52	47	33	69	51	93	48	70.5	78	100	89	114	105	109.5
MXAN_RS06040	deaminase reductase	1463644	1464195	+	25	26	25.5	17	21	19	32	12	22	11	35	23	36	23	29.5	37	32	34.5	50	31	40.5
MXAN_RS36405	chitinase	1464257	1465088	-	30	30	30	30	33	31.5	20	23	21.5	11	37	24	41	25	33	44	65	54.5	60	65	62.5
MXAN_RS06050	hypothetical protein	1465231	1465800	-	26	32	29	23	31	27	21	18	19.5	9	23	16	29	11	20	39	35	37	42	33	37.5
MXAN_RS06055	hypothetical protein	1465816	1467186	-	94	87	90.5	52	78	65	37	62	49.5	29	79	54	87	58	72.5	87	119	103	111	119	115
MXAN_RS06060	DNA repair protein RadA	1467243	1468610	-	68	76	72	51	48	49.5	42	46	44	15	76	45.5	74	47	60.5	96	80	88	103	80	91.5
MXAN_RS06065	hypothetical protein	1468793	1469062	+	15	23	19	8	15	11.5	11	4	7.5	3	19	11	8	12	10	14	25	19.5	20	10	15
MXAN_RS06070	biotin synthase	1469203	1470243	+	218	246	232	41	59	50	47	45	46	41	109	75	124	46	85	124	123	123.5	105	96	100.5
MXAN_RS06075	8-amino-7-oxononanoate synthase	1470251	1471426	+	54	56	55	34	46	40	19	27	23	13	57	35	73	28	50.5	73	85	79	84	78	81
MXAN_RS06080	dethiobiotin synthase	1471419	1472102	+	26	28	27	20	24	22	24	18	21	9	40	24.5	43	18	30.5	37	43	40	42	40	41
MXAN_RS06085	hypothetical protein	1472235	1472513	+	17	23	20	8	17	12.5	12	7	9.5	7	20	13.5	13	9	11	23	17	20	16	19	17.5
MXAN_RS06090	aspartate aminotransferase	1472510	1473676	+	53	52	52.5	45	44	44.5	37	34	35.5	13	68	40.5	65	45	55	57	65	61	92	76	84
MXAN_RS06095	ABC transporter substrate-binding protein	1473689	1475119	-	166	173	169.5	109	104	106.5	105	132	118.5	48	142	95	150	60	105	104	125	114.5	145	110	127.5
MXAN_RS06100	hypothetical protein	1475119	1475937	-	88	100	94	41	58	49.5	36	35	35.5	32	45	38.5	96	46	71	83	80	81.5	73	74	73.5
MXAN_RS06105	phosphoenolpyruvate carboxykinase	1476079	1477872	-	6231	6767	6499	956	866	911	2183	1687	1935	1865	2691	2278	3170	1438	2304	2792	2109	2450.5	4083	2350	3216.5
MXAN_RS06110	SLC13 family permease	1478083	1479945	+	82	92	87	73	77	75	70	51	60.5	22	98	60	111	73	92	113	121	117	160	126	143
MXAN_RS06115	tRNA-(ms[2]io[6]A)-hydroxylase	1479950	1480573	-	39	42	40.5	19	20	19.5	23	14	18.5	14	35	24.5	29	22	25.5	33	38	35.5	46	41	43.5
MXAN_RS06120	acetyltransferase	1480602	1481438	-	40	42	41	41	33	37	26	20	23	9	38	23.5	52	34	43	59	60	59.5	67	53	60
MXAN_RS06125	hypothetical protein	1481479	1482132	-	33	35	34	35	24	29.5	26	20	23	17	36	26.5	31	19	25	37	59	48	55	45	50
MXAN_RS06130	patatin	1482161	1483999	-	95	106	100.5	103	118	110.5	73	89	81	33	103	68	108	70	89	113	126	119.5	155	123	139
MXAN_RS06135	hypothetical protein	1484169	1485200	-	37	35	36	33	31	32	27	28	27.5	8	58	33	48	36	42	66	59	62.5	82	77	79.5
MXAN_RS06140	tRNA glutamyl-Q synthetase	1485267	1486214	-	38	34	36	25	42	33.5	25	33	29	9	40	24.5	49	25	37	55	50	52.5	65	57	61
MXAN_RS06145	serine/threonine protein phosphatase	1486367	1487239	+	32	49	40.5	39	28	33.5	25	31	28	14	35	24.5	59	18	38.5	56	57	56.5	78	43	60.5
MXAN_RS06150	guanylate cyclase	1487274	1488869	+	109	115	112	67	89	78	57	67	62	24	113	68.5	147	79	113	138	117	127.5	145	140	142.5
MXAN_RS06155	hypothetical protein	1488859	1489242	-	97	104	100.5	103	75	89	100	129	114.5	40	101	70.5	165	64	114.5	106	58	82	103	109	106
MXAN_RS06160	23S rRNA (adenine(2503)-C(2))-methyltransferase RlmN	1489549	1490628	-	60	76	68	52	38	45	47	65	56	16	65	40.5	86	53	69.5	67	80	73.5	97	93	95
MXAN_RS06165	glutamate--cysteine ligase	1490800	1492290	+	63	65	64	52	46	49	41	48	44.5	17	82	49.5	84	53	68.5	99	106	102.5	112	92	102
MXAN_RS06170	hypothetical protein	1492380	1493804	+	55	76	65.5	66	73	69.5	61	41	51	17	76	46.5	91	44	67.5	97	103	100	120	87	103.5
MXAN_RS06175	hypothetical protein	1493954	1494769	+	587	778	682.5	233	326	279.5	271	319	295	219	216	217.5	543	230	386.5	413	326	369.5	372	410	391
MXAN_RS06180	DNA-binding response regulator	1494828	1495472	-	26	33	29.5	30	26	28	24	32	28	12	30	21	41	22	31.5	34	43	38.5	49	43	46
MXAN_RS06185	histidine kinase	1495604	1496665	-	83	75	79	81	124	102.5	59	80	69.5	48	60	54	111	60	85.5	99	92	95.5	102	92	97
MXAN_RS06190	3-isopropylmalate dehydratase	1496990	1498960	-	211	247	229	201	141	171	140	174	157	68	128	98	318	136	227	248	226	237	269	201	235
MXAN_RS06195	3-isopropylmalate dehydrogenase	1499048	1500118	-	119	124	121.5	66	67	66.5	60	53	56.5	31	73	52	123	57	90	112	110	111	126	98	112
MXAN_RS06200	2-isopropylmalate synthase	1500426	1501571	+	322	316	319	263	257	260	205	357	281	100	151	125.5	524	216	370	484	408	446	328	370	349
MXAN_RS06205	hypothetical protein	1501623	1503392	+	2117	2124	2120.5	2099	1909	2004	1541	2137	1839	721	803	762	2790	880	1835	2483	2387	2435	1651	2146	1898.5
MXAN_RS06210	hypothetical protein	1503489	1503695	+	2784	3327	3055.5	1896	1579	1737.5	2183	3094	2638.5	859	862	860.5	3060	865	1962.5	2705	2370	2537.5	1643	1970	1806.5
MXAN_RS06215	hypothetical protein	1503779	1506082	+	1533	1776	1654.5	1453	1238	1345.5	1033	1365	1199	453	539	496	1523	514	1018.5	1500	1172	1336	957	1180	1068.5
MXAN_RS06220	hypothetical protein	1506079	1507479	+	118	131	124.5	108	99	103.5	78	85	81.5	28	97	62.5	201	70	135.5	207	183	195	175	150	162.5
MXAN_RS06225	hypothetical protein	1507530	1509008	+	298	387	342.5	233	225	229	201	227	214	91	123	107	378	141	259.5	369	288	328.5	288	351	319.5
MXAN_RS06230	hypothetical protein	1509039	1510166	-	392	420	406	179	188	183.5	266	322	294	139	183	161	327	130	228.5	318	332	325	257	228	242.5
MXAN_RS06235	phosphotransferase	1510163	1511194	-	153	168	160.5	101	111	106	103	116	109.5	48	93	70.5	170	72	121	189	156	172.5	144	148	146
MXAN_RS06240	non-ribosomal peptide synthetase	1511191	1517475	-	554	624	589	551	532	541.5	531	784	657.5	235	450	342.5	698	325	511.5	694	701	697.5	625	613	619
MXAN_RS06245	hypothetical protein	1517490	1518317	-	283	253	268	176	179	177.5	226	426	326	115	160	137.5	320	103	211.5	307	250	278.5	222	236	229
MXAN_RS06250	protoporphyrinogen oxidase	1518704	1520119	-	94	101	97.5	44	39	41.5	43	63	53	39	79	59	134	65	99.5	88	128	108	117	103	110
MXAN_RS06255	SDR family oxidoreductase	1520199	1520888	+	36	41	38.5	62	57	59.5	28	46	37	27	38	32.5	113	94	103.5	95	87	91	115	125	120
MXAN_RS06260	pyridoxine/pyridoxamine 5'-phosphate oxidase	1520897	1521559	-	33	40	36.5	25	33	29	19	28	23.5	21	43	32	78	45	61.5	63	66	64.5	67	51	59
MXAN_RS06265	glycogen synthase	1521560	1522993	+	74	112	93	30	53	41.5	62	50	56	28	91	59.5	88	50	69	84	111	97.5	124	93	108.5
MXAN_RS06270	protein kinase	1523029	1523943	+	50	82	66	29	41	35	21	23	22	16	47	31.5	57	39	48	81	73	77	72	86	79
MXAN_RS06275	hypothetical protein	1523945	1524427	+	31	28	29.5	14	17	15.5	16	13	14.5	6	22	14	30	20	25	34	30	32	32	27	29.5
MXAN_RS06280	hypothetical protein	1524516	1525097	+	44	38	41	29	28	28.5	15	17	16	6	41	23.5	31	19	25	43	47	45	41	44	42.5
MXAN_RS06285	hypothetical protein	1525060	1525938	+	61	39	50	30	30	30	30	24	27	11	45	28	53	35	44	53	56	54.5	59	68	63.5
MXAN_RS06290	prohead protease	1525985	1527352	-	96	112	104	56	75	65.5	71	65	68	24	92	58	118	67	92.5	93	112	102.5	138	124	131
MXAN_RS06295	hypothetical protein	1527407	1528186	+	44	51	47.5	39	25	32	25	30	27.5	19	41	30	79	44	61.5	63	63	63	81	67	74
MXAN_RS06300	hypothetical protein	1528290	1529291	+	44	52	48	37	47	42	38	41	39.5	29	55	42	70	35	52.5	60	69	64.5	86	80	83
MXAN_RS06305	hypothetical protein	1529365	1529829	+	68	45	56.5	43	46	44.5	49	48	48.5	18	41	29.5	56	23	39.5	50	47	48.5	55	58	56.5
MXAN_RS06310	hypothetical protein	1529849	1530385	+	42	39	40.5	28	38	33	30	29	29.5	18	48	33	43	22	32.5	47	48	47.5	48	50	49
MXAN_RS06315	hypothetical protein	1530403	1531725	+	64	65	64.5	56	61	58.5	46	42	44	22	69	45.5	79	36	57.5	95	70	82.5	101	103	102
MXAN_RS06320	hypothetical protein	1531722	1532840	+	43	69	56	38	48	43	43	53	48	12	59	35.5	69	48	58.5	84	80	82	86	72	79
MXAN_RS06325	hypothetical protein	1532837	1533703	+	91	104	97.5	60	56	58	66	94	80	23	80	51.5	90	45	67.5	103	95	99	93	83	88
MXAN_RS06330	hypothetical protein	1534309	1534893	+	102	119	110.5	99	51	75	72	86	79	32	100	66	126	72	99	98	110	104	96	88	92
MXAN_RS06335	hypothetical protein	1534910	1535692	+	68	78	73	49	44	46.5	42	56	49	11	68	39.5	79	37	58	86	90	88	102	70	86
MXAN_RS06340	hypothetical protein	1535738	1536523	-	37	44	40.5	40	23	31.5	22	30	26	18	46	32	67	35	51	77	88	82.5	121	56	88.5
MXAN_RS06345	leucyl/phenylalanyl-tRNA--protein transferase	1536615	1537319	-	44	49	46.5	35	25	30	27	35	31	16	53	34.5	54	24	39	64	69	66.5	94	42	68
MXAN_RS06350	hypothetical protein	1537331	1538227	-	44	57	50.5	64	73	68.5	70	78	74	34	87	60.5	136	50	93	107	102	104.5	128	83	105.5
MXAN_RS06355	hypothetical protein	1538230	1538868	+	44	83	63.5	49	53	51	62	43	52.5	17	32	24.5	69	37	53	82	60	71	71	73	72
MXAN_RS06360	hypothetical protein	1538977	1539174	+	30	27	28.5	7	9	8	8	6	7	3	20	11.5	19	4	11.5	23	19	21	12	10	11
MXAN_RS06365	ligand-gated channel protein	1539305	1541320	+	331	327	329	158	155	156.5	86	86	86	46	131	88.5	138	90	114	146	175	160.5	175	127	151
MXAN_RS06370	hypothetical protein	1541354	1542013	+	904	926	915	128	184	156	105	110	107.5	72	151	111.5	167	76	121.5	88	105	96.5	110	92	101
MXAN_RS06375	hemin-degrading factor	1542041	1543129	+	1027	1022	1024.5	256	233	244.5	121	125	123	104	212	158	337	142	239.5	146	189	167.5	143	191	167
MXAN_RS06380	hemin ABC transporter substrate-binding protein	1543126	1544028	+	100	110	105	109	120	114.5	37	44	40.5	21	61	41	135	88	111.5	93	82	87.5	102	102	102
MXAN_RS06385	ABC transporter permease	1544025	1545113	+	67	85	76	55	82	68.5	33	34	33.5	15	54	34.5	101	70	85.5	76	92	84	102	83	92.5
MXAN_RS06390	hemin import ATP-binding protein HmuV	1545110	1545913	+	94	95	94.5	74	73	73.5	31	42	36.5	12	57	34.5	61	42	51.5	56	72	64	62	59	60.5
MXAN_RS06395	transposase	1546180	1547319	-	61	54	57.5	45	36	40.5	34	35	34.5	15	60	37.5	65	32	48.5	70	78	74	89	82	85.5
MXAN_RS06400	permease	1547505	1548377	+	31	38	34.5	22	31	26.5	23	33	28	13	52	32.5	45	25	35	46	58	52	57	46	51.5
MXAN_RS06405	hypothetical protein	1548574	1550493	-	114	104	109	85	64	74.5	66	68	67	29	116	72.5	116	69	92.5	126	170	148	148	136	142
MXAN_RS06410	hypothetical protein	1550493	1551128	-	33	34	33.5	28	19	23.5	26	16	21	9	31	20	43	21	32	47	50	48.5	53	53	53
MXAN_RS06415	hypothetical protein	1551125	1551634	-	24	15	19.5	7	17	12	13	16	14.5	10	23	16.5	33	14	23.5	22	30	26	41	31	36
MXAN_RS06420	hypothetical protein	1551616	1554885	-	197	219	208	135	130	132.5	101	125	113	52	195	123.5	219	101	160	236	262	249	221	223	222
MXAN_RS06425	hypothetical protein	1554882	1556498	-	85	94	89.5	68	80	74	59	49	54	37	73	55	91	63	77	97	118	107.5	118	113	115.5
MXAN_RS06430	hypothetical protein	1556495	1557130	-	44	34	39	28	32	30	26	29	27.5	10	48	29	50	23	36.5	33	39	36	49	47	48
MXAN_RS06435	hypothetical protein	1557183	1559453	-	106	112	109	85	71	78	77	91	84	42	122	82	136	79	107.5	133	157	145	170	141	155.5
MXAN_RS06440	hypothetical protein	1559493	1559891	-	29	41	35	30	30	30	19	19	19	12	28	20	41	22	31.5	27	32	29.5	26	28	27
MXAN_RS06445	hypothetical protein	1559992	1562454	+	111	83	97	80	77	78.5	62	60	61	29	120	74.5	136	74	105	150	169	159.5	175	139	157
MXAN_RS06450	hypothetical protein	1562637	1564226	+	82	122	102	88	90	89	63	103	83	24	105	64.5	122	58	90	118	119	118.5	133	119	126
MXAN_RS06455	thrombospondin	1564397	1565728	+	95	87	91	75	78	76.5	66	72	69	47	103	75	102	60	81	102	103	102.5	133	134	133.5
MXAN_RS06460	hypothetical protein	1565762	1567741	+	125	108	116.5	98	82	90	83	81	82	31	109	70	155	82	118.5	137	177	157	152	165	158.5
MXAN_RS06465	hypothetical protein	1567738	1569486	+	95	94	94.5	71	62	66.5	81	84	82.5	25	92	58.5	105	73	89	124	135	129.5	135	113	124
MXAN_RS06470	hypothetical protein	1569483	1571876	+	118	132	125	83	104	93.5	76	103	89.5	42	116	79	152	84	118	102	159	130.5	191	165	178
MXAN_RS06475	hypothetical protein	1571939	1572376	-	43	39	41	25	20	22.5	23	48	35.5	14	34	24	35	15	25	37	38	37.5	47	38	42.5
MXAN_RS06480	hypothetical protein	1572339	1572908	+	37	31	34	19	23	21	19	23	21	11	31	21	39	26	32.5	47	43	45	57	48	52.5
MXAN_RS06485	hypothetical protein	1572911	1574563	-	81	86	83.5	66	61	63.5	42	57	49.5	21	78	49.5	98	47	72.5	118	88	103	121	97	109
MXAN_RS06490	gluconate 2-dehydrogenase	1574560	1575216	-	42	47	44.5	17	29	23	21	20	20.5	5	39	22	31	18	24.5	41	30	35.5	55	48	51.5
MXAN_RS06495	hypothetical protein	1575351	1576697	+	109	125	117	76	91	83.5	53	54	53.5	36	82	59	128	77	102.5	122	123	122.5	135	149	142
MXAN_RS06500	hypothetical protein	1576694	1577266	+	37	42	39.5	32	30	31	29	26	27.5	13	43	28	42	38	40	65	42	53.5	48	56	52
MXAN_RS06505	hypothetical protein	1577373	1578017	-	828	967	897.5	260	256	258	1063	897	980	931	1681	1306	1194	646	920	672	602	637	817	725	771
MXAN_RS06510	Fis family transcriptional regulator	1578156	1579520	-	84	82	83	48	47	47.5	43	39	41	17	73	45	62	42	52	93	94	93.5	101	75	88
MXAN_RS06515	hypothetical protein	1579819	1580400	+	20	22	21	23	20	21.5	17	18	17.5	4	36	20	25	22	23.5	30	35	32.5	31	34	32.5
MXAN_RS06520	hypothetical protein	1580479	1582119	-	64	90	77	44	62	53	43	46	44.5	18	69	43.5	82	52	67	94	115	104.5	132	91	111.5
MXAN_RS06525	SAM-dependent methyltransferase	1582224	1583027	+	51	40	45.5	55	41	48	51	41	46	32	65	48.5	79	55	67	70	57	63.5	71	58	64.5
MXAN_RS06530	DNA-binding response regulator	1583035	1583733	-	31	44	37.5	24	24	24	12	24	18	5	35	20	36	26	31	35	33	34	68	48	58
MXAN_RS06535	two-component sensor histidine kinase	1583730	1585259	-	69	88	78.5	46	61	53.5	42	46	44	18	90	54	75	70	72.5	100	100	100	98	106	102
MXAN_RS06540	hypothetical protein	1585509	1587518	+	152	169	160.5	168	143	155.5	109	100	104.5	44	120	82	160	95	127.5	159	152	155.5	214	160	187
MXAN_RS06545	hypothetical protein	1587543	1588127	-	26	40	33	23	28	25.5	22	15	18.5	7	35	21	40	23	31.5	52	44	48	52	28	40
MXAN_RS06550	hypothetical protein	1588529	1589437	+	43	51	47	28	34	31	32	31	31.5	14	43	28.5	58	34	46	70	72	71	66	65	65.5
MXAN_RS06555	glycerol-3-phosphate dehydrogenase (NAD(P)(+))	1589449	1590456	+	80	86	83	50	50	50	41	48	44.5	21	58	39.5	50	41	45.5	76	74	75	100	78	89
MXAN_RS06560	hypothetical protein	1590464	1590889	-	41	55	48	28	24	26	13	17	15	4	23	13.5	22	26	24	37	22	29.5	41	24	32.5
MXAN_RS06565	GTPase HflX	1590937	1592613	-	203	254	228.5	150	133	141.5	104	140	122	82	180	131	232	113	172.5	183	200	191.5	210	205	207.5
MXAN_RS06570	glutamate 5-kinase	1592712	1593845	+	58	82	70	45	45	45	27	35	31	22	56	39	64	33	48.5	83	99	91	105	81	93
MXAN_RS06575	hypothetical protein	1593862	1594446	-	78	51	64.5	79	57	68	44	60	52	15	46	30.5	119	66	92.5	99	118	108.5	104	108	106
MXAN_RS06580	DNA-binding transcriptional regulator	1594645	1595667	+	48	62	55	45	46	45.5	30	37	33.5	22	74	48	101	52	76.5	75	77	76	76	73	74.5
MXAN_RS06585	DNA-binding protein	1595664	1596593	+	80	99	89.5	36	42	39	47	45	46	26	57	41.5	111	63	87	95	80	87.5	86	60	73
MXAN_RS06590	FHA domain-containing protein	1596600	1598171	+	223	248	235.5	155	127	141	153	185	169	57	135	96	205	97	151	150	150	150	161	156	158.5
MXAN_RS06595	cardiolipin synthase B	1598211	1599572	+	71	69	70	52	41	46.5	41	31	36	26	76	51	85	56	70.5	100	101	100.5	126	101	113.5
MXAN_RS06600	aconitate hydratase	1599740	1602469	+	1482	1590	1536	372	365	368.5	529	478	503.5	493	644	568.5	1302	566	934	881	759	820	1037	959	998
MXAN_RS06605	hypothetical protein	1602568	1602990	-	70	61	65.5	33	27	30	30	25	27.5	13	34	23.5	94	27	60.5	47	52	49.5	43	48	45.5
MXAN_RS06610	hypothetical protein	1603051	1607535	-	3389	3555	3472	823	826	824.5	1031	1041	1036	595	859	727	1598	667	1132.5	1178	1301	1239.5	995	1035	1015
MXAN_RS06615	hypothetical protein	1607569	1608066	-	127	166	146.5	50	71	60.5	38	32	35	20	50	35	81	61	71	67	78	72.5	56	63	59.5
MXAN_RS06620	prepilin-type N-terminal cleavage/methylation domain-containing protein	1608072	1609259	-	763	766	764.5	187	190	188.5	193	193	193	101	199	150	247	110	178.5	244	219	231.5	188	210	199
MXAN_RS06625	prepilin cleavage protein	1609256	1609810	-	128	149	138.5	51	44	47.5	25	40	32.5	14	46	30	96	46	71	95	61	78	97	94	95.5
MXAN_RS06630	prepilin-type N-terminal cleavage/methylation domain-containing protein	1609807	1610514	-	269	358	313.5	78	71	74.5	68	66	67	43	68	55.5	144	66	105	139	91	115	135	148	141.5
MXAN_RS06635	hypothetical protein	1610511	1610909	-	85	120	102.5	27	23	25	24	23	23.5	20	37	28.5	64	41	52.5	54	42	48	41	57	49
MXAN_RS06640	peptide chain release factor I	1611150	1611527	-	20	24	22	16	20	18	10	19	14.5	2	24	13	19	22	20.5	29	27	28	37	21	29
MXAN_RS06645	hypothetical protein	1611767	1612537	-	44	60	52	17	27	22	30	38	34	11	53	32	54	43	48.5	46	71	58.5	73	52	62.5
MXAN_RS06650	histone deacetylase	1612559	1613458	-	42	33	37.5	20	31	25.5	20	29	24.5	11	44	27.5	55	39	47	55	72	63.5	68	57	62.5
MXAN_RS06655	hypothetical protein	1613593	1614855	+	73	86	79.5	61	69	65	138	182	160	248	246	247	284	105	194.5	175	175	175	283	208	245.5
MXAN_RS06660	alpha/beta hydrolase	1614920	1615705	-	44	54	49	34	25	29.5	25	39	32	7	45	26	57	26	41.5	57	64	60.5	62	50	56
MXAN_RS06665	hypothetical protein	1615744	1617399	-	64	80	72	55	52	53.5	60	41	50.5	29	82	55.5	73	58	65.5	96	131	113.5	120	105	112.5
MXAN_RS06670	ABC transporter ATP-binding protein	1617396	1618214	-	40	50	45	24	40	32	37	22	29.5	13	55	34	46	27	36.5	62	68	65	71	58	64.5
MXAN_RS06675	response regulator	1618308	1618685	-	28	28	28	35	17	26	65	36	50.5	27	62	44.5	159	56	107.5	92	48	70	95	53	74
MXAN_RS06680	amidohydrolase	1618845	1619792	-	40	59	49.5	41	48	44.5	37	52	44.5	19	67	43	80	39	59.5	53	69	61	78	80	79
MXAN_RS06685	hypothetical protein	1619807	1620034	-	21	16	18.5	12	8	10	14	25	19.5	13	23	18	30	18	24	18	23	20.5	24	28	26
MXAN_RS06690	hypothetical protein	1620284	1620562	+	67	71	69	26	26	26	88	75	81.5	49	74	61.5	279	61	170	53	72	62.5	92	61	76.5
MXAN_RS06695	peptidase M3	1620674	1622635	-	98	87	92.5	62	80	71	77	62	69.5	47	117	82	132	96	114	170	169	169.5	199	178	188.5
MXAN_RS06700	TatD family hydrolase	1622909	1623691	-	33	44	38.5	27	34	30.5	16	27	21.5	12	42	27	56	33	44.5	54	54	54	67	61	64
MXAN_RS06705	gamma-glutamyltransferase	1623695	1625503	-	208	202	205	77	70	73.5	59	73	66	33	114	73.5	132	78	105	135	132	133.5	144	117	130.5
MXAN_RS06710	hypothetical protein	1625718	1625924	+	87	107	97	34	31	32.5	63	51	57	31	64	47.5	95	37	66	51	58	54.5	57	51	54
MXAN_RS06715	bifunctional N-acetylglucosamine-1-phosphate uridyltransferase/glucosamine-1-phosphate acetyltransferase	1625936	1627336	+	229	236	232.5	156	144	150	185	192	188.5	122	246	184	421	204	312.5	300	271	285.5	346	303	324.5
MXAN_RS06720	glutamine--fructose-6-phosphate aminotransferase	1627444	1629279	+	325	339	332	327	364	345.5	347	426	386.5	303	372	337.5	942	480	711	506	516	511	574	477	525.5
MXAN_RS06725	hypothetical protein	1629523	1630326	+	44	47	45.5	49	32	40.5	25	56	40.5	6	43	24.5	67	41	54	59	42	50.5	79	67	73
MXAN_RS06730	DNA recombination/repair protein RecA	1630439	1631530	+	249	279	264	234	231	232.5	194	265	229.5	173	275	224	367	197	282	309	235	272	239	297	268
MXAN_RS06735	metallophosphatase	1631694	1633919	+	2023	2444	2233.5	563	475	519	516	580	548	280	455	367.5	781	285	533	533	485	509	462	506	484
MXAN_RS06740	acetyltransferase	1634122	1634679	+	25	27	26	12	16	14	19	20	19.5	12	39	25.5	37	14	25.5	30	49	39.5	55	34	44.5
MXAN_RS06745	RNA-binding protein	1634739	1637090	+	181	218	199.5	106	101	103.5	103	104	103.5	75	156	115.5	203	92	147.5	197	181	189	259	201	230
MXAN_RS06750	hypothetical protein	1637103	1638227	-	85	66	75.5	40	38	39	26	19	22.5	16	71	43.5	54	47	50.5	64	73	68.5	77	64	70.5
MXAN_RS06755	molecular chaperone HtpG	1638227	1640083	-	101	87	94	62	59	60.5	49	59	54	30	90	60	98	68	83	136	149	142.5	165	111	138
MXAN_RS06760	metal-dependent hydrolase	1640270	1641109	+	176	214	195	53	34	43.5	52	33	42.5	47	104	75.5	126	47	86.5	101	86	93.5	80	95	87.5
MXAN_RS06765	hypothetical protein	1641123	1642652	+	81	108	94.5	62	57	59.5	58	53	55.5	28	112	70	133	81	107	149	115	132	131	112	121.5
MXAN_RS06770	hypothetical protein	1642808	1644985	+	134	150	142	102	108	105	98	77	87.5	26	116	71	170	87	128.5	149	141	145	187	173	180
MXAN_RS06775	PBS lyase	1644939	1646534	-	1037	1234	1135.5	1007	888	947.5	642	707	674.5	379	522	450.5	982	372	677	819	618	718.5	677	789	733
MXAN_RS06780	HAMP domain-containing protein	1646638	1647219	+	66	71	68.5	39	42	40.5	50	44	47	23	41	32	61	27	44	57	76	66.5	68	63	65.5
MXAN_RS06785	methionyl-tRNA formyltransferase	1647249	1648187	+	95	69	82	37	51	44	54	75	64.5	38	66	52	78	45	61.5	76	90	83	88	97	92.5
MXAN_RS06790	3-dehydroquinate dehydratase	1648210	1649133	+	68	66	67	38	42	40	52	47	49.5	27	62	44.5	101	60	80.5	72	94	83	96	82	89
MXAN_RS06795	16S rRNA (cytosine(967)-C(5))-methyltransferase	1649130	1650446	+	66	111	88.5	57	57	57	48	41	44.5	30	61	45.5	118	50	84	125	109	117	114	97	105.5
MXAN_RS06800	LysR family transcriptional regulator	1650450	1651358	-	81	62	71.5	66	51	58.5	79	79	79	29	67	48	89	51	70	76	100	88	85	92	88.5
MXAN_RS06805	hypothetical protein	1651495	1651803	-	16	13	14.5	6	15	10.5	8	9	8.5	1	15	8	14	14	14	13	27	20	19	14	16.5
MXAN_RS06810	teichoic acid biosynthesis protein	1651862	1652971	+	72	90	81	77	70	73.5	47	44	45.5	32	78	55	98	61	79.5	99	96	97.5	112	110	111
MXAN_RS06815	ketoacyl reductase	1652998	1654044	-	40	44	42	32	46	39	21	36	28.5	7	46	26.5	41	24	32.5	73	73	73	100	62	81
MXAN_RS06820	hypothetical protein	1654060	1654533	-	10	18	14	13	13	13	11	17	14	5	27	16	21	20	20.5	27	35	31	39	21	30
MXAN_RS06825	aspartate aminotransferase	1654646	1655767	+	56	52	54	41	39	40	33	35	34	15	43	29	60	41	50.5	65	86	75.5	79	73	76
MXAN_RS06830	hypothetical protein	1655951	1656838	+	460	428	444	275	231	253	182	194	188	102	159	130.5	251	103	177	200	170	185	207	213	210
MXAN_RS06835	hypothetical protein	1656863	1658155	+	163	210	186.5	92	90	91	93	80	86.5	37	96	66.5	134	86	110	106	138	122	143	130	136.5
MXAN_RS06840	hypothetical protein	1658161	1659306	-	76	78	77	72	80	76	49	63	56	20	63	41.5	80	54	67	84	117	100.5	91	84	87.5
MXAN_RS06845	serine/threonine protein phosphatase	1659706	1660449	+	195	198	196.5	169	143	156	272	219	245.5	222	266	244	361	228	294.5	245	194	219.5	330	305	317.5
MXAN_RS06850	hypothetical protein	1660456	1661085	-	39	32	35.5	95	74	84.5	81	84	82.5	42	86	64	151	77	114	106	101	103.5	106	110	108
MXAN_RS06855	methyl-accepting chemotaxis protein	1661307	1663136	+	93	121	107	67	66	66.5	42	70	56	26	93	59.5	100	80	90	96	128	112	114	101	107.5
MXAN_RS06860	hypothetical protein	1663142	1664788	-	76	79	77.5	53	70	61.5	43	32	37.5	18	82	50	88	48	68	94	120	107	124	95	109.5
MXAN_RS06865	oxidoreductase	1664841	1665602	-	47	52	49.5	19	30	24.5	32	39	35.5	22	48	35	65	39	52	51	73	62	74	64	69
MXAN_RS06870	hypothetical protein	1665740	1666618	-	111	95	103	42	37	39.5	63	70	66.5	56	106	81	253	133	193	203	138	170.5	160	165	162.5
MXAN_RS06875	hypothetical protein	1666724	1667758	+	112	104	108	67	63	65	100	103	101.5	46	91	68.5	130	83	106.5	132	116	124	144	96	120
MXAN_RS06880	hypothetical protein	1667984	1668331	+	626	604	615	306	288	297	342	374	358	232	310	271	365	170	267.5	326	307	316.5	334	333	333.5
MXAN_RS06885	peptidase M3	1668350	1669993	-	121	106	113.5	71	94	82.5	72	60	66	40	107	73.5	109	69	89	126	117	121.5	177	147	162
MXAN_RS06890	pseudouridine synthase	1670044	1670976	+	42	44	43	28	31	29.5	35	25	30	11	46	28.5	46	27	36.5	56	70	63	69	59	64
MXAN_RS06895	glycosyl transferase family 2	1670981	1672000	-	33	52	42.5	33	43	38	23	31	27	12	49	30.5	54	45	49.5	52	85	68.5	70	76	73
MXAN_RS06900	hypothetical protein	1672025	1676500	+	212	239	225.5	150	166	158	115	123	119	66	215	140.5	248	169	208.5	235	286	260.5	332	280	306
MXAN_RS06905	hypothetical protein	1676502	1677350	-	54	69	61.5	29	35	32	29	35	32	18	45	31.5	75	24	49.5	55	54	54.5	67	67	67
MXAN_RS06910	UTP--glucose-1-phosphate uridylyltransferase	1677411	1678313	+	199	197	198	78	66	72	85	124	104.5	77	131	104	223	104	163.5	155	117	136	155	191	173
MXAN_RS06915	hypothetical protein	1678310	1679065	+	82	80	81	49	33	41	36	46	41	18	55	36.5	138	62	100	114	95	104.5	113	103	108
MXAN_RS06920	glutathione S-transferase	1679174	1679800	+	413	414	413.5	58	51	54.5	145	138	141.5	143	158	150.5	210	110	160	179	149	164	158	176	167
MXAN_RS06925	DEAD/DEAH box helicase	1680069	1682321	+	121	115	118	66	104	85	62	60	61	21	97	59	123	88	105.5	151	148	149.5	141	138	139.5
MXAN_RS06930	transcriptional regulator	1682337	1687889	+	320	306	313	172	213	192.5	160	178	169	61	271	166	307	181	244	336	375	355.5	400	309	354.5
MXAN_RS06935	peptide deformylase	1687979	1688512	+	58	78	68	34	42	38	80	50	65	42	67	54.5	97	52	74.5	76	72	74	80	78	79
MXAN_RS06940	endonuclease III	1688466	1689221	-	34	47	40.5	31	25	28	27	25	26	20	45	32.5	56	36	46	51	70	60.5	60	66	63
MXAN_RS06945	threonine aldolase	1689251	1690276	+	43	47	45	37	31	34	30	35	32.5	17	57	37	56	31	43.5	71	89	80	75	58	66.5
MXAN_RS06950	peptidase M23	1690378	1691340	+	39	42	40.5	37	22	29.5	37	37	37	20	36	28	67	41	54	61	71	66	73	52	62.5
MXAN_RS06955	integration host factor	1691407	1691676	-	74	116	95	74	65	69.5	80	102	91	75	69	72	103	57	80	70	44	57	67	82	74.5
MXAN_RS06960	hypothetical protein	1691991	1693619	+	89	79	84	44	45	44.5	50	46	48	22	72	47	124	42	83	101	94	97.5	146	131	138.5
MXAN_RS06965	alpha/beta hydrolase	1693660	1694823	-	109	107	108	39	51	45	43	43	43	34	72	53	95	77	86	127	106	116.5	188	156	172
MXAN_RS06970	CDP-diacylglycerol--serine O-phosphatidyltransferase	1694917	1695783	+	134	122	128	101	85	93	121	100	110.5	51	85	68	151	92	121.5	149	141	145	160	156	158
MXAN_RS06975	cinA-like protein	1695895	1697160	+	66	84	75	45	46	45.5	44	41	42.5	19	72	45.5	82	50	66	87	91	89	105	82	93.5
MXAN_RS06980	hypothetical protein	1697157	1698689	+	83	105	94	60	50	55	45	50	47.5	27	75	51	117	52	84.5	123	132	127.5	119	110	114.5
MXAN_RS06985	hypothetical protein	1698735	1699256	+	39	35	37	13	19	16	19	26	22.5	12	29	20.5	44	23	33.5	42	33	37.5	50	32	41
MXAN_RS06990	DNA recombination/repair protein RecA	1699253	1700281	-	47	37	42	32	38	35	23	32	27.5	12	31	21.5	65	31	48	71	86	78.5	97	74	85.5
MXAN_RS06995	pyridine nucleotide-disulfide oxidoreductase	1700576	1701961	+	198	264	231	75	55	65	74	48	61	114	145	129.5	603	150	376.5	421	241	331	626	649	637.5
MXAN_RS07000	ATPase AAA	1701977	1703620	-	75	74	74.5	67	64	65.5	52	65	58.5	30	99	64.5	97	66	81.5	104	137	120.5	180	149	164.5
MXAN_RS07005	hypothetical protein	1703830	1704492	+	220	248	234	67	48	57.5	78	75	76.5	57	89	73	139	89	114	131	126	128.5	121	195	158
MXAN_RS07010	hypothetical protein	1704393	1705016	-	76	87	81.5	32	40	36	41	41	41	25	51	38	89	56	72.5	74	61	67.5	70	68	69
MXAN_RS07015	biopolymer transporter ExbD	1705095	1705595	-	3148	3545	3346.5	772	584	678	1966	2186	2076	1078	2659	1868.5	1352	672	1012	1342	1278	1310	1183	1266	1224.5
MXAN_RS07020	biopolymer transporter ExbD	1705595	1706011	-	3137	3473	3305	668	522	595	1869	2069	1969	1044	2479	1761.5	1561	817	1189	1535	1531	1533	1245	1369	1307
MXAN_RS07025	flagellar motor protein MotA	1706137	1706820	-	1598	1800	1699	524	436	480	1327	1485	1406	1185	1492	1338.5	2139	1085	1612	1553	1275	1414	1476	1686	1581
MXAN_RS07030	biopolymer transporter TonB	1706892	1707644	-	592	674	633	306	270	288	837	842	839.5	565	808	686.5	1175	577	876	1005	889	947	936	1021	978.5
MXAN_RS07035	TonB-dependent receptor	1707666	1711064	+	8417	9329	8873	4784	4427	4605.5	5189	5846	5517.5	2993	4281	3637	9691	4180	6935.5	10137	9620	9878.5	8787	10540	9663.5
MXAN_RS07040	hypothetical protein	1711101	1711811	+	2510	2742	2626	1318	1161	1239.5	1463	2222	1842.5	941	1165	1053	2484	1140	1812	2560	2418	2489	2227	2842	2534.5
MXAN_RS07045	radical SAM protein	1711943	1713487	+	77	87	82	69	51	60	43	41	42	25	73	49	88	57	72.5	109	123	116	103	101	102
MXAN_RS07050	hypothetical protein	1713599	1714495	+	352	343	347.5	131	89	110	246	243	244.5	198	368	283	357	266	311.5	315	299	307	281	314	297.5
MXAN_RS07055	hypothetical protein	1714617	1715198	-	86	82	84	56	33	44.5	68	70	69	65	104	84.5	142	84	113	92	83	87.5	93	92	92.5
MXAN_RS07060	DUF4920 domain-containing protein	1715205	1715867	-	227	216	221.5	172	138	155	278	267	272.5	298	381	339.5	408	234	321	263	289	276	313	241	277
MXAN_RS07065	hypothetical protein	1715854	1716285	+	64	60	62	23	19	21	22	28	25	12	23	17.5	62	23	42.5	55	47	51	61	40	50.5
MXAN_RS07070	glycerol-3-phosphate acyltransferase	1716296	1716874	+	26	26	26	20	23	21.5	19	17	18	10	33	21.5	46	25	35.5	48	50	49	48	41	44.5
MXAN_RS07075	RNA methyltransferase	1716791	1718047	-	58	78	68	37	44	40.5	37	47	42	26	59	42.5	73	54	63.5	78	95	86.5	104	81	92.5
MXAN_RS07080	antibiotic biosynthesis monooxygenase	1718099	1718383	-	9	18	13.5	8	7	7.5	6	5	5.5	3	16	9.5	17	11	14	17	28	22.5	18	19	18.5
MXAN_RS07085	DNA translocase FtsK	1718503	1721694	-	467	484	475.5	122	138	130	148	137	142.5	78	233	155.5	280	154	217	252	251	251.5	271	262	266.5
MXAN_RS07090	hypothetical protein	1721783	1722118	+	172	246	209	36	40	38	79	63	71	62	85	73.5	123	88	105.5	98	88	93	82	78	80
MXAN_RS07095	aspartyl/glutamyl-tRNA(Asn/Gln) amidotransferase subunit C	1722125	1722412	+	99	135	117	25	23	24	38	30	34	30	66	48	79	64	71.5	56	63	59.5	54	48	51
MXAN_RS07100	glutamyl-tRNA(Gln) amidotransferase subunit A	1722431	1723891	+	105	107	106	73	51	62	63	55	59	39	66	52.5	125	90	107.5	113	159	136	131	112	121.5
MXAN_RS07105	aspartyl/glutamyl-tRNA(Asn/Gln) amidotransferase subunit B	1723924	1725363	+	95	71	83	36	53	44.5	49	49	49	32	83	57.5	91	61	76	96	99	97.5	106	96	101
MXAN_RS07110	carbon-nitrogen hydrolase family protein	1725360	1726394	-	52	41	46.5	33	32	32.5	30	23	26.5	15	37	26	47	35	41	59	68	63.5	91	68	79.5
MXAN_RS07115	2OG-Fe(II) oxygenase	1726401	1727363	-	48	48	48	42	34	38	29	37	33	15	61	38	60	31	45.5	56	63	59.5	74	71	72.5
MXAN_RS07120	serine/threonine protein kinase	1727666	1729618	+	78	88	83	69	64	66.5	30	37	33.5	26	106	66	246	161	203.5	150	179	164.5	190	144	167
MXAN_RS07125	lipoprotein	1729668	1730057	-	86	96	91	39	43	41	55	45	50	35	70	52.5	74	41	57.5	46	73	59.5	108	87	97.5
MXAN_RS07130	50S ribosomal protein L21	1730313	1730621	+	155	177	166	134	94	114	350	213	281.5	215	313	264	513	291	402	321	311	316	299	331	315
MXAN_RS07135	50S ribosomal protein L27	1730661	1730936	+	136	178	157	85	67	76	231	150	190.5	182	193	187.5	381	195	288	243	176	209.5	216	268	242
MXAN_RS07140	GTPase ObgE	1731063	1732520	+	97	147	122	54	79	66.5	93	70	81.5	89	123	106	173	119	146	149	151	150	189	150	169.5
MXAN_RS07145	tRNA (guanine-N2)-dimethyltransferase	1732525	1733202	+	40	59	49.5	27	28	27.5	49	27	38	24	66	45	61	39	50	63	86	74.5	87	64	75.5
MXAN_RS07150	cell envelope biogenesis protein LolA	1733250	1733972	+	66	85	75.5	32	43	37.5	57	54	55.5	29	94	61.5	146	73	109.5	134	170	152	165	129	147
MXAN_RS07155	hypothetical protein	1733920	1735407	+	59	67	63	42	71	56.5	48	39	43.5	18	79	48.5	114	58	86	110	146	128	138	110	124
MXAN_RS07160	hypothetical protein	1735430	1736419	+	61	61	61	42	37	39.5	47	31	39	20	64	42	55	29	42	84	73	78.5	85	66	75.5
MXAN_RS07165	ribosomal protein S12 methylthiotransferase RimO	1736450	1737880	-	201	253	227	109	80	94.5	211	184	197.5	147	219	183	226	154	190	191	198	194.5	181	238	209.5
MXAN_RS07170	hypothetical protein	1737886	1739001	-	148	162	155	73	60	66.5	125	100	112.5	74	164	119	134	77	105.5	150	166	158	180	133	156.5
MXAN_RS07175	YajQ family cyclic di-GMP-binding protein	1738998	1739495	-	123	120	121.5	32	30	31	115	96	105.5	55	145	100	88	54	71	95	111	103	90	79	84.5
MXAN_RS07180	RNase J family beta-CASP ribonuclease	1739517	1741157	-	80	92	86	56	70	63	56	63	59.5	20	82	51	112	67	89.5	112	102	107	138	118	128
MXAN_RS07185	serine/threonine protein kinase	1741347	1744874	-	158	153	155.5	111	123	117	94	81	87.5	50	176	113	181	123	152	216	244	230	258	224	241
MXAN_RS07190	acyl dehydratase	1744964	1745863	+	63	65	64	45	32	38.5	20	34	27	19	64	41.5	65	32	48.5	61	73	67	74	77	75.5
MXAN_RS07195	polysaccharide deacetylase	1745892	1747238	-	127	181	154	75	71	73	62	94	78	35	97	66	128	65	96.5	124	145	134.5	153	149	151
MXAN_RS07200	hypothetical protein	1747320	1747892	+	37	37	37	16	22	19	16	12	14	5	27	16	36	15	25.5	28	33	30.5	40	40	40
MXAN_RS07205	ATPase AAA	1747908	1750730	-	165	192	178.5	94	114	104	67	105	86	47	169	108	183	123	153	225	180	202.5	236	194	215
MXAN_RS07210	hypothetical protein	1750848	1751456	-	29	28	28.5	18	23	20.5	19	22	20.5	8	40	24	72	60	66	66	56	61	56	47	51.5
MXAN_RS07215	HNH endonuclease	1751852	1752394	-	28	25	26.5	20	17	18.5	9	23	16	11	26	18.5	40	32	36	41	40	40.5	42	45	43.5
MXAN_RS07220	tRNA-OTHER	1752416	1752489	-	2	1	1.5	2	3	2.5	2	1	1.5	0	4	2	4	2	3	9	6	7.5	8	5	6.5
MXAN_RS07225	tRNA-Ala	1752500	1752570	-	4	6	5	3	4	3.5	3	4	3.5	0	2	1	2	3	2.5	6	6	6	8	5	6.5
MXAN_RS07230	tRNA-Gln	1752704	1752779	-	5	8	6.5	3	3	3	5	2	3.5	3	5	4	3	4	3.5	5	7	6	3	9	6
MXAN_RS07235	tRNA-Met	1752798	1752868	-	2	5	3.5	2	2	2	3	2	2.5	2	4	3	6	2	4	5	9	7	5	8	6.5
MXAN_RS07240	tRNA-Ile	1752945	1753015	-	3	0	1.5	3	3	3	1	1	1	1	3	2	6	7	6.5	4	10	7	7	5	6
MXAN_RS07245	tRNA-Tyr	1753060	1753145	-	5	3	4	2	3	2.5	6	2	4	1	6	3.5	5	5	5	6	9	7.5	3	10	6.5
MXAN_RS07250	hypothetical protein	1753562	1754083	+	99	107	103	36	43	39.5	34	52	43	29	45	37	66	34	50	82	69	75.5	61	92	76.5
MXAN_RS07255	hypothetical protein	1754405	1755208	+	90	95	92.5	31	44	37.5	46	46	46	21	60	40.5	70	40	55	64	72	68	83	61	72
MXAN_RS07260	hypothetical protein	1755585	1757063	+	62	60	61	48	36	42	47	44	45.5	19	82	50.5	78	39	58.5	77	99	88	100	74	87
MXAN_RS07265	deaminase	1757468	1757852	+	28	31	29.5	22	18	20	22	17	19.5	14	20	17	25	19	22	26	21	23.5	36	33	34.5
MXAN_RS07270	hypothetical protein	1758186	1759181	+	51	47	49	27	29	28	36	30	33	15	83	49	56	32	44	54	72	63	88	72	80
MXAN_RS07275	hypothetical protein	1759282	1760022	-	34	46	40	29	43	36	34	46	40	32	71	51.5	58	37	47.5	58	90	74	78	58	68
MXAN_RS07280	thiazole biosynthesis protein ThiF	1760308	1760880	-	20	36	28	47	36	41.5	70	57	63.5	33	58	45.5	84	45	64.5	55	72	63.5	67	55	61
MXAN_RS07285	hypothetical protein	1760890	1761198	-	7	14	10.5	21	33	27	44	39	41.5	43	52	47.5	114	72	93	50	53	51.5	64	69	66.5
MXAN_RS07290	peptidase S8	1761302	1762609	-	75	63	69	1064	853	958.5	2433	2387	2410	2077	2708	2392.5	1887	1134	1510.5	1081	933	1007	1494	1254	1374
MXAN_RS07295	hypothetical protein	1762754	1763695	-	39	42	40.5	34	29	31.5	20	23	21.5	10	58	34	45	34	39.5	49	67	58	71	53	62
MXAN_RS07300	endonuclease V	1764115	1764816	+	22	27	24.5	22	38	30	18	18	18	13	43	28	54	23	38.5	46	62	54	57	46	51.5
MXAN_RS07305	hypothetical protein	1765061	1767358	+	81	105	93	70	88	79	66	62	64	28	121	74.5	147	80	113.5	150	151	150.5	165	150	157.5
MXAN_RS07310	hypothetical protein	1767400	1767972	+	17	21	19	19	19	19	20	10	15	6	25	15.5	23	20	21.5	33	47	40	58	31	44.5
MXAN_RS07315	hypothetical protein	1767977	1768366	-	17	15	16	10	14	12	11	12	11.5	9	19	14	13	15	14	31	34	32.5	39	20	29.5
MXAN_RS07320	hypothetical protein	1768359	1769348	-	40	34	37	34	36	35	25	24	24.5	23	55	39	49	29	39	58	60	59	68	56	62
MXAN_RS07325	hypothetical protein	1769379	1771148	-	64	81	72.5	44	66	55	35	39	37	26	106	66	119	71	95	115	122	118.5	120	100	110
MXAN_RS07330	metallophosphatase	1771438	1772145	-	39	20	29.5	33	32	32.5	30	23	26.5	8	53	30.5	46	32	39	55	70	62.5	54	46	50
MXAN_RS07335	DNA-directed RNA polymerase sigma-70 factor	1772578	1773246	+	72	83	77.5	53	38	45.5	54	71	62.5	30	71	50.5	94	64	79	82	115	98.5	89	93	91
MXAN_RS07340	hypothetical protein	1773295	1774482	+	119	189	154	114	141	127.5	168	141	154.5	74	135	104.5	245	126	185.5	143	126	134.5	146	173	159.5
MXAN_RS07345	AraC family transcriptional regulator	1774533	1775705	-	127	172	149.5	56	60	58	58	95	76.5	59	114	86.5	172	62	117	245	186	215.5	281	247	264
MXAN_RS07350	hypothetical protein	1775717	1776271	-	34	42	38	20	17	18.5	22	30	26	12	39	25.5	51	38	44.5	90	88	89	103	123	113
MXAN_RS07355	hypothetical protein	1776264	1777031	-	63	74	68.5	31	31	31	51	27	39	17	63	40	65	40	52.5	118	100	109	121	143	132
MXAN_RS07360	thioesterase	1777035	1777520	-	22	25	23.5	26	21	23.5	25	20	22.5	10	33	21.5	31	18	24.5	37	42	39.5	51	33	42
MXAN_RS07365	ATPase AAA	1777638	1779989	+	140	148	144	81	73	77	53	69	61	31	131	81	130	76	103	136	155	145.5	186	168	177
MXAN_RS07370	hypothetical protein	1780095	1780559	+	16	24	20	10	20	15	15	9	12	10	17	13.5	27	9	18	36	44	40	38	19	28.5
MXAN_RS07375	hypothetical protein	1780591	1781682	-	61	75	68	53	33	43	29	39	34	13	62	37.5	59	48	53.5	66	84	75	87	64	75.5
MXAN_RS07380	adenosine deaminase	1781718	1782878	+	243	267	255	123	112	117.5	114	126	120	102	192	147	222	117	169.5	192	186	189	228	188	208
MXAN_RS07385	short-chain dehydrogenase	1782959	1783738	+	31	41	36	37	42	39.5	31	25	28	15	46	30.5	63	40	51.5	69	64	66.5	85	57	71
MXAN_RS07390	RNA-splicing ligase RtcB	1783900	1785324	+	75	66	70.5	50	41	45.5	28	36	32	18	61	39.5	62	45	53.5	78	94	86	120	76	98
MXAN_RS07395	hypothetical protein	1785356	1785898	+	59	106	82.5	38	29	33.5	36	52	44	16	54	35	82	36	59	58	66	62	54	58	56
MXAN_RS07400	acetyltransferase	1785895	1786416	-	24	24	24	30	31	30.5	16	24	20	9	25	17	55	35	45	46	39	42.5	68	57	62.5
MXAN_RS07405	glucose-1-phosphate adenylyltransferase	1786424	1787653	-	104	155	129.5	148	202	175	199	200	199.5	122	217	169.5	240	174	207	156	152	154	210	203	206.5
MXAN_RS07410	GGDEF domain-containing protein	1787909	1788790	+	207	217	212	169	171	170	109	159	134	62	136	99	177	140	158.5	176	182	179	181	147	164
MXAN_RS07415	NAD-dependent epimerase	1789113	1790141	-	72	95	83.5	38	35	36.5	42	46	44	20	52	36	83	43	63	96	90	93	91	76	83.5
MXAN_RS07420	AMP-dependent synthetase	1790138	1794550	-	412	410	411	191	172	181.5	168	168	168	95	277	186	334	221	277.5	376	410	393	358	362	360
MXAN_RS07425	hypothetical protein	1794559	1796169	-	340	335	337.5	84	84	84	85	117	101	56	150	103	155	79	117	165	179	172	157	138	147.5
MXAN_RS07430	haloacid dehalogenase	1796183	1796848	-	127	149	138	43	36	39.5	39	59	49	22	57	39.5	60	39	49.5	74	79	76.5	64	66	65
MXAN_RS07435	NAD-dependent epimerase	1796939	1797919	-	42	27	34.5	36	41	38.5	33	31	32	13	62	37.5	64	29	46.5	58	70	64	78	59	68.5
MXAN_RS07440	hypothetical protein	1798267	1798584	+	2015	2289	2152	441	438	439.5	962	1082	1022	671	806	738.5	865	332	598.5	487	396	441.5	442	585	513.5
MXAN_RS07445	malto-oligosyltrehalose synthase	1798825	1801851	+	142	164	153	134	123	128.5	145	129	137	101	269	185	334	193	263.5	281	257	269	349	310	329.5
MXAN_RS07450	glycogen debranching enzyme GlgX	1801848	1803989	+	167	201	184	111	88	99.5	84	119	101.5	73	164	118.5	180	115	147.5	156	184	170	187	201	194
MXAN_RS07455	membrane protein	1804118	1805068	+	67	55	61	40	32	36	44	34	39	15	65	40	77	45	61	70	76	73	115	69	92
MXAN_RS07460	Co2+/Mg2+ efflux protein ApaG	1805139	1805525	+	33	46	39.5	14	18	16	11	19	15	7	20	13.5	31	20	25.5	29	48	38.5	44	33	38.5
MXAN_RS07465	ferrochelatase	1805525	1806619	+	87	89	88	36	51	43.5	41	28	34.5	15	52	33.5	75	44	59.5	74	75	74.5	97	58	77.5
MXAN_RS07470	hypothetical protein	1806564	1807589	-	110	83	96.5	48	51	49.5	33	50	41.5	27	60	43.5	98	68	83	80	95	87.5	102	89	95.5
MXAN_RS07475	hypothetical protein	1807638	1808297	-	36	33	34.5	13	16	14.5	16	26	21	14	42	28	32	19	25.5	60	51	55.5	45	55	50
MXAN_RS07480	helicase SNF2	1808332	1811958	+	130	143	136.5	109	113	111	113	79	96	46	212	129	206	109	157.5	181	243	212	262	216	239
MXAN_RS07485	DUSAM domain-containing protein	1812510	1812884	+	23	9	16	14	20	17	15	12	13.5	2	20	11	19	10	14.5	15	28	21.5	28	20	24
MXAN_RS07490	PBS lyase	1812963	1813469	-	26	25	25.5	24	18	21	34	18	26	12	36	24	34	19	26.5	38	36	37	48	29	38.5
MXAN_RS07495	hypothetical protein	1814659	1815327	-	29	34	31.5	24	19	21.5	20	27	23.5	8	23	15.5	50	20	35	41	49	45	59	35	47
MXAN_RS07500	translation factor Sua5	1815402	1816364	-	43	36	39.5	26	38	32	25	29	27	10	41	25.5	38	33	35.5	68	50	59	79	54	66.5
MXAN_RS07505	nucleoside-diphosphate sugar epimerase	1816396	1817817	+	80	89	84.5	45	57	51	68	64	66	35	94	64.5	103	60	81.5	104	133	118.5	97	102	99.5
MXAN_RS07510	ABC transporter ATP-binding protein	1817890	1818819	+	58	74	66	29	29	29	35	36	35.5	21	40	30.5	70	42	56	83	66	74.5	80	80	80
MXAN_RS07515	membrane protein	1818816	1819538	+	39	36	37.5	25	21	23	16	28	22	15	32	23.5	50	36	43	61	45	53	58	68	63
MXAN_RS07520	ABC transporter	1819535	1821403	+	122	120	121	87	60	73.5	61	50	55.5	36	102	69	137	73	105	117	150	133.5	154	128	141
MXAN_RS07525	hypothetical protein	1821400	1822515	+	49	60	54.5	31	35	33	36	30	33	14	65	39.5	75	32	53.5	69	82	75.5	91	63	77
MXAN_RS07530	GvpL/GvpF family gas vesicle protein	1822504	1823337	-	35	49	42	36	29	32.5	17	24	20.5	20	50	35	73	33	53	63	71	67	93	72	82.5
MXAN_RS07535	response regulator	1823346	1823756	-	44	62	53	30	27	28.5	19	23	21	25	66	45.5	70	28	49	67	66	66.5	65	65	65
MXAN_RS07540	two-component sensor histidine kinase	1823753	1825873	-	171	175	173	134	108	121	117	104	110.5	63	150	106.5	215	102	158.5	153	191	172	206	190	198
MXAN_RS07545	hypothetical protein	1825863	1826054	-	55	63	59	23	27	25	30	40	35	21	31	26	56	20	38	25	40	32.5	48	38	43
MXAN_RS07550	(2Fe-2S)-binding protein	1826270	1827784	+	54	48	51	50	58	54	37	49	43	13	70	41.5	70	55	62.5	83	98	90.5	104	89	96.5
MXAN_RS07555	hemerythrin	1827842	1828330	+	22	29	25.5	20	22	21	21	13	17	5	27	16	33	17	25	20	36	28	40	35	37.5
MXAN_RS07560	DNA-3-methyladenine glycosylase	1828401	1829075	+	57	76	66.5	50	29	39.5	37	38	37.5	26	37	31.5	48	27	37.5	35	64	49.5	53	40	46.5
MXAN_RS07565	MFS transporter	1829097	1830362	-	46	71	58.5	56	43	49.5	34	39	36.5	17	74	45.5	61	48	54.5	88	96	92	102	78	90
MXAN_RS07570	amino acid permease	1830558	1832000	+	54	65	59.5	44	57	50.5	39	42	40.5	40	90	65	153	107	130	111	148	129.5	141	108	124.5
MXAN_RS07575	RNA methyltransferase	1831997	1832602	+	25	43	34	30	20	25	24	25	24.5	34	54	44	189	104	146.5	86	92	89	104	95	99.5
MXAN_RS07580	aspartate aminotransferase	1832662	1833951	-	79	90	84.5	54	42	48	55	44	49.5	20	59	39.5	104	61	82.5	94	147	120.5	124	104	114
MXAN_RS07585	hypothetical protein	1834006	1835019	-	84	93	88.5	46	51	48.5	44	38	41	31	63	47	119	58	88.5	128	98	113	137	134	135.5
MXAN_RS07590	DNA starvation/stationary phase protection protein	1834989	1835465	-	140	195	167.5	60	55	57.5	115	104	109.5	116	116	116	332	69	200.5	187	140	163.5	270	284	277
MXAN_RS07595	alkyl hydroperoxide reductase	1835597	1836121	-	560	539	549.5	211	167	189	501	459	480	508	635	571.5	1501	676	1088.5	596	585	590.5	751	863	807
MXAN_RS07600	alkyl hydroperoxide reductase	1836128	1836682	-	6808	7332	7070	1354	1219	1286.5	4606	4200	4403	3703	7099	5401	4347	1930	3138.5	2941	2899	2920	4581	2781	3681
MXAN_RS07605	ATPase AAA	1837171	1838766	+	109	110	109.5	58	53	55.5	45	47	46	41	90	65.5	135	69	102	137	138	137.5	168	160	164
MXAN_RS07610	hypothetical protein	1838784	1840148	-	121	148	134.5	56	43	49.5	44	61	52.5	23	84	53.5	98	58	78	91	135	113	139	93	116
MXAN_RS07615	urea amidolyase	1840203	1841096	-	33	40	36.5	23	32	27.5	29	20	24.5	12	52	32	68	29	48.5	55	61	58	73	70	71.5
MXAN_RS07620	allophanate hydrolase	1841093	1842391	-	49	69	59	38	68	53	24	35	29.5	14	60	37	73	54	63.5	88	89	88.5	82	77	79.5
MXAN_RS07625	cytochrome c	1842635	1844236	-	171	194	182.5	65	63	64	61	46	53.5	34	87	60.5	106	67	86.5	99	114	106.5	122	132	127
MXAN_RS07630	aminotransferase V	1844376	1845512	+	74	74	74	42	63	52.5	36	54	45	38	85	61.5	127	70	98.5	97	121	109	138	116	127
MXAN_RS07635	cysteine synthase A	1845524	1846444	-	379	367	373	143	134	138.5	164	189	176.5	207	253	230	428	214	321	387	355	371	392	350	371
MXAN_RS07640	serine acetyltransferase	1846466	1847311	-	78	87	82.5	45	45	45	41	44	42.5	35	82	58.5	86	64	75	97	91	94	148	85	116.5
MXAN_RS07645	AMP-binding protein	1847522	1849171	+	121	131	126	95	68	81.5	81	81	81	43	97	70	132	73	102.5	114	122	118	133	127	130
MXAN_RS07650	competence protein TfoX	1849158	1849559	-	13	41	27	20	11	15.5	17	12	14.5	11	22	16.5	29	17	23	23	28	25.5	29	41	35
MXAN_RS07655	LysR family transcriptional regulator	1849622	1850557	-	43	41	42	26	24	25	32	22	27	16	47	31.5	43	30	36.5	53	61	57	65	50	57.5
MXAN_RS07660	MFS transporter	1850628	1852001	+	60	64	62	45	38	41.5	40	43	41.5	13	53	33	90	42	66	89	95	92	113	93	103
MXAN_RS07665	serine/threonine protein kinase	1852019	1853215	-	498	580	539	103	96	99.5	219	66	142.5	169	132	150.5	506	306	406	435	340	387.5	584	473	528.5
MXAN_RS07670	MBL fold hydrolase	1853245	1854402	-	3070	3730	3400	563	465	514	1297	566	931.5	963	729	846	2151	1161	1656	1576	1418	1497	1804	1440	1622
MXAN_RS07675	hypothetical protein	1854622	1855092	+	20	24	22	13	13	13	12	14	13	8	28	18	44	19	31.5	19	26	22.5	23	25	24
MXAN_RS07680	hypothetical protein	1855196	1856986	+	114	151	132.5	73	70	71.5	66	54	60	28	76	52	100	62	81	117	155	136	156	131	143.5
MXAN_RS07685	AI-2E family transporter	1857062	1858249	-	61	53	57	40	49	44.5	44	23	33.5	16	61	38.5	57	29	43	74	90	82	107	65	86
MXAN_RS07690	hypothetical protein	1858371	1858787	+	16	24	20	12	16	14	16	16	16	7	27	17	22	21	21.5	35	21	28	41	35	38
MXAN_RS07695	hypothetical protein	1858789	1860048	-	58	63	60.5	51	50	50.5	40	39	39.5	12	65	38.5	57	45	51	66	77	71.5	85	76	80.5
MXAN_RS07700	hypothetical protein	1860186	1860407	-	11	13	12	7	9	8	4	8	6	6	7	6.5	16	12	14	5	21	13	16	16	16
MXAN_RS07705	hypothetical protein	1860422	1860859	-	12	29	20.5	14	19	16.5	13	12	12.5	6	14	10	28	7	17.5	20	22	21	27	26	26.5
MXAN_RS07710	RsuA family pseudouridine synthase	1861047	1861847	+	34	30	32	34	27	30.5	27	28	27.5	17	42	29.5	61	47	54	48	57	52.5	54	47	50.5
MXAN_RS07715	hypothetical protein	1861880	1863427	+	56	57	56.5	45	59	52	47	34	40.5	17	65	41	83	45	64	87	107	97	133	97	115
MXAN_RS07720	aminotransferase IV	1863446	1864270	-	33	47	40	30	27	28.5	17	23	20	7	45	26	44	33	38.5	42	68	55	65	77	71
MXAN_RS07725	glutamine amidotransferase	1864288	1864857	-	26	39	32.5	14	22	18	25	26	25.5	6	33	19.5	27	20	23.5	38	52	45	41	42	41.5
MXAN_RS07730	para-aminobenzoate synthase	1864854	1866308	-	91	103	97	53	46	49.5	47	56	51.5	30	90	60	75	50	62.5	87	105	96	114	89	101.5
MXAN_RS07735	TonB-dependent receptor	1866403	1869888	-	715	799	757	526	455	490.5	301	359	330	94	297	195.5	335	174	254.5	281	334	307.5	370	347	358.5
MXAN_RS07740	hypothetical protein	1869909	1870910	-	216	240	228	132	146	139	61	121	91	54	75	64.5	96	53	74.5	78	115	96.5	103	103	103
MXAN_RS07745	hypothetical protein	1870897	1872120	-	91	94	92.5	56	70	63	37	61	49	23	67	45	65	47	56	95	98	96.5	91	83	87
MXAN_RS07750	PheA/TfdB family FAD-binding monooxygenase	1872312	1873889	-	71	84	77.5	64	71	67.5	34	42	38	24	87	55.5	106	64	85	109	114	111.5	149	94	121.5
MXAN_RS07755	epimerase	1873929	1874876	-	59	76	67.5	31	31	31	29	29	29	17	49	33	58	41	49.5	66	85	75.5	92	65	78.5
MXAN_RS07760	acyltransferase	1874873	1875817	-	47	64	55.5	30	27	28.5	29	25	27	14	51	32.5	68	54	61	69	82	75.5	75	56	65.5
MXAN_RS07765	multidrug ABC transporter ATP-binding protein	1875809	1876759	+	41	41	41	39	29	34	24	32	28	14	34	24	45	40	42.5	56	75	65.5	67	48	57.5
MXAN_RS07770	ABC transporter permease	1876759	1877784	+	49	55	52	42	35	38.5	23	27	25	9	49	29	43	39	41	64	55	59.5	91	72	81.5
MXAN_RS07775	methyltransferase	1877799	1879298	+	76	64	70	50	68	59	33	35	34	11	64	37.5	79	56	67.5	88	97	92.5	99	104	101.5
MXAN_RS07780	aminotransferase class I	1879317	1880483	+	63	48	55.5	31	35	33	31	27	29	11	55	33	63	43	53	66	70	68	88	73	80.5
MXAN_RS07785	fatty acid desaturase	1880493	1881470	-	80	77	78.5	29	39	34	27	38	32.5	8	52	30	62	42	52	77	68	72.5	95	61	78
MXAN_RS07790	O-methyltransferase	1881585	1883108	-	100	80	90	45	72	58.5	27	56	41.5	17	62	39.5	75	37	56	84	68	76	110	79	94.5
MXAN_RS07795	peptide synthetase	1883574	1887287	+	121	162	141.5	118	109	113.5	109	85	97	37	183	110	170	105	137.5	215	254	234.5	259	213	236
MXAN_RS07800	permease	1887344	1889431	+	129	123	126	89	73	81	80	52	66	26	104	65	116	94	105	125	143	134	140	138	139
MXAN_RS07805	permease	1889436	1890728	+	65	55	60	56	34	45	35	41	38	18	78	48	80	46	63	68	89	78.5	87	74	80.5
MXAN_RS07810	outer membrane lipoprotein-sorting protein	1890725	1891507	+	80	52	66	37	21	29	31	42	36.5	14	33	23.5	58	35	46.5	53	75	64	61	55	58
MXAN_RS07815	non-ribosomal peptide synthetase	1891508	1908304	-	664	715	689.5	547	536	541.5	431	421	426	191	828	509.5	814	542	678	909	1054	981.5	1233	971	1102
MXAN_RS07820	hypothetical protein	1908333	1910318	-	73	87	80	70	77	73.5	38	54	46	24	96	60	77	63	70	119	124	121.5	140	115	127.5
MXAN_RS07825	(2Fe-2S)-binding protein	1910602	1911600	+	88	85	86.5	85	58	71.5	72	80	76	23	72	47.5	101	46	73.5	78	83	80.5	80	63	71.5
MXAN_RS07830	cytochrome c	1911615	1912589	+	50	50	50	38	37	37.5	33	43	38	16	53	34.5	53	31	42	61	64	62.5	78	72	75
MXAN_RS07835	hypothetical protein	1912653	1914578	+	311	403	357	130	147	138.5	128	166	147	49	154	101.5	140	77	108.5	155	155	155	184	158	171
MXAN_RS07840	hypothetical protein	1914596	1915693	+	118	121	119.5	84	84	84	57	49	53	22	74	48	92	53	72.5	110	93	101.5	107	96	101.5
MXAN_RS07845	TldD/PmbA family protein	1915716	1917050	-	80	68	74	25	42	33.5	31	34	32.5	7	54	30.5	81	47	64	80	72	76	99	96	97.5
MXAN_RS07850	TldD/PmbA family protein	1917230	1918633	+	63	75	69	46	35	40.5	20	40	30	18	59	38.5	59	48	53.5	84	101	92.5	125	118	121.5
MXAN_RS07855	hypothetical protein	1918802	1919446	+	53	53	53	34	34	34	26	37	31.5	15	58	36.5	57	37	47	57	60	58.5	46	47	46.5
MXAN_RS07860	cold-shock protein	1919798	1920004	+	46	42	44	22	25	23.5	57	40	48.5	35	84	59.5	108	77	92.5	45	57	51	69	54	61.5
MXAN_RS07865	SRp25 nuclear protein, isoform 3	1920080	1920262	+	103	101	102	25	17	21	126	85	105.5	80	88	84	157	79	118	77	76	76.5	79	78	78.5
MXAN_RS07870	DNA-binding protein	1920401	1921045	-	30	40	35	29	29	29	14	23	18.5	10	37	23.5	50	30	40	41	61	51	59	53	56
MXAN_RS07875	DNA polymerase II	1921184	1923598	+	89	113	101	81	78	79.5	59	60	59.5	42	117	79.5	133	84	108.5	130	173	151.5	149	133	141
MXAN_RS07880	hypothetical protein	1923615	1924499	-	44	37	40.5	42	31	36.5	30	32	31	11	44	27.5	52	27	39.5	60	82	71	81	62	71.5
MXAN_RS07885	hypothetical protein	1924496	1924714	-	10	5	7.5	13	8	10.5	13	9	11	2	13	7.5	17	7	12	20	21	20.5	16	12	14
MXAN_RS07890	hypothetical protein	1925101	1925616	+	17	12	14.5	21	16	18.5	23	9	16	4	38	21	30	12	21	29	40	34.5	42	34	38
MXAN_RS07895	peptidase M16	1925744	1927180	+	958	1216	1087	388	327	357.5	399	462	430.5	268	470	369	571	279	425	450	386	418	427	427	427
MXAN_RS07900	peptidase M16	1927193	1928614	+	315	393	354	207	195	201	163	191	177	100	163	131.5	347	154	250.5	270	243	256.5	265	298	281.5
MXAN_RS07905	hypothetical protein	1928669	1929322	-	40	31	35.5	22	22	22	24	13	18.5	11	32	21.5	43	27	35	36	38	37	47	42	44.5
MXAN_RS07910	hypothetical protein	1929384	1929995	+	28	34	31	15	23	19	14	21	17.5	9	25	17	31	16	23.5	29	35	32	47	42	44.5
MXAN_RS07915	hypothetical protein	1930039	1930587	+	72	74	73	36	25	30.5	29	51	40	23	56	39.5	95	58	76.5	76	88	82	85	69	77
MXAN_RS07920	hypothetical protein	1930639	1931133	-	30	44	37	36	35	35.5	19	27	23	14	38	26	49	20	34.5	54	53	53.5	41	39	40
MXAN_RS07925	chitinase	1931763	1933643	-	79	88	83.5	60	58	59	49	61	55	38	121	79.5	149	82	115.5	127	164	145.5	201	125	163
MXAN_RS07930	hypothetical protein	1934113	1935564	-	68	91	79.5	68	84	76	277	146	211.5	641	1288	964.5	1270	733	1001.5	1080	1021	1050.5	1310	798	1054
MXAN_RS07935	hypothetical protein	1935949	1938681	+	247	248	247.5	415	392	403.5	391	427	409	182	295	238.5	421	185	303	339	286	312.5	358	351	354.5
MXAN_RS07940	acetyltransferase	1938723	1939352	+	54	62	58	38	46	42	42	65	53.5	19	51	35	63	39	51	47	60	53.5	62	58	60
MXAN_RS07945	hypothetical protein	1939362	1939544	-	22	19	20.5	13	13	13	33	37	35	30	21	25.5	38	17	27.5	22	27	24.5	37	30	33.5
MXAN_RS07950	amino acid transporter	1939675	1941642	-	85	87	86	49	65	57	65	61	63	19	101	60	101	65	83	117	143	130	126	121	123.5
MXAN_RS07955	epimerase	1941854	1942207	+	10	10	10	11	12	11.5	13	13	13	4	25	14.5	22	27	24.5	17	24	20.5	26	17	21.5
MXAN_RS07960	CDP-paratose 2-epimerase	1942204	1943304	+	47	44	45.5	38	32	35	41	43	42	32	69	50.5	86	68	77	71	79	75	84	80	82
MXAN_RS07965	dolichyl-phosphate-mannose--protein mannosyltransferase	1943452	1945524	+	87	95	91	64	68	66	43	58	50.5	23	103	63	105	69	87	121	118	119.5	150	113	131.5
MXAN_RS07970	hypothetical protein	1945852	1946811	+	38	49	43.5	31	37	34	18	28	23	157	195	176	2073	1368	1720.5	978	1003	990.5	993	984	988.5
MXAN_RS07975	hypothetical protein	1946865	1947410	+	25	27	26	19	24	21.5	19	18	18.5	47	57	52	1751	1154	1452.5	600	617	608.5	551	803	677
MXAN_RS07980	Rrf2 family transcriptional regulator	1947487	1947942	+	22	26	24	20	20	20	13	13	13	13	19	16	210	148	179	79	80	79.5	87	89	88
MXAN_RS07985	epoxide hydrolase	1947997	1948953	+	47	90	68.5	33	36	34.5	35	35	35	15	61	38	180	90	135	93	105	99	114	101	107.5
MXAN_RS07990	hypothetical protein	1949027	1949956	+	34	63	48.5	39	22	30.5	35	31	33	15	45	30	61	35	48	61	85	73	71	56	63.5
MXAN_RS07995	RNase III inhibitor	1949926	1950459	-	28	31	29.5	21	27	24	17	24	20.5	9	34	21.5	39	31	35	43	48	45.5	49	38	43.5
MXAN_RS08000	hypothetical protein	1950537	1951070	+	26	44	35	17	15	16	12	20	16	10	38	24	30	24	27	47	47	47	44	47	45.5
MXAN_RS08005	hypothetical protein	1951115	1951840	-	31	43	37	23	31	27	19	17	18	17	36	26.5	36	25	30.5	53	48	50.5	42	44	43
MXAN_RS08010	carboxylesterase	1952191	1953762	+	145	151	148	474	481	477.5	1145	1010	1077.5	1161	1235	1198	930	591	760.5	450	333	391.5	510	486	498
MXAN_RS08015	peptidase S1	1954062	1955195	+	703	857	780	814	777	795.5	610	705	657.5	433	615	524	1421	511	966	657	542	599.5	453	560	506.5
MXAN_RS08020	hypothetical protein	1955274	1956371	-	551	696	623.5	49	81	65	46	65	55.5	42	80	61	158	63	110.5	120	105	112.5	107	111	109
MXAN_RS08025	hypothetical protein	1956379	1956858	+	59	97	78	24	12	18	39	38	38.5	22	47	34.5	56	17	36.5	53	47	50	52	44	48
MXAN_RS08030	fatty acid desaturase	1956973	1957875	-	42	59	50.5	49	38	43.5	56	30	43	37	61	49	144	33	88.5	58	68	63	114	78	96
MXAN_RS08035	TetR family transcriptional regulator	1957872	1958621	-	23	34	28.5	33	30	31.5	43	20	31.5	24	50	37	150	26	88	66	55	60.5	89	63	76
MXAN_RS08040	hypothetical protein	1959218	1959532	+	45	40	42.5	5792	4865	5328.5	4823	5830	5326.5	2672	4550	3611	1253	813	1033	570	666	618	621	441	531
MXAN_RS08045	hypothetical protein	1959544	1959891	+	31	33	32	2653	2383	2518	2065	2545	2305	1321	2057	1689	844	564	704	323	314	318.5	383	297	340
MXAN_RS08050	High-affinity carbon uptake protein Hat/HatR	1959961	1962426	-	164	196	180	357	299	328	212	260	236	130	236	183	279	218	248.5	193	228	210.5	256	245	250.5
MXAN_RS08055	mRNA interferase PemK	1962661	1963029	+	21	19	20	11	8	9.5	14	14	14	2	23	12.5	25	18	21.5	20	19	19.5	32	30	31
MXAN_RS08060	hypothetical protein	1963154	1963828	+	28	39	33.5	26	17	21.5	22	13	17.5	9	35	22	41	26	33.5	41	46	43.5	52	39	45.5
MXAN_RS08065	ECF subfamily RNA polymerase sigma factor	1963825	1964388	+	24	26	25	29	24	26.5	18	17	17.5	12	27	19.5	28	24	26	29	30	29.5	42	34	38
MXAN_RS08070	hypothetical protein	1964599	1964979	+	25	15	20	12	14	13	9	12	10.5	4	26	15	26	18	22	22	24	23	28	27	27.5
MXAN_RS08075	MFS transporter	1965108	1966604	+	77	87	82	44	49	46.5	35	46	40.5	18	78	48	68	56	62	82	102	92	102	89	95.5
MXAN_RS08080	hypothetical protein	1966710	1967423	+	39	29	34	21	26	23.5	20	30	25	12	35	23.5	43	31	37	55	57	56	75	43	59
MXAN_RS08085	dienelactone hydrolase	1967557	1968402	-	40	40	40	25	31	28	18	27	22.5	10	44	27	35	29	32	56	53	54.5	65	60	62.5
MXAN_RS08090	AraC family transcriptional regulator	1968387	1969508	+	37	60	48.5	38	35	36.5	28	29	28.5	15	36	25.5	42	36	39	60	87	73.5	67	45	56
MXAN_RS08095	hypothetical protein	1969655	1973137	+	363	322	342.5	171	154	162.5	159	109	134	79	223	151	440	182	311	343	377	360	340	346	343
MXAN_RS08100	hypothetical protein	1973290	1973493	-	6	20	13	12	7	9.5	7	6	6.5	5	14	9.5	20	10	15	17	17	17	12	14	13
MXAN_RS08105	sodium-translocating pyrophosphatase	1973887	1975965	-	416	405	410.5	120	158	139	192	143	167.5	147	232	189.5	494	236	365	395	282	338.5	406	378	392
MXAN_RS08110	hypothetical protein	1976851	1977630	-	117	106	111.5	42	47	44.5	28	30	29	23	32	27.5	110	41	75.5	88	88	88	94	71	82.5
MXAN_RS08115	hypothetical protein	1977924	1979465	-	98	88	93	62	59	60.5	41	58	49.5	17	97	57	100	51	75.5	115	119	117	148	102	125
MXAN_RS08120	NAD-dependent epimerase	1979579	1980568	-	45	36	40.5	50	35	42.5	29	28	28.5	13	50	31.5	90	44	67	77	65	71	77	73	75
MXAN_RS08125	hypothetical protein	1980541	1983147	-	114	111	112.5	105	107	106	86	104	95	50	169	109.5	224	90	157	204	215	209.5	240	172	206
MXAN_RS08130	oxidase	1983147	1985042	-	97	126	111.5	103	83	93	81	115	98	60	132	96	135	77	106	163	200	181.5	176	138	157
MXAN_RS08135	TetR family transcriptional regulator	1985185	1985709	+	22	20	21	16	13	14.5	11	19	15	7	20	13.5	24	20	22	42	38	40	43	31	37
MXAN_RS08140	deoxyhypusine synthase	1985910	1986932	+	136	157	146.5	44	45	44.5	81	75	78	72	118	95	166	61	113.5	130	135	132.5	197	186	191.5
MXAN_RS08145	two-component sensor histidine kinase	1987029	1988195	-	59	41	50	38	45	41.5	38	37	37.5	21	70	45.5	69	47	58	63	93	78	80	93	86.5
MXAN_RS08150	transcriptional regulator	1988224	1988898	-	41	45	43	25	30	27.5	22	27	24.5	7	37	22	33	25	29	36	41	38.5	55	45	50
MXAN_RS08155	hypothetical protein	1989011	1989808	+	31	31	31	22	32	27	16	17	16.5	13	40	26.5	36	26	31	39	62	50.5	58	44	51
MXAN_RS08160	peptidase S9	1989816	1992059	-	99	108	103.5	87	76	81.5	39	61	50	22	129	75.5	137	62	99.5	128	154	141	174	134	154
MXAN_RS08165	LysR family transcriptional regulator	1992136	1993041	+	47	48	47.5	27	20	23.5	20	22	21	7	35	21	48	23	35.5	49	54	51.5	61	50	55.5
MXAN_RS08170	histidine kinase	1993088	1993675	-	46	38	42	23	26	24.5	29	23	26	16	37	26.5	45	23	34	37	54	45.5	58	47	52.5
MXAN_RS08175	acetyltransferase	1993988	1994884	-	38	43	40.5	33	41	37	20	35	27.5	12	37	24.5	42	31	36.5	53	64	58.5	61	65	63
MXAN_RS08180	hypothetical protein	1995286	1996320	-	49	48	48.5	39	33	36	33	39	36	22	48	35	53	31	42	58	60	59	79	57	68
MXAN_RS08185	biopolymer transporter TonB	1996662	1999271	+	237	245	241	82	91	86.5	64	77	70.5	36	136	86	183	104	143.5	167	205	186	219	160	189.5
MXAN_RS08190	hypothetical protein	1999330	2000598	+	1030	1160	1095	141	105	123	114	114	114	91	232	161.5	310	172	241	274	250	262	248	230	239
MXAN_RS08195	esterase	2000631	2001701	+	85	82	83.5	40	51	45.5	30	21	25.5	13	56	34.5	77	46	61.5	94	78	86	77	77	77
MXAN_RS08200	hypothetical protein	2001843	2002985	-	60	56	58	28	49	38.5	20	28	24	16	56	36	59	37	48	61	82	71.5	72	67	69.5
MXAN_RS08205	hypothetical protein	2003216	2003650	-	33	24	28.5	21	26	23.5	20	7	13.5	4	25	14.5	23	11	17	41	39	40	43	37	40
MXAN_RS08210	hypothetical protein	2003751	2004818	-	90	102	96	69	63	66	66	62	64	20	65	42.5	90	36	63	88	90	89	94	103	98.5
MXAN_RS08215	hypothetical protein	2005129	2006169	+	45	61	53	37	31	34	23	30	26.5	9	48	28.5	49	38	43.5	75	76	75.5	76	68	72
MXAN_RS08220	permease	2006276	2008735	-	126	112	119	79	88	83.5	68	48	58	29	132	80.5	113	73	93	122	156	139	193	156	174.5
MXAN_RS08225	hypothetical protein	2009028	2011469	-	118	96	107	91	98	94.5	67	60	63.5	34	119	76.5	150	79	114.5	105	184	144.5	179	159	169
MXAN_RS08230	hypothetical protein	2011748	2012755	-	82	77	79.5	81	93	87	32	42	37	31	58	44.5	61	43	52	78	69	73.5	105	86	95.5
MXAN_RS08235	aminoglycoside nucleotidyltransferase ANT9	2013057	2013875	-	28	68	48	28	28	28	23	33	28	23	42	32.5	32	29	30.5	55	79	67	68	50	59
MXAN_RS08240	alpha/beta hydrolase	2014084	2015214	-	34	50	42	47	40	43.5	24	35	29.5	13	47	30	62	28	45	61	87	74	86	63	74.5
MXAN_RS08245	hypothetical protein	2015864	2017300	+	61	74	67.5	48	60	54	31	35	33	17	72	44.5	86	55	70.5	74	88	81	98	96	97
MXAN_RS08250	peroxidase	2017349	2018662	-	56	59	57.5	47	44	45.5	41	32	36.5	17	79	48	74	43	58.5	59	107	83	110	82	96
MXAN_RS08255	hypothetical protein	2018664	2019551	-	42	30	36	35	24	29.5	25	25	25	13	40	26.5	51	37	44	44	62	53	70	38	54
MXAN_RS08260	hypothetical protein	2019690	2020223	-	25	34	29.5	22	22	22	15	23	19	11	26	18.5	36	24	30	39	37	38	45	38	41.5
MXAN_RS08265	hypothetical protein	2020553	2020942	+	12	15	13.5	22	17	19.5	14	19	16.5	3	20	11.5	15	16	15.5	34	38	36	32	28	30
MXAN_RS08270	hypothetical protein	2021073	2022593	-	151	143	147	75	70	72.5	65	76	70.5	31	124	77.5	145	77	111	128	163	145.5	160	128	144
MXAN_RS08275	galactose oxidase	2022815	2024137	-	57	65	61	55	52	53.5	49	39	44	22	84	53	86	60	73	89	109	99	96	96	96
MXAN_RS08280	hypothetical protein	2024128	2025027	-	37	54	45.5	39	30	34.5	24	22	23	20	63	41.5	56	43	49.5	68	73	70.5	57	54	55.5
MXAN_RS08285	hypothetical protein	2025060	2026076	-	52	59	55.5	37	46	41.5	47	38	42.5	33	73	53	75	51	63	67	97	82	97	72	84.5
MXAN_RS08290	DNA-directed RNA polymerase sigma-70 factor	2026147	2027040	-	68	98	83	44	29	36.5	39	71	55	16	88	52	84	34	59	75	77	76	57	64	60.5
MXAN_RS08295	protein kinase	2027037	2030186	-	195	249	222	154	169	161.5	167	210	188.5	74	192	133	260	131	195.5	230	255	242.5	275	214	244.5
MXAN_RS08300	hypothetical protein	2030388	2030582	-	9	15	12	5	9	7	11	9	10	1	13	7	19	12	15.5	18	19	18.5	19	25	22
MXAN_RS08305	LysR family transcriptional regulator	2030610	2031560	-	45	43	44	19	41	30	20	32	26	8	49	28.5	39	36	37.5	47	71	59	72	57	64.5
MXAN_RS08310	hypothetical protein	2031584	2032000	+	19	24	21.5	9	18	13.5	22	21	21.5	6	21	13.5	24	19	21.5	21	44	32.5	22	22	22
MXAN_RS08315	hypothetical protein	2032036	2032935	+	32	44	38	27	25	26	26	26	26	12	36	24	48	35	41.5	44	65	54.5	57	61	59
MXAN_RS08320	peptidyl-prolyl cis-trans isomerase	2033033	2034127	-	44	47	45.5	27	31	29	28	24	26	10	57	33.5	70	44	57	53	86	69.5	86	79	82.5
MXAN_RS08325	hypothetical protein	2034137	2034850	-	32	42	37	27	28	27.5	24	20	22	8	56	32	38	19	28.5	46	60	53	52	60	56
MXAN_RS08330	transposase	2034981	2035829	-	32	42	37	21	30	25.5	22	19	20.5	11	35	23	57	26	41.5	51	71	61	64	46	55
MXAN_RS08335	transposase	2035826	2036176	-	13	21	17	12	15	13.5	13	13	13	5	18	11.5	22	16	19	15	31	23	31	24	27.5
MXAN_RS08340	hypothetical protein	2036228	2036710	-	26	21	23.5	11	11	11	16	17	16.5	5	33	19	38	19	28.5	32	33	32.5	42	33	37.5
MXAN_RS08345	glyoxalase	2036941	2037294	-	15	25	20	19	16	17.5	8	18	13	9	20	14.5	30	17	23.5	27	24	25.5	25	17	21
MXAN_RS08350	AraC family transcriptional regulator	2037464	2038333	-	52	45	48.5	35	39	37	35	33	34	11	55	33	56	35	45.5	60	66	63	75	67	71
MXAN_RS08355	hypothetical protein	2038682	2039275	+	31	38	34.5	26	11	18.5	13	28	20.5	14	22	18	30	19	24.5	32	59	45.5	44	31	37.5
MXAN_RS08360	hypothetical protein	2039409	2040977	-	63	87	75	57	46	51.5	55	51	53	24	111	67.5	85	50	67.5	108	147	127.5	135	122	128.5
MXAN_RS08365	hypothetical protein	2041610	2041873	+	448	530	489	64	43	53.5	39	37	38	17	48	32.5	64	30	47	60	63	61.5	50	54	52
MXAN_RS08370	hypothetical protein	2041967	2042149	+	45	41	43	18	12	15	8	8	8	6	12	9	21	7	14	14	26	20	25	13	19
MXAN_RS08375	LysR family transcriptional regulator	2042567	2043448	-	65	71	68	30	35	32.5	22	29	25.5	12	53	32.5	56	33	44.5	45	79	62	94	70	82
MXAN_RS08385	hypothetical protein	2044328	2044744	+	18	21	19.5	22	16	19	5	10	7.5	7	23	15	26	9	17.5	31	35	33	36	28	32
MXAN_RS08390	hypothetical protein	2044741	2045907	+	44	49	46.5	36	41	38.5	32	35	33.5	23	60	41.5	54	37	45.5	69	66	67.5	94	75	84.5
MXAN_RS08395	hypothetical protein	2046422	2046679	+	10	8	9	6	13	9.5	11	7	9	3	14	8.5	22	9	15.5	21	16	18.5	32	17	24.5
MXAN_RS08400	hypothetical protein	2047333	2047530	+	12	8	10	9	7	8	3	5	4	2	9	5.5	18	8	13	17	16	16.5	28	17	22.5
MXAN_RS08405	hypothetical protein	2047549	2047836	+	11	23	17	14	8	11	7	6	6.5	6	14	10	13	3	8	20	23	21.5	30	20	25
MXAN_RS08410	hypothetical protein	2047837	2048031	+	7	10	8.5	4	5	4.5	7	6	6.5	3	12	7.5	10	8	9	6	20	13	26	14	20
MXAN_RS08415	hypothetical protein	2048045	2050390	+	187	193	190	123	124	123.5	126	142	134	76	194	135	225	120	172.5	186	211	198.5	215	190	202.5
MXAN_RS08420	secretion protein	2050537	2053188	-	199	194	196.5	902	840	871	891	1128	1009.5	639	959	799	741	413	577	456	608	532	544	538	541
MXAN_RS08425	DUF5050 domain-containing protein	2053575	2055023	+	67	59	63	77	61	69	64	82	73	27	90	58.5	99	59	79	127	123	125	136	93	114.5
MXAN_RS08430	acyltransferase	2055786	2056946	+	51	54	52.5	43	38	40.5	48	33	40.5	17	65	41	70	48	59	60	99	79.5	88	84	86
MXAN_RS08435	hypothetical protein	2057307	2058734	-	72	112	92	78	86	82	102	86	94	46	136	91	89	69	79	106	119	112.5	129	110	119.5
MXAN_RS08440	hypothetical protein	2059142	2059906	-	42	37	39.5	177	165	171	60	56	58	64	55	59.5	93	63	78	63	66	64.5	68	68	68
MXAN_RS08445	hypothetical protein	2060339	2062018	-	63	65	64	47	47	47	46	46	46	27	99	63	87	53	70	100	121	110.5	134	112	123
MXAN_RS08450	M23 peptidase	2062286	2063644	-	80	73	76.5	58	63	60.5	51	49	50	18	72	45	66	48	57	75	90	82.5	106	97	101.5
MXAN_RS08455	fatty acid desaturase	2064545	2065390	-	75	69	72	40	38	39	35	36	35.5	13	59	36	68	31	49.5	49	73	61	82	68	75
MXAN_RS08460	cytochrome P450	2065387	2066823	-	165	165	165	93	84	88.5	77	72	74.5	44	102	73	157	72	114.5	115	166	140.5	137	128	132.5
MXAN_RS08465	lipoxygenase	2066844	2068871	-	390	401	395.5	145	111	128	151	175	163	86	231	158.5	261	109	185	221	234	227.5	189	203	196
MXAN_RS08470	hypothetical protein	2068999	2071146	+	122	121	121.5	69	77	73	77	78	77.5	43	121	82	140	87	113.5	118	162	140	165	136	150.5
MXAN_RS08475	GntR family transcriptional regulator	2071622	2073118	-	71	86	78.5	61	55	58	43	54	48.5	30	74	52	98	48	73	102	123	112.5	94	96	95
MXAN_RS08480	YggS family pyridoxal phosphate enzyme	2073117	2073962	+	42	36	39	26	27	26.5	19	26	22.5	8	50	29	41	34	37.5	43	52	47.5	52	66	59
MXAN_RS08485	GNAT family acetyltransferase	2074041	2074499	-	48	39	43.5	24	21	22.5	13	19	16	5	27	16	24	12	18	20	50	35	50	32	41
MXAN_RS08490	isoquinoline 1-oxidoreductase subunit alpha	2075369	2075848	-	37	19	28	44	31	37.5	19	25	22	6	43	24.5	50	36	43	31	31	31	36	46	41
MXAN_RS08495	isoquinoline 1-oxidoreductase	2075851	2078007	-	113	122	117.5	159	154	156.5	67	118	92.5	61	134	97.5	168	97	132.5	136	168	152	208	166	187
MXAN_RS08500	hypothetical protein	2078291	2078716	+	25	26	25.5	14	22	18	12	12	12	10	20	15	21	24	22.5	27	33	30	35	36	35.5
MXAN_RS08505	oxidoreductase	2079747	2080514	-	36	34	35	16	35	25.5	23	19	21	3	35	19	42	34	38	48	60	54	48	51	49.5
MXAN_RS08510	aldehyde oxidase	2080781	2081836	-	44	40	42	45	40	42.5	32	35	33.5	14	60	37	68	22	45	57	75	66	94	74	84
MXAN_RS08515	LysR family transcriptional regulator	2082772	2083716	-	35	48	41.5	26	41	33.5	32	27	29.5	9	48	28.5	51	33	42	59	76	67.5	85	76	80.5
MXAN_RS08520	IMP dehydrogenase	2083831	2084862	+	47	48	47.5	41	38	39.5	29	19	24	15	61	38	52	31	41.5	49	74	61.5	84	70	77
MXAN_RS08525	DNA alkylation repair protein	2085096	2085872	-	37	26	31.5	25	28	26.5	19	13	16	14	45	29.5	39	25	32	51	65	58	70	55	62.5
MXAN_RS08530	MarR family transcriptional regulator	2085869	2086384	-	24	18	21	20	14	17	16	16	16	12	24	18	31	14	22.5	28	34	31	46	37	41.5
MXAN_RS08535	hypothetical protein	2087100	2087498	+	9	14	11.5	12	12	12	20	7	13.5	5	21	13	22	21	21.5	23	29	26	34	22	28
MXAN_RS08540	hypothetical protein	2091547	2091777	-	9	11	10	9	11	10	7	9	8	4	11	7.5	11	6	8.5	15	11	13	25	17	21
MXAN_RS08545	transposase	2092156	2092466	-	13	21	17	20	16	18	13	10	11.5	10	16	13	27	16	21.5	24	28	26	28	27	27.5
MXAN_RS08550	deaminase reductase	2092636	2093193	-	41	61	51	29	23	26	15	28	21.5	13	36	24.5	38	21	29.5	48	46	47	41	39	40
MXAN_RS08555	hypothetical protein	2093203	2093391	-	7	11	9	7	2	4.5	4	13	8.5	1	14	7.5	18	4	11	12	16	14	20	9	14.5
MXAN_RS08560	hypothetical protein	2093413	2093718	-	12	17	14.5	11	13	12	13	4	8.5	1	22	11.5	11	18	14.5	15	24	19.5	17	17	17
MXAN_RS08565	hypothetical protein	2094470	2095849	-	68	68	68	51	33	42	33	39	36	19	71	45	77	45	61	70	76	73	98	78	88
MXAN_RS08570	hypothetical protein	2096996	2097931	+	56	62	59	45	45	45	31	30	30.5	35	56	45.5	77	36	56.5	64	74	69	109	61	85
MXAN_RS08575	hypothetical protein	2098146	2098787	-	31	34	32.5	24	30	27	17	19	18	10	36	23	49	23	36	49	54	51.5	66	43	54.5
MXAN_RS08580	hypothetical protein	2100387	2100665	+	9	20	14.5	2	6	4	5	2	3.5	4	17	10.5	13	9	11	19	24	21.5	20	14	17
MXAN_RS08585	hypothetical protein	2100790	2101872	-	56	60	58	48	49	48.5	23	26	24.5	14	65	39.5	59	42	50.5	62	65	63.5	89	76	82.5
MXAN_RS08590	hypothetical protein	2101844	2102545	-	38	30	34	18	21	19.5	12	17	14.5	4	33	18.5	34	12	23	38	54	46	47	40	43.5
MXAN_RS08595	hypothetical protein	2102746	2103510	+	39	39	39	39	34	36.5	33	21	27	18	45	31.5	64	30	47	57	42	49.5	59	36	47.5
MXAN_RS08600	hypothetical protein	2103513	2103884	+	31	25	28	28	25	26.5	30	21	25.5	19	24	21.5	31	15	23	26	33	29.5	32	14	23
MXAN_RS08605	hypothetical protein	2104412	2104600	+	10	19	14.5	7	14	10.5	2	3	2.5	11	9	10	3	8	5.5	11	18	14.5	20	12	16
MXAN_RS08610	transposase	2104582	2104809	+	12	8	10	9	9	9	5	7	6	4	16	10	4	11	7.5	20	28	24	20	20	20
MXAN_RS08615	hypothetical protein	2105264	2105620	+	20	36	28	9	21	15	14	13	13.5	6	15	10.5	11	21	16	19	41	30	34	17	25.5
MXAN_RS08620	hypothetical protein	2105794	2106024	-	4	10	7	16	4	10	4	10	7	6	15	10.5	9	9	9	16	27	21.5	22	19	20.5
MXAN_RS08625	gamma-glutamylcyclotransferase	2106030	2106320	-	12	20	16	18	10	14	2	12	7	7	14	10.5	21	8	14.5	21	19	20	23	23	23
MXAN_RS08630	hypothetical protein	2106387	2107082	-	24	33	28.5	16	23	19.5	27	21	24	7	34	20.5	40	25	32.5	31	39	35	53	34	43.5
MXAN_RS08635	hypothetical protein	2107204	2107494	-	11	13	12	19	9	14	4	8	6	3	12	7.5	30	10	20	21	20	20.5	19	14	16.5
MXAN_RS08640	MBL fold metallo-hydrolase	2107749	2108486	-	98	102	100	29	32	30.5	26	28	27	17	39	28	55	39	47	59	65	62	54	68	61
MXAN_RS08645	hypothetical protein	2108627	2109031	+	11	9	10	14	15	14.5	18	7	12.5	4	12	8	26	18	22	28	39	33.5	36	17	26.5
MXAN_RS08650	hypothetical protein	2109028	2109357	+	15	20	17.5	6	13	9.5	8	10	9	8	15	11.5	18	13	15.5	18	30	24	23	18	20.5
MXAN_RS08655	secretion protein HylD	2110392	2111609	+	101	110	105.5	41	51	46	28	28	28	16	61	38.5	53	39	46	80	95	87.5	86	71	78.5
MXAN_RS08660	ABC transporter ATP-binding protein	2111612	2114341	+	145	124	134.5	80	87	83.5	56	61	58.5	31	163	97	151	81	116	142	203	172.5	191	174	182.5
MXAN_RS08665	ABC transporter ATP-binding protein	2114338	2116449	+	96	99	97.5	83	71	77	49	48	48.5	36	113	74.5	104	61	82.5	118	126	122	163	139	151
MXAN_RS08670	transporter	2116446	2117945	+	78	85	81.5	54	43	48.5	30	38	34	15	62	38.5	69	55	62	88	82	85	102	83	92.5
MXAN_RS08675	hypothetical protein	2117952	2119700	+	115	110	112.5	54	66	60	44	45	44.5	20	97	58.5	70	53	61.5	85	106	95.5	150	105	127.5
MXAN_RS08680	phosphotransferase	2119709	2120719	+	57	81	69	40	37	38.5	40	38	39	9	65	37	52	19	35.5	56	69	62.5	79	67	73
MXAN_RS08685	hypothetical protein	2121310	2121837	+	16	37	26.5	19	27	23	15	16	15.5	12	30	21	28	15	21.5	33	43	38	50	35	42.5
MXAN_RS08690	hypothetical protein	2122481	2123269	+	29	44	36.5	20	24	22	21	21	21	6	38	22	43	19	31	43	48	45.5	56	47	51.5
MXAN_RS08695	hypothetical protein	2123796	2124140	+	13	18	15.5	16	12	14	6	11	8.5	6	20	13	26	14	20	20	21	20.5	19	21	20
MXAN_RS08700	transposase	2124471	2125214	-	37	42	39.5	31	32	31.5	18	15	16.5	11	33	22	43	22	32.5	58	51	54.5	65	48	56.5
MXAN_RS08705	transposase	2125208	2125447	-	12	19	15.5	12	8	10	10	10	10	7	12	9.5	16	1	8.5	18	15	16.5	17	18	17.5
MXAN_RS08710	endonuclease	2125939	2127300	+	64	65	64.5	46	47	46.5	36	37	36.5	15	69	42	81	35	58	75	98	86.5	105	72	88.5
MXAN_RS08715	deaminase reductase	2127889	2128443	+	73	75	74	42	41	41.5	30	50	40	15	38	26.5	34	26	30	49	42	45.5	45	41	43
MXAN_RS08720	hypothetical protein	2128876	2129232	-	33	39	36	21	19	20	22	39	30.5	5	31	18	34	17	25.5	46	54	50	38	25	31.5
MXAN_RS08725	hypothetical protein	2130163	2130984	-	80	96	88	42	49	45.5	51	50	50.5	21	63	42	73	36	54.5	59	84	71.5	85	62	73.5
MXAN_RS08730	hypothetical protein	2131000	2131926	-	102	96	99	42	40	41	28	46	37	22	53	37.5	80	41	60.5	70	77	73.5	85	70	77.5
MXAN_RS08735	DNA damage-inducible protein	2132683	2137653	+	653	606	629.5	258	270	264	233	269	251	106	419	262.5	416	227	321.5	404	508	456	492	430	461
MXAN_RS08740	hypothetical protein	2138524	2139330	-	37	35	36	32	26	29	36	21	28.5	14	33	23.5	43	35	39	52	57	54.5	78	45	61.5
MXAN_RS08745	RDD family protein	2140040	2140654	+	24	18	21	15	20	17.5	18	10	14	7	30	18.5	32	21	26.5	37	47	42	70	33	51.5
MXAN_RS08750	PBS lyase	2140707	2142578	+	78	108	93	69	68	68.5	56	65	60.5	16	106	61	98	68	83	125	153	139	158	126	142
MXAN_RS08755	hypothetical protein	2142642	2143064	-	16	24	20	16	17	16.5	8	10	9	7	28	17.5	11	16	13.5	33	38	35.5	28	35	31.5
MXAN_RS08760	hypothetical protein	2143618	2143965	-	19	17	18	19	20	19.5	61	75	68	38	82	60	82	49	65.5	62	64	63	70	81	75.5
MXAN_RS08765	hypothetical protein	2144359	2145612	-	66	83	74.5	144	88	116	528	502	515	281	717	499	371	241	306	388	348	368	603	397	500
MXAN_RS08770	hypothetical protein	2145600	2146691	-	39	44	41.5	42	46	44	77	64	70.5	57	109	83	104	81	92.5	96	93	94.5	98	126	112
MXAN_RS08775	hypothetical protein	2146693	2147697	-	27	39	33	35	40	37.5	42	37	39.5	29	66	47.5	115	47	81	81	69	75	104	89	96.5
MXAN_RS08780	hypothetical protein	2147726	2149021	-	62	49	55.5	60	52	56	107	116	111.5	83	140	111.5	158	106	132	147	156	151.5	191	185	188
MXAN_RS08785	hypothetical protein	2149470	2149844	+	20	22	21	13	15	14	3	10	6.5	6	17	11.5	20	12	16	29	27	28	32	39	35.5
MXAN_RS08790	hypothetical protein	2149890	2150120	-	17	21	19	8	11	9.5	8	14	11	4	13	8.5	18	7	12.5	23	20	21.5	20	18	19
MXAN_RS08795	gamma-glutamylcyclotransferase	2150126	2150515	-	23	17	20	14	16	15	9	13	11	6	16	11	12	11	11.5	28	26	27	28	26	27
MXAN_RS08800	gamma-glutamylcyclotransferase	2150512	2150952	-	19	13	16	19	18	18.5	16	11	13.5	6	24	15	31	16	23.5	38	35	36.5	41	37	39
MXAN_RS08805	hypothetical protein	2151086	2151289	-	4	8	6	6	5	5.5	7	8	7.5	2	10	6	14	10	12	8	14	11	11	15	13
MXAN_RS08810	hypothetical protein	2151484	2152440	-	38	35	36.5	27	28	27.5	18	21	19.5	8	39	23.5	44	39	41.5	69	100	84.5	95	57	76
MXAN_RS08815	hypothetical protein	2152820	2153101	-	9	7	8	11	12	11.5	10	7	8.5	3	8	5.5	18	19	18.5	27	21	24	20	19	19.5
MXAN_RS08820	hypothetical protein	2153291	2153632	-	11	8	9.5	8	10	9	15	16	15.5	4	17	10.5	20	12	16	26	19	22.5	39	21	30
MXAN_RS08825	hypothetical protein	2153846	2154187	-	14	25	19.5	15	17	16	13	6	9.5	5	21	13	16	6	11	22	33	27.5	34	30	32
MXAN_RS08830	hypothetical protein	2154404	2154742	-	17	17	17	14	9	11.5	9	6	7.5	6	17	11.5	24	10	17	18	26	22	35	20	27.5
MXAN_RS08835	hypothetical protein	2154916	2155392	-	24	18	21	14	17	15.5	12	20	16	7	25	16	16	19	17.5	23	28	25.5	34	36	35
MXAN_RS08840	hypothetical protein	2155409	2156080	-	32	26	29	34	21	27.5	17	23	20	5	55	30	38	17	27.5	45	48	46.5	55	54	54.5
MXAN_RS08845	hypothetical protein	2156450	2156812	-	18	18	18	21	13	17	9	9	9	2	29	15.5	24	9	16.5	29	32	30.5	36	20	28
MXAN_RS08850	DUF2924 domain-containing protein	2156821	2157441	-	34	29	31.5	24	24	24	16	16	16	4	38	21	30	20	25	38	48	43	62	42	52
MXAN_RS08855	hypothetical protein	2157556	2157771	-	13	15	14	9	4	6.5	6	7	6.5	3	12	7.5	9	5	7	8	25	16.5	22	12	17
MXAN_RS08860	hypothetical protein	2158210	2158494	-	10	17	13.5	12	8	10	4	2	3	6	16	11	13	8	10.5	18	14	16	25	23	24
MXAN_RS08865	hypothetical protein	2158681	2158941	-	19	18	18.5	8	20	14	4	7	5.5	6	8	7	9	13	11	19	24	21.5	30	27	28.5
MXAN_RS08870	hypothetical protein	2159061	2159516	-	11	21	16	13	12	12.5	4	10	7	2	15	8.5	25	19	22	20	31	25.5	37	31	34
MXAN_RS08875	hypothetical protein	2159527	2161437	-	72	82	77	58	72	65	38	45	41.5	28	96	62	102	54	78	113	149	131	141	121	131
MXAN_RS08880	tail protein	2161502	2162839	-	41	60	50.5	51	40	45.5	31	31	31	12	51	31.5	77	22	49.5	78	102	90	105	63	84
MXAN_RS08885	hypothetical protein	2162849	2163244	-	16	18	17	10	13	11.5	15	3	9	8	17	12.5	17	11	14	28	32	30	16	27	21.5
MXAN_RS08890	hypothetical protein	2163250	2163945	-	30	29	29.5	18	37	27.5	10	15	12.5	12	34	23	31	14	22.5	39	59	49	44	49	46.5
MXAN_RS08895	hypothetical protein	2163953	2164483	-	17	23	20	26	24	25	14	15	14.5	9	28	18.5	23	12	17.5	27	49	38	39	31	35
MXAN_RS08900	t4-like baseplate wedge	2164485	2165996	-	69	66	67.5	52	44	48	41	35	38	23	60	41.5	69	55	62	104	108	106	113	84	98.5
MXAN_RS08905	hypothetical protein	2166132	2166635	-	29	34	31.5	28	22	25	16	14	15	6	24	15	24	15	19.5	28	44	36	40	36	38
MXAN_RS08910	hypothetical protein	2167051	2167431	-	12	18	15	12	10	11	9	9	9	8	15	11.5	22	13	17.5	19	25	22	30	21	25.5
MXAN_RS08915	hypothetical protein	2167442	2168116	-	27	29	28	28	25	26.5	14	16	15	10	35	22.5	31	20	25.5	36	38	37	56	46	51
MXAN_RS08920	hypothetical protein	2168125	2168703	-	19	35	27	24	21	22.5	27	11	19	7	23	15	24	17	20.5	33	31	32	42	40	41
MXAN_RS08925	late control protein D	2168714	2169997	-	48	65	56.5	37	62	49.5	36	32	34	14	64	39	70	40	55	76	92	84	118	92	105
MXAN_RS08930	hypothetical protein	2169994	2170335	-	14	19	16.5	5	15	10	7	9	8	5	19	12	18	7	12.5	29	29	29	30	19	24.5
MXAN_RS08935	peptidoglycan-binding protein	2170335	2170847	-	22	27	24.5	22	24	23	12	15	13.5	8	23	15.5	16	15	15.5	32	40	36	41	51	46
MXAN_RS08940	phage tail tape measure protein	2170863	2173556	-	101	120	110.5	107	96	101.5	57	73	65	28	155	91.5	146	92	119	185	196	190.5	214	191	202.5
MXAN_RS08945	hypothetical protein	2173560	2173751	-	10	5	7.5	9	6	7.5	7	5	6	0	5	2.5	9	11	10	8	12	10	11	16	13.5
MXAN_RS08950	hypothetical protein	2173748	2174521	-	47	36	41.5	23	36	29.5	20	23	21.5	10	39	24.5	46	26	36	43	54	48.5	64	52	58
MXAN_RS08955	tail protein	2175066	2175527	-	25	22	23.5	23	15	19	12	17	14.5	4	19	11.5	33	14	23.5	40	43	41.5	37	47	42
MXAN_RS08960	tail protein	2175538	2176188	-	20	23	21.5	23	28	25.5	19	12	15.5	2	34	18	41	19	30	28	43	35.5	54	40	47
MXAN_RS08965	heme-binding protein	2176220	2177755	-	41	77	59	51	66	58.5	47	43	45	13	80	46.5	58	44	51	83	103	93	124	101	112.5
MXAN_RS08970	hypothetical protein	2177752	2178084	-	11	12	11.5	12	16	14	10	6	8	4	14	9	17	6	11.5	11	19	15	33	16	24.5
MXAN_RS08975	transcription factor	2178081	2178983	-	36	55	45.5	28	33	30.5	25	24	24.5	23	43	33	59	34	46.5	52	65	58.5	72	45	58.5
MXAN_RS08980	hypothetical protein	2178983	2179588	-	26	40	33	19	18	18.5	16	21	18.5	13	32	22.5	35	16	25.5	39	41	40	44	33	38.5
MXAN_RS08985	hypothetical protein	2179596	2180237	-	21	38	29.5	29	28	28.5	17	19	18	2	28	15	34	15	24.5	37	42	39.5	67	27	47
MXAN_RS08990	hypothetical protein	2180234	2180527	-	13	12	12.5	13	11	12	6	8	7	3	14	8.5	8	7	7.5	25	15	20	27	18	22.5
MXAN_RS08995	hypothetical protein	2180524	2181048	-	24	18	21	16	28	22	9	16	12.5	5	33	19	31	19	25	35	39	37	62	38	50
MXAN_RS09000	hypothetical protein	2181048	2181686	-	24	26	25	26	23	24.5	17	26	21.5	10	25	17.5	28	29	28.5	30	51	40.5	57	38	47.5
MXAN_RS09005	hypothetical protein	2181688	2182065	-	21	27	24	15	17	16	10	14	12	4	20	12	17	16	16.5	21	34	27.5	37	17	27
MXAN_RS09010	terminase	2182154	2183014	-	23	34	28.5	28	25	26.5	26	17	21.5	10	60	35	44	26	35	43	75	59	65	69	67
MXAN_RS09015	hypothetical protein	2183059	2183724	-	28	22	25	20	24	22	18	17	17.5	3	33	18	39	21	30	27	33	30	48	57	52.5
MXAN_RS09020	N-6 DNA methylase	2183721	2185073	-	66	68	67	42	45	43.5	44	37	40.5	16	66	41	76	46	61	89	88	88.5	116	67	91.5
MXAN_RS09025	hypothetical protein	2185066	2185251	-	9	3	6	4	8	6	6	3	4.5	2	8	5	7	10	8.5	14	12	13	8	20	14
MXAN_RS09030	head morphogenesis protein	2185306	2186385	-	43	34	38.5	46	27	36.5	28	29	28.5	17	53	35	44	31	37.5	61	81	71	76	74	75
MXAN_RS09035	hypothetical protein	2186366	2186647	-	10	8	9	11	14	12.5	4	6	5	2	13	7.5	11	8	9.5	11	19	15	24	19	21.5
MXAN_RS09040	terminase	2186644	2188668	-	83	92	87.5	93	60	76.5	46	58	52	27	90	58.5	118	64	91	118	149	133.5	159	130	144.5
MXAN_RS09045	hypothetical protein	2189330	2190244	+	54	58	56	33	29	31	29	19	24	15	46	30.5	64	32	48	56	62	59	53	55	54
MXAN_RS09050	hypothetical protein	2190263	2190514	-	64	54	59	12	14	13	16	15	15.5	12	21	16.5	36	19	27.5	34	30	32	22	20	21
MXAN_RS09055	terminase	2192254	2192817	-	29	25	27	16	20	18	10	16	13	5	32	18.5	28	18	23	37	36	36.5	49	25	37
MXAN_RS09060	hypothetical protein	2193068	2193307	+	9	9	9	10	10	10	9	3	6	3	13	8	15	6	10.5	19	30	24.5	27	17	22
MXAN_RS09065	bacteriophage L54a, antirepressor	2193700	2194512	-	40	36	38	45	33	39	21	28	24.5	10	50	30	39	31	35	54	72	63	68	54	61
MXAN_RS09070	integrase	2194655	2195269	+	28	36	32	16	26	21	11	20	15.5	10	39	24.5	24	27	25.5	30	45	37.5	55	43	49
MXAN_RS09075	hypothetical protein	2196294	2197283	-	48	43	45.5	39	39	39	30	32	31	18	44	31	64	32	48	63	67	65	83	74	78.5
MXAN_RS09080	hypothetical protein	2197292	2198122	-	34	35	34.5	33	35	34	22	26	24	9	44	26.5	39	32	35.5	24	71	47.5	72	68	70
MXAN_RS09085	hypothetical protein	2198098	2198436	-	15	17	16	10	12	11	4	12	8	5	27	16	20	11	15.5	23	25	24	20	20	20
MXAN_RS09090	DNA polymerase III subunit epsilon	2198433	2199092	-	23	29	26	20	25	22.5	20	21	20.5	11	34	22.5	21	13	17	41	41	41	62	41	51.5
MXAN_RS09095	hypothetical protein	2199092	2200267	-	55	43	49	29	47	38	39	33	36	12	55	33.5	62	32	47	78	73	75.5	102	73	87.5
MXAN_RS09100	hypothetical protein	2200398	2201012	-	20	26	23	20	29	24.5	14	14	14	3	26	14.5	30	18	24	46	45	45.5	51	41	46
MXAN_RS09105	hypothetical protein	2202638	2203399	+	58	58	58	41	34	37.5	39	31	35	12	61	36.5	56	30	43	49	78	63.5	70	88	79
MXAN_RS09110	hypothetical protein	2203611	2203949	+	14	13	13.5	11	12	11.5	6	13	9.5	5	18	11.5	17	10	13.5	25	26	25.5	22	25	23.5
MXAN_RS09115	hypothetical protein	2203955	2204689	+	44	25	34.5	28	25	26.5	9	15	12	12	42	27	41	23	32	45	51	48	70	50	60
MXAN_RS09120	ATP-dependent helicase	2204777	2207596	+	97	110	103.5	103	102	102.5	76	71	73.5	29	147	88	142	76	109	174	240	207	228	161	194.5
MXAN_RS09125	hypothetical protein	2207623	2210826	+	117	130	123.5	126	114	120	78	90	84	42	169	105.5	172	101	136.5	221	242	231.5	296	217	256.5
MXAN_RS09130	hypothetical protein	2210880	2211458	+	34	27	30.5	19	17	18	24	24	24	7	43	25	35	20	27.5	36	57	46.5	63	54	58.5
MXAN_RS09135	hypothetical protein	2211619	2211798	+	14	10	12	2	8	5	5	4	4.5	1	7	4	11	5	8	13	18	15.5	17	21	19
MXAN_RS09140	hypothetical protein	2211890	2212447	+	23	33	28	16	22	19	16	27	21.5	7	23	15	27	21	24	33	37	35	40	38	39
MXAN_RS09145	hypothetical protein	2212444	2212647	+	10	16	13	12	8	10	7	6	6.5	4	9	6.5	10	12	11	15	13	14	16	15	15.5
MXAN_RS09150	resolvase	2212644	2214191	+	53	89	71	66	64	65	41	51	46	20	87	53.5	70	46	58	91	128	109.5	150	116	133
MXAN_RS09155	hypothetical protein	2214188	2214613	+	16	26	21	10	16	13	9	8	8.5	8	25	16.5	24	19	21.5	30	35	32.5	41	27	34
MXAN_RS09160	hypothetical protein	2214730	2215287	+	66	65	65.5	38	34	36	43	39	41	26	47	36.5	99	47	73	69	61	65	72	70	71
MXAN_RS09165	DUSAM domain-containing protein	2215507	2215965	-	23	18	20.5	16	14	15	25	22	23.5	8	35	21.5	24	25	24.5	34	50	42	46	47	46.5
MXAN_RS09170	protein kinase	2216216	2217388	+	85	105	95	70	78	74	80	53	66.5	36	84	60	206	203	204.5	171	160	165.5	183	87	135
MXAN_RS09175	hypothetical protein	2217396	2217782	+	30	33	31.5	22	26	24	32	23	27.5	16	21	18.5	64	64	64	45	37	41	44	45	44.5
MXAN_RS09180	transcriptional regulator	2217974	2218321	-	20	21	20.5	13	23	18	14	14	14	7	17	12	24	25	24.5	30	43	36.5	38	32	35
MXAN_RS09185	transcriptional regulator	2218373	2218747	-	12	9	10.5	17	9	13	10	9	9.5	6	15	10.5	27	9	18	27	38	32.5	34	26	30
MXAN_RS09190	protein kinase	2218948	2220936	+	151	150	150.5	100	91	95.5	74	79	76.5	51	146	98.5	151	110	130.5	163	158	160.5	190	134	162
MXAN_RS09195	hypothetical protein	2221008	2221922	+	75	75	75	36	38	37	51	46	48.5	17	71	44	70	47	58.5	57	84	70.5	87	89	88
MXAN_RS09200	hypothetical protein	2222790	2224055	+	67	69	68	46	57	51.5	35	22	28.5	25	63	44	94	60	77	98	97	97.5	91	82	86.5
MXAN_RS09205	hypothetical protein	2223952	2225676	+	154	184	169	95	99	97	97	79	88	40	115	77.5	143	92	117.5	128	169	148.5	160	140	150
MXAN_RS09210	hypothetical protein	2225744	2226199	+	182	205	193.5	49	74	61.5	79	97	88	38	92	65	104	51	77.5	82	121	101.5	70	63	66.5
MXAN_RS09215	hypothetical protein	2226431	2226652	+	20	25	22.5	9	8	8.5	12	8	10	6	15	10.5	32	16	24	16	24	20	25	13	19
MXAN_RS09220	transposase	2228011	2228409	-	23	21	22	20	17	18.5	14	19	16.5	8	25	16.5	26	16	21	28	32	30	37	28	32.5
MXAN_RS09225	hypothetical protein	2229075	2229755	-	286	361	323.5	139	158	148.5	170	230	200	59	112	85.5	165	82	123.5	115	151	133	112	132	122
MXAN_RS09230	hypothetical protein	2230157	2230336	+	11	10	10.5	4	5	4.5	2	10	6	0	14	7	7	5	6	12	15	13.5	11	10	10.5
MXAN_RS09235	hypothetical protein	2230750	2231712	+	219	247	233	89	112	100.5	122	178	150	51	148	99.5	137	72	104.5	178	180	179	162	140	151
MXAN_RS09240	hypothetical protein	2231931	2233724	+	161	208	184.5	94	125	109.5	132	160	146	54	178	116	205	105	155	196	224	210	241	208	224.5
MXAN_RS09245	hypothetical protein	2234317	2238099	+	265	273	269	156	153	154.5	129	134	131.5	65	244	154.5	274	126	200	240	291	265.5	324	261	292.5
MXAN_RS09250	tRNA-Asn	2238796	2238868	-	0	3	1.5	4	3	3.5	4	2	3	0	6	3	8	4	6	4	9	6.5	7	4	5.5
MXAN_RS09255	SAM-dependent methyltransferase	2238920	2240203	+	54	58	56	41	60	50.5	42	31	36.5	10	73	41.5	73	47	60	78	83	80.5	91	93	92
MXAN_RS09260	peptidase S66	2240312	2241223	+	52	47	49.5	31	40	35.5	30	30	30	19	51	35	51	42	46.5	63	84	73.5	82	67	74.5
MXAN_RS09265	serine hydrolase	2241220	2242401	+	66	80	73	42	48	45	36	43	39.5	42	66	54	94	57	75.5	77	99	88	110	68	89
MXAN_RS09270	UDP-N-acetylmuramate L-alanyl-gamma-D-glutamyl- meso-diaminopimelate	2242394	2243866	+	124	122	123	77	67	72	58	71	64.5	44	114	79	129	62	95.5	133	122	127.5	116	111	113.5
MXAN_RS09275	thioredoxin	2243868	2244425	+	71	89	80	28	36	32	36	35	35.5	24	37	30.5	56	27	41.5	61	77	69	58	64	61
MXAN_RS09280	inositol monophosphatase	2244437	2245258	+	58	77	67.5	28	36	32	37	24	30.5	19	56	37.5	55	42	48.5	62	74	68	87	72	79.5
MXAN_RS09285	polysaccharide biosynthesis protein	2245267	2245881	-	44	32	38	19	34	26.5	33	38	35.5	13	45	29	35	25	30	45	33	39	57	51	54
MXAN_RS09290	hypothetical protein	2245905	2247170	-	71	102	86.5	61	70	65.5	93	119	106	34	114	74	154	91	122.5	94	126	110	119	122	120.5
MXAN_RS09295	hypothetical protein	2247282	2247893	-	144	150	147	95	97	96	117	197	157	77	174	125.5	189	94	141.5	122	103	112.5	143	115	129
MXAN_RS09300	cyclic nucleotide-binding protein	2247933	2248379	-	37	30	33.5	31	28	29.5	25	35	30	11	33	22	52	23	37.5	37	44	40.5	41	38	39.5
MXAN_RS09305	hypothetical protein	2248421	2249764	-	155	178	166.5	158	171	164.5	219	297	258	85	201	143	159	96	127.5	145	152	148.5	151	123	137
MXAN_RS09310	hypothetical protein	2249769	2250044	-	86	49	67.5	76	66	71	84	120	102	37	69	53	40	19	29.5	47	42	44.5	37	38	37.5
MXAN_RS09315	addiction module protein	2250052	2251524	-	79	110	94.5	82	78	80	53	66	59.5	27	94	60.5	96	47	71.5	113	112	112.5	124	105	114.5
MXAN_RS09320	hypothetical protein	2251521	2254856	-	214	270	242	231	167	199	165	278	221.5	79	242	160.5	244	175	209.5	245	245	245	305	207	256
MXAN_RS09325	hypothetical protein	2254853	2257282	-	174	145	159.5	139	144	141.5	91	135	113	66	178	122	148	82	115	170	161	165.5	206	187	196.5
MXAN_RS09330	hypothetical protein	2257294	2257998	-	80	96	88	65	68	66.5	50	75	62.5	32	79	55.5	99	53	76	83	79	81	83	78	80.5
MXAN_RS09335	mutual gliding-motility protein MglA	2258120	2258707	-	485	512	498.5	168	164	166	244	315	279.5	117	265	191	225	161	193	208	239	223.5	211	211	211
MXAN_RS09340	dynein regulation protein LC7	2258719	2259198	-	793	810	801.5	247	242	244.5	412	529	470.5	178	418	298	351	188	269.5	355	378	366.5	373	292	332.5
MXAN_RS09345	hypothetical protein	2259396	2261042	+	68	97	82.5	57	44	50.5	48	54	51	24	89	56.5	107	66	86.5	111	128	119.5	124	91	107.5
MXAN_RS09350	hypothetical protein	2261039	2263009	+	103	89	96	91	91	91	63	89	76	25	104	64.5	136	68	102	125	131	128	135	132	133.5
MXAN_RS09355	tyrosine-protein kinase MasK	2263012	2264952	+	143	125	134	109	87	98	119	117	118	44	153	98.5	155	93	124	157	192	174.5	159	135	147
MXAN_RS09360	recombination protein RecR	2264989	2265582	-	92	90	91	33	39	36	53	58	55.5	33	75	54	84	66	75	57	67	62	58	67	62.5
MXAN_RS09365	nucleoid-associated protein	2265589	2265906	-	115	114	114.5	30	27	28.5	87	55	71	33	63	48	83	63	73	59	42	50.5	58	60	59
MXAN_RS09370	hypothetical protein	2266001	2266738	-	49	56	52.5	33	31	32	18	25	21.5	15	39	27	45	21	33	49	54	51.5	66	49	57.5
MXAN_RS09375	DNA polymerase III, subunit gamma and tau	2267268	2268476	-	120	108	114	71	67	69	64	67	65.5	29	107	68	111	67	89	99	87	93	108	100	104
MXAN_RS09380	mannosyltransferase	2268760	2270091	+	49	61	55	42	51	46.5	27	39	33	22	67	44.5	79	44	61.5	76	97	86.5	91	76	83.5
MXAN_RS36410	signal recognition particle sRNA small type	2270156	2270248	-	5	8	6.5	6	8	7	5	7	6	2	4	3	6	5	5.5	9	9	9	4	9	6.5
MXAN_RS09385	tRNA-Ser	2270279	2270365	-	13	11	12	6	8	7	9	9	9	8	9	8.5	16	6	11	15	15	15	11	18	14.5
MXAN_RS09390	tRNA-Ser	2270378	2270464	-	10	13	11.5	6	6	6	7	7	7	5	6	5.5	20	8	14	11	13	12	21	17	19
MXAN_RS09395	tRNA-specific adenosine deaminase	2270470	2270934	-	142	132	137	43	24	33.5	57	65	61	52	78	65	128	83	105.5	108	125	116.5	144	125	134.5
MXAN_RS09400	tRNA-Arg	2270955	2271031	-	47	50	48.5	10	8	9	31	28	29.5	24	39	31.5	49	41	45	48	36	42	38	66	52
MXAN_RS09405	tRNA-Ser	2271061	2271150	-	107	81	94	20	9	14.5	69	62	65.5	45	54	49.5	77	60	68.5	64	59	61.5	55	82	68.5
MXAN_RS09410	tRNA-Ser	2271195	2271281	-	74	71	72.5	24	23	23.5	53	51	52	33	49	41	70	50	60	63	55	59	71	74	72.5
MXAN_RS09415	serine--tRNA ligase	2271375	2272655	-	200	172	186	80	73	76.5	154	143	148.5	117	188	152.5	242	159	200.5	180	194	187	245	169	207
MXAN_RS09420	hypothetical protein	2272802	2277688	-	518	551	534.5	354	365	359.5	320	456	388	220	399	309.5	509	247	378	473	477	475	460	445	452.5
MXAN_RS09425	amine oxidase	2277895	2279208	+	68	82	75	50	49	49.5	36	47	41.5	34	80	57	111	68	89.5	90	124	107	117	117	117
MXAN_RS09430	glycosyl transferase family 2	2279282	2279992	+	55	45	50	33	31	32	40	47	43.5	16	55	35.5	53	40	46.5	42	87	64.5	64	57	60.5
MXAN_RS09435	polysaccharide deacetylase	2280010	2280948	+	36	46	41	34	37	35.5	27	21	24	13	39	26	50	27	38.5	63	80	71.5	68	58	63
MXAN_RS09440	glycerol acyltransferase	2281091	2281945	+	69	94	81.5	60	55	57.5	61	69	65	48	78	63	110	44	77	89	95	92	120	97	108.5
MXAN_RS09445	NAD-dependent epimerase	2281981	2282904	+	65	104	84.5	55	60	57.5	86	58	72	55	109	82	112	73	92.5	83	110	96.5	118	96	107
MXAN_RS09450	hypothetical protein	2283290	2287570	+	256	245	250.5	221	187	204	151	224	187.5	84	263	173.5	341	194	267.5	346	363	354.5	400	354	377
MXAN_RS09455	hypothetical protein	2287572	2287955	+	31	28	29.5	22	11	16.5	17	18	17.5	11	31	21	44	29	36.5	29	33	31	40	40	40
MXAN_RS09460	ATP-dependent DNA helicase RecQ	2287969	2290056	-	89	102	95.5	62	73	67.5	59	65	62	24	105	64.5	123	72	97.5	107	130	118.5	163	124	143.5
MXAN_RS09465	hypothetical protein	2290103	2290354	-	10	13	11.5	11	11	11	4	9	6.5	3	12	7.5	18	3	10.5	16	21	18.5	21	9	15
MXAN_RS09470	DNA repair protein RadC	2290354	2291124	-	29	30	29.5	24	19	21.5	24	19	21.5	11	52	31.5	44	18	31	47	58	52.5	53	33	43
MXAN_RS09475	cyclic nucleotide-binding protein	2291282	2291740	-	34	36	35	12	14	13	17	15	16	7	34	20.5	39	12	25.5	44	34	39	58	47	52.5
MXAN_RS09480	thioredoxin-disulfide reductase	2291813	2292775	+	247	241	244	118	139	128.5	137	148	142.5	87	163	125	255	108	181.5	226	215	220.5	237	242	239.5
MXAN_RS09485	hypothetical protein	2292868	2294052	+	66	61	63.5	47	40	43.5	30	39	34.5	27	78	52.5	72	43	57.5	92	69	80.5	83	90	86.5
MXAN_RS09490	molybdenum cofactor biosynthesis protein MoaC	2294049	2294543	+	26	30	28	14	12	13	13	14	13.5	10	26	18	45	23	34	43	43	43	46	42	44
MXAN_RS09495	hypothetical protein	2294761	2295012	+	16	11	13.5	13	7	10	7	3	5	9	11	10	40	37	38.5	31	25	28	31	22	26.5
MXAN_RS09500	NUDIX hydrolase	2295022	2295576	-	26	29	27.5	25	6	15.5	21	19	20	6	26	16	45	34	39.5	47	55	51	52	31	41.5
MXAN_RS09505	hypothetical protein	2295593	2296447	-	71	102	86.5	45	31	38	35	40	37.5	13	63	38	81	59	70	63	82	72.5	77	70	73.5
MXAN_RS09510	hypothetical protein	2296502	2296777	-	22	27	24.5	19	17	18	14	12	13	8	16	12	24	29	26.5	20	26	23	23	24	23.5
MXAN_RS09515	protein-tyrosine-phosphatase	2296785	2298401	-	117	127	122	57	82	69.5	82	76	79	25	96	60.5	99	59	79	91	132	111.5	127	99	113
MXAN_RS09520	hypothetical protein	2298563	2298883	+	14	19	16.5	2	18	10	8	10	9	3	24	13.5	22	10	16	33	18	25.5	12	21	16.5
MXAN_RS09525	hypothetical protein	2298962	2299867	+	101	92	96.5	62	35	48.5	25	34	29.5	22	62	42	65	74	69.5	83	90	86.5	70	78	74
MXAN_RS09530	CoA-binding protein	2299864	2300307	+	70	86	78	30	48	39	22	41	31.5	25	42	33.5	73	51	62	61	74	67.5	55	68	61.5
MXAN_RS09535	peptidase S8	2300379	2302007	-	623	647	635	94	115	104.5	79	92	85.5	48	125	86.5	245	111	178	216	225	220.5	188	182	185
MXAN_RS09540	hypothetical protein	2301991	2302995	+	34	48	41	33	52	42.5	35	35	35	15	45	30	63	34	48.5	67	89	78	83	61	72
MXAN_RS09545	patatin	2302999	2303970	-	36	51	43.5	28	41	34.5	29	39	34	10	53	31.5	66	40	53	70	69	69.5	85	76	80.5
MXAN_RS09550	ArsR family transcriptional regulator	2303987	2304883	+	64	74	69	34	40	37	39	39	39	36	46	41	66	40	53	65	74	69.5	77	73	75
MXAN_RS09555	methionine synthase	2304880	2308395	+	163	167	165	122	129	125.5	110	164	137	68	239	153.5	281	190	235.5	285	348	316.5	276	314	295
MXAN_RS09560	hypothetical protein	2308410	2309165	-	49	44	46.5	23	26	24.5	31	29	30	17	41	29	49	24	36.5	57	64	60.5	44	66	55
MXAN_RS09565	hypothetical protein	2309149	2310240	+	57	76	66.5	53	56	54.5	29	51	40	25	58	41.5	108	52	80	80	109	94.5	119	99	109
MXAN_RS09570	FRG domain-containing protein	2310261	2311130	+	30	39	34.5	35	24	29.5	45	34	39.5	26	44	35	63	38	50.5	64	78	71	88	81	84.5
MXAN_RS09575	hypothetical protein	2311290	2311514	-	6	17	11.5	10	15	12.5	6	16	11	8	18	13	33	17	25	22	18	20	41	39	40
MXAN_RS09580	A/G-specific adenine glycosylase	2311673	2312845	-	38	54	46	38	39	38.5	36	27	31.5	9	58	33.5	51	31	41	73	71	72	78	65	71.5
MXAN_RS09585	short-chain dehydrogenase	2312842	2313669	-	29	36	32.5	31	37	34	38	31	34.5	7	48	27.5	53	38	45.5	46	65	55.5	67	58	62.5
MXAN_RS09590	hypothetical protein	2313766	2314749	+	44	68	56	51	43	47	19	47	33	16	87	51.5	77	38	57.5	58	66	62	99	72	85.5
MXAN_RS09595	tRNA threonylcarbamoyladenosine dehydratase	2314754	2315620	-	60	53	56.5	34	38	36	19	33	26	23	50	36.5	40	48	44	46	67	56.5	81	69	75
MXAN_RS09600	TatD family hydrolase	2315649	2316446	-	31	51	41	22	29	25.5	19	23	21	7	49	28	43	23	33	52	59	55.5	49	48	48.5
MXAN_RS09605	hypothetical protein	2316567	2318060	+	110	144	127	189	162	175.5	393	366	379.5	564	758	661	1120	596	858	595	520	557.5	848	797	822.5
MXAN_RS09610	hypothetical protein	2318223	2318474	+	55	52	53.5	45	33	39	50	41	45.5	16	41	28.5	107	77	92	91	82	86.5	78	88	83
MXAN_RS09615	hypothetical protein	2318507	2318749	-	38	29	33.5	56	35	45.5	59	59	59	23	49	36	125	81	103	108	80	94	89	91	90
MXAN_RS09620	zinc ribbon domain-containing protein	2319139	2320221	+	50	63	56.5	45	39	42	42	34	38	16	64	40	83	45	64	72	65	68.5	87	78	82.5
MXAN_RS09625	hypothetical protein	2320235	2321197	+	86	71	78.5	43	51	47	44	42	43	28	68	48	83	56	69.5	99	93	96	78	86	82
MXAN_RS09630	maf-like protein	2321219	2321791	-	37	40	38.5	16	21	18.5	28	17	22.5	15	29	22	31	25	28	49	46	47.5	57	44	50.5
MXAN_RS09635	hypothetical protein	2321904	2323136	+	57	79	68	57	43	50	27	33	30	15	58	36.5	74	43	58.5	60	81	70.5	114	87	100.5
MXAN_RS09640	SAM-dependent methyltransferase	2323142	2324329	+	63	69	66	37	39	38	26	33	29.5	20	74	47	83	55	69	75	73	74	79	98	88.5
MXAN_RS09645	hypothetical protein	2324350	2324844	-	48	42	45	19	18	18.5	26	28	27	14	42	28	46	23	34.5	53	56	54.5	58	61	59.5
MXAN_RS09650	hypothetical protein	2324864	2325346	-	58	76	67	21	20	20.5	34	11	22.5	18	23	20.5	31	15	23	28	51	39.5	47	50	48.5
MXAN_RS09655	helicase UvrD	2325474	2327549	+	149	123	136	81	63	72	69	65	67	17	124	70.5	120	73	96.5	128	120	124	160	117	138.5
MXAN_RS09660	50S ribosomal protein L13	2327764	2328210	+	903	1088	995.5	361	296	328.5	1371	1382	1376.5	889	1583	1236	1004	594	799	1042	1109	1075.5	1170	755	962.5
MXAN_RS09665	30S ribosomal protein S9	2328225	2328626	+	338	371	354.5	165	136	150.5	429	402	415.5	275	634	454.5	459	310	384.5	532	505	518.5	630	411	520.5
MXAN_RS09670	twitching motility protein PilT	2328760	2330166	+	205	209	207	123	145	134	109	172	140.5	70	135	102.5	196	95	145.5	179	182	180.5	158	148	153
MXAN_RS09675	hypothetical protein	2330215	2330970	-	54	61	57.5	49	44	46.5	63	46	54.5	58	89	73.5	124	74	99	98	92	95	87	99	93
MXAN_RS09680	RecX family transcriptional regulator	2330988	2331494	+	26	20	23	11	13	12	15	13	14	7	17	12	35	16	25.5	26	37	31.5	43	38	40.5
MXAN_RS09685	competence protein ComL	2331505	2332281	+	126	100	113	42	39	40.5	54	40	47	36	90	63	99	57	78	76	92	84	97	78	87.5
MXAN_RS09690	hypothetical protein	2332278	2332982	+	34	34	34	17	31	24	21	19	20	11	30	20.5	74	28	51	46	47	46.5	64	43	53.5
MXAN_RS09695	hypothetical protein	2333022	2333744	+	162	197	179.5	65	69	67	54	101	77.5	49	83	66	86	49	67.5	83	75	79	85	90	87.5
MXAN_RS09700	hypothetical protein	2333750	2334688	+	205	200	202.5	98	71	84.5	94	116	105	71	112	91.5	113	60	86.5	107	124	115.5	97	129	113
MXAN_RS09705	selenide,water dikinase SelD	2334752	2335810	+	78	94	86	50	38	44	36	58	47	14	71	42.5	85	42	63.5	78	91	84.5	106	72	89
MXAN_RS09710	N-acetylmuramoyl-L-alanine amidase	2335861	2336670	+	43	36	39.5	32	27	29.5	28	24	26	6	40	23	43	24	33.5	43	57	50	46	45	45.5
MXAN_RS09715	ribonuclease PH	2336758	2337471	+	58	80	69	65	45	55	46	55	50.5	24	58	41	109	68	88.5	78	70	74	88	88	88
MXAN_RS09720	non-canonical purine NTP pyrophosphatase	2337468	2338061	+	60	63	61.5	47	33	40	37	37	37	22	40	31	87	56	71.5	70	59	64.5	61	74	67.5
MXAN_RS09725	tRNA-Pro	2338138	2338211	+	3	2	2.5	2	4	3	5	9	7	2	5	3.5	12	4	8	7	9	8	9	10	9.5
MXAN_RS09730	tRNA-Arg	2338248	2338324	+	4	3	3.5	2	9	5.5	6	4	5	0	5	2.5	23	9	16	11	12	11.5	9	14	11.5
MXAN_RS09735	tRNA-His	2338421	2338494	+	5	2	3.5	4	4	4	3	2	2.5	0	3	1.5	6	7	6.5	5	10	7.5	10	13	11.5
MXAN_RS09740	tRNA-Arg	2338518	2338591	+	5	4	4.5	4	2	3	1	3	2	1	5	3	6	3	4.5	7	11	9	8	5	6.5
MXAN_RS09745	recombinase	2338679	2339773	-	55	45	50	32	49	40.5	29	28	28.5	11	57	34	46	33	39.5	53	78	65.5	83	88	85.5
MXAN_RS09750	tRNA-Lys	2340154	2340226	+	5	2	3.5	3	3	3	2	5	3.5	0	2	1	5	3	4	3	8	5.5	8	6	7
MXAN_RS09755	tRNA-Leu	2340331	2340412	+	2	5	3.5	5	1	3	3	3	3	3	4	3.5	12	2	7	10	12	11	4	6	5
MXAN_RS09760	trigger factor	2340519	2341796	+	347	389	368	105	92	98.5	292	196	244	321	502	411.5	620	360	490	440	408	424	412	433	422.5
MXAN_RS09765	ATP-dependent Clp protease proteolytic subunit	2341818	2342438	+	624	671	647.5	317	244	280.5	512	437	474.5	431	668	549.5	717	415	566	515	468	491.5	820	656	738
MXAN_RS09770	ATP-dependent Clp protease ATP-binding subunit ClpX	2342655	2343938	+	798	786	792	717	651	684	683	954	818.5	433	702	567.5	697	308	502.5	628	495	561.5	993	675	834
MXAN_RS09775	peptidase S9	2344229	2346298	+	723	748	735.5	208	219	213.5	319	346	332.5	264	363	313.5	613	309	461	433	423	428	493	465	479
MXAN_RS09780	Lon protease 1	2346497	2348950	+	1688	1780	1734	796	740	768	908	988	948	666	996	831	1280	620	950	838	818	828	1005	985	995
MXAN_RS09785	peptide ABC transporter substrate-binding protein	2349088	2350785	+	74	93	83.5	54	43	48.5	46	46	46	17	68	42.5	84	41	62.5	111	122	116.5	131	122	126.5
MXAN_RS09790	peptide ABC transporter permease	2350871	2351755	+	38	38	38	34	24	29	24	15	19.5	8	50	29	37	28	32.5	59	66	62.5	87	54	70.5
MXAN_RS09795	peptide ABC transporter permease	2351752	2352564	+	30	36	33	36	34	35	23	16	19.5	18	41	29.5	37	32	34.5	44	42	43	60	47	53.5
MXAN_RS09800	response regulator	2352669	2353130	+	24	19	21.5	18	10	14	12	13	12.5	3	28	15.5	20	17	18.5	29	25	27	38	23	30.5
MXAN_RS09805	hypothetical protein	2353203	2353748	+	40	46	43	19	18	18.5	19	12	15.5	8	35	21.5	47	17	32	42	36	39	63	39	51
MXAN_RS09810	BolA family transcriptional regulator	2353748	2354005	+	148	153	150.5	43	29	36	38	56	47	57	62	59.5	108	56	82	91	83	87	54	89	71.5
MXAN_RS09815	monothiol glutaredoxin, Grx4 family	2354020	2354340	+	426	424	425	41	53	47	152	117	134.5	85	133	109	228	107	167.5	192	187	189.5	133	161	147
MXAN_RS09820	hypothetical protein	2354433	2355833	+	109	102	105.5	71	74	72.5	63	60	61.5	23	82	52.5	118	73	95.5	101	117	109	118	99	108.5
MXAN_RS09825	Xaa-Pro aminopeptidase	2355844	2357394	-	442	427	434.5	167	166	166.5	220	280	250	194	257	225.5	354	191	272.5	258	246	252	287	318	302.5
MXAN_RS09830	16S rRNA (uracil(1498)-N(3))-methyltransferase	2357420	2358184	-	31	33	32	30	30	30	16	24	20	8	46	27	50	18	34	41	59	50	40	44	42
MXAN_RS09835	DTW domain-containing protein	2358345	2359535	+	45	48	46.5	46	30	38	32	29	30.5	21	61	41	62	35	48.5	80	95	87.5	91	70	80.5
MXAN_RS09840	hypothetical protein	2359606	2361351	-	74	79	76.5	45	61	53	29	39	34	22	97	59.5	103	56	79.5	83	117	100	131	124	127.5
MXAN_RS09845	RNA polymerase sigma factor	2361272	2361940	-	28	34	31	27	21	24	20	34	27	8	44	26	43	31	37	48	55	51.5	46	47	46.5
MXAN_RS09850	Cys-rich repeat-containing protein	2362174	2363361	+	115	140	127.5	150	166	158	238	236	237	300	360	330	839	464	651.5	583	441	512	650	508	579
MXAN_RS09855	oxidoreductase	2363380	2364408	-	56	46	51	52	46	49	41	22	31.5	27	65	46	109	64	86.5	89	93	91	126	114	120
MXAN_RS09860	DNA polymerase	2364365	2365051	+	30	30	30	22	20	21	19	14	16.5	11	43	27	47	24	35.5	41	51	46	75	43	59
MXAN_RS09865	enoyl-CoA hydratase	2365107	2365868	+	38	40	39	38	25	31.5	16	23	19.5	15	41	28	56	32	44	59	59	59	68	45	56.5
MXAN_RS09870	cystathionine beta-lyase	2365915	2367060	+	284	283	283.5	234	217	225.5	320	318	319	236	425	330.5	505	246	375.5	365	266	315.5	352	332	342
MXAN_RS09875	hypothetical protein	2367209	2367631	+	153	194	173.5	60	66	63	110	136	123	39	97	68	63	48	55.5	75	81	78	57	61	59
MXAN_RS09880	hypothetical protein	2367739	2368737	+	420	476	448	157	175	166	195	241	218	96	154	125	225	116	170.5	217	185	201	179	144	161.5
MXAN_RS09885	hypothetical protein	2368745	2369284	+	75	72	73.5	28	24	26	26	45	35.5	12	34	23	60	25	42.5	48	50	49	44	37	40.5
MXAN_RS09890	MaoC family dehydratase	2369295	2369735	+	30	23	26.5	16	12	14	18	12	15	6	28	17	30	16	23	18	43	30.5	44	34	39
MXAN_RS09895	pyridoxal-5'-phosphate-dependent protein subunit beta	2369811	2371178	-	287	342	314.5	136	121	128.5	247	185	216	230	313	271.5	400	205	302.5	276	266	271	286	273	279.5
MXAN_RS09900	aminoglycoside phosphotransferase	2371469	2372509	+	145	174	159.5	67	73	70	94	82	88	65	108	86.5	108	49	78.5	109	102	105.5	103	118	110.5
MXAN_RS09905	nucleotidyltransferase	2372511	2373539	+	74	60	67	44	38	41	34	36	35	19	71	45	60	39	49.5	78	73	75.5	77	63	70
MXAN_RS09910	protein-serine/threonine phosphatase	2373550	2374314	-	74	97	85.5	63	29	46	70	55	62.5	16	77	46.5	73	47	60	62	114	88	71	63	67
MXAN_RS09915	hypothetical protein	2374434	2374790	-	21	26	23.5	22	14	18	16	15	15.5	10	28	19	35	20	27.5	29	21	25	30	28	29
MXAN_RS09920	tRNA (cytosine(34)-2'-O)-methyltransferase TrmL	2374808	2375311	+	20	31	25.5	21	19	20	13	10	11.5	12	32	22	31	20	25.5	33	36	34.5	34	33	33.5
MXAN_RS09925	hypothetical protein	2376142	2376432	+	15	19	17	9	16	12.5	7	6	6.5	6	15	10.5	22	14	18	13	23	18	16	24	20
MXAN_RS36285	hypothetical protein	2376429	2376965	-	45	41	43	18	27	22.5	20	15	17.5	9	17	13	33	21	27	38	26	32	44	28	36
MXAN_RS36290	hypothetical protein	2377042	2377275	+	12	17	14.5	7	9	8	4	12	8	4	11	7.5	21	17	19	18	15	16.5	23	15	19
MXAN_RS36295	hypothetical protein	2377272	2377862	-	43	67	55	24	28	26	17	31	24	11	44	27.5	47	37	42	42	40	41	31	40	35.5
MXAN_RS09935	hypothetical protein	2378062	2378259	+	30	26	28	17	16	16.5	18	17	17.5	5	13	9	22	16	19	15	22	18.5	21	13	17
MXAN_RS09940	hypothetical protein	2378256	2379053	-	50	38	44	39	25	32	27	32	29.5	15	45	30	56	43	49.5	43	62	52.5	67	48	57.5
MXAN_RS09945	molecular chaperone DnaJ	2379057	2380694	+	172	157	164.5	90	112	101	74	87	80.5	41	116	78.5	116	71	93.5	117	159	138	140	134	137
MXAN_RS09950	transcriptional regulator	2380895	2383678	+	212	242	227	133	118	125.5	125	134	129.5	67	201	134	229	140	184.5	179	234	206.5	239	214	226.5
MXAN_RS09955	tRNA N6-adenosine(37)-threonylcarbamoyltransferase complex transferase subunit TsaD	2383728	2384723	+	65	75	70	36	41	38.5	26	28	27	16	61	38.5	67	49	58	74	72	73	93	69	81
MXAN_RS09960	ribosomal RNA small subunit methyltransferase A	2384738	2385589	+	50	73	61.5	39	24	31.5	33	28	30.5	20	62	41	78	43	60.5	75	79	77	91	71	81
MXAN_RS09965	hypothetical protein	2385597	2385875	-	20	21	20.5	10	10	10	5	9	7	10	10	10	13	5	9	12	30	21	10	30	20
MXAN_RS09970	deoxyadenosine kinase	2386086	2386730	+	77	122	99.5	12	31	21.5	32	33	32.5	24	48	36	58	45	51.5	83	67	75	40	57	48.5
MXAN_RS09975	3-methyl-2-oxobutanoate hydroxymethyltransferase	2386895	2387812	+	164	145	154.5	159	168	163.5	89	104	96.5	99	149	124	275	130	202.5	263	193	228	229	281	255
MXAN_RS09980	pantoate--beta-alanine ligase	2387815	2388693	+	73	61	67	49	64	56.5	42	43	42.5	35	55	45	108	78	93	118	94	106	123	137	130
MXAN_RS09985	SsrA-binding protein	2388690	2389178	+	224	167	195.5	59	70	64.5	86	118	102	72	115	93.5	154	89	121.5	138	181	159.5	218	209	213.5
[truncated: 5,250 more rows]
