# Supplementary material for: Transcriptome dynamics of the Myxococcus xanthus multicellular developmental program
Source: eLife. 2019 Oct 14;8:e50374. doi: 10.7554/eLife.50374 (PMC6791715; doi:10.7554/eLife.50374)
Supplement: Table 1—source data 2. — RPKM values reported here were calculated from the total number of non-tRNA/rRNA containing reads. The old (MXAN_) locus tags, new gene identifiers (MXAN_RS), gene name and predicted functions or pathways in which they have been previously implicated are included. The number of missing data points and fold change were used as criteria for the developmental gene analysis. DG or reason that genes were not included in the DGs is indicated. [file elife-50374-table1-data2.xlsx]

## Sheet: Table 1—Source data 2
Table 1—Source data 2. RPKM values of the developmental time course and correlation scores. RPKM values reported here were calculated from the total number of non-tRNA/rRNA containing reads. The old (MXAN_) locus tags, new gene identifiers (MXAN_RS), gene name and predicted functions or pathways in which they have been previously implicated are included. The number of missing data points and fold…
new_nomenclature	old_nomenclature	PRODUCT	START	END	strand	RPKM_ 0_1	RPKM_6_1	RPKM_12_1	RPKM_24_1	RPKM_48_1	RPKM_72_1	RPKM_96_1	RPKM_0_2	RPKM_6_2	RPKM_12_2	RPKM_24_2	RPKM_48_2	RPKM_72_2	RPKM_96_2	Correlation	#missing data points	Fold change	DG or reason for fail
MXAN_RS00015	MXAN_0001		87	1439	forward	63.8608	78.9626	80.3647	ND	59.9126	66.8605	68.0822	54.4463	61.238	83.655	73.6472	76.931	74.1776	71.5225	X	1	1.53647	fail data points
MXAN_RS00020	MXAN_0002	hypothetical protein 1519:3420	1519	3420	forward	30.8667	40.6411	34.9659	ND	36.523	55.7169	71.3336	39.1301	46.6637	30.9874	55.7215	50.0239	56.6274	64.6536	X	1	2.31102	fail data points
MXAN_RS00025	MXAN_0003	inosine-5-monophosphate dehydrogenase 3553:3990	3553	3990	reverse	53.7095	ND	ND	ND	61.7863	71.041	97.7944	86.8833	ND	ND	ND	ND	82.1119	ND	X	8	1.8208	fail data points
MXAN_RS00030	MXAN_0004	hypothetical protein 4009:4620	4009	4620	reverse	49.3896	ND	ND	ND	54.2916	49.3156	64.5643	38.0454	ND	ND	62.4117	ND	61.7398	59.1636	X	6	1.69703	fail data points
MXAN_RS00035	MXAN_0005	hypothetical protein 4634:5485	4634	5485	reverse	33.4906	47.8689	ND	ND	39.8868	50.4289	74.3624	30.0474	55.5943	ND	52.2787	ND	71.3571	69.0271	X	4	2.47484	fail data points
MXAN_RS00040	///	peptidase M16 5632:7044	5632	7044	forward	102.11	106.447	99.5821	115.009	128.392	115.106	120.484	87.8025	95.2833	109.303	154.539	128.382	113.38	117.126	0.58593	0	1.76007	fail correlation
MXAN_RS00045	///	peptidase M16 7044:8561	7044	8561	forward	69.0714	89.8195	69.9384	74.4118	103.232	86.072	100.767	63.8478	77.9676	73.0028	80.3003	115.578	93.4024	92.3383	0.846759	0	1.81021	constitutive
MXAN_RS00050	MXAN_0008	hypothetical protein 8667:8975	8667	8975	reverse	ND	ND	ND	ND	ND	ND	74.7136	ND	ND	ND	ND	ND	ND	ND	X	13	ND	fail data points
MXAN_RS00055	MXAN_0009	MFS transporter 9261:10496	9261	10496	reverse	50.2272	35.2598	34.1563	ND	42.4764	57.6685	63.2192	49.5658	55.0682	24.803	53.1777	42.1096	61.0899	58.5408	X	1	2.54886	fail data points
MXAN_RS00060	MXAN_0010	capsular polysaccharide biosynthesis protein CapA 10660:12276	10660	12276	reverse	72.102	104.31	67.2359	56.3727	69.6975	57.0678	76.2855	64.2518	101.553	51.0333	77.3474	86.4303	80.2787	69.9044	0.515136	0	2.04395	fail correlation
MXAN_RS00065	MXAN_0012	DoxD-like family protein 12409:12915	12409	12915	reverse	ND	ND	ND	ND	ND	ND	68.2167	ND	ND	ND	62.8023	ND	61.8232	ND	X	11	1.10342	fail data points
MXAN_RS00070	MXAN_0013	hypothetical protein 13054:14049	13054	14049	forward	53.0752	47.9999	59.096	ND	48.07	65.1548	64.4264	38.9376	62.4074	35.5218	64.9399	40.32	62.8794	69.0281	X	1	1.94326	fail data points
MXAN_RS00075	MXAN_0014	SAM-dependent methyltransferase 14066:14845	14066	14845	reverse	35.51	52.2932	49.2274	ND	44.5636	52.7456	64.3553	43.766	58.8348	ND	50.3117	ND	77.9524	37.1234	X	3	2.19522	fail data points
MXAN_RS00080	MXAN_0015	transcriptional regulator 15080:16390	15080	16390	forward	50.551	51.4701	33.1765	ND	46.5223	54.3669	66.5008	41.4046	62.0728	29.6784	50.9418	65.7865	56.1877	48.2906	X	1	2.24072	fail data points
MXAN_RS00085	MXAN_0016	esterase 16412:18307	16412	18307	reverse	39.369	53.3713	39.1239	ND	41.9308	47.7021	68.0899	51.112	41.3501	33.5723	45.2773	50.1823	62.1475	52.4589	X	1	2.02815	fail data points
MXAN_RS00090	MXAN_0017	glutathione synthase 18526:19494	18526	19494	reverse	49.3598	55.1433	60.7443	ND	62.162	55.6529	63.6763	68.8406	67.2028	46.2493	56.9027	64.4694	76.9897	60.6839	X	1	1.66467	fail data points
MXAN_RS00095	MXAN_0018	serine/threonine protein kinase 19574:21268	19574	21268	reverse	49.4835	62.1917	56.5941	50.2698	50.5493	71.6885	68.4066	56.7192	55.8569	53.5519	60.6545	64.908	71.6941	74.6879	0.631303	0	1.50935	fail correlation
MXAN_RS00100	///	hypothetical protein 21644:21940	21644	21940	reverse	ND	ND	ND	ND	99.037	107.966	94.4016	ND	ND	ND	ND	ND	80.8173	ND	X	10	1.33593	fail data points
MXAN_RS00105	///	hypothetical protein 21970:22266	21970	22266	reverse	ND	ND	ND	ND	169.405	141.898	127.72	ND	ND	ND	ND	ND	105.684	ND	X	10	1.60294	fail data points
MXAN_RS00110	MXAN_0019	tenascin-X 22471:24672	22471	24672	forward	38.8467	51.0569	37.75	38.6902	62.3886	65.1315	85.5082	39.0773	55.753	34.2576	60.6395	73.5845	65.212	69.8015	0.756355	0	2.49603	10
MXAN_RS00115	MXAN_0020	hypothetical protein 24666:25397	24666	25397	reverse	44.722	ND	ND	ND	41.1579	64.9527	70.8297	31.7999	56.6305	ND	60.8607	ND	56.6393	61.8142	X	5	2.22736	fail data points
MXAN_RS00120	MXAN_0021	hypothetical protein 25822:27285	25822	27285	reverse	44.1185	46.0873	38.4443	ND	44.2936	56.1707	57.8609	47.6672	68.7186	46.7069	67.3354	46.719	57.2295	58.6834	X	1	1.78749	fail data points
MXAN_RS00125	MXAN_0022	hypothetical protein 27440:28207	27440	28207	reverse	103.825	184.974	138.327	100.698	136.788	82.142	110.366	84.8605	146.497	130.563	122.914	110.423	82.7707	107.221	0.824584	0	2.25188	4
MXAN_RS00130	MXAN_0023	serine/threonine protein kinase 28264:31128	28264	31128	reverse	45.9516	76.0227	52.2199	35.2655	56.2962	59.2995	66.0005	52.7574	85.6929	59.2361	61.396	54.4749	62.6447	59.3226	0.646635	0	2.42994	fail correlation
MXAN_RS00135	MXAN_0024	ribonuclease R 31391:33286	31391	33286	forward	43.3502	60.784	37.7748	42.8477	50.4798	67.4575	69.391	46.6141	69.437	40.4112	70.9904	62.7279	81.083	74.3962	0.805892	0	2.14649	10
MXAN_RS00140	MXAN_0025	hypothetical protein 33315:33941	33315	33941	forward	104.447	65.0741	67.385	ND	77.6375	94.8092	89.2744	92.8344	77.938	58.3424	86.298	73.5812	99.9441	86.6189	X	1	1.79023	fail data points
MXAN_RS00145	MXAN_0026	hypothetical protein 33951:34370	33951	34370	forward	96.0288	ND	ND	ND	64.4406	98.064	90.2269	90.6158	ND	ND	96.0671	ND	96.6188	69.0195	X	6	1.52177	fail data points
MXAN_RS00150	MXAN_0027	hypothetical protein 34381:35274	34381	35274	reverse	50.6893	73.9318	40.0802	ND	48.3774	57.2595	66.2633	59.0037	54.6352	36.9406	74.7298	51.581	60.7888	74.8886	X	1	2.02727	fail data points
MXAN_RS00155	MXAN_0028	hypothetical protein 35219:35713	35219	35713	reverse	ND	ND	ND	ND	42.1641	60.9956	64.8828	40.782	ND	ND	60.0394	ND	65.1874	49.3938	X	7	1.59844	fail data points
MXAN_RS00160	MXAN_0029	hypothetical protein 35989:38070	35989	38070	forward	52.3655	99.227	71.254	80.8908	98.9794	96.0911	100.707	58.0864	76.7294	66.8047	72.7895	115.671	91.9632	105.529	0.811649	0	2.20891	8
MXAN_RS00165	MXAN_0030	hypothetical protein 38087:39049	38087	39049	reverse	67.0949	75.9299	63.7807	98.814	77.7861	87.3221	99.1003	69.27	76.8431	73.4807	96.8975	74.1389	110.944	68.5778	0.423635	0	1.73947	fail correlation
MXAN_RS00170	MXAN_0031	hypothetical protein 39368:39937	39368	39937	forward	54.5084	74.0617	74.1353	ND	90.8381	102.702	124.216	39.4919	ND	76.6102	91.2197	91.3978	75.9991	79.4133	X	2	3.14536	fail data points
MXAN_RS00175	MXAN_0032	hypothetical protein 39934:40524	39934	40524	forward	59.6721	97.615	ND	ND	88.9124	63.4517	108.651	57.786	65.1525	63.8992	77.2007	103.255	98.2452	87.3089	X	2	1.88024	fail data points
MXAN_RS00180	MXAN_0033	hypothetical protein 40722:41213	40722	41213	forward	44.388	ND	ND	ND	84.8433	91.1226	87.039	52.078	ND	ND	64.7209	ND	52.4686	82.826	X	6	2.05286	fail data points
MXAN_RS00185	MXAN_0034	haloacid dehalogenase 41220:41990	41220	41990	reverse	57.6978	58.3773	64.7437	ND	64.1202	45.0613	77.9156	38.2397	55.6823	52.0218	92.1699	71.3988	59.7451	95.067	X	1	2.48608	fail data points
MXAN_RS00190	MXAN_0035	sulfonate ABC transporter substrate-binding protein 42049:43059	42049	43059	reverse	ND	41.7239	ND	ND	61.1046	65.9953	67.5381	28.3859	49.77	ND	49.2926	45.6058	79.2539	71.5821	X	4	2.79202	fail data points
MXAN_RS00195	MXAN_0036	sulfate ABC transporter permease 43139:43900	43139	43900	reverse	31.9439	ND	ND	ND	38.5216	33.5958	65.8775	28.5099	ND	ND	38.9743	54.6705	64.0787	49.877	X	5	2.31069	fail data points
MXAN_RS00200	MXAN_0037	ABC transporter 43910:44809	43910	44809	reverse	32.6349	ND	ND	ND	40.3314	50.7834	58.5076	32.7526	57.5597	ND	49.4874	ND	50.1486	56.2942	X	5	1.79279	fail data points
MXAN_RS00205	MXAN_0038	hypothetical protein 45008:45361	45008	45361	forward	ND	ND	ND	ND	ND	80.186	86.1429	ND	ND	ND	78.0196	ND	ND	71.6835	X	10	1.20171	fail data points
MXAN_RS00210	MXAN_0039	hypothetical protein 45388:46008	45388	46008	reverse	40.5605	ND	ND	ND	49.7707	53.0179	76.8827	48.741	ND	ND	46.1293	ND	72.7155	49.559	X	6	1.8955	fail data points
MXAN_RS00215	MXAN_0040	glucose dehydrogenase 46167:47252	46167	47252	forward	38.6291	34.9558	50.6596	ND	65.4129	74.0567	74.2316	33.5653	46.3297	32.5753	63.4583	87.6456	55.1196	76.6291	X	1	2.69055	fail data points
MXAN_RS00220	MXAN_0041	glycosyl hydrolase family 15 47274:49139	47274	49139	forward	31.013	42.932	37.0116	50.97	60.392	60.7092	91.6593	31.576	60.2483	24.6367	73.2683	81.2645	75.9739	82.377	0.793678	0	3.72044	8
MXAN_RS00225	MXAN_0042	hypothetical protein 49156:51831	49156	51831	reverse	30.7098	47.2611	35.8394	27.3924	43.547	60.4172	61.7539	32.4426	52.5061	36.115	55.4382	52.7691	62.5994	62.1627	0.705955	0	2.28528	10
MXAN_RS00230	MXAN_0043	hypothetical protein 51872:53212	51872	53212	reverse	46.2915	79.6698	45.7889	38.4256	50.0864	53.1497	68.6919	48.5732	51.8565	36.9268	60.8683	55.4428	61.1094	59.349	0.118323	0	2.1575	fail correlation
MXAN_RS00235	MXAN_0044	hypothetical protein 53209:53673	53209	53673	reverse	164.398	105.958	126.725	ND	88.1178	82.65	131.071	135.266	152.944	96.4857	77.6186	86.4621	83.2826	118.808	X	1	2.11803	fail data points
MXAN_RS00240	MXAN_0045	hypothetical protein 53785:54915	53785	54915	forward	36.3489	47.2378	45.2486	ND	34.8175	68.6834	61.8205	52.1143	48.4098	38.5763	63.7434	60.4866	70.8376	51.1843	X	1	2.03454	fail data points
MXAN_RS00245	MXAN_0046	hypothetical protein 54872:55456	54872	55456	reverse	61.7205	ND	65.6647	ND	64.7275	75.0481	104.138	71.6478	ND	56.4862	83.4353	73.7845	89.8018	66.5413	X	3	1.84361	fail data points
MXAN_RS00250	MXAN_0047	hypothetical protein 55489:56160	55489	56160	reverse	67.4598	ND	ND	ND	85.0775	83.0077	86.9617	54.2747	61.6944	64.9645	91.561	104.077	75.4159	68.6884	X	3	1.9176	fail data points
MXAN_RS00255	MXAN_0048	hypothetical protein 56126:56482	56126	56482	reverse	ND	ND	ND	ND	95.3473	71.8157	90.0341	56.5907	ND	86.044	101.166	ND	144.731	81.2336	X	6	2.5575	fail data points
MXAN_RS00260	MXAN_0049	hypothetical protein 56489:57073	56489	57073	reverse	86.1217	76.9701	116.008	ND	121.529	121.953	137.913	107.472	113.923	131.129	159.615	117.037	148.094	162.485	X	1	2.11101	fail data points
MXAN_RS00265	MXAN_0050	hypothetical protein 57099:57983	57099	57983	reverse	97.6695	100.109	107.005	62.7275	90.7584	119.817	106.915	105.184	85.2958	117.281	122.223	122.702	118.652	100.187	-0.270258	0	1.9561	fail correlation
MXAN_RS00270	MXAN_0051	hypothetical protein 58046:58831	58046	58831	forward	29.8994	48.3146	ND	ND	47.1712	60.4846	51.3002	45.4057	ND	ND	43.1803	58.6775	60.9476	59.8645	X	4	2.03842	fail data points
MXAN_RS00275	MXAN_0052	hypothetical protein 58837:59880	58837	59880	reverse	35.3625	39.057	ND	ND	51.7749	67.409	58.3095	37.1456	38.2727	37.2758	63.9825	52.7105	58.2214	62.3855	X	2	1.90623	fail data points
MXAN_RS00280	MXAN_0053	hypothetical protein 59886:60509	59886	60509	forward	49.7838	ND	ND	ND	55.7224	70.3501	67.2782	41.0438	71.194	ND	61.2096	ND	79.7496	50.771	X	5	1.94304	fail data points
MXAN_RS00285	MXAN_0054	hypothetical protein 60556:60996	60556	60996	reverse	80.0149	130.893	197.551	175.535	91.1709	85.0829	192.387	70.4416	144.486	227.595	139.631	145.21	102.463	119.127	0.639636	0	3.23098	fail correlation
MXAN_RS00290	MXAN_0055	hypothetical protein 61150:62271	61150	62271	forward	30.6586	ND	29.6477	ND	51.6132	47.2426	60.8506	33.1786	59.3495	34.6821	53.861	41.09	68.944	58.0447	X	2	2.32544	fail data points
MXAN_RS00295	MXAN_0056	RNA degradosome polyphosphate kinase 62304:64466	62304	64466	reverse	53.1177	62.3735	43.7521	54.0442	67.4391	72.219	95.0335	50.8926	73.8547	43.0495	67.1228	93.468	83.8365	86.1087	0.783363	0	2.20754	10
MXAN_RS00300	MXAN_0057	hypothetical protein 64622:65146	64622	65146	forward	76.7864	107.229	104.896	ND	76.5557	116.749	127.042	78.373	126.967	65.2024	92.989	90.7399	84.2816	72.4359	X	1	1.94842	fail data points
MXAN_RS00305	MXAN_0058	hypothetical protein 65246:65800	65246	65800	forward	40.8534	ND	ND	ND	43.1676	56.0377	69.7237	46.1558	ND	ND	68.8332	72.4159	73.0745	57.0945	X	5	1.7887	fail data points
MXAN_RS00310	MXAN_0059	hypothetical protein 65872:68061	65872	68061	reverse	30.2521	47.4866	43.7964	24.427	40.1758	48.3864	66.8292	31.858	49.98	28.5251	45.487	40.7273	64.3085	50.7803	0.419441	0	2.73587	fail correlation
MXAN_RS00315	MXAN_0060	histidine kinase 68306:70582	68306	70582	forward	37.5666	41.3511	33.6979	36.5451	49.8254	57.7699	67.5245	38.1301	45.4711	36.7522	62.3645	73.771	71.5523	65.1189	0.694109	0	2.18919	fail correlation
MXAN_RS00320	MXAN_0061	MBL fold metallo-hydrolase 70592:71488	70592	71488	reverse	41.1641	47.0325	ND	ND	43.0494	65.2204	60.538	40.6454	47.852	38.1318	52.0175	49.75	69.8271	59.5086	X	2	1.8312	fail data points
MXAN_RS00325	MXAN_0062	mannose-6-phosphate isomerase 71629:72132	71629	72132	reverse	63.3271	97.7428	124.524	ND	107.358	105.286	151.952	63.1594	105.814	119.454	117.93	127.022	173.771	113.19	X	1	2.75132	fail data points
MXAN_RS00330	MXAN_0063	cell division protein FtsY 72317:73297	72317	73297	reverse	51.3215	77.402	40.4351	ND	44.0826	58.6983	65.4125	51.3936	55.8194	36.0655	64.853	45.4857	90.1297	64.5517	X	1	2.49905	fail data points
MXAN_RS00335	MXAN_0064	RNA-splicing ligase RtcB 73389:74741	73389	74741	reverse	52.0807	42.5983	52.0007	55.6621	64.4774	74.2895	66.2586	55.5926	49.2091	40.9561	70.5133	78.03	78.9413	74.8647	0.839278	0	1.92746	constitutive
MXAN_RS00340	MXAN_0065	hypothetical protein 75019:75351	75019	75351	forward	ND	ND	ND	ND	339.25	154.014	292.103	ND	ND	ND	102.098	572.864	146.879	166.046	X	7	5.61093	fail data points
MXAN_RS00345	MXAN_0068	transcriptional regulator 75669:76625	75669	76625	forward	40.3343	42.6113	41.4502	ND	46.8032	53.4862	73.0724	35.6629	58.7673	ND	50.9689	69.9414	58.7077	65.2269	X	2	2.04898	fail data points
MXAN_RS00350	MXAN_0069	hypothetical protein 76736:77047	76736	77047	forward	159.025	ND	139.747	ND	91.7797	91.0149	134.773	189.354	123.601	121.223	ND	ND	139.047	119.14	X	4	2.08047	fail data points
MXAN_RS00355	MXAN_0070	serine/threonine protein kinase 78128:79564	78128	79564	forward	40.8618	49.8885	32.0458	ND	52.1102	56.5909	64.0997	44.7863	45.301	26.2538	50.1602	49.6668	65.3535	56.6401	X	1	2.48929	fail data points
MXAN_RS00360	MXAN_0071	hypothetical protein 79567:80331	79567	80331	reverse	29.6241	ND	ND	ND	41.3996	56.1715	57.0131	43.6111	ND	ND	54.0725	ND	85.5043	53.2298	X	6	2.88631	fail data points
MXAN_RS00365	MXAN_0072	thioesterase 80456:80920	80456	80920	reverse	101.168	ND	ND	ND	59.8536	70.8428	ND	68.468	89.2175	71.0947	84.4673	ND	63.4534	70.1165	X	5	1.69026	fail data points
MXAN_RS00370	MXAN_0073	thioesterase 80917:81369	80917	81369	reverse	ND	ND	84.8411	ND	75.0965	90.9045	94.549	54.8572	85.0442	88.6212	60.9312	ND	56.9957	ND	X	5	1.72355	fail data points
MXAN_RS00375	MXAN_0074	hypothetical protein 81438:82439	81438	82439	reverse	52.7571	181.026	127.7	138.489	101.729	125.88	133.007	55.734	134.406	130.643	95.2387	105.391	92.8346	108.338	0.829768	0	3.43131	4
MXAN_RS00380	MXAN_0075	amidohydrolase 82600:86007	82600	86007	forward	80.2084	58.5465	40.1453	22.6697	48.456	63.2486	61.9945	71.6408	55.1114	32.5052	66.8454	56.6958	73.1846	63.9264	0.401249	0	3.53814	fail correlation
MXAN_RS00385	MXAN_0076	appr-1-p processing domain-containing protein 86056:86520	86056	86520	forward	ND	ND	ND	ND	ND	ND	53.1368	43.4187	ND	ND	73.0528	ND	73.368	56.4827	X	9	1.68978	fail data points
MXAN_RS00390	MXAN_0077	hypothetical protein 86696:87862	86696	87862	forward	37.3834	51.803	28.5035	ND	48.9597	66.5628	62.7312	47.8471	53.255	ND	55.4161	44.6015	56.8142	68.2056	X	2	2.39288	fail data points
MXAN_RS00395	MXAN_0078	2,4-dienoyl-CoA reductase 87914:88792	87914	88792	reverse	29.5966	43.197	ND	ND	46.5679	65.5175	44.9303	31.7709	ND	40.2554	55.4968	ND	55.5398	57.6407	X	4	2.21369	fail data points
MXAN_RS00400	MXAN_0079	TetR family transcriptional regulator 88836:89504	88836	89504	reverse	42.6655	ND	ND	ND	53.1235	56.0427	88.5826	39.4389	ND	ND	57.0862	ND	70.2452	68.9969	X	6	2.24607	fail data points
MXAN_RS00405	MXAN_0080	exopolyphosphatase 89570:91279	89570	91279	forward	33.844	55.0703	44.1299	ND	47.8486	45.4138	59.1501	33.0981	64.0176	23.4387	63.8411	55.6439	61.3742	56.5819	X	1	2.73128	fail data points
MXAN_RS00410	MXAN_0081	acetyl-CoA carboxylase carboxyltransferase subunit 91284:92900	91284	92900	forward	35.2729	58.2396	58.5347	34.3138	46.3059	57.0678	64.5884	44.1132	60.3827	34.9943	70.137	44.1346	62.0595	50.3311	-0.189581	0	2.04399	fail correlation
MXAN_RS00415	MXAN_0082	3-methylcrotonyl-CoA carboxylase subunit alpha 92915:94909	92915	94909	forward	41.1979	60.584	39.1046	32.7749	46.426	52.6604	68.4188	36.9165	57.8335	30.7238	74.3717	42.4746	61.369	55.7462	0.141062	0	2.42065	fail correlation
MXAN_RS00420	MXAN_0083	hypothetical protein 95005:96057	95005	96057	forward	40.6376	45.3992	40.0979	ND	43.2655	62.4925	79.685	42.7203	75.8906	ND	56.3868	40.9602	75.2152	51.5432	X	2	1.98726	fail data points
MXAN_RS00425	MXAN_0084	hypothetical protein 96070:96987	96070	96987	forward	78.6146	62.8057	69.6986	ND	57.2065	73.6841	77.0764	59.9944	74.1649	64.2389	82.0151	69.6753	83.2782	80.8128	X	1	1.45575	fail data points
MXAN_RS00430	MXAN_0085	hypothetical protein 96996:97583	96996	97583	forward	125.666	122.044	100.171	ND	78.8531	88.6642	88.2053	125.403	105.784	152.536	146.168	86.0638	112.854	132.402	X	1	1.93443	fail data points
MXAN_RS00435	MXAN_0086	hypothetical protein 97598:98335	97598	98335	forward	42.0832	51.4613	ND	ND	40.8228	66.9018	62.4472	38.9006	56.1695	ND	64.677	62.4991	81.1463	77.2518	X	3	2.08599	fail data points
MXAN_RS00440	MXAN_0087	MFS transporter 98351:99553	98351	99553	reverse	42.5402	66.6124	32.9671	ND	45.5679	37.9819	47.8614	39.9677	56.58	31.3648	63.4502	ND	51.2853	59.3961	X	2	2.12379	fail data points
MXAN_RS00445	MXAN_0088	iron oxidase 99616:100686	99616	100686	forward	42.3043	56.4507	41.8126	ND	39.6538	63.148	73.736	36.2083	59.4148	44.0426	65.3379	61.101	62.7714	57.4329	X	1	2.03644	fail data points
MXAN_RS00450	MXAN_0089	glutathione S-transferase 100774:101418	100774	101418	forward	57.2718	63.2553	ND	ND	45.5201	79.3987	80.3983	56.5502	ND	ND	49.3447	ND	68.577	70.1649	X	5	1.76622	fail data points
MXAN_RS00455	MXAN_0090	TetR family transcriptional regulator 101508:102089	101508	102089	forward	54.8254	ND	ND	ND	73.0285	64.4346	84.8726	52.0128	ND	ND	54.6953	74.1655	64.9278	80.884	X	5	1.63176	fail data points
MXAN_RS00460	MXAN_0091	RND transporter 102437:103465	102437	103465	forward	61.9719	62.8564	62.1728	52.0143	55.5321	73.7219	83.9438	53.5164	64.7186	59.5947	96.8589	66.4882	81.4462	69.4496	-0.141285	0	1.86216	fail correlation
MXAN_RS00465	MXAN_0092	multidrug efflux RND transporter permease subunit 103480:106620	103480	106620	forward	36.8403	46.9726	30.9391	23.3359	43.7317	49.7253	71.192	39.4832	44.2597	34.5188	61.7343	48.7402	70.0311	55.2595	0.239842	0	3.05075	fail correlation
MXAN_RS00470	MXAN_0093	hypothetical protein 106672:107040	106672	107040	reverse	145.783	ND	ND	ND	ND	ND	73.6984	178.975	ND	ND	86.3532	ND	ND	63.85	X	9	2.80306	fail data points
MXAN_RS00475	MXAN_0094	amidohydrolase 107033:108109	107033	108109	reverse	264.096	74.4127	62.9632	53.375	73.8466	82.3134	85.5457	237.642	75.5719	43.7971	72.8491	74.5695	105.176	78.9498	0.973932	0	6.02999	1
MXAN_RS00480	MXAN_0095	histidine kinase 108152:110458	108152	110458	reverse	71.2477	51.1687	48.7806	28.3405	37.1338	53.8506	54.885	54.4349	50.6498	37.2959	54.2035	55.4139	65.8336	58.0013	0.0941033	0	2.51399	fail correlation
MXAN_RS00485	MXAN_0096	hypothetical protein 110594:111340	110594	111340	reverse	39.3281	ND	ND	ND	49.6373	52.6309	67.2022	47.7794	79.2741	ND	41.1779	57.7616	69.0672	66.6284	X	4	2.01571	fail data points
MXAN_RS00490	MXAN_0097	phosphatidylinositol kinase 111354:112583	111354	112583	reverse	38.8774	43.4327	43.6838	ND	47.0777	55.7212	70.215	36.5677	52.9311	39.3033	59.4706	53.1962	61.3882	64.7093	X	1	1.92013	fail data points
MXAN_RS00495	MXAN_0098	hypothetical protein 112585:114258	112585	114258	reverse	41.5869	50.3779	20.6296	35.5122	45.1893	61.127	69.7565	47.7049	54.7905	34.5062	58.2501	55.065	58.8451	67.5227	0.865216	0	3.38138	10
MXAN_RS00500	MXAN_0100	peptidase M28 114710:116215	114710	116215	forward	50.6849	81.2021	53.5091	ND	57.4099	80.0846	64.4374	51.4855	53.0478	43.8378	56.3065	65.1609	74.5841	76.2611	X	1	1.85233	fail data points
MXAN_RS00505	MXAN_0101	hypothetical protein 116347:117471	116347	117471	forward	49.9669	52.4889	35.2548	ND	53.5345	69.05	73.8495	35.8475	48.6682	42.9749	53.7172	43.6242	64.6671	63.5179	X	1	2.09473	fail data points
MXAN_RS00515	MXAN_0103	hypothetical protein 118427:118753	118427	118753	forward	195.42	219.754	282.318	321.967	139.618	109.234	148.74	152.119	235.828	242.133	152.716	182.315	149.583	91.4812	0.415408	0	3.51948	fail correlation
MXAN_RS00520	MXAN_0104	aminoglycoside phosphotransferase 118762:119688	118762	119688	reverse	38.9253	57.6444	ND	ND	49.9857	61.1353	74.5522	41.839	67.0576	40.7133	53.764	48.1382	61.6032	62.4604	X	2	1.91527	fail data points
MXAN_RS00525	MXAN_0105	MFS transporter 119698:121449	119698	121449	reverse	36.3833	49.7382	34.3111	ND	38.7706	57.3612	56.7926	30.5341	53.1942	25.5679	57.4702	42.4291	74.6148	50.0635	X	1	2.9183	fail data points
MXAN_RS00530	MXAN_0106	hypothetical protein 121790:123724	121790	123724	forward	22.9717	64.6425	27.7598	31.7437	59.0352	78.3724	68.8416	28.8468	63.45	51.1705	66.8203	88.353	88.487	78.5034	0.815775	0	3.852	10
MXAN_RS00535	MXAN_0107	membrane protein 124014:125240	124014	125240	forward	54.0145	42.3932	42.7481	ND	54.7437	59.5814	55.6391	68.2582	68.7376	29.7899	56.1601	52.1144	72.045	65.6047	X	1	2.41844	fail data points
MXAN_RS00540	MXAN_0108	ABC transporter substrate-binding protein 125260:126480	125260	126480	forward	42.5996	43.7531	32.4807	ND	44.2633	57.6292	68.0383	46.9995	49.686	43.456	56.4363	57.2424	76.9242	62.9644	X	1	2.36831	fail data points
MXAN_RS00545	MXAN_0109	hypothetical protein 126904:127737	126904	127737	reverse	42.2648	43.8443	42.9671	ND	37.9703	52.6148	79.9157	43.7194	ND	ND	40.6921	ND	53.0175	69.4337	X	4	2.10469	fail data points
MXAN_RS00550	MXAN_0110	cardiolipin synthase B 127779:129026	127779	129026	forward	50.4161	55.1969	36.9028	ND	42.0676	41.7369	65.2471	24.8551	45.0533	28.3434	43.322	45.279	76.7343	50.7303	X	1	3.08727	fail data points
MXAN_RS00555	MXAN_0111	hypothetical protein 129078:130409	129078	130409	forward	55.4216	60.1563	66.2666	47.6129	59.1191	63.1133	74.0961	51.2302	66.6474	48.6835	68.4424	73.6793	66.3615	71.293	0.0221447	0	1.55622	fail correlation
MXAN_RS00560	MXAN_0112	acetyltransferase 130502:131032	130502	131032	forward	45.8666	76.8611	ND	ND	59.6779	86.1401	80.6343	48.2458	78.1074	ND	ND	103.73	72.9115	69.9107	X	4	2.26157	fail data points
MXAN_RS00565	MXAN_0113	hypothetical protein 131035:132717	131035	132717	reverse	61.299	121.93	67.6375	80.0637	75.6769	85.2285	81.5986	62.1913	105.479	72.1454	70.5338	105.124	105.026	104.772	0.615288	0	1.98911	fail correlation
MXAN_RS00570	MXAN_0114	transglycosylase 132926:134035	132926	134035	forward	34.7697	ND	40.3422	ND	50.0849	50.2238	76.3305	38.4285	42.6607	28.6833	55.3989	49.5735	58.9047	66.8218	X	2	2.66114	fail data points
MXAN_RS00575	MXAN_0115	hypothetical protein 134069:134875	134069	134875	reverse	125.842	135.939	130.048	85.9974	133.998	107.622	107.065	105.75	148.58	146.171	95.9385	86.6448	148.399	134.549	0.16761	0	1.72772	fail correlation
MXAN_RS00580	MXAN_0116	ATPase AAA 134929:136269	134929	136269	reverse	59.4282	73.38	54.3743	41.3815	47.7836	64.0522	59.4921	61.8729	82.7497	51.8734	63.2398	62.0959	74.1552	62.7211	0.683221	0	1.99968	fail correlation
MXAN_RS00585	MXAN_0117	protein kinase 136328:139102	136328	139102	reverse	42.9098	55.1956	36.8644	34.9818	43.1053	61.5526	61.9202	43.0166	62.3576	36.1002	62.6242	51.4215	75.6225	62.5504	0.680543	0	2.16177	fail correlation
MXAN_RS00590	MXAN_0118	hypothetical protein 139252:139824	139252	139824	reverse	61.5499	ND	ND	ND	52.5986	84.6041	89.0816	65.023	72.3722	78.2681	64.8152	ND	91.6857	80.5768	X	4	1.74312	fail data points
MXAN_RS00595	MXAN_0119	hypothetical protein 139837:141180	139837	141180	reverse	51.8055	60.6648	40.9276	ND	46.528	54.3908	68.5384	61.1578	63.8501	46.494	51.2675	44.2551	75.3598	76.0393	X	1	1.8579	fail data points
MXAN_RS00600	MXAN_0120	hypothetical protein 141430:141840	141430	141840	forward	81.7806	ND	ND	ND	79.0262	64.5841	98.221	100.164	ND	ND	67.173	ND	85.2752	90.3724	X	6	1.55092	fail data points
MXAN_RS00605	MXAN_0121	methylmalonate-semialdehyde dehydrogenase (acylating) 141977:143503	141977	143503	forward	183.47	380.172	247.948	214.132	251.251	263.873	266.589	169.595	368.162	297.237	185.337	249.267	192.335	297.293	0.843846	0	2.24164	3
MXAN_RS00610	MXAN_0122	hypothetical protein 143578:144831	143578	144831	forward	452.241	550.446	529.468	600.6	331.235	310.434	374.522	439.684	551.031	522.782	426.073	275.117	262.144	382.261	0.842009	0	2.29111	5
MXAN_RS00615	MXAN_0123	hypothetical protein 144824:146035	144824	146035	forward	306.643	460.501	344.11	389.211	321.701	324.971	320.324	317.365	329.632	363.852	303.522	377.908	267.437	455.966	-0.225221	0	1.72191	fail correlation
MXAN_RS00620	MXAN_0124	uracil phosphoribosyltransferase 146048:146683	146048	146683	forward	245.535	371.638	310.006	361.773	358.388	277.52	280.852	261.133	351.571	356.225	200.176	306.533	202.851	441.188	-0.00869744	0	2.204	fail correlation
MXAN_RS00625	MXAN_0125	hypothetical protein 146824:147303	146824	147303	forward	166.25	161.292	125.425	124.033	146.559	173.467	168.145	184.413	101.856	167.252	114.993	120.979	90.2787	188.669	0.015413	0	2.08985	fail correlation
MXAN_RS00630	MXAN_0126	metallophosphatase 147385:148707	147385	148707	forward	52.6285	79.692	44.4785	ND	57.7709	71.1405	71.4922	45.1316	70.4562	50.7973	68.9084	57.3216	82.8206	62.2079	X	1	1.86204	fail data points
MXAN_RS00635	MXAN_0128	hypothetical protein 148831:150870	148831	150870	forward	77.2885	115.738	131.651	172.884	99.8832	107.474	110.843	83.604	120.365	134.05	141.305	101.293	110.102	90.8599	0.883981	0	2.23687	4
MXAN_RS00640	MXAN_0129	hypothetical protein 150949:151809	150949	151809	forward	52.6344	76.7687	41.6182	ND	71.7624	49.9012	64.0278	54.9608	72.2039	69.8665	68.9755	70.8378	78.0993	73.5589	X	1	1.87657	fail data points
MXAN_RS00645	MXAN_0130	hypothetical protein 151806:153659	151806	153659	forward	90.0226	79.5973	72.4331	41.6813	66.1953	82.291	89.1483	92.8324	88.564	69.9382	81.1742	60.9422	98.3134	79.4965	0.39466	0	2.35869	fail correlation
MXAN_RS00650	MXAN_0131	chloride channel protein 153663:154964	153663	154964	reverse	26.4168	51.8261	40.2838	ND	33.206	47.7247	50.5365	30.9705	47.7289	34.4115	71.649	49.1101	49.5044	66.6852	X	1	2.71225	fail data points
MXAN_RS00655	MXAN_0133	hypothetical protein 155186:156238	155186	156238	forward	1872.52	548.796	420.42	224.018	391.59	391.446	256.242	2166.95	531.234	347.171	221.519	382.766	318.353	280.91	0.997349	0	9.78221	1
MXAN_RS00660	MXAN_0134	hypothetical protein 156342:157364	156342	157364	reverse	45.1114	64.5999	46.278	ND	54.3484	41.9912	52.2703	38.6671	59.312	42.6528	49.7503	50.8858	64.8193	65.436	X	1	1.69229	fail data points
MXAN_RS00665	MXAN_0135	hypothetical protein 157340:157993	157340	157993	forward	71.8868	58.0812	ND	ND	70.8832	62.9232	79.2902	58.144	65.6591	48.7133	45.4203	63.7125	97.2207	81.6534	X	2	2.14047	fail data points
MXAN_RS00670	MXAN_0136	apolipoprotein N-acyltransferase 157990:159615	157990	159615	forward	37.141	52.7304	35.3983	ND	39.8778	44.9519	66.2537	39.5773	39.1224	31.9004	51.4966	47.5477	56.0537	64.512	X	1	2.07689	fail data points
MXAN_RS00675	MXAN_0137	hypothetical protein 159737:160612	159737	160612	reverse	40.2361	49.7666	ND	ND	37.9111	56.3504	78.8975	38.0787	47.3108	ND	58.1083	ND	71.5029	38.2146	X	4	2.08112	fail data points
MXAN_RS00680	MXAN_0138	oxidoreductase 160655:162178	160655	162178	reverse	90.2647	61.7959	51.198	39.0098	40.0159	61.1521	61.5173	73.2629	53.3916	60.3381	55.641	49.7565	57.9955	64.6788	0.832132	0	2.3139	1
MXAN_RS00685	MXAN_0139	hypothetical protein 162330:163220	162330	163220	forward	52.7439	45.7712	43.0878	ND	42.4729	62.5822	60.0227	34.8251	54.8193	ND	55.9388	80.1366	71.3316	63.9714	X	2	2.30112	fail data points
MXAN_RS00690	MXAN_0140	RNA-directed DNA polymerase 163224:164681	163224	164681	reverse	57.5327	63.631	38.6026	40.7769	51.8886	71.4425	86.3026	52.6499	46.6776	34.7701	56.7074	52.0104	82.0931	63.2669	0.623636	0	2.48209	fail correlation
MXAN_RS00695	MXAN_0141	hypothetical protein 165082:166935	165082	166935	reverse	74.1895	75.0489	46.2192	45.9563	78.2687	86.2331	79.8343	78.1966	62.2342	52.7716	66.3113	64.1497	69.5145	73.1563	0.563551	0	1.87641	fail correlation
MXAN_RS00700	MXAN_0142	hypothetical protein 166932:173471	166932	173471	reverse	57.8148	53.9196	43.984	43.006	56.7465	70.2373	66.6127	55.1015	59.6901	43.7816	53.7814	63.3976	70.4935	71.4521	0.891929	0	1.66144	constitutive
MXAN_RS00705	MXAN_0143	cupin 173554:174441	173554	174441	reverse	39.6917	72.8482	37.4691	ND	53.9229	62.7939	74.124	39.3107	ND	ND	65.6817	53.6051	58.0881	64.1878	X	3	1.97827	fail data points
MXAN_RS00710	MXAN_0144	hypothetical protein 174457:177189	174457	177189	reverse	59.8312	52.9592	50.9999	40.5938	54.7806	72.8597	70.0918	53.6047	80.0923	39.6738	66.6888	69.616	79.4793	74.0974	0.368186	0	2.01877	fail correlation
MXAN_RS00715	MXAN_0145	scramblase 177208:178092	177208	178092	reverse	36.0334	57.2051	40.4883	ND	36.6524	51.6451	62.2895	27.1726	61.8813	ND	64.7063	ND	79.1014	68.4949	X	3	2.91107	fail data points
MXAN_RS00720	MXAN_0146	hypothetical protein 178112:181291	178112	181291	reverse	39.0252	55.6756	52.2728	34.2629	48.2912	58.5937	65.6652	40.4613	76.2717	50.0311	57.9781	54.2185	66.2777	57.1401	0.455992	0	2.22607	fail correlation
MXAN_RS00725	MXAN_0147	1-acyl-sn-glycerol-3-phosphate acyltransferase 181382:182230	181382	182230	reverse	49.4252	57.9771	42.2071	ND	53.6737	47.3771	62.0264	48.4286	66.2518	59.7406	77.4463	ND	67.2696	65.0084	X	2	1.83491	fail data points
MXAN_RS00730	MXAN_0148	hypothetical protein 182235:185459	182235	185459	reverse	41.0805	85.3976	59.8694	57.7411	67.7169	64.8562	72.1412	39.8965	86.213	76.7399	83.7819	74.2011	69.0626	77.9265	0.787322	0	2.16092	7
MXAN_RS00735	MXAN_0149	serine/threonine protein phosphatase 185456:186721	185456	186721	reverse	37.771	105.492	64.6715	ND	74.4003	76.5115	76.6626	39.2023	121.549	82.889	76.2002	98.6662	73.4605	84.2999	X	1	3.21806	fail data points
MXAN_RS00740	MXAN_0150	hypothetical protein 186938:187270	186938	187270	reverse	ND	ND	ND	ND	158.007	143.013	126.248	ND	ND	ND	102.098	246.153	138.565	125.215	X	7	2.41095	fail data points
MXAN_RS00745	MXAN_0151	SAM-dependent methyltransferase 187417:188298	187417	188298	reverse	63.7489	98.8554	78.3504	78.6764	68.3006	78.7679	84.8902	49.2531	105.724	69.5384	70.9384	80.9553	89.8143	101.554	0.818122	0	2.14655	10
MXAN_RS00750	MXAN_0152	hypothetical protein 188295:189032	188295	189032	reverse	ND	87.6748	ND	ND	62.8043	84.2467	61.332	39.9519	64.1937	54.3511	73.3006	ND	58.675	67.4421	X	4	2.19451	fail data points
MXAN_RS00755	MXAN_0153	histidine kinase 189029:190387	189029	190387	reverse	40.1225	77.5794	68.7142	43.7496	71.0094	105.563	97.4357	42.2235	112.137	65.0667	61.6215	101.757	73.8498	121.118	0.638732	0	3.0187	fail correlation
MXAN_RS00760	MXAN_0154	hypothetical protein 190384:190599	190384	190599	reverse	ND	274.407	160.527	ND	261.933	208.098	324.917	147.764	316.322	235.628	187.219	352.461	196.853	386.71	X	2	2.61708	fail data points
MXAN_RS00765	MXAN_0155	threonine transporter RhtB 190980:191867	190980	191867	forward	32.1314	ND	ND	ND	32.1798	49.4116	73.1974	25.3336	43.3371	ND	47.7685	53.6051	64.3118	63.169	X	4	2.88935	fail data points
MXAN_RS00770	MXAN_0156	hypothetical protein 191845:192618	191845	192618	forward	58.5583	59.9679	ND	ND	54.8894	46.0677	71.234	38.0913	ND	48.7717	53.4429	69.1995	64.2743	64.3012	X	3	1.87009	fail data points
MXAN_RS00775	MXAN_0157	hypothetical protein 192619:193359	192619	193359	reverse	ND	49.3544	ND	ND	46.9123	35.7831	72.1895	ND	71.9251	ND	48.669	ND	52.2204	64.7262	X	6	2.01742	fail data points
MXAN_RS00780	MXAN_0158	alpha/beta hydrolase 193489:194274	193489	194274	forward	208.228	193.259	140.04	121.094	147.41	147.722	107.835	205.313	231.657	156.085	134.938	160.89	141.82	148.51	0.875649	0	2.14825	3
MXAN_RS00785	MXAN_0159	hypothetical protein 194300:194734	194300	194734	forward	84.984	152.122	76.5785	ND	138.647	107.298	77.6401	83.9131	139.67	78.7237	85.4247	95.8624	120.839	141.597	X	1	1.98649	fail data points
MXAN_RS00790	MXAN_0160	molybdopterin-binding oxidoreductase 194842:195537	194842	195537	reverse	47.0385	58.6135	104.837	79.7858	82.1396	97.2206	81.5937	36.7918	ND	57.6357	135.647	102.621	79.4309	79.3196	X	1	3.68688	fail data points
MXAN_RS00795	MXAN_0161	thiosulfate reductase cytochrome B subunit 195530:196207	195530	196207	reverse	32.1928	93.3702	130.282	128.711	103.695	101.154	93.4747	35.4809	74.2506	135.739	184.628	127.297	122.314	94.7775	0.895816	0	5.73508	7
MXAN_RS00800	MXAN_0162	membrane protein 196477:197580	196477	197580	forward	26.5991	47.1206	34.7671	ND	57.3514	69.5369	81.9614	26.695	58.9776	39.5206	56.6606	59.273	74.2399	49.9793	X	1	3.08136	fail data points
MXAN_RS00805	MXAN_0163	K+-transporting ATPase subunit F 197689:197778	197689	197778	forward	ND	ND	ND	ND	ND	ND	ND	ND	ND	ND	ND	ND	ND	ND	X	14	ND	fail data points
MXAN_RS00810	MXAN_0164	potassium-transporting ATPase subunit A 197788:199509	197788	199509	forward	35.0692	32.6485	41.594	41.4261	49.7563	62.6055	67.8109	38.2701	42.9535	36.9666	58.472	58.7094	62.5501	54.0869	0.660625	0	2.077	fail correlation
MXAN_RS00815	MXAN_0165	potassium-transporting ATPase subunit B 199511:201571	199511	201571	forward	37.0295	52.5059	37.8517	37.493	47.56	59.3949	78.1954	35.3576	52.3921	34.3148	62.219	62.7526	67.889	64.489	0.612033	0	2.27877	fail correlation
MXAN_RS00820	MXAN_0166	potassium-transporting ATPase C chain 201586:202221	201586	202221	forward	43.5627	ND	ND	ND	41.3058	57.5172	75.0666	40.2682	60.5354	ND	53.3803	ND	70.9978	74.0057	X	5	1.86417	fail data points
MXAN_RS00825	MXAN_0167	histidine kinase 202310:203479	202310	203479	forward	36.5704	37.2505	37.1781	ND	50.1539	42.1784	62.5702	36.4561	45.53	27.2111	57.0862	47.0291	71.6225	57.9806	X	1	2.63211	fail data points
MXAN_RS00830	MXAN_0168	PAS domain-containing sensor histidine kinase 203476:205323	203476	205323	forward	46.746	48.6741	31.1436	ND	43.0205	54.8741	71.6393	34.8203	47.2275	35.7206	48.1745	47.4641	60.2756	49.9079	X	1	2.30029	fail data points
MXAN_RS00835	MXAN_0169	hypothetical protein 205532:205831	205532	205831	forward	89.7125	ND	ND	ND	82.5628	85.5063	104.449	85.5194	ND	ND	ND	ND	ND	87.6521	X	8	1.26509	fail data points
MXAN_RS00840	MXAN_0170	hypothetical protein 205828:206334	205828	206334	forward	72.8914	ND	ND	ND	53.3609	83.0077	103.949	56.6595	ND	ND	66.9891	ND	67.2781	82.1567	X	6	1.94804	fail data points
MXAN_RS00845	MXAN_0171	metal-binding protein 206411:206878	206411	206878	reverse	ND	ND	ND	ND	47.9056	78.2086	63.3546	ND	ND	ND	79.3882	ND	61.0756	65.7957	X	8	1.65718	fail data points
MXAN_RS00850	MXAN_0172	sigma-54-dependent Fis family transcriptional regulator 207019:208380	207019	208380	reverse	45.5772	48.5092	30.9941	ND	37.4103	50.317	55.5548	33.5904	51.0563	28.5662	42.8065	50.2203	66.2507	61.0893	X	1	2.3192	fail data points
MXAN_RS00855	MXAN_0173	hypothetical protein 208434:208928	208434	208928	forward	52.6028	ND	80.2155	ND	64.0269	86.8725	79.8558	40.782	ND	ND	81.482	126.329	89.3999	89.6406	X	4	3.09766	fail data points
MXAN_RS00860	MXAN_0174	methyl-accepting chemotaxis protein 209306:210898	209306	210898	forward	82.6667	74.9999	41.7526	42.2949	58.1492	76.8552	65.5621	82.2556	73.3658	64.3833	65.8714	58.8	85.5345	75.4995	0.793774	0	2.0486	1
MXAN_RS00865	MXAN_0175	formate--tetrahydrofolate ligase 210960:212615	210960	212615	reverse	50.1431	49.2283	36.3014	34.7018	53.1389	63.447	62.0732	44.01	56.2798	33.4578	46.7229	54.7661	80.0548	51.8754	0.735253	0	2.39271	10
MXAN_RS00870	MXAN_0176	PAS domain-containing sensor histidine kinase 213061:214989	213061	214989	forward	31.304	53.1864	32.4872	ND	45.6145	48.78	72.8922	35.3669	55.9791	36.0531	65.9294	50.094	62.0382	69.373	X	1	2.32853	fail data points
MXAN_RS00875	MXAN_0177	membrane protein 214997:215878	214997	215878	reverse	25.6899	51.0221	44.9789	ND	42.0311	65.2944	65.3002	30.7832	63.7702	ND	48.0938	65.7762	64.7498	61.5476	X	2	2.56039	fail data points
MXAN_RS00880	MXAN_0178	sulfurtransferase 215875:216486	215875	216486	reverse	41.158	75.8678	102.513	103.72	83.3313	80.6982	88.7759	36.7772	84.6909	ND	84.9493	99.7063	79.81	76.9126	X	1	2.82022	fail data points
MXAN_RS00885	MXAN_0179	Zn-dependent hydrolase 216504:217208	216504	217208	reverse	60.7256	169.602	217.887	230.671	172.041	191.955	102.731	59.4351	161.707	148.941	120.371	238.498	179.049	120.668	0.520105	0	4.01276	fail correlation
MXAN_RS00890	MXAN_0180	acetoacetate metabolism regulatory protein AtoC 217450:218736	217450	218736	reverse	35.1987	48.0614	40.7536	47.739	59.988	66.0318	81.8015	33.1393	72.4285	55.8838	46.1267	65.8588	70.83	60.4356	0.550482	0	2.46841	fail correlation
MXAN_RS00895	MXAN_0181	pyridine nucleotide-disulfide oxidoreductase 218766:220097	218766	220097	reverse	72.4259	769.368	780.793	915.06	262.558	238.047	270.451	51.8124	775.331	796.639	639.061	322.626	235.03	252.581	0.947509	0	17.661	4
MXAN_RS00900	MXAN_0182	membrane assembly protein AsmA 220189:222891	220189	222891	reverse	130.298	142.446	110.702	99.6795	118.201	114.558	111.324	114.995	136.793	105.518	101.144	97.8846	110.327	102.681	0.857899	0	1.45524	constitutive
MXAN_RS00905	MXAN_0183	hypothetical protein 223256:223675	223256	223675	reverse	ND	ND	ND	ND	ND	89.3472	78.4582	ND	ND	ND	ND	ND	79.0517	88.4312	X	10	1.13879	fail data points
MXAN_RS00910	MXAN_0184	hypothetical protein 223688:224326	223688	224326	reverse	39.4162	59.4467	ND	ND	64.0856	93.0259	117.223	54.653	ND	48.012	111.24	69.8683	77.8746	90.6557	X	3	2.97398	fail data points
MXAN_RS00915	MXAN_0185	hypothetical protein 224504:226126	224504	226126	reverse	40.3105	40.7035	91.4177	275.937	176.928	178.451	175.821	39.1728	72.0089	70.456	208.98	157.564	170.741	162.693	0.96691	0	7.0441	8
MXAN_RS00920	MXAN_0186	hypothetical protein 226126:228057	226126	228057	forward	36.0305	52.3763	35.7466	ND	59.9259	60.5256	71.5022	34.5094	42.1105	28.6756	60.3414	65.4058	72.9007	72.0732	X	1	2.54226	fail data points
MXAN_RS00925	///	hypothetical protein 228066:228467	228066	228467	reverse	ND	ND	ND	ND	59.638	81.9727	79.9305	ND	ND	ND	ND	ND	68.8335	58.5955	X	9	1.39896	fail data points
MXAN_RS00930	MXAN_0188	hypothetical protein 228610:229587	228610	229587	reverse	43.7572	73.3264	39.2509	ND	35.5323	66.3552	69.8193	30.1378	57.5041	43.4115	54.2101	62.3547	64.9796	49.9499	X	1	2.43304	fail data points
MXAN_RS00935	MXAN_0189	hypothetical protein 229700:231832	229700	231832	reverse	40.4971	51.3916	41.9695	28.7957	61.513	68.0959	78.253	40.7055	49.9293	33.7085	50.181	66.2089	76.3851	54.6812	0.627297	0	2.71753	fail correlation
MXAN_RS00940	MXAN_0190	transcriptional regulator 231829:232224	231829	232224	reverse	ND	ND	ND	ND	54.6848	99.3992	116.515	52.9649	ND	ND	69.7238	ND	93.1721	73.2131	X	7	2.19986	fail data points
MXAN_RS00945	MXAN_0191	fatty acid hydroxylase 232374:233189	232374	233189	reverse	406.269	112.032	141.159	157.946	146.717	253.199	305.546	444.949	99.7734	111.309	172.862	105.743	187.402	164.112	0.873065	0	4.45959	2
MXAN_RS00950	MXAN_0192	hypothetical protein 233467:233817	233467	233817	forward	ND	ND	ND	ND	96.9818	78.2644	96.2738	ND	ND	ND	84.7413	ND	92.0074	ND	X	9	1.23915	fail data points
MXAN_RS00955	MXAN_0193	hypothetical protein 233826:234929	233826	234929	reverse	48.6383	81.5059	70.6932	70.0231	76.9348	78.6429	76.7457	72.3575	119.296	89.7224	81.6297	82.1739	77.5765	80.2946	0.521982	0	2.45271	fail correlation
MXAN_RS00960	MXAN_0194	VWA domain-containing protein 234948:236384	234948	236384	reverse	40.2781	49.8885	24.0344	ND	30.6215	50.2324	62.955	45.8655	62.8037	29.5356	70.0768	38.2849	75.605	61.6747	X	1	3.1457	fail data points
MXAN_RS00965	MXAN_0195	histidine kinase 236498:239356	236498	239356	reverse	49.5677	57.5054	38.0172	28.4102	47.5068	54.6318	64.1261	53.1393	53.2825	38.7492	55.9654	62.9076	70.5025	60.0796	0.417431	0	2.48159	fail correlation
MXAN_RS00970	MXAN_0196	histidine kinase 239406:241313	239406	241313	forward	47.0335	64.8211	47.5917	ND	46.1169	58.4145	67.2305	38.1943	48.0674	32.7433	58.3235	59.9957	66.5811	70.6108	X	1	2.1565	fail data points
MXAN_RS00975	MXAN_0197	histidine kinase 241318:243864	241318	243864	reverse	36.5459	43.0349	42.676	32.6696	44.5415	53.4366	68.1108	29.8256	51.6823	41.184	59.0792	51.9411	59.6277	51.8239	0.271674	0	2.28364	fail correlation
MXAN_RS00980	MXAN_0198	elongation factor GreAB 243905:244420	243905	244420	reverse	55.3408	ND	ND	ND	55.4243	70.9192	70.2163	58.6785	74.6408	ND	ND	ND	76.8217	91.2498	X	6	1.64887	fail data points
MXAN_RS00985	MXAN_0199	sulfurtransferase 244507:244788	244507	244788	forward	77.5606	ND	ND	ND	109.814	133.226	111.14	77.21	ND	ND	ND	ND	88.4057	122.212	X	7	1.7255	fail data points
MXAN_RS00990	MXAN_0200	permease 244803:245759	244803	245759	forward	49.1026	61.7129	ND	ND	53.2588	57.3066	94.5643	35.6629	83.5114	44.3651	58.725	59.0616	66.407	70.8988	X	2	2.65161	fail data points
MXAN_RS00995	MXAN_0201	alpha/beta hydrolase 245784:246728	245784	246728	reverse	34.6311	75.8897	37.9149	ND	61.2907	60.9368	75.7425	41.862	76.7422	ND	53.861	59.8124	65.3019	67.9707	X	2	2.21599	fail data points
MXAN_RS01000	MXAN_0202	amine oxidase 247025:248320	247025	248320	forward	36.896	46.6427	ND	ND	38.1255	45.1254	67.9057	34.704	57.0834	29.1124	56.4397	51.6324	65.3643	51.6413	X	2	2.33254	fail data points
MXAN_RS01005	MXAN_0203	RNA polymerase sigma factor 248324:249289	248324	249289	forward	41.6954	53.8591	ND	ND	46.3667	52.0411	64.726	39.3451	76.6042	35.4053	61.4704	53.8915	78.1825	40.2695	X	2	2.20822	fail data points
MXAN_RS01010	MXAN_0204	methyltransferase type 11 249306:249884	249306	249884	reverse	124.722	ND	108.366	ND	102.77	126.379	96.6882	100.544	66.5052	ND	82.4688	84.8332	113.019	132.901	X	3	1.99835	fail data points
MXAN_RS01015	MXAN_0205	diacylglyceryl transferase 250000:250842	250000	250842	reverse	76.6572	71.7366	71.3525	82.3206	107.196	129.046	97.6068	64.4181	49.165	76.9569	60.3857	137.646	93.9743	119.137	0.65775	0	2.79967	fail correlation
MXAN_RS01020	MXAN_0206	peptidase S8 251454:252881	251454	252881	forward	218.521	543.375	546.423	792.437	563.853	360.243	396.814	219.914	494.202	507.748	536.685	620.586	299.169	466.111	0.809572	0	3.62637	7
MXAN_RS01025	MXAN_0207	hypothetical protein 252891:253361	252891	253361	forward	244.341	597.746	630.977	589.906	713.998	543.966	716.932	258.835	588.239	461.23	437.229	739.772	373.902	671.063	0.857211	0	3.02762	7
MXAN_RS01030	MXAN_0209	hypothetical protein 254746:255348	254746	255348	forward	54.3053	74.6686	ND	ND	37.1627	57.6366	61.4339	59.2084	ND	ND	52.7873	ND	68.7763	79.5637	X	5	2.14096	fail data points
MXAN_RS01035	MXAN_0210	lytic transglycosylase 255625:258021	255625	258021	forward	34.2857	59.2133	58.1518	83.4809	98.8455	86.8879	123.826	34.9268	65.4077	39.3369	68.5251	80.6188	93.313	108.251	0.920506	0	3.6116	8
MXAN_RS01040	MXAN_0211	short-chain dehydrogenase 258083:258829	258083	258829	reverse	101.129	82.8511	61.6861	71.6766	79.6265	91.7981	106.862	77.9012	73.3285	60.0125	78.096	61.7451	69.0672	93.2798	0.725239	0	1.78067	constitutive
MXAN_RS01045	MXAN_0212	aminotransferase 258998:260218	258998	260218	reverse	1146.07	48.3586	59.7226	129.862	168.833	154.177	157.633	1065.75	65.4401	42.4903	114.609	114.485	159.882	127.41	0.998261	0	26.9724	2
MXAN_RS01050	MXAN_0213	ArsR family transcriptional regulator 260222:260698	260222	260698	reverse	722.023	ND	ND	ND	157.206	189.906	162.298	669.047	ND	ND	131.296	121.741	129.506	123.408	X	5	5.9308	fail data points
MXAN_RS01055	MXAN_0214	TetR family transcriptional regulator 261610:262353	261610	262353	forward	66.5637	52.9363	46.4513	ND	47.7611	55.3013	102.869	70.9156	87.5535	68.1831	42.7698	ND	73.0611	69.3301	X	2	2.40519	fail data points
MXAN_RS01060	MXAN_0215	3-oxoacyl-ACP synthase 262363:263358	262363	263358	forward	53.9177	62.1175	ND	ND	56.5986	71.5785	70.2082	70.0876	59.4356	31.9696	41.519	49.28	73.9758	56.3124	X	2	2.31394	fail data points
MXAN_RS01065	MXAN_0216	long-chain-fatty-acid--CoA ligase 263367:264944	263367	264944	forward	41.9923	48.9909	34.044	ND	41.5808	41.6881	63.58	49.1349	52.5008	28.3889	55.0791	40.5151	58.3433	53.8681	X	1	2.2396	fail data points
MXAN_RS01070	MXAN_0217	hypothetical protein 264981:265670	264981	265670	forward	187.359	ND	72.355	ND	64.9403	64.9364	84.6898	174.315	75.1032	66.6872	61.4958	66.8532	80.1226	76.0754	X	2	3.0467	fail data points
MXAN_RS01075	MXAN_0219	hypothetical protein 265880:267541	265880	267541	forward	57.0273	62.5816	38.479	39.3457	44.5869	54.972	57.3959	69.0421	75.6588	41.8485	47.1919	53.6737	73.6724	58.217	0.906996	0	1.96624	3
MXAN_RS01080	MXAN_0220	alpha/beta hydrolase 267544:268734	267544	268734	forward	35.925	46.0365	ND	ND	42.1378	49.1071	67.6817	31.9059	47.2114	25.7409	51.6281	39.9561	78.0903	50.1225	X	2	3.03371	fail data points
MXAN_RS01085	MXAN_0221	lipase 268797:269795	268797	269795	reverse	92.3924	63.3383	43.5484	57.5466	58.7474	60.3844	84.8201	80.7467	56.2941	37.7761	58.3764	62.5315	69.1438	57.0487	0.707635	0	2.44579	9
MXAN_RS01090	MXAN_0222	zinc-binding dehydrogenase 269920:270957	269920	270957	forward	35.5671	39.2829	43.1432	ND	48.3549	54.5914	57.0619	24.658	37.0685	ND	53.1165	47.2841	70.9797	51.4173	X	2	2.87857	fail data points
MXAN_RS01095	MXAN_0223	hypothetical protein 270967:271611	270967	271611	reverse	58.5734	ND	ND	ND	ND	52.4599	82.9506	49.331	ND	ND	49.3447	ND	71.4343	57.5352	X	7	1.68151	fail data points
MXAN_RS01100	MXAN_0224	hypothetical protein 271678:273075	271678	273075	reverse	43.8027	54.2978	39.3455	ND	42.5206	64.0532	55.2998	43.2633	56.0905	36.2635	59.143	49.9898	65.8607	61.4558	X	1	1.81617	fail data points
MXAN_RS01105	MXAN_0225	long-chain-fatty-acid--CoA ligase 273221:274738	273221	274738	forward	32.0492	36.113	26.1216	ND	42.2083	48.1522	57.9683	33.2009	48.7298	31.8416	54.4646	46.0354	63.0769	48.8499	X	1	2.41474	fail data points
MXAN_RS01110	MXAN_0227	chemotaxis protein 275249:276880	275249	276880	reverse	44.7136	40.4789	26.647	ND	47.299	54.3037	69.0333	37.0563	67.0792	36.1171	54.5545	39.1737	64.3093	60.396	X	1	2.59066	fail data points
MXAN_RS01115	MXAN_0228	transcriptional regulator 277365:277733	277365	277733	forward	75.1693	194.674	ND	ND	220.114	136.467	116.131	ND	140.615	108.85	123.773	234.185	140.011	108.054	X	3	3.11544	fail data points
MXAN_RS01120	MXAN_0229	hybrid sensor histidine kinase/response regulator 277754:279280	277754	279280	reverse	62.0723	72.7206	55.2857	54.5064	55.1033	67.0154	69.4748	45.6993	62.0062	61.7636	61.7789	82.7645	79.587	55.6684	-0.177754	0	1.81107	fail correlation
MXAN_RS01125	MXAN_0230	hybrid sensor histidine kinase/response regulator 279273:280814	279273	280814	reverse	46.781	68.3665	48.1115	46.265	51.5632	71.6959	67.7319	54.3054	77.7127	47.4009	72.1758	65.5671	66.274	54.5401	0.321796	0	1.67973	fail correlation
MXAN_RS01130	MXAN_0231	hypothetical protein 280811:281515	280811	281515	reverse	44.0558	79.8127	ND	ND	42.7364	66.1468	65.3744	36.3214	58.8024	61.9193	58.6809	86.5348	86.2569	61.6175	X	2	2.38247	fail data points
MXAN_RS01135	MXAN_0232	cobalamin-binding protein 281523:282185	281523	282185	reverse	69.6432	67.9011	67.5824	ND	52.4397	79.9984	45.9342	39.7963	91.5663	55.1697	64.004	83.0469	90.3396	60.0662	X	1	2.30087	fail data points
MXAN_RS01140	MXAN_0233	RNA polymerase sigma24 factor 282484:282969	282484	282969	forward	60.4923	75.3037	100.153	126.582	181.33	186.382	194.871	79.8822	97.5479	ND	87.3621	177.691	199.191	208.695	X	1	3.44994	fail data points
MXAN_RS01145	///	hypothetical protein 282966:283757	282966	283757	forward	36.031	58.6033	69.4889	ND	137.514	139.675	123.641	54.8572	69.1568	52.1301	68.2965	92.0448	98.8702	137.101	X	1	3.87653	fail data points
MXAN_RS01150	///	hypothetical protein 283757:284365	283757	284365	forward	73.0712	87.794	ND	ND	97.6996	118.641	118.952	71.3684	85.1088	54.2565	81.884	131.968	102.903	114.452	X	2	2.43231	fail data points
MXAN_RS01155	MXAN_0235	hypothetical protein 284387:284848	284387	284848	reverse	278.205	188.919	257.873	373.741	158.975	180.24	172.927	226.911	243.738	342.453	190.714	151.487	163.657	154.868	0.312907	0	2.46714	fail correlation
MXAN_RS01160	MXAN_0236	DNA polymerase III subunit beta 285058:286164	285058	286164	forward	247.837	213.373	233.464	288.286	205.068	194.01	203.605	226.292	149.718	250.328	239.436	225.701	178.025	169.959	0.62903	0	1.92553	fail correlation
MXAN_RS01165	MXAN_0237	hypothetical protein 286244:287587	286244	287587	forward	40.5706	62.7567	57.1082	ND	60.3141	77.5069	70.3743	43.272	66.0519	31.5808	56.7886	77.4465	78.1001	67.9643	X	1	2.47302	fail data points
MXAN_RS01170	MXAN_0238	hypothetical protein 287684:288958	287684	288958	reverse	46.0578	74.9763	54.1811	45.0797	58.1309	58.0533	66.4446	40.1418	68.4688	47.1626	53.2127	78.1421	79.4412	71.6453	0.625978	0	1.97902	fail correlation
MXAN_RS01175	MXAN_0239	hypothetical protein 288955:289587	288955	289587	reverse	34.485	ND	ND	ND	48.8257	50.5664	53.3162	ND	65.5014	ND	45.2534	ND	64.0558	54.3378	X	6	1.89942	fail data points
MXAN_RS01180	MXAN_0241	hypothetical protein 289755:290000	289755	290000	forward	ND	ND	ND	ND	ND	ND	ND	ND	ND	ND	ND	ND	ND	ND	X	14	ND	fail data points
MXAN_RS01185	MXAN_0242	hypothetical protein 290144:290809	290144	290809	forward	45.379	ND	ND	ND	37.1222	50.8032	64.2649	55.9296	64.4742	ND	81.2369	ND	95.4663	76.103	X	5	2.57168	fail data points
MXAN_RS01190	MXAN_0243	hypothetical protein 290816:291538	290816	291538	forward	35.9914	ND	46.032	ND	52.3558	49.3218	51.2233	47.2212	59.3842	ND	55.7508	69.9715	84.1065	55.0746	X	3	2.33685	fail data points
MXAN_RS01195	MXAN_0244	DNA alkylation repair protein 291528:292637	291528	292637	reverse	33.2579	48.1323	44.9528	ND	45.9111	45.2838	68.1787	36.3324	55.9922	ND	55.3989	ND	56.4157	49.7089	X	3	2.05	fail data points
MXAN_RS01200	MXAN_0245	histidine kinase 292680:294749	292680	294749	forward	44.1611	54.9932	36.4515	35.4155	48.0989	52.0754	55.2137	45.69	50.0204	43.8457	55.8047	43.8076	65.8149	57.2198	0.359244	0	1.85836	fail correlation
MXAN_RS01205	MXAN_0246	DNA recombination protein RecF 294790:295932	294790	295932	forward	28.6268	63.962	ND	ND	42.5579	65.563	57.5726	31.8899	37.5441	33.0127	67.7114	53.3455	58.0082	40.3589	X	2	2.36532	fail data points
MXAN_RS01210	MXAN_0247	hypothetical protein 295935:296324	295935	296324	reverse	ND	ND	ND	ND	ND	65.7234	65.4944	ND	ND	ND	ND	ND	ND	ND	X	12	1.0035	fail data points
MXAN_RS01215	MXAN_0248	hypothetical protein 296597:297145	296597	297145	forward	58.1269	71.7732	ND	ND	81.6494	93.308	92.983	74.9406	94.4273	ND	ND	100.323	115.849	87.4039	X	4	1.99303	fail data points
MXAN_RS01220	MXAN_0249	ABC transporter permease 297142:297951	297142	297951	forward	46.6271	57.2994	ND	ND	57.2148	64.3336	81.2706	42.143	62.1356	ND	62.8489	66.1201	71.6498	79.3132	X	3	1.92845	fail data points
MXAN_RS01225	MXAN_0250	ABC transporter ATP-binding protein 298024:298776	298024	298776	forward	47.9319	52.3028	44.1956	ND	52.3188	43.7115	72.1304	49.459	60.9472	ND	54.9353	63.2284	62.3986	75.7109	X	2	1.73206	fail data points
MXAN_RS01230	MXAN_0251	mammalian cell entry protein 298773:299981	298773	299981	forward	58.289	48.839	37.036	50.8215	43.4258	57.4458	63.9519	46.825	55.0751	44.863	57.8738	51.6609	78.45	53.1162	0.374565	0	2.11821	fail correlation
MXAN_RS01235	MXAN_0252	hypothetical protein 299978:300706	299978	300706	reverse	66.7837	52.0975	ND	ND	56.163	63.9661	88.0553	43.6389	81.2341	ND	64.0216	59.1897	68.2473	67.0344	X	3	2.01781	fail data points
MXAN_RS01240	MXAN_0253	hypothetical protein 300732:301265	300732	301265	reverse	42.463	92.2413	ND	ND	43.421	59.9587	77.0966	55.2431	80.4416	ND	53.6589	ND	63.8701	62.735	X	4	2.17228	fail data points
MXAN_RS01245	MXAN_0254	hypothetical protein 301574:302950	301574	302950	forward	38.3792	56.1473	28.7983	ND	34.7599	53.7499	55.5465	45.613	49.4253	41.0979	47.7286	60.4713	65.5285	51.2285	X	1	2.27543	fail data points
MXAN_RS01250	MXAN_0255	peptidase M20 303331:304626	303331	304626	forward	81.5596	118.234	53.3025	71.8754	61.3583	74.0339	78.0598	96.932	93.6168	50.0369	58.0756	79.1697	79.574	71.1813	0.683505	0	2.36293	fail correlation
MXAN_RS01255	MXAN_0256	aminotransferase class V 304826:305986	304826	305986	forward	49.8615	116.251	72.7293	81.9475	131.013	129.879	116.901	72.8099	95.5902	66.0165	88.5765	174.205	112.63	136.338	0.792283	0	3.49378	8
MXAN_RS01260	MXAN_0257	hypothetical protein 306199:306810	306199	306810	forward	430.787	225.304	491.643	706.59	539.128	416.941	407.562	414.695	246.813	231.386	277.386	425.575	269.547	542.826	-0.000106685	0	3.13616	fail correlation
MXAN_RS01265	MXAN_0258	ATP-binding protein 306978:307325	306978	307325	forward	120.785	ND	173.138	233.995	155.623	123.674	187.107	189.807	ND	ND	103.79	ND	148.485	143.241	X	4	2.25451	fail data points
MXAN_RS01270	MXAN_0259	response regulator 307322:307690	307322	307690	forward	66.0578	ND	104.207	139.919	81.7565	96.7672	122.831	77.9069	ND	ND	ND	113.055	80.0064	105.598	X	4	2.11814	fail data points
MXAN_RS01275	MXAN_0260	potassium transporter 307792:309939	307792	309939	forward	39.0429	71.3147	47.6301	38.7409	71.5034	74.85	80.7686	41.8647	61.9755	48.289	65.1249	76.1273	80.5654	77.8709	0.788671	0	2.08484	10
MXAN_RS01280	MXAN_0261	transcriptional regulator 309939:310757	309939	310757	forward	39.9655	56.669	ND	ND	38.6666	63.6257	75.3529	29.365	50.6075	43.2081	62.1574	65.3927	62.988	65.183	X	2	2.56608	fail data points
MXAN_RS01285	MXAN_0262	acetyltransferase 310759:311613	310759	311613	reverse	44.1701	49.3456	ND	ND	46.9733	58.8053	52.9294	34.4784	55.399	ND	52.095	ND	61.4101	52.9112	X	4	1.78112	fail data points
MXAN_RS01290	MXAN_0263	hypothetical protein 311616:312074	311616	312074	forward	ND	ND	ND	ND	70.744	67.7836	84.3383	ND	ND	ND	71.697	ND	58.258	76.9546	X	8	1.44767	fail data points
MXAN_RS01295	MXAN_0264	DNA gyrase subunit B 312232:314679	312232	314679	forward	335.026	149.827	247.61	300.257	237.392	214.185	192.448	329.956	130.506	202.696	300.421	205.847	208.304	195.739	0.965111	0	2.56714	2
MXAN_RS01300	MXAN_0265	tyrosine protein kinase 314955:317732	314955	317732	reverse	70.0303	60.1944	44.1895	46.3543	47.5035	67.4046	63.0371	75.8953	59.6282	40.7279	57.2164	58.3217	69.5771	57.9268	0.823179	0	1.86347	constitutive
MXAN_RS01305	MXAN_0266	hypothetical protein 317893:319128	317893	319128	forward	43.4397	53.4584	33.1212	46.5033	34.9805	51.0145	57.23	29.4885	45.4911	37.2044	60.0394	50.5315	61.8349	56.3455	0.469554	0	2.09692	fail correlation
MXAN_RS01310	MXAN_0267	metallophosphoesterase 319125:320228	319125	320228	forward	41.0386	43.3	34.7671	ND	47.5597	55.4639	58.8632	37.935	58.9776	41.6568	66.2641	53.8845	46.7127	62.2693	X	1	1.90594	fail data points
MXAN_RS01315	MXAN_0268	hypothetical protein 320326:320850	320326	320850	forward	ND	ND	ND	ND	41.2223	64.4736	75.2839	41.4046	ND	ND	ND	ND	101.84	65.5372	X	8	2.47051	fail data points
MXAN_RS01320	MXAN_0269	glutathione-dependent formaldehyde dehydrogenase 320920:322092	320920	322092	reverse	38.6225	45.545	ND	ND	38.8356	63.8848	72.9286	37.0239	40.3675	34.1781	51.5172	46.9088	61.2336	56.29	X	2	2.13378	fail data points
MXAN_RS01325	MXAN_0270	hypothetical protein 322104:322922	322104	322922	reverse	38.9408	63.5379	ND	ND	28.2926	52.4633	48.2259	36.9431	46.9926	ND	62.1574	47.228	66.3623	71.8118	X	3	2.53818	fail data points
MXAN_RS01330	MXAN_0271	hypothetical protein 323188:324567	323188	324567	reverse	35.8643	58.0624	42.64	ND	34.6843	54.9573	64.3653	44.3899	49.3178	38.4455	50.6973	61.4172	56.0451	70.1221	X	1	2.02173	fail data points
MXAN_RS01335	MXAN_0272	TonB-dependent receptor 324589:327819	324589	327819	reverse	35.0353	46.9684	32.0557	23.2988	32.4819	61.0608	61.0662	29.7468	55.3851	24.0735	47.8801	46.4621	64.3767	54.5592	0.659188	0	2.76309	fail correlation
MXAN_RS01340	MXAN_0273	biopolymer transporter ExbD 327897:328322	327897	328322	reverse	ND	ND	ND	ND	49.0095	ND	63.8142	ND	ND	ND	ND	ND	75.7708	72.2979	X	10	1.54604	fail data points
MXAN_RS01345	MXAN_0274	biopolymer transporter ExbD 328334:328741	328334	328741	reverse	ND	ND	ND	ND	ND	ND	92.8872	ND	ND	ND	ND	ND	ND	ND	X	13	ND	fail data points
MXAN_RS01350	MXAN_0275	biopolymer transporter protein ExbB 328725:329477	328725	329477	reverse	51.276	52.3028	ND	ND	32.8275	55.8536	71.0375	37.0942	68.8114	ND	38.0322	ND	73.4102	45.6669	X	4	2.23624	fail data points
MXAN_RS01355	MXAN_0276	ferric siderophore transporter TonB 329523:330332	329523	330332	reverse	ND	53.8267	ND	ND	38.1432	57.5616	53.8418	25.8605	ND	ND	60.2302	56.9368	55.7276	53.6202	X	5	2.32904	fail data points
MXAN_RS01360	MXAN_0277	hypothetical protein 330389:331708	330389	331708	reverse	52.1127	55.3788	38.7649	39.0374	44.4503	60.2262	81.0011	40.5346	66.1328	44.6604	52.2004	60.8315	71.1505	54.1275	0.271789	0	2.08955	fail correlation
MXAN_RS01365	MXAN_0278	mercuric reductase 331739:333130	331739	333130	reverse	36.1575	64.6305	48.7048	101.084	115.911	83.3658	95.715	37.3224	59.5211	54.2063	86.8126	173.048	122.368	125.391	0.889605	0	4.78596	8
MXAN_RS01370	MXAN_0279	ribosome-binding factor A 333632:333994	333632	333994	forward	ND	ND	ND	ND	ND	ND	65.8388	55.6527	ND	ND	ND	ND	106.749	69.9013	X	10	1.91813	fail data points
MXAN_RS01375	MXAN_0280	RNA-splicing ligase RtcB 333991:335148	333991	335148	forward	31.1537	57.0623	35.3541	ND	36.0053	51.2969	64.6398	35.4948	38.3352	42.7674	50.354	48.8011	53.28	53.1143	X	1	2.07487	fail data points
MXAN_RS01380	MXAN_0281		335354	335427	forward	ND	ND	ND	ND	ND	ND	ND	286.591	ND	ND	ND	ND	ND	ND	X	13	ND	fail data points
MXAN_RS01385	MXAN_0282	hypothetical protein 335489:336016	335489	336016	forward	213.142	183.918	186.768	225.472	128.818	149.004	152.83	207.315	151.493	219.085	106.53	197.364	134.432	152.621	-0.144446	0	2.11652	fail correlation
MXAN_RS01390	MXAN_0283	hypothetical protein 336107:337069	336107	337069	forward	81.0367	97.8328	59.7944	69.9933	109.863	106.305	98.246	80.5465	104.507	69.8067	93.5942	84.9508	93.729	107.094	0.557215	0	1.83734	fail correlation
MXAN_RS01395	MXAN_0284	hypothetical protein 337202:337726	337202	337726	forward	137.576	158.163	97.578	109.602	104.528	106.294	119.2	152.31	166.468	150.64	115.225	116.261	119.399	103.48	0.601305	0	1.706	fail correlation
MXAN_RS01400	MXAN_0285	hypothetical protein 337909:338379	337909	338379	forward	64.2065	83.6845	ND	ND	70.5791	83.5376	94.4252	44.5131	88.0785	ND	74.374	ND	78.3042	84.6039	X	4	2.12129	fail data points
MXAN_RS01405	MXAN_0286	(Fe-S)-binding protein 338479:340686	338479	340686	reverse	105.588	157.846	197.504	284.452	278.238	195.691	216.727	89.1771	136.659	179.364	272.136	248.43	181.764	205.559	0.994883	0	3.18975	7
MXAN_RS01410	MXAN_0288	VWA domain-containing protein 341568:342905	341568	342905	forward	41.3796	63.0383	59.2766	53.3241	55.3918	60.0984	75.6077	44.6253	84.0412	69.6134	61.7971	96.6869	75.0098	75.7046	0.551313	0	2.33658	fail correlation
MXAN_RS01415	MXAN_0289	thiol:disulfide interchange protein 343105:345429	343105	345429	forward	108.929	89.4562	59.9534	103.11	120.497	113.546	110.334	107.36	71.8873	82.1251	89.7915	120.839	108.477	125.215	0.750474	0	2.08853	9
MXAN_RS01420	MXAN_0290	thioredoxin family protein 345476:346057	345476	346057	forward	2409.43	408.597	565.432	627.183	419.582	476.187	534.697	2332.57	417.328	468.417	539.66	432.206	438.658	503.97	0.998343	0	5.89684	1
MXAN_RS01425	MXAN_0291	hypothetical protein 346200:346442	346200	346442	forward	ND	ND	ND	ND	ND	ND	ND	ND	ND	ND	ND	ND	ND	ND	X	14	ND	fail data points
MXAN_RS01430	MXAN_0292	MFS transporter 346571:347986	346571	347986	reverse	39.691	43.6798	37.9416	ND	39.799	56.1402	55.758	35.0466	47.0182	29.1413	53.899	36.7529	52.6686	61.9514	X	1	2.1259	fail data points
MXAN_RS01435	MXAN_0293	hypothetical protein 348152:348445	348152	348445	forward	ND	ND	ND	ND	ND	ND	ND	ND	ND	ND	ND	ND	ND	ND	X	14	ND	fail data points
MXAN_RS01440	MXAN_0294	hypothetical protein 348442:348816	348442	348816	forward	64.9981	ND	ND	ND	63.9434	63.4765	90.0958	62.1543	ND	ND	ND	ND	ND	ND	X	9	1.44955	fail data points
MXAN_RS01445	MXAN_0295	peptidase S1 348818:349735	348818	349735	reverse	49.3627	41.3599	36.2433	ND	53.0001	63.7268	75.2839	43.0946	69.3281	38.5433	56.602	46.9903	64.2145	66.03	X	1	2.07718	fail data points
MXAN_RS01450	MXAN_0296	peptidase S1 349748:350689	349748	350689	reverse	40.0864	52.2472	ND	ND	41.8106	48.5168	61.1365	27.997	56.5617	ND	51.7813	60.0031	66.4878	64.3459	X	3	2.37482	fail data points
MXAN_RS01455	MXAN_0297	hypothetical protein 350749:351768	350749	351768	reverse	28.7917	39.9768	ND	ND	43.1525	34.9463	67.7481	36.4997	56.5849	31.2167	59.2524	40.8285	69.5247	40.7962	X	2	2.41475	fail data points
MXAN_RS01460	MXAN_0298	pyridoxamine 5'-phosphate oxidase 352393:352929	352393	352929	forward	240.841	107.449	ND	ND	38.8602	73.2512	93.5314	221.181	124.125	ND	90.9072	74.8477	65.2291	50.5815	X	3	6.19763	fail data points
MXAN_RS01465	MXAN_0299	hypothetical protein 352948:353805	352948	353805	reverse	35.2124	47.5337	ND	ND	31.506	54.3376	61.375	44.3034	48.3044	35.7429	49.4407	ND	76.2255	61.1622	X	3	2.4194	fail data points
MXAN_RS01470	MXAN_0300	glycosyl transferase 353802:354995	353802	354995	reverse	50.5902	54.1629	45.002	ND	38.7986	50.5144	62.0004	27.2791	45.8534	29.6263	50.6104	52.3105	57.842	56.8141	X	1	2.27281	fail data points
MXAN_RS01475	MXAN_0301	asparagine synthase 354980:356287	354980	356287	reverse	37.8399	54.8125	38.1428	ND	38.3657	42.6153	70.4263	30.8283	57.6905	37.8592	62.4051	39.7898	64.7642	50.4758	X	1	2.28447	fail data points
MXAN_RS01480	MXAN_0302	radical SAM protein 356341:357129	356341	357129	forward	74.4639	ND	42.1765	ND	42.0967	69.5243	59.4485	61.9493	ND	ND	52.4256	60.3398	64.2184	74.5457	X	4	1.77082	fail data points
MXAN_RS01485	MXAN_0303	aldo/keto reductase 357157:358167	357157	358167	reverse	268.904	70.9306	74.6713	109.804	123.737	131.991	142.4	263.912	60.0167	68.8221	90.1949	98.5674	114.782	153.007	0.986315	0	4.48049	2
MXAN_RS01490	MXAN_0304	histidine kinase 358250:360394	358250	360394	reverse	32.451	52.4143	35.7725	24.016	34.5424	54.9384	65.9319	32.8881	54.4769	25.2773	43.9714	44.3542	67.804	51.4246	0.635895	0	2.82328	fail correlation
MXAN_RS01495	MXAN_0305	hypothetical protein 360460:361779	360460	361779	reverse	27.3274	54.3138	41.6723	ND	35.6772	56.765	52.3392	27.6105	41.4731	27.6894	58.625	46.1869	56.5019	62.3494	X	1	2.28157	fail data points
MXAN_RS01500	MXAN_0306	hypothetical protein 361767:362339	361767	362339	reverse	38.1023	ND	ND	ND	45.8552	46.2928	45.9776	ND	67.2028	ND	ND	ND	54.6897	ND	X	8	1.76374	fail data points
MXAN_RS01505	MXAN_0307	hypothetical protein 362336:364003	362336	364003	reverse	45.2565	54.7725	36.8069	ND	37.9476	53.6787	53.2452	40.4395	59.4222	25.4428	47.022	46.3498	57.9531	44.9964	X	1	2.33553	fail data points
MXAN_RS01510	MXAN_0308	hypothetical protein 364000:364857	364000	364857	reverse	35.2124	ND	ND	ND	38.7073	47.945	56.5801	37.0702	ND	ND	63.0368	45.0788	84.8143	50.617	X	5	2.40865	fail data points
MXAN_RS01515	MXAN_0309	ATPase AAA 364824:366359	364824	366359	reverse	66.6232	49.4163	34.9755	38.7048	42.2159	55.3205	49.7928	53.5081	60.6795	47.5861	46.9251	47.4316	65.9336	61.8182	0.562231	0	1.90485	fail correlation
MXAN_RS01520	MXAN_0311	helix-turn-helix transcriptional regulator 366423:367052	366423	367052	reverse	39.9802	62.5305	ND	ND	45.3792	56.6142	61.41	39.4204	61.1129	ND	53.8895	ND	42.4199	74.7116	X	4	1.89525	fail data points
MXAN_RS01525	MXAN_0312	hypothetical protein 367102:367470	367102	367470	reverse	ND	ND	ND	ND	ND	76.9175	ND	ND	ND	ND	ND	ND	72.5058	ND	X	12	1.06085	fail data points
MXAN_RS01530	///	hypothetical protein 367688:367933	367688	367933	forward	ND	ND	ND	ND	ND	ND	ND	ND	ND	ND	ND	ND	ND	ND	X	14	ND	fail data points
MXAN_RS01535	MXAN_0313	dipeptide epimerase 367920:368996	367920	368996	reverse	37.3941	67.8853	39.2035	ND	48.0361	51.7641	52.7022	33.1259	57.7094	ND	52.1757	ND	73.5375	65.5116	X	3	2.21994	fail data points
MXAN_RS01540	MXAN_0314	hybrid sensor histidine kinase/response regulator 369075:371150	369075	371150	forward	31.1062	43.3258	37.5781	26.7234	39.4088	56.7653	60.2029	39.9565	64.8385	38.609	54.6224	46.5452	65.6246	54.8767	0.531813	0	2.45569	fail correlation
MXAN_RS01545	MXAN_0315	hypothetical protein 371187:371873	371187	371873	reverse	343.365	247.768	273.915	360.86	253.025	296.819	206.061	294.807	228.45	408.743	285.662	214.433	217.277	212.098	0.351987	0	1.9836	fail correlation
MXAN_RS01550	MXAN_0316		371958	373157	reverse	54.5318	48.0341	46.9091	ND	63.6974	71.5847	78.8263	54.2853	54.2555	42.2519	59.1917	60.7235	90.5494	59.5448	X	1	2.14308	fail data points
MXAN_RS01555	MXAN_0317		373213	374007	reverse	1292.22	339.676	824.276	952.786	519.803	581.891	535.134	1226.69	415.235	1003.05	593.669	671.821	763.638	344.872	0.784893	0	3.80426	2
MXAN_RS01560	MXAN_0318	adenosylmethionine--8-amino-7-oxononanoate aminotransferase BioA 374231:375562	374231	375562	forward	66.128	51.7134	48.0192	52.0766	75.3478	82.3217	104.352	60.5448	71.0905	34.521	64.4632	72.563	98.8509	91.6624	0.777347	0	3.02285	10
MXAN_RS01590	MXAN_0324	membrane protein 382003:382617	382003	382617	reverse	ND	66.3459	ND	ND	46.4878	52.0488	88.3421	ND	ND	ND	63.832	70.1794	46.4533	57.4026	X	6	1.90174	fail data points
MXAN_RS01595	MXAN_0325	AI-2E family transporter 382638:383798	382638	383798	reverse	33.9636	54.4928	42.9764	ND	46.5528	66.9071	76.517	35.403	36.9615	27.4222	57.5291	61.4841	59.4875	74.7909	X	1	2.79033	fail data points
MXAN_RS01600	MXAN_0326	phage tail collar domain-containing protein 383935:384459	383935	384459	reverse	ND	ND	102.457	ND	79.5002	81.8989	94.1049	42.8833	ND	92.1828	129.376	76.5618	96.5727	94.8565	X	4	3.01693	fail data points
MXAN_RS01605	MXAN_0327	hypothetical protein 384701:386704	384701	386704	forward	38.0833	100.286	141.676	110.736	94.7457	90.7159	89.4474	34.4295	87.8367	107.638	116.874	81.6003	67.5242	90.237	0.89228	0	4.11495	7
MXAN_RS01610	MXAN_0328	acetyltransferase 386793:387302	386793	387302	reverse	46.112	ND	ND	ND	60.6244	50.2287	51.6683	ND	84.2345	ND	ND	ND	83.1501	85.2234	X	7	1.84818	fail data points
MXAN_RS01615	MXAN_0330	hypothetical protein 387468:387986	387468	387986	forward	87.3852	246.772	375.091	504.657	265.091	188.61	233.228	71.8015	211.209	425.313	329.231	329.874	289.521	252.973	0.741017	0	7.02851	7
MXAN_RS01620	MXAN_0331	DUF1338 domain-containing protein 388392:389147	388392	389147	forward	41.0799	ND	ND	ND	54.1545	50.7941	68.5782	47.2099	54.8303	ND	56.12	ND	75.5558	63.4402	X	5	1.83924	fail data points
MXAN_RS01625	MXAN_0332	alanine acetyltransferase 389155:389745	389155	389745	reverse	ND	ND	ND	ND	37.9185	52.6185	68.2553	ND	ND	ND	46.6795	ND	46.7834	56.6742	X	8	1.80005	fail data points
MXAN_RS01630	MXAN_0333	cell envelope biogenesis protein OmpA 389769:390998	389769	390998	reverse	31.3747	38.8608	ND	ND	37.6621	49.7776	54.8345	34.6763	42.1043	36.4275	53.4373	47.1512	67.3773	52.2086	X	2	2.1475	fail data points
MXAN_RS01635	MXAN_0334	hypothetical protein 391027:391386	391027	391386	reverse	ND	ND	ND	ND	ND	ND	ND	ND	ND	ND	ND	ND	ND	ND	X	14	ND	fail data points
MXAN_RS01640	MXAN_0335	5'-3' exonuclease 391581:392465	391581	392465	forward	47.4124	47.6709	37.5962	ND	51.4879	59.9083	74.3755	39.4441	68.5712	38.6494	57.5167	58.8296	50.9996	42.9371	X	1	1.97827	fail data points
MXAN_RS01645	MXAN_0336	hybrid sensor histidine kinase/response regulator 392434:394530	392434	394530	reverse	43.5923	54.2848	35.372	ND	41.5904	57.5035	67.0497	34.0109	49.3761	29.7908	55.5912	44.6611	61.4553	42.2543	X	1	2.25069	fail data points
MXAN_RS01650	MXAN_0337	cyanoglobin 394673:395113	394673	395113	forward	59.0586	ND	ND	ND	50.8453	80.9326	67.2422	54.5922	ND	ND	62.593	ND	56.4591	86.2645	X	6	1.69661	fail data points
MXAN_RS01655	MXAN_0338	fatty acid desaturase 395134:396090	395134	396090	reverse	35.0733	52.8968	ND	ND	37.1198	48.7106	57.5982	37.2839	41.7557	ND	56.509	51.2904	71.2191	49.1565	X	3	2.03058	fail data points
MXAN_RS01660	MXAN_0339	hypothetical protein 396346:396891	396346	396891	forward	86.1322	69.5908	ND	ND	87.7608	159.162	129.686	79.6184	ND	58.3666	79.6879	109.054	97.9161	157.53	X	3	2.72693	fail data points
MXAN_RS01665	MXAN_0340	histidine kinase 396925:398418	396925	398418	reverse	41.5476	55.5107	42.8088	55.7111	144.678	91.1251	109.543	37.3675	63.3768	45.7684	69.5298	168.193	96.1363	114.403	0.989637	0	4.50103	8
MXAN_RS01670	MXAN_0341		398696	400657		82.0725	68.7667	61.2736	46.455	68.844	60.9965	75.8566	77.4462	80.6707	50.466	78.8643	87.8942	90.0837	70.9706	0.0144639	0	1.93916	fail correlation
MXAN_RS01675	MXAN_0342	hypothetical protein 400898:401953	400898	401953	forward	37.3439	ND	ND	ND	44.6049	49.3326	56.8673	33.0508	46.2457	30.1515	39.1577	49.2941	60.1755	56.5363	X	3	1.99577	fail data points
MXAN_RS01680	MXAN_0343	hypothetical protein 401964:402560	401964	402560	reverse	ND	75.4203	ND	ND	59.5411	64.3449	63.4313	52.0039	84.3417	ND	69.3144	102.216	52.4874	74.2994	X	4	1.96554	fail data points
MXAN_RS01685	MXAN_0344	metallophosphatase 402557:403294	402557	403294	reverse	31.8467	62.8972	ND	ND	60.7108	76.8131	51.2959	47.3115	ND	44.7598	64.677	70.5635	64.917	62.5372	X	3	2.41196	fail data points
MXAN_RS01690	MXAN_0345	N-acetylmuramoyl-L-alanine amidase 403478:405337	403478	405337	forward	108.671	1721.31	699.302	468.733	244.423	195.977	128.207	93.3664	1621.61	877.743	524.22	175.842	163.822	181.328	0.986616	0	18.4361	4
MXAN_RS01695	MXAN_0346	hypothetical protein 405345:406445	405345	406445	forward	37.3403	300.096	84.8308	79.2159	63.1183	75.5371	70.9779	46.4914	303.757	149.945	89.5561	82.398	88.6617	78.0489	0.971046	0	8.13482	4
MXAN_RS01700	MXAN_0347	PAS domain-containing sensor histidine kinase 406435:409044	406435	409044	reverse	33.0931	44.1494	28.4169	27.3263	37.2565	48.6465	53.2359	31.7784	44.2008	24.8362	52.7806	55.8125	66.6516	56.4611	0.616892	0	2.68364	fail correlation
MXAN_RS01705	MXAN_0348	hypothetical protein 409118:410101	409118	410101	reverse	32.4044	52.8729	ND	ND	41.5937	53.8748	72.7374	28.3773	54.1451	31.1614	43.1034	43.8353	62.7111	63.4353	X	2	2.56323	fail data points
MXAN_RS01710	MXAN_0349	hypothetical protein 410066:410857	410066	410857	forward	77.3607	124.31	124.434	130.191	247.721	256.264	227.541	76.4082	175.696	107.239	99.0969	187.847	250.083	182.801	0.864913	0	3.35388	10
MXAN_RS01715	MXAN_0350	hypothetical protein 411511:412500	411511	412500	forward	61.0254	72.4367	40.0672	52.063	57.7219	69.2431	76.4511	61.8946	82.2198	47.6498	65.3339	63.1005	66.0518	76.7571	0.888115	0	2.05205	10
MXAN_RS01720	MXAN_0351	thioredoxin 412565:413236	412565	413236	reverse	41.2255	ND	ND	ND	34.4909	59.8744	84.5121	38.1077	59.491	ND	58.4096	ND	69.9311	61.9542	X	5	2.45027	fail data points
MXAN_RS01725	MXAN_0352	alpha-L-glutamate ligase 413402:414391	413402	414391	reverse	41.5311	48.2911	ND	ND	52.2618	60.9339	46.5355	39.1738	73.2503	32.1636	43.9129	45.0718	66.0518	64.878	X	2	2.27743	fail data points
MXAN_RS01730	MXAN_0353	sigma-54-dependent Fis family transcriptional regulator 414548:415900	414548	415900	forward	48.9806	48.8321	29.3095	ND	47.9301	54.7041	69.2979	60.1775	44.835	27.885	54.0602	49.4556	63.2891	58.1538	X	1	2.48513	fail data points
MXAN_RS01735	MXAN_0354	hypothetical protein 416066:416851	416066	416851	forward	54.4596	75.1561	ND	ND	45.2058	65.1373	77.4737	55.2765	111.12	ND	53.9753	81.3914	58.6034	51.8058	X	3	2.45809	fail data points
MXAN_RS01740	MXAN_0355	pilus biogenesis operon protein 416848:418464	416848	418464	forward	50.8345	73.886	50.6246	42.8923	50.6023	70.6285	77.3027	39.3183	73.1911	61.24	60.9602	79.0746	79.7094	71.5821	0.505905	0	2.02729	fail correlation
MXAN_RS01745	MXAN_0356	hypothetical protein 418466:419482	418466	419482	forward	50.3281	60.8336	37.7443	ND	40.2428	59.3146	63.9036	58.7244	82.9452	47.5431	65.6828	52.6488	66.1077	64.0434	X	1	2.19756	fail data points
MXAN_RS01750	MXAN_0357	hypothetical protein 419482:420297	419482	420297	forward	57.5976	55.154	ND	ND	58.6867	59.3785	58.4874	63.6999	85.2609	53.4861	66.2854	72.926	75.638	53.2254	X	2	1.60188	fail data points
MXAN_RS01755	///	hypothetical protein 420321:420638	420321	420638	reverse	243.278	ND	141.134	ND	92.4762	109.455	114.074	195.548	158.573	137.512	90.2214	ND	78.3659	145.394	X	3	3.10438	fail data points
MXAN_RS01760	MXAN_0358	isoleucine--tRNA ligase 420764:423664	420764	423664	forward	42.2016	46.5005	37.0258	19.804	42.0305	49.4325	65.1812	38.2085	50.9814	35.3442	52.9633	44.576	62.8189	56.4048	0.324001	0	3.29132	fail correlation
MXAN_RS01765	MXAN_0359	type 4 pilus biogenesis operon protein 423736:424383	423736	424383	reverse	855.094	75.9886	67.1735	ND	134.735	131.247	106.701	833.541	86.8339	83.7627	60.5763	98.7516	146.472	114.537	X	1	14.116	fail data points
MXAN_RS01770	MXAN_0360	type 4 pilus biogenesis operon protein 424386:425612	424386	425612	reverse	1189.69	123.742	79.2404	64.6133	118.926	145.974	138.092	1156.6	101.297	93.2134	79.4881	116.348	194.371	121.627	0.998221	0	18.4124	1
MXAN_RS01775	MXAN_0361	type 4 pilus biogenesis operon protein 425609:426139	425609	426139	reverse	1018.55	121.918	ND	ND	151.378	149.884	170.573	957.607	145.057	100.031	87.9391	187.836	196.167	146.642	X	2	11.5825	fail data points
MXAN_RS01780	MXAN_0362	pilus biogenesis operon protein 426136:430392	426136	430392	reverse	2034.96	133.341	99.7148	77.7083	164.222	178.927	151.007	2031.27	123.668	131.212	109.511	115.909	223.533	153.947	0.999032	0	26.1872	1
MXAN_RS01785	MXAN_0363	hypothetical protein 430392:430901	430392	430901	reverse	1436.06	71.753	95.4309	ND	101.546	157.861	122.712	1494.91	87.1392	69.4386	99.8915	93.414	182.569	136.713	X	1	21.5286	fail data points
MXAN_RS01790	MXAN_0364	hypothetical protein 430873:431673	430873	431673	reverse	1506.76	93.0616	79.892	ND	70.3944	122.125	90.4034	1464.48	99.7961	92.7786	67.5282	83.58	149.512	93.7613	X	1	22.313	fail data points
MXAN_RS01795	MXAN_0365	hypothetical protein 431829:432593	431829	432593	reverse	86.6778	47.804	ND	ND	49.4776	69.318	74.2246	83.1653	ND	49.3462	51.2995	ND	66.2357	59.1442	X	4	1.81319	fail data points
MXAN_RS01800	MXAN_0366	endonuclease 432780:434201	432780	434201	forward	81.4065	69.1972	76.4624	45.9909	60.8036	55.2606	78.0786	103.605	61.3858	58.8656	66.3439	79.4693	75.7556	56.602	0.126973	0	2.25273	fail correlation
MXAN_RS01805	MXAN_0367	hypothetical protein 434260:434634	434260	434634	reverse	67.2394	ND	ND	ND	68.0688	68.3593	81.306	ND	ND	ND	ND	ND	76.2628	74.9076	X	8	1.2092	fail data points
MXAN_RS01810	MXAN_0368	signal peptidase II 434755:435351	434755	435351	forward	39.3809	ND	ND	ND	54.3636	56.6848	68.9471	45.5034	69.4579	ND	67.5371	ND	64.8374	63.6852	X	5	1.76374	fail data points
MXAN_RS01815	MXAN_0369	signal peptidase II 435385:435993	435385	435993	forward	56.5268	ND	ND	ND	54.5595	67.5803	74.3449	58.6241	ND	ND	48.782	63.5403	84.7437	65.4011	X	5	1.73719	fail data points
MXAN_RS01820	MXAN_0370	diacylglyceryl transferase 436081:437385	436081	437385	forward	36.6413	51.7069	30.3884	ND	49.1028	59.5186	63.6555	42.1893	57.8232	41.5602	49.5516	51.2761	58.563	55.4432	X	1	2.09473	fail data points
MXAN_RS01825	MXAN_0371	hypothetical protein 437427:438644	437427	438644	forward	44.771	77.3337	36.7621	ND	41.203	47.2674	69.5567	41.3852	77.7498	41.627	60.9274	68.3718	60.4815	77.2286	X	1	2.11494	fail data points
MXAN_RS01830	MXAN_0372	hypothetical protein 438875:439261	438875	439261	forward	ND	120.091	205.318	297.573	379.727	298.054	489.703	ND	ND	137.348	364.98	288.705	212.141	217.737	X	3	4.07776	fail data points
MXAN_RS01835	MXAN_0374	short-chain dehydrogenase 439471:440298	439471	440298	reverse	50.6802	ND	ND	ND	53.171	64.0374	73.5391	44.0366	53.6322	37.0395	58.9193	68.2744	65.6401	59.0098	X	3	1.98542	fail data points
MXAN_RS01840	MXAN_0375	hypothetical protein 440476:440766	440476	440766	forward	ND	ND	ND	ND	ND	ND	ND	ND	ND	ND	ND	ND	111.043	ND	X	13	ND	fail data points
MXAN_RS01845	MXAN_0376	hypothetical protein 440766:441671	440766	441671	forward	49.0909	51.2212	ND	ND	48.5883	65.5807	58.1197	31.6793	53.9107	39.0544	57.3525	54.1808	85.3991	62.9111	X	2	2.69574	fail data points
MXAN_RS01850	MXAN_0377	hypothetical protein 441692:442606	441692	442606	reverse	37.6021	61.475	39.1593	ND	56.5502	57.942	78.2285	28.824	51.7623	43.8258	61.4235	61.7756	67.4453	49.4378	X	1	2.71401	fail data points
MXAN_RS01855	MXAN_0378	magnesium transporter 442651:443976	442651	443976	reverse	53.7746	45.5866	48.2367	ND	50.6534	48.2385	59.5453	43.2751	51.3277	32.0099	49.5657	39.2493	84.0219	72.9799	X	1	2.62487	fail data points
MXAN_RS01860	MXAN_0379	hypothetical protein 444118:445479	444118	445479	reverse	55.4317	69.1515	32.8725	ND	47.0463	56.355	64.6127	48.393	57.5742	45.8791	57.5942	36.0276	74.3631	52.4571	X	1	2.26216	fail data points
MXAN_RS01865	MXAN_0381		445878	445949	forward	ND	ND	ND	ND	ND	ND	ND	ND	ND	ND	ND	ND	ND	ND	X	14	ND	fail data points
MXAN_RS01870	MXAN_0382		445987	446060	forward	ND	ND	ND	ND	ND	ND	ND	ND	ND	ND	ND	ND	ND	ND	X	14	ND	fail data points
MXAN_RS01875	MXAN_0384	membrane protein 446752:447081	446752	447081	forward	ND	ND	ND	ND	ND	ND	72.4426	ND	ND	ND	ND	ND	81.1008	ND	X	12	1.11952	fail data points
MXAN_RS01880	MXAN_0385	pyridine nucleotide-disulfide oxidoreductase 447225:448637	447225	448637	forward	29.0894	37.8036	35.3064	ND	36.0591	56.9062	62.861	37.8648	51.3064	25.0313	48.0121	64.1911	64.5094	55.0427	X	1	2.57715	fail data points
MXAN_RS01885	MXAN_0386	glyoxalase 448779:449168	448779	449168	reverse	71.1113	ND	ND	ND	65.444	84.5015	135.214	61.7496	ND	81.7733	98.0298	126.05	118.261	113.837	X	4	2.18972	fail data points
MXAN_RS01890	MXAN_0387	AraC family transcriptional regulator 449257:450111	449257	450111	reverse	ND	47.7007	ND	ND	27.1	47.0442	71.2141	41.7371	ND	38.6276	44.6529	57.4164	47.4043	50.7948	X	4	2.62783	fail data points
MXAN_RS01895	MXAN_0388		450580	450652	forward	ND	ND	ND	ND	ND	ND	ND	ND	ND	ND	ND	ND	ND	ND	X	14	ND	fail data points
MXAN_RS01900	MXAN_0389	hypothetical protein 450744:451706	450744	451706	forward	33.1118	54.0271	ND	ND	56.9362	53.1526	65.7821	37.8569	ND	48.9871	56.1565	66.4161	79.3827	57.3047	X	3	2.39741	fail data points
MXAN_RS01905	MXAN_0390	ribonuclease 451737:452234	451737	452234	reverse	92.7642	87.6173	102.879	191.266	164.534	132.278	170.323	71.7172	ND	ND	168.374	140.515	135.142	176.381	X	2	2.66695	fail data points
MXAN_RS01910	MXAN_0391	NADP-dependent aryl-alcohol dehydrogenase 452250:453227	452250	453227	reverse	158.727	86.2663	145.228	261.486	216.352	236.449	307.878	140.378	83.2296	79.5878	242.861	247.898	184.58	267.325	0.911898	0	3.86841	9
MXAN_RS01915	MXAN_0392	hypothetical protein 453321:454211	453321	454211	reverse	30.1394	48.9279	ND	ND	42.4729	42.0635	68.3335	25.2482	58.1417	ND	59.5093	56.7634	57.8923	51.7864	X	3	2.70648	fail data points
MXAN_RS01920	MXAN_0394	hypothetical protein 454403:455422	454403	455422	reverse	29.6144	52.3834	ND	ND	37.8531	46.5951	59.6829	47.1454	53.6831	41.6222	55.0943	46.6612	72.2335	53.2124	X	2	2.43914	fail data points
MXAN_RS01925	MXAN_0395	glutamate-1-semialdehyde 2,1-aminomutase 455680:456975	455680	456975	forward	48.5474	77.0146	55.2766	58.1121	76.251	75.4441	76.7906	50.8594	73.0668	47.3076	49.8959	97.5279	82.4159	80.2534	0.889258	0	2.06157	10
MXAN_RS01930	MXAN_0396	serine/threonine protein kinase 457046:458950	457046	458950	forward	37.4219	47.2169	28.1972	28.0834	45.3792	50.8335	68.1997	35.8127	40.3781	26.6072	57.3027	59.3098	72.4848	62.1785	0.558603	0	2.72426	fail correlation
MXAN_RS01935	MXAN_0399	histidine kinase 459424:462051	459424	462051	reverse	46.9063	55.0759	49.1456	33.9238	49.6286	57.0027	66.0107	41.8842	65.2842	48.8836	56.8544	72.9641	68.2963	56.4182	0.22759	0	2.15082	fail correlation
MXAN_RS01940	MXAN_0400	phosphatidylethanolamine-binding protein 462220:462738	462220	462738	reverse	ND	ND	ND	ND	41.6998	49.356	49.184	44.8759	ND	ND	67.4822	ND	87.034	55.8285	X	7	2.08716	fail data points
MXAN_RS01945	///	F0F1 ATP synthase assembly protein I 463152:463418	463152	463418	forward	94.5396	ND	ND	ND	ND	133.873	163.752	ND	ND	ND	ND	ND	117.603	ND	X	10	1.7321	fail data points
MXAN_RS01950	MXAN_0401	hypothetical protein 463415:463825	463415	463825	forward	231.03	ND	246.301	236.682	165.579	204.887	154.347	241.907	115.392	224.134	103.343	137.714	150.354	167.519	X	1	2.38334	fail data points
MXAN_RS01955	MXAN_0402	ATP synthase subunit A 463825:464835	463825	464835	forward	351.07	126.562	312.607	445.099	357.462	324.552	256.319	351.371	144.918	220.464	247.512	258.923	256.892	256.801	0.63905	0	3.51684	fail correlation
MXAN_RS01960	MXAN_0403	ATP synthase F0 subunit C 464980:465210	464980	465210	forward	2161.23	317.585	1550.6	1713.47	1774.33	1889.69	1400.72	2550.29	392.114	722.252	1248.09	1479.41	1088.09	1316.29	0.758447	0	8.03026	2
MXAN_RS01965	MXAN_0404	ATP synthase subunit B 465342:465896	465342	465896	forward	1162.05	205.381	729.123	818.612	561.178	647.73	585.976	1146.9	170.797	412.562	567.874	544.46	448.412	522.006	0.909671	0	6.80371	2
MXAN_RS01970	MXAN_0405	GTP-binding protein YchF 465949:467058	465949	467058	forward	173.848	68.3985	121.027	108.931	180.862	172.902	158.59	181.662	74.6563	90.2993	130.856	138.002	155.143	190.686	0.789881	0	2.78787	9
MXAN_RS01975	MXAN_0406	hypothetical protein 467150:467587	467150	467587	reverse	ND	ND	ND	ND	ND	ND	65.8232	ND	ND	ND	67.8706	ND	67.3738	64.1085	X	10	1.05868	fail data points
MXAN_RS01980	MXAN_0407	citrate synthase 467571:468875	467571	468875	reverse	32.1415	46.3207	ND	ND	43.7784	48.3151	64.2858	32.6819	34.0137	ND	49.5516	59.2523	54.3295	56.8292	X	3	2.00008	fail data points
MXAN_RS01985	MXAN_0408	methyltransferase 468955:469761	468955	469761	forward	40.5605	50.5414	ND	ND	32.5424	43.0487	58.1209	26.9181	73.3728	ND	56.5117	47.9312	71.9165	58.3047	X	3	2.72578	fail data points
MXAN_RS01990	MXAN_0409	cupin 469778:470281	469778	470281	forward	ND	ND	ND	ND	ND	54.4584	ND	ND	ND	ND	ND	ND	74.9961	59.29	X	11	1.37713	fail data points
MXAN_RS01995	MXAN_0410	hypothetical protein 470295:470792	470295	470792	forward	ND	ND	ND	ND	ND	ND	71.1057	ND	ND	ND	57.5456	ND	68.4965	50.914	X	10	1.39658	fail data points
MXAN_RS02000	MXAN_0411	hypothetical protein 470850:473210	470850	473210	forward	45.1093	58.3309	47.6644	24.3354	44.4562	54.553	60.594	44.9811	88.3318	33.9464	54.7587	57.294	65.4968	61.6523	0.427815	0	3.62977	fail correlation
MXAN_RS02005	MXAN_0412	TIGR00266 family protein 473242:474039	473242	474039	reverse	92.5547	51.1122	54.5311	ND	61.948	65.3022	64.9643	88.4718	72.3463	38.4337	62.4661	70.8443	81.9639	55.5614	X	1	2.40817	fail data points
MXAN_RS02010	MXAN_0413	hypothetical protein 474094:474618	474094	474618	reverse	49.5912	ND	ND	ND	ND	94.0966	61.1682	41.4046	ND	ND	64.688	ND	84.2816	62.0879	X	7	2.27261	fail data points
MXAN_RS02015	MXAN_0414	metallophosphatase 474798:476015	474798	476015	forward	41.3271	43.8609	ND	ND	65.9247	63.7734	61.453	31.198	57.0975	28.074	50.4827	56.1626	74.8458	60.1492	X	2	2.66602	fail data points
MXAN_RS02020	MXAN_0415	twitching motility protein 476067:477161	476067	477161	forward	75.8564	47.5083	43.2322	50.6866	52.1819	70.9436	72.1184	60.2037	51.3542	45.2303	46.476	51.6114	69.8045	73.5205	0.876622	0	1.75462	constitutive
MXAN_RS02025	MXAN_0416	hypothetical protein 477551:477934	477551	477934	forward	330.485	ND	170.214	ND	233.649	171.65	158.791	408.672	ND	ND	118.925	ND	160.953	158.093	X	5	3.43637	fail data points
MXAN_RS02030	MXAN_0417	hypothetical protein 477945:478718	477945	478718	forward	139.889	54.5163	59.5314	69.173	91.815	82.6856	89.3083	145.348	65.0293	47.2476	71.2572	96.1104	79.7477	58.4556	0.901666	0	3.07632	2
MXAN_RS02035	MXAN_0418	peptidoglycan-binding protein LysM 478915:479796	478915	479796	reverse	61.846	58.9944	ND	ND	57.7928	53.8938	83.0245	66.8435	50.3449	44.1301	54.1055	65.7762	48.0402	70.7797	X	2	1.88136	fail data points
MXAN_RS02040	MXAN_0419	protein phosphatase 479776:480420	479776	480420	forward	35.1441	71.9801	ND	ND	87.4465	68.056	70.189	45.7214	ND	ND	55.924	66.9101	88.5786	72.9715	X	4	2.52044	fail data points
MXAN_RS02045	MXAN_0420	hypothetical protein 480477:480698	480477	480698	forward	ND	ND	ND	ND	ND	ND	ND	ND	ND	ND	ND	ND	ND	ND	X	14	ND	fail data points
MXAN_RS02050	MXAN_0421	hypothetical protein 480798:481913	480798	481913	forward	82.6974	84.4082	82.5431	60.3888	101.014	111.372	121.619	87.5624	103.426	50.7182	98.8015	102.611	120.476	89.9671	0.266713	0	2.39794	fail correlation
MXAN_RS02055	MXAN_0422	acyl-CoA dehydrogenase 481980:483794	481980	483794	reverse	36.0439	41.8159	42.2802	43.6692	42.9526	54.8657	71.1303	45.2783	44.0115	29.2262	58.3939	59.7951	69.4874	72.7363	0.729271	0	2.48874	10
MXAN_RS02060	MXAN_0423	hypothetical protein 483850:484974	483850	484974	reverse	35.7972	52.4889	43.2156	ND	54.9072	64.1759	75.3118	36.5369	44.7221	33.5414	63.1413	52.8778	68.76	58.6938	X	1	2.24534	fail data points
MXAN_RS02065	MXAN_0426	hypothetical protein 485788:486105	485788	486105	forward	ND	ND	ND	ND	ND	ND	ND	ND	ND	ND	ND	ND	87.0733	ND	X	13	ND	fail data points
MXAN_RS02070	MXAN_0426	hypothetical protein 486156:486419	486156	486419	forward	ND	ND	ND	ND	ND	ND	87.4973	ND	ND	ND	ND	ND	101.453	ND	X	12	1.1595	fail data points
MXAN_RS02075	MXAN_0428	hypothetical protein 486894:487538	486894	487538	reverse	335.821	159.229	134.973	ND	112.602	120.516	126.34	366.974	133.153	164.647	121.717	143.049	145.726	165.589	X	1	3.25903	fail data points
MXAN_RS02080	MXAN_0429	hypothetical protein 487697:488050	487697	488050	reverse	175.724	ND	ND	ND	61.1912	72.426	104.768	230.482	150.778	113.475	120.03	117.859	88.619	97.2847	X	3	3.76658	fail data points
MXAN_RS02085	MXAN_0429	hypothetical protein 488030:488302	488030	488302	forward	289.69	170.424	192.681	ND	116.284	140.991	126.903	279.177	244.598	346.512	163.563	142.031	111.627	136.223	X	1	3.10421	fail data points
MXAN_RS02090	///	hypothetical protein 488670:489272	488670	489272	forward	254.817	98.0026	87.0584	ND	64.0736	80.3879	79.1815	240.695	120.34	136.993	126.69	88.8558	105.457	82.5661	X	1	3.97695	fail data points
MXAN_RS02095	MXAN_0431	hypothetical protein 490426:491370	490426	491370	reverse	23.9754	55.0572	ND	ND	74.3661	52.2316	80.9661	32.0121	40.7203	ND	60.5936	94.4407	63.3526	75.6294	X	3	3.93906	fail data points
MXAN_RS02100	MXAN_0432	subclass B1 metallo-beta-lactamase 491641:492426	491641	492426	reverse	38.4421	ND	ND	ND	40.2921	55.832	80.6145	31.5865	52.7349	ND	43.1803	ND	67.98	62.167	X	5	2.55218	fail data points
MXAN_RS02105	///	hypothetical protein 492533:493066	492533	493066	reverse	ND	ND	ND	ND	39.0789	66.8111	74.0127	ND	ND	ND	ND	ND	67.3225	69.5172	X	9	1.89393	fail data points
MXAN_RS02110	MXAN_0433	SAM-dependent methyltransferase 493172:493822	493172	493822	reverse	ND	ND	ND	ND	45.0999	66.0231	61.9548	40.531	61.413	ND	68.4449	ND	65.1129	54.2234	X	6	1.6887	fail data points
MXAN_RS02115	MXAN_0434	glycogen debranching enzyme 493937:496063	493937	496063	reverse	34.3028	58.8046	41.4867	33.5345	51.8894	58.8395	68.0364	37.1757	56.3289	42.116	67.2629	59.4067	72.273	68.0131	0.560211	0	2.15518	fail correlation
MXAN_RS02120	MXAN_0435	hypothetical protein 496130:497401	496130	497401	reverse	38.2522	47.5234	36.206	45.1861	44.915	57.4719	61.4286	34.7497	54.6717	25.0274	60.839	37.4097	60.8074	45.5061	0.606656	0	2.45445	fail correlation
MXAN_RS02125	MXAN_0436	hypothetical protein 497605:497877	497605	497877	forward	ND	ND	ND	ND	ND	ND	ND	ND	ND	ND	ND	ND	ND	96.3529	X	13	ND	fail data points
MXAN_RS02130	MXAN_0437	hypothetical protein 498027:498674	498027	498674	reverse	40.1635	ND	ND	ND	42.9244	55.0391	92.728	ND	ND	ND	76.9482	64.3033	72.5252	57.2684	X	6	2.30876	fail data points
MXAN_RS02135	MXAN_0438	sulfurase 498689:499402	498689	499402	reverse	43.4997	ND	ND	ND	29.2132	60.1893	58.7859	ND	ND	49.5711	51.9976	ND	64.5213	58.3047	X	6	2.20863	fail data points
MXAN_RS02140	MXAN_0439	hypothetical protein 499519:500040	499519	500040	reverse	ND	ND	ND	ND	56.2667	71.8551	64.6753	ND	ND	ND	ND	74.1507	86.5329	52.0378	X	8	1.66288	fail data points
MXAN_RS02145	MXAN_0440	hypothetical protein 500069:502543	500069	502543	reverse	33.2048	42.584	29.4509	21.6131	46.4614	47.2413	64.4457	36.9576	45.4176	29.0487	55.2325	50.4498	66.9415	59.1767	0.504319	0	3.09727	fail correlation
MXAN_RS02150	MXAN_0441	hypothetical protein 503000:505480	503000	505480	forward	60.8408	50.4107	40.2037	39.9274	79.011	71.4268	97.0975	73.7364	66.1731	42.7551	65.3499	80.8839	102.395	100.211	0.847192	0	2.56454	9
MXAN_RS02155	MXAN_0442	hypothetical protein 505526:505810	505526	505810	forward	85.5961	ND	ND	ND	70.6253	99.6678	104.178	73.666	ND	ND	ND	ND	110.15	89.0995	X	7	1.55963	fail data points
MXAN_RS02160	MXAN_0443	hypothetical protein 505823:506695	505823	506695	reverse	70.1747	69.2686	ND	ND	58.3893	63.8741	114.041	55.9817	47.4735	55.3942	59.523	76.6789	96.0169	93.2742	X	2	2.4022	fail data points
MXAN_RS02165	MXAN_0444	pyridine nucleotide-disulfide oxidoreductase 506898:507947	506898	507947	forward	30.3656	56.2417	31.6826	ND	39.7122	60.0599	62.6768	39.1491	50.7384	33.6933	46.4502	39.6609	71.0448	62.0287	X	1	2.33965	fail data points
MXAN_RS02170	MXAN_0445	AraC family transcriptional regulator 507979:508854	507979	508854	forward	50.7741	49.7666	ND	ND	43.201	56.3504	51.6591	45.1631	60.8281	ND	60.5295	47.5477	47.3181	59.904	X	3	1.40803	fail data points
MXAN_RS02175	MXAN_0446	hypothetical protein 508945:510342	508945	510342	forward	60.0037	61.3364	40.2605	36.8578	55.2216	73.2037	62.9477	49.3646	71.9652	37.9501	52.3188	52.117	67.1779	62.7496	0.721797	0	1.98611	10
MXAN_RS02180	///	hypothetical protein 510443:511027	510443	511027	forward	74.6388	62.5382	56.9094	ND	67.3694	84.4291	112.582	84.9159	83.5432	58.5036	48.9729	81.4173	78.7735	85.111	X	1	2.29886	fail data points
MXAN_RS02185	MXAN_0447	hypothetical protein 511077:511481	511077	511481	forward	60.1715	ND	ND	ND	64.9237	ND	111.885	90.1443	ND	ND	86.5242	106.659	66.0449	116.321	X	6	1.93316	fail data points
MXAN_RS02190	MXAN_0448	phosphatase 511494:512075	511494	512075	reverse	59.1537	ND	ND	ND	78.3396	91.1514	89.1162	62.6821	73.7958	ND	63.8112	71.608	83.931	88.6614	X	4	1.54092	fail data points
MXAN_RS02195	MXAN_0449	hypothetical protein 512072:513070	512072	513070	reverse	104.151	71.7834	56.3567	57.5466	92.759	78.6827	102.114	96.2749	53.3313	53.1226	80.6655	96.7749	88.5041	94.1756	0.75706	0	1.96059	9
MXAN_RS02200	MXAN_0450	CDP-alcohol phosphatidyltransferase 513060:514310	513060	514310	reverse	97.2371	87.6535	56.244	90.3061	154.289	131.484	123.606	91.7431	79.2455	65.0334	75.4197	164.04	135.435	167.008	0.91124	0	2.96935	9
MXAN_RS02205	MXAN_0451	phosphatidic acid phosphatase 514303:515229	514303	515229	reverse	239.888	136.526	140.803	162.538	365.729	275.109	219.219	265.259	122.939	101.783	136.126	325.735	228.528	311.326	0.844373	0	3.59321	9
MXAN_RS02210	MXAN_0452	inositol-3-phosphate synthase 515207:516541	515207	516541	reverse	3270.06	885.574	1684.56	2090.26	1725.06	1952.11	1733.65	3499.64	829.002	1274.41	2181.26	1398.99	1580.82	1464.66	0.970263	0	4.22151	2
MXAN_RS02215	MXAN_0453	pyridoxamine 5'-phosphate oxidase 516941:517468	516941	517468	reverse	ND	77.2987	ND	ND	46.843	57.1761	71.7364	ND	ND	ND	56.2798	ND	69.8348	60.0196	X	7	1.65016	fail data points
MXAN_RS02220	MXAN_0454	hypothetical protein 517593:518087	517593	518087	forward	130.659	93.8365	116.442	140.312	168.656	120.143	128.102	142.737	113.728	150.249	147.954	141.368	128.512	144.523	0.579495	0	1.79734	fail correlation
MXAN_RS02225	MXAN_0455	hypothetical protein 518306:520036	518306	520036	forward	41.1857	55.2138	33.2499	41.2106	70.4558	57.5296	75.5341	35.3837	50.4215	35.4123	52.6572	36.9319	69.1385	87.7604	0.601356	0	2.63942	fail correlation
MXAN_RS02230	MXAN_0456	alcohol dehydrogenase 520113:521111	520113	521111	forward	33.5972	46.4481	ND	ND	45.6065	56.7247	46.9393	30.28	57.7755	ND	54.1308	ND	64.5343	63.3874	X	4	2.13125	fail data points
MXAN_RS02235	MXAN_0457	RNA polymerase subunit sigma-54 521331:521666	521331	521666	forward	4999.48	1358.58	1701.82	1377.41	674.727	926.713	1111.34	5030.79	1407.85	1157.04	1122.51	558.863	818.454	631.258	0.990054	0	9.00183	1
MXAN_RS02240	MXAN_0458	hypothetical protein 521962:522576	521962	522576	forward	75.0876	144.131	106.176	ND	104.283	104.098	104.404	76.9809	127.62	105.534	70.7327	75.0193	109.39	101.559	X	1	2.03768	fail data points
MXAN_RS02245	MXAN_0459	two-component sensor histidine kinase 522573:523982	522573	523982	forward	66.6317	85.7378	69.8559	75.8989	71.7242	76.4685	78.1603	64.3423	91.2889	100.338	81.1928	69.6006	85.5427	70.5533	0.329944	0	1.55945	fail correlation
MXAN_RS02250	MXAN_0460	response regulator 523979:524746	523979	524746	forward	107.104	119.043	93.3289	ND	84.4869	115.475	99.6506	119.209	80.9588	96.7704	77.3388	114.297	94.7664	75.4085	X	1	1.58084	fail data points
MXAN_RS02255	MXAN_0461	histidine kinase 524750:525478	524750	525478	forward	86.3583	94.5474	87.7934	ND	63.5807	70.2373	57.5746	85.1492	105.604	84.1529	90.2122	91.8461	97.3155	78.2069	X	1	1.83422	fail data points
MXAN_RS02260	MXAN_0462	response regulator 525475:525858	525475	525858	forward	168.526	154.041	153.526	170.635	116.825	145.426	109.437	159.827	115.806	153.804	113.394	116.386	79.2753	87.3049	0.523619	0	2.15243	fail correlation
MXAN_RS02265	MXAN_0463	Xaa-Pro aminopeptidase 525874:527277	525874	527277	forward	50.785	78.0947	54.666	43.7579	62.6834	72.2398	85.5239	39.2123	74.8188	54.5824	63.4201	84.7251	80.6622	71.4992	0.58306	0	2.18105	fail correlation
MXAN_RS02270	MXAN_0464	hypothetical protein 527240:527911	527240	527911	reverse	104.938	213.532	118.112	182.988	127.616	117.027	153.102	90.0728	178.473	193.138	102.611	174.938	97.3551	154.886	0.237434	0	2.37066	fail correlation
MXAN_RS02275	MXAN_0465	hypothetical protein 527957:528313	527957	528313	reverse	ND	ND	ND	ND	ND	ND	85.4169	ND	ND	ND	ND	ND	ND	68.5408	X	12	1.24622	fail data points
MXAN_RS02280	MXAN_0466	hypothetical protein 528601:530181	528601	530181	forward	28.1185	52.4541	39.6426	ND	54.6848	44.4985	70.2213	19.6166	51.4654	23.8611	62.3492	70.5316	52.9916	63.4894	X	1	3.5955	fail data points
MXAN_RS02285	MXAN_0467	4-hydroxythreonine-4-phosphate dehydrogenase PdxA 530459:531499	530459	531499	reverse	37.8825	48.6244	47.9352	ND	48.9572	68.4814	71.9118	37.2528	56.8639	38.5161	56.0189	45.719	82.2759	57.3517	X	1	2.20858	fail data points
MXAN_RS02290	MXAN_0468	peptidylprolyl isomerase 531505:532473	531505	532473	reverse	166.265	110.287	151.861	157.532	149.826	135.831	158.766	160.895	97.7495	133.88	183.84	151.964	149.227	144.708	0.793489	0	1.88072	constitutive
MXAN_RS02295	MXAN_0469	foldase 532538:533587	532538	533587	reverse	75.9141	54.9026	67.0209	ND	86.7785	74.8573	86.964	67.2183	85.9734	69.6327	80.7829	73.6559	99.989	85.2895	X	1	1.82121	fail data points
MXAN_RS02300	MXAN_0470	alpha/beta hydrolase 533643:534662	533643	534662	reverse	35.3727	49.6264	32.6154	ND	31.0395	49.2833	60.4894	29.656	56.5849	35.8414	64.4499	61.2428	69.5247	66.5155	X	1	2.34438	fail data points
MXAN_RS02305	MXAN_0471	hypothetical protein 534768:535109	534768	535109	forward	ND	ND	ND	ND	70.1315	ND	ND	ND	ND	ND	ND	ND	ND	ND	X	13	ND	fail data points
MXAN_RS02310	MXAN_0472	hypothetical protein 535147:535407	535147	535407	forward	ND	ND	ND	ND	ND	ND	ND	ND	ND	ND	ND	ND	ND	ND	X	14	ND	fail data points
MXAN_RS02315	MXAN_0473	hypothetical protein 535425:535874	535425	535874	forward	97.0803	563.133	355.866	401.372	305.829	357.913	245.274	77.6583	457.697	301.751	224.121	380.567	260.244	336.129	0.738767	0	7.25142	7
MXAN_RS02320	MXAN_0475	hypothetical protein 535893:536207	535893	536207	reverse	ND	259.468	142.483	163.982	201.46	212.278	162.276	88.8372	240.132	165.09	151.806	317.048	172.88	172.686	X	1	3.56887	fail data points
MXAN_RS02325	MXAN_0476	hypothetical protein 536240:536578	536240	536578	forward	74.401	ND	113.456	ND	70.7539	ND	104.555	ND	ND	101.083	97.1516	123.09	84.3855	112.297	X	5	1.73968	fail data points
MXAN_RS02330	MXAN_0477	hypothetical protein 536595:537032	536595	537032	forward	ND	ND	ND	ND	ND	ND	80.8685	ND	ND	ND	ND	ND	75.7956	ND	X	12	1.06693	fail data points
MXAN_RS02335	MXAN_0478	7-carboxy-7-deazaguanine synthase QueE 537051:537743	537051	537743	reverse	41.1857	54.8078	ND	ND	35.6738	55.4185	66.508	47.0289	79.0507	ND	62.76	ND	87.7527	65.2979	X	4	2.45986	fail data points
MXAN_RS02340	MXAN_0479	NADH pyrophosphatase 537833:538666	537833	538666	reverse	92.58	55.6485	ND	61.8131	68.5318	85.499	88.7952	64.1839	46.1464	ND	67.3963	92.7552	96.0942	70.5186	X	2	2.08237	fail data points
MXAN_RS02345	MXAN_0480	lactoylglutathione lyase 538739:539125	538739	539125	reverse	102.067	120.091	175.514	312.964	235.831	219.992	257.626	80.2961	126.397	183.131	274.421	254.06	212.141	142.816	0.808271	0	3.89763	7
MXAN_RS02350	MXAN_0481	hypothetical protein 539190:541517	539190	541517	reverse	33.8615	44.0668	34.6073	ND	45.7497	55.719	60.3937	34.6305	55.9109	32.909	42.3342	44.0588	63.6579	50.099	X	1	1.93436	fail data points
MXAN_RS02355	MXAN_0482	hypothetical protein 541537:541929	541537	541929	reverse	ND	ND	ND	ND	ND	ND	67.0897	55.347	ND	ND	ND	ND	63.3724	ND	X	11	1.21217	fail data points
MXAN_RS02360	MXAN_0483	2-nitropropane dioxygenase 541949:543139	541949	543139	reverse	45.7868	87.3513	58.0056	44.9334	60.2895	68.2896	80.113	53.3935	100.635	56.432	87.2337	64.9286	83.5025	62.2734	0.422214	0	2.23964	fail correlation
MXAN_RS02365	MXAN_0484	hypothetical protein 543838:544407	543838	544407	reverse	67.7672	ND	ND	ND	50.1643	80.236	70.7744	73.5366	93.5406	74.5397	72.6035	67.8955	67.9141	63.5307	X	3	1.86468	fail data points
MXAN_RS02370	MXAN_0485	hypothetical protein 544427:545782	544427	545782	reverse	55.0586	57.0175	33.0181	ND	45.5466	65.3648	71.5706	49.1791	46.918	42.6044	57.0675	55.9256	73.3343	54.6903	X	1	2.22103	fail data points
MXAN_RS02375	MXAN_0486	hypothetical protein 546168:546998	546168	546998	forward	52.5169	54.1572	52.363	ND	63.2028	77.0072	79.2144	53.2131	51.6571	53.939	75.2972	76.9786	72.054	65.3294	X	1	1.53347	fail data points
MXAN_RS02380	MXAN_0488	hypothetical protein 547771:548091	547771	548091	reverse	75.9665	ND	ND	ND	ND	ND	66.7753	62.9572	ND	ND	92.6858	ND	86.2569	76.2517	X	8	1.4722	fail data points
MXAN_RS02385	///	hypothetical protein 549612:549812	549612	549812	reverse	ND	ND	ND	ND	ND	ND	ND	ND	ND	ND	ND	ND	ND	ND	X	14	ND	fail data points
MXAN_RS02390	MXAN_0491	Fis family transcriptional regulator 550246:550485	550246	550485	forward	ND	ND	ND	ND	ND	ND	ND	ND	ND	ND	ND	ND	ND	ND	X	14	ND	fail data points
MXAN_RS02395	MXAN_0493	hypothetical protein 550527:552242	550527	552242	reverse	37.147	53.2395	44.7209	ND	33.7367	46.3198	59.4223	37.0486	53.4487	28.8524	53.7354	55.4492	55.7946	57.9648	X	1	2.05953	fail data points
MXAN_RS02400	MXAN_0494	metal-binding protein 552681:553145	552681	553145	forward	ND	ND	ND	ND	48.2154	ND	65.5354	ND	ND	ND	ND	ND	61.4705	52.5874	X	10	1.35922	fail data points
MXAN_RS02405	MXAN_0496	glyoxalase 554072:554461	554072	554461	forward	62.4917	ND	ND	ND	75.3598	91.5433	114.087	63.7415	ND	ND	78.9684	ND	108.801	99.8975	X	6	1.82563	fail data points
MXAN_RS02410	MXAN_0497	hypothetical protein 554685:556259	554685	556259	forward	43.67	62.4709	61.7209	37.7458	58.8142	64.9718	76.2325	48.7363	66.6904	44.1616	63.9328	64.1925	91.7736	67.7506	0.347558	0	2.43136	fail correlation
MXAN_RS02415	MXAN_0499	hypothetical protein 556423:556854	556423	556854	reverse	ND	ND	ND	ND	51.907	63.5558	ND	ND	89.1879	ND	ND	ND	68.3118	71.2914	X	9	1.71822	fail data points
MXAN_RS02420	MXAN_0500	hypothetical protein 557208:558356	557208	558356	forward	45.2714	47.7208	40.0852	ND	36.2875	65.2204	68.7261	37.7979	55.3779	33.8664	52.5942	34.9463	76.94	54.3179	X	1	2.27187	fail data points
MXAN_RS02425	MXAN_0501	glutamine--fructose-6-phosphate aminotransferase 558607:560517	558607	560517	reverse	156.678	66.9257	85.6643	51.8429	86.8382	83.1816	64.1129	141.178	59.6029	71.552	73.7604	77.0161	88.6354	67.1878	0.929746	0	3.02218	1
MXAN_RS02430	MXAN_0502	AsnC family transcriptional regulator 560706:561191	560706	561191	forward	407.891	115.852	213.485	ND	205.189	175.086	103.367	424.973	91.4512	199.191	76.4419	88.8456	189.706	81.9873	X	1	5.55943	fail data points
MXAN_RS02435	///	hypothetical protein 561297:561680	561297	561680	reverse	623.764	392.437	403.841	149.952	1003.08	748.587	306.852	839.597	308.817	243.011	102.331	492.702	557.329	412.929	0.630185	0	9.8023	fail correlation
MXAN_RS02440	///	hypothetical protein 561728:561946	561728	561946	forward	872.858	683.021	392.863	ND	1475.66	1084.81	625.812	952.577	664.629	475.58	ND	858.804	785.017	812.522	X	2	3.75615	fail data points
MXAN_RS02445	MXAN_0504	hypothetical protein 561968:562381	561968	562381	reverse	1546.6	738.065	758.297	191.806	1503.67	1231.45	577.086	1474.67	572.769	801.592	133.37	942.608	940.124	656.458	0.904146	0	11.5963	1
MXAN_RS02450	MXAN_0505	hypothetical protein 562571:562999	562571	562999	reverse	ND	ND	ND	ND	ND	59.7345	71.0477	ND	ND	ND	ND	ND	83.8385	59.1221	X	10	1.41806	fail data points
MXAN_RS02455	MXAN_0506	potassium transporter 563674:565035	563674	565035	forward	25.8681	62.9588	39.447	ND	66.8851	63.7348	81.5207	37.0064	66.2646	36.357	64.5989	55.6791	85.1795	61.7533	X	1	3.29283	fail data points
MXAN_RS02460	///	hypothetical protein 565668:566441	565668	566441	forward	63.9804	63.6024	ND	ND	62.8733	64.9673	99.9403	97.2331	74.5925	77.7299	87.7012	98.0326	74.9866	99.3745	X	2	1.58955	fail data points
MXAN_RS02465	MXAN_0508	hypothetical protein 567243:567836	567243	567836	reverse	65.0245	ND	ND	ND	50.7359	70.8295	81.7692	53.5736	74.7957	ND	58.9473	ND	74.4748	94.4871	X	5	1.86233	fail data points
MXAN_RS02470	MXAN_0510	hypothetical protein 568129:571044	568129	571044	reverse	46.2979	83.8485	62.2692	51.633	85.7456	66.4062	77.533	54.7584	102.96	69.1122	83.2151	80.0278	79.2242	69.4457	0.589019	0	2.22385	fail correlation
MXAN_RS02475	MXAN_0511	hypothetical protein 571673:571948	571673	571948	forward	ND	ND	ND	ND	ND	ND	ND	ND	ND	ND	ND	ND	ND	ND	X	14	ND	fail data points
MXAN_RS02480	MXAN_0512	hypothetical protein 571945:572709	571945	572709	forward	46.0819	53.3199	ND	ND	60.5848	70.5131	119.405	38.54	61.9251	40.0938	83.1884	ND	69.8486	78.0704	X	3	3.0982	fail data points
MXAN_RS02485	MXAN_0513	hypothetical protein 572797:573294	572797	573294	reverse	ND	ND	ND	ND	52.775	51.4414	52.9159	ND	ND	ND	63.9396	ND	74.0502	74.5527	X	8	1.44927	fail data points
MXAN_RS02490	///	hypothetical protein 573291:573755	573291	573755	reverse	ND	ND	ND	ND	ND	53.1321	ND	ND	ND	ND	ND	ND	73.368	ND	X	12	1.38086	fail data points
MXAN_RS02495	MXAN_0515	peptidase 573811:576012	573811	576012	forward	63.2211	73.3943	44.7192	35.9909	56.7807	59.3236	71.319	67.5932	62.4702	53.5275	66.8959	60.7578	68.5562	68.5697	0.312457	0	2.03925	fail correlation
MXAN_RS02500	MXAN_0517	acetyltransferase 576949:577395	576949	577395	reverse	56.3846	ND	ND	ND	ND	ND	68.1803	50.3831	ND	ND	ND	ND	72.2031	ND	X	10	1.43308	fail data points
MXAN_RS02505	MXAN_0518	ligand-gated channel protein 577397:580231	577397	580231	reverse	58.2694	62.949	43.7517	38.434	46.8203	64.4379	58.2892	51.6754	68.341	42.8188	57.9344	60.8188	61.3599	63.1395	0.505505	0	1.77814	fail correlation
MXAN_RS02510	MXAN_0519	hypothetical protein 580374:581000	580374	581000	forward	41.5108	ND	ND	ND	72.7082	56.8855	66.9558	51.9872	61.4057	48.9324	62.6084	78.3284	94.0651	67.8515	X	3	2.26604	fail data points
MXAN_RS02515	MXAN_0520	DNA helicase 581014:585600	581014	585600	reverse	55.5666	67.6929	54.9105	35.8424	56.1847	63.3147	71.6833	62.8537	71.2473	67.0508	64.6739	65.7721	77.8432	68.7744	0.534574	0	2.17182	fail correlation
MXAN_RS02520	MXAN_0521	HIT family protein 585669:586121	585669	586121	reverse	55.6361	ND	ND	ND	69.9763	58.5829	81.8213	46.2857	ND	ND	ND	ND	85.4936	63.9804	X	7	1.84708	fail data points
MXAN_RS02525	MXAN_0522	hypothetical protein 586377:588023	586377	588023	forward	418.107	168.121	374.318	383.807	341.198	347.261	241.662	505.587	156.289	370.048	380.975	354.766	318.616	309.111	0.911884	0	3.23495	2
MXAN_RS02530	MXAN_0523	hypothetical protein 589811:590113	589811	590113	forward	ND	ND	ND	ND	ND	ND	76.198	ND	ND	ND	ND	ND	ND	95.7588	X	12	1.25671	fail data points
MXAN_RS02535	MXAN_0524	response regulator 590273:590734	590273	590734	forward	236.383	408.309	898.395	803.328	667.694	683.328	852.156	203.379	432.955	687.462	556.057	302.975	327.315	521.454	0.771048	0	4.41734	7
MXAN_RS02540	MXAN_0525	protein kinase 590854:594678	590854	594678	forward	46.6913	60.2436	39.1103	29.5195	60.3197	70.2006	74.147	41.1339	59.9272	44.9813	57.34	58.6731	64.9634	60.0277	0.589864	0	2.51179	fail correlation
MXAN_RS02545	MXAN_0526	hypothetical protein 594757:595827	594757	595827	forward	31.3365	63.0147	41.8126	ND	63.446	85.3351	111.372	33.3116	58.0331	37.4362	53.4583	37.4938	67.9307	80.2371	X	1	3.55407	fail data points
MXAN_RS02550	MXAN_0527	RND transporter 595982:597247	595982	597247	forward	27.1686	31.0923	35.3672	ND	35.3706	40.4212	66.9174	37.9772	46.7498	39.1161	50.2419	39.9363	65.4598	62.1533	X	1	2.46304	fail data points
MXAN_RS02555	MXAN_0528	acriflavin resistance protein 597272:600463	597272	600463	forward	32.5738	49.3033	30.4446	24.2042	35.78	52.0782	60.7823	26.2252	50.9654	26.9521	50.1251	37.2514	63.7218	53.8099	0.6392	0	2.63268	fail correlation
MXAN_RS02560	MXAN_0529	4-alpha-glucanotransferase 600548:602512	600548	602512	forward	37.9859	50.0658	48.163	26.2171	50.6703	51.6051	64.0239	35.5077	55.7058	40.1912	56.0915	54.4717	65.5857	65.8006	0.443997	0	2.50984	fail correlation
MXAN_RS02565	MXAN_0530	hypothetical protein 602524:603264	602524	603264	reverse	69.0991	87.3194	103.644	139.163	105.292	117.22	86.6274	76.4386	95.9002	95.5249	127.398	124.492	103.197	108.691	0.765565	0	2.01396	7
MXAN_RS02570	MXAN_0531	aminotransferase 603538:604842	603538	604842	forward	41.784	53.8613	50.974	51.6361	55.6104	61.6192	71.8488	49.9141	80.499	42.4637	64.9856	68.3681	67.0299	83.1647	0.708924	0	1.99035	10
MXAN_RS02575	MXAN_0532	transporter 604878:606236	604878	606236	forward	37.6534	44.4788	42.3581	ND	52.831	53.1176	73.8333	54.2058	58.7901	33.8347	45.2411	50.3313	92.8204	65.2172	X	1	2.74335	fail data points
MXAN_RS02580	MXAN_0533	epimerase 606283:607458	606283	607458	forward	222.582	106.399	101.174	96.0704	131.31	130.552	107.715	233.446	95.6281	80.2138	121.703	99.9008	100.229	76.9126	0.913542	0	3.03521	1
MXAN_RS02585	MXAN_0534	hypothetical protein 607572:609095	607572	609095	forward	40.7292	55.3396	39.4477	48.1121	60.2771	61.7517	63.6758	39.1753	45.6255	27.0748	74.4199	64.3908	80.3479	73.5796	0.768043	0	2.96763	10
MXAN_RS02590	///	hypothetical protein 609347:609631	609347	609631	reverse	487.012	425.368	1332.28	1241.24	700.821	2012.65	2066.2	466.551	640.319	821.38	522.173	973.138	2245.11	2007.92	0.849707	0	5.27804	8
MXAN_RS02595	MXAN_0535	ATP-dependent DNA helicase RecQ 610130:614896	610130	614896	forward	33.7692	38.0207	27.0889	20.7763	37.3907	53.4517	61.3887	31.8657	51.1847	38.3155	52.0076	48.3234	66.6021	61.6261	0.674549	0	3.20567	fail correlation
MXAN_RS02600	MXAN_0536	hypothetical protein 615104:616555	615104	616555	forward	25.9968	54.2132	41.4051	ND	35.0899	54.7474	54.941	33.109	42.7949	31.6661	51.1017	50.1774	62.1415	51.0719	X	1	2.39035	fail data points
MXAN_RS02605	MXAN_0537	phospholipase D 616552:618012	616552	618012	reverse	35.0228	49.0684	48.1541	37.9802	51.2536	58.7877	65.2976	30.2513	74.9357	33.0848	42.806	53.939	60.498	56.947	0.58366	0	2.47711	fail correlation
MXAN_RS02610	MXAN_0538	hypothetical protein 618427:619377	618427	619377	forward	503.833	143.428	265.073	262.663	496.162	738.157	442.934	528.534	200.759	244.309	183.978	226.79	529.769	632.607	0.674721	0	5.14655	fail correlation
MXAN_RS02615	MXAN_0539	hypothetical protein 619505:619885	619505	619885	reverse	97.0607	ND	ND	ND	89.3253	105.726	60.5573	77.4857	ND	ND	ND	ND	101.692	114.155	X	7	1.88507	fail data points
MXAN_RS02620	MXAN_0540	ATP-binding protein 619994:621133	619994	621133	reverse	27.9662	50.5644	47.1356	ND	37.9289	54.5126	64.2183	32.6542	67.4978	31.0309	35.3399	36.527	65.4311	67.4421	X	1	2.41355	fail data points
MXAN_RS02625	MXAN_0541	malto-oligosyltrehalose trehalohydrolase 621397:623256	621397	623256	forward	45.9933	70.273	62.5728	49.0039	65.9817	72.6932	87.9763	47.1	56.4662	62.7412	61.5388	55.9498	72.2597	72.9201	0.73297	0	1.91281	constitutive
MXAN_RS02630	MXAN_0542	carbohydrate-binding protein 623563:624915	623563	624915	forward	25.4203	44.6762	34.9823	39.5494	43.9359	59.4316	55.9247	34.3872	47.0221	30.4992	52.4932	56.0497	59.206	50.1326	0.767828	0	2.33795	10
MXAN_RS02635	MXAN_0543	peptidase M20 625080:626510	625080	626510	forward	144.789	82.5141	88.4958	96.9426	147.276	141.113	118.392	149.553	76.5078	90.6262	80.0005	90.3989	104.876	127.027	0.606959	0	1.95474	fail correlation
MXAN_RS02640	MXAN_0544	hypothetical protein 626500:628521	626500	628521	reverse	43.5509	53.5191	37.3172	35.2768	47.7144	56.023	71.1646	54.8266	54.1346	36.1429	48.7441	50.7297	63.736	66.1807	0.83669	0	2.01732	10
MXAN_RS02645	MXAN_0545	hypothetical protein 628544:628726	628544	628726	reverse	1243.56	725.506	772.582	402.608	449.304	255.865	207.72	1745.56	885.452	459.604	232.806	302.072	222.435	307.862	0.913962	0	8.40341	5
MXAN_RS02650	MXAN_0546	cupin 628779:630086	628779	630086	reverse	42.3294	70.9338	37.1648	ND	43.0876	62.875	76.7143	34.3854	66.74	36.9577	71.3201	60.2532	90.1067	76.0594	X	1	2.62049	fail data points
MXAN_RS02655	MXAN_0547	hypothetical protein 630090:631403	630090	631403	reverse	29.3675	48.1429	29.2065	ND	48.1787	63.2831	61.3414	38.9494	45.0407	34.097	45.9849	54.3196	56.0594	51.6217	X	1	2.16675	fail data points
MXAN_RS02660	MXAN_0548	glutathione S-transferase 631424:631996	631424	631996	forward	108.445	ND	71.5117	ND	71.4801	73.4299	89.0816	130.046	ND	61.7906	87.0376	98.7114	133.507	78.9968	X	3	2.16064	fail data points
MXAN_RS02665	MXAN_0549	hypothetical protein 632081:632611	632081	632611	reverse	72.7539	ND	ND	ND	49.489	53.4069	58.925	55.5558	72.5283	ND	51.964	ND	90.2714	59.6799	X	5	1.82407	fail data points
MXAN_RS02670	MXAN_0550	hypothetical protein 632639:633613	632639	633613	reverse	35.2857	53.3614	44.6214	ND	43.5621	53.4352	52.3148	44.5503	63.7529	ND	48.9394	45.7659	62.3459	43.6088	X	2	1.80676	fail data points
MXAN_RS02675	MXAN_0551	hypothetical protein 633628:634869	633628	634869	reverse	32.4223	50.9361	39.1413	ND	35.4331	58.1255	58.94	22.4777	44.0798	30.3791	47.7993	59.8657	62.2774	56.8013	X	1	2.77063	fail data points
MXAN_RS02680	MXAN_0552	protein kinase 634938:636608	634938	636608	reverse	39.6538	44.5804	26.0247	ND	40.1891	65.0642	60.5314	43.1507	47.8065	35.2737	45.0347	64.951	79.8867	62.7736	X	1	3.06965	fail data points
MXAN_RS02685	MXAN_0553	ABC transporter 636733:637494	636733	637494	reverse	91.4255	68.297	ND	ND	60.8236	80.3899	99.3563	94.6935	ND	40.2519	77.9486	80.0533	85.8413	73.6279	X	3	2.46837	fail data points
MXAN_RS02690	MXAN_0554	multidrug ABC transporter ATP-binding protein 637504:638436	637504	638436	reverse	98.0358	67.8237	63.0907	ND	70.3572	86.2141	84.654	97.2729	52.3489	40.4512	84.1048	60.5825	93.7844	76.6032	X	1	2.42356	fail data points
MXAN_RS02695	MXAN_0555	metallophosphoesterase 638560:639390	638560	639390	reverse	35.3479	47.3876	40.0423	ND	39.9665	49.5046	65.3519	35.4754	49.8758	ND	57.4301	57.2864	68.7284	51.1747	X	2	1.94434	fail data points
MXAN_RS02700	MXAN_0556	GntR family transcriptional regulator 639479:640906	639479	640906	reverse	39.9447	62.0156	26.8733	ND	48.114	47.9898	65.0799	35.8378	50.7671	31.3731	45.2805	49.9801	49.6466	45.5978	X	1	2.42173	fail data points
MXAN_RS02705	MXAN_0557	anti-ECF sigma factor ChrR 640991:641455	640991	641455	forward	ND	ND	ND	ND	ND	64.9393	ND	ND	ND	ND	63.9212	ND	73.368	79.8549	X	10	1.24927	fail data points
MXAN_RS02710	MXAN_0558	hypothetical protein 641499:641831	641499	641831	forward	ND	ND	ND	ND	ND	71.5067	ND	ND	ND	ND	ND	ND	ND	ND	X	13	ND	fail data points
MXAN_RS02715	MXAN_0559	energy-dependent translational throttle protein EttA 642090:643769	642090	643769	forward	172.243	111.272	146.175	184.004	209.058	176.2	158.594	160.602	132.965	136.83	199.362	174.339	168.781	170.087	0.777114	0	1.8788	constitutive
MXAN_RS02720	MXAN_0560	peptidase 643878:644786	643878	644786	reverse	36.9274	ND	ND	ND	44.1797	47.2632	73.3148	30.7212	50.4761	45.4129	40.8307	ND	52.6915	65.6892	X	4	2.38645	fail data points
MXAN_RS02725	MXAN_0561	zinc metalloprotease HtpX 645313:646230	645313	646230	forward	148.088	110.293	139.397	244.04	169.937	160.313	192.691	168.153	72.5526	75.8019	108.583	123.147	92.3084	249.337	0.350568	0	3.43664	fail correlation
MXAN_RS02730	MXAN_0562	porin 646394:647767	646394	647767	forward	48.2315	46.0391	32.5852	49.0412	53.9394	61.8477	70.6324	50.2275	44.1492	31.7489	60.9483	46.5348	69.0223	50.6822	0.63127	0	2.22472	fail correlation
MXAN_RS02735	MXAN_0563	peptidoglycan-binding protein LysM 647939:649570	647939	649570	forward	82.7458	82.6803	80.7247	44.9263	65.7456	68.8593	84.1501	88.3651	98.8058	66.4555	79.8833	69.2372	86.8739	59.2878	-0.0173839	0	2.19929	fail correlation
MXAN_RS02740	MXAN_0564	carboxylate--amine ligase 649706:650884	649706	650884	forward	56.2155	39.3508	35.809	ND	51.0805	64.3345	66.9758	48.6753	38.9069	34.0041	57.5493	68.1127	67.9511	70.5794	X	1	2.07562	fail data points
MXAN_RS02745	MXAN_0565	hypothetical protein 650890:651471	650890	651471	reverse	51.9398	ND	ND	ND	49.1282	70.7209	56.5817	ND	ND	ND	49.2258	ND	68.095	59.1076	X	7	1.43952	fail data points
MXAN_RS02750	MXAN_0566	hydrolase 651473:652330	651473	652330	reverse	49.8843	45.8946	ND	ND	54.0102	66.0575	66.1699	37.0702	56.9302	52.2396	58.0928	65.8844	79.4463	59.0531	X	2	2.14313	fail data points
MXAN_RS02755	MXAN_0567	hypothetical protein 652380:652571	652380	652571	forward	ND	ND	ND	ND	ND	ND	ND	ND	ND	ND	ND	ND	ND	ND	X	14	ND	fail data points
MXAN_RS02760	MXAN_0568	hypothetical protein 652654:654777	652654	654777	forward	29.6132	46.3162	39.739	24.2536	39.6079	50.3208	56.132	33.5784	54.3193	28.302	50.3937	48.2924	52.4395	49.3792	0.355348	0	2.31438	fail correlation
MXAN_RS02765	MXAN_0569	hypothetical protein 654804:656615	654804	656615	forward	29.6235	40.3338	28.2335	32.8062	38.338	52.9398	62.6257	30.806	46.5336	33.1779	48.5473	39.3824	60.9657	56.8882	0.851967	0	2.21814	10
MXAN_RS02770	MXAN_0570	thermonuclease 656615:657088	656615	657088	forward	ND	ND	ND	ND	ND	50.1907	52.1258	ND	ND	ND	ND	ND	70.0268	59.2292	X	10	1.39521	fail data points
MXAN_RS02775	MXAN_0571	histidine kinase 657295:659562	657295	659562	forward	37.7158	50.8097	43.4173	29.7016	38.7935	47.5272	59.0919	39.3068	71.0861	45.7329	52.3325	42.6031	55.6022	52.6209	0.458678	0	2.39334	fail correlation
MXAN_RS02780	MXAN_0572	hypothetical protein 659640:660470	659640	660470	forward	282.783	238.63	170.95	207.584	215.633	223.321	201.997	283.803	154.971	198.723	179.948	214.824	239.441	225.386	0.497353	0	1.83133	fail correlation
MXAN_RS02785	MXAN_0574	hypothetical protein 660449:660715	660449	660715	reverse	ND	ND	ND	ND	ND	ND	89.6001	99.0419	ND	ND	ND	ND	ND	101.924	X	11	1.13754	fail data points
MXAN_RS02790	MXAN_0575	arsenate reductase 661017:661424	661017	661424	forward	96.8005	103.541	125.629	ND	87.1905	118.903	115.099	89.4799	ND	141.84	130.131	98.571	149.201	150.991	X	2	1.73173	fail data points
MXAN_RS02795	MXAN_0576	transposase 661541:661960	661541	661960	forward	90.027	ND	161.691	170.154	127.04	137.29	141.225	107.26	95.2708	123.719	192.134	145.395	105.402	105.686	X	1	2.13418	fail data points
MXAN_RS02800	MXAN_0577	DDE transposase 661987:662286	661987	662286	forward	ND	ND	ND	ND	ND	97.7215	74.2138	ND	ND	ND	ND	ND	ND	ND	X	12	1.31676	fail data points
MXAN_RS02805	MXAN_0578	biopolymer transporter TonB 662323:663144	662323	663144	reverse	41.8615	ND	ND	ND	45.1028	52.2716	64.0662	34.9205	54.0242	ND	49.0281	59.7242	50.4304	52.8365	X	4	1.83463	fail data points
MXAN_RS02810	MXAN_0579	SAM-dependent methyltransferase 663275:663889	663275	663889	reverse	40.9569	73.2093	ND	ND	50.2571	69.8941	60.2333	45.4314	ND	ND	53.4809	67.7594	70.4291	60.3464	X	4	1.78747	fail data points
MXAN_RS02815	MXAN_0581	translation initiation factor IF-3 664509:665138	664509	665138	forward	1055.48	902.226	1351.43	1630.92	976.266	1011.8	987.787	1037.25	759.21	1296.14	1412.92	930.734	1034.17	885.046	0.954293	0	2.14818	6
MXAN_RS02820	MXAN_0582	histidine kinase 665382:666278	665382	666278	forward	76.7149	68.981	102.718	90.6209	87.8209	81.5255	90.807	89.074	92.4038	92.0422	83.9374	87.8917	105.767	100.862	-0.0786885	0	1.53328	fail correlation
MXAN_RS02825	MXAN_0583	hypothetical protein 666308:666976	666308	666976	forward	35.1363	88.3197	ND	ND	43.8847	57.4096	81.2007	31.3191	57.5449	ND	84.0436	60.0575	81.264	68.9969	X	3	2.82	fail data points
MXAN_RS02830	MXAN_0584	hypothetical protein 666973:668541	666973	668541	forward	50.2523	64.5017	45.6526	37.8903	60.0232	72.7906	77.0484	52.3819	72.603	52.5956	72.9596	59.7	80.9759	72.0443	0.512473	0	2.13712	fail correlation
MXAN_RS02835	MXAN_0585	alpha-2-macroglobulin 668538:673256	668538	673256	forward	55.4333	58.3556	54.7289	52.0495	75.2152	77.6064	78.2133	57.482	78.6549	48.9435	70.498	77.1592	92.0464	81.791	0.747293	0	1.88067	constitutive
MXAN_RS02840	MXAN_0586	hypothetical protein 673260:675470	673260	675470	forward	37.9299	54.0271	41.6451	29.5716	37.0015	53.7109	56.8973	34.3602	60.2088	28.7872	49.8478	47.0636	58.7016	61.3387	0.621809	0	2.13077	fail correlation
MXAN_RS02845	MXAN_0587	serine protease 675610:676929	675610	676929	forward	2580.21	1307.79	1062.16	626.1	2256.44	1718.87	1013.14	2557.21	1330.5	922.683	518.791	1206.49	1728.54	977.036	0.845084	0	4.97351	1
MXAN_RS02850	MXAN_0588	hypothetical protein 676942:679323	676942	679323	forward	35.5579	50.1469	40.8016	ND	48.6001	48.3195	57.2982	33.8451	44.7078	30.1834	55.6103	62.4051	57.1907	63.7655	X	1	2.1126	fail data points
MXAN_RS02855	MXAN_0589	hypothetical protein 679437:681359	679437	681359	forward	33.1462	29.9651	35.2489	ND	35.3211	47.9821	57.2986	24.1891	41.5384	30.6488	39.6811	47.1581	50.7429	45.6094	X	1	2.36878	fail data points
MXAN_RS02860	MXAN_0590	hypothetical protein 681400:683172	681400	683172	forward	37.8443	51.5269	36.0686	ND	41.3586	49.9827	57.5109	34.1077	45.889	33.2432	45.4313	45.2804	65.9421	58.6502	X	1	1.98362	fail data points
MXAN_RS02865	MXAN_0592	hypothetical protein 683169:683957	683169	683957	forward	28.7218	49.9133	43.7987	ND	46.0126	52.1432	60.4915	37.3662	ND	ND	55.1141	56.5685	60.7155	58.4897	X	3	2.11392	fail data points
MXAN_RS02870	MXAN_0593	glycosyl transferase 684014:685291	684014	685291	reverse	28.8826	62.7002	32.0319	ND	40.4752	52.9118	63.0707	27.9119	40.5216	40.5937	42.3043	58.178	56.9192	53.7846	X	1	2.25964	fail data points
MXAN_RS02875	MXAN_0594	hypothetical protein 685436:686209	685436	686209	forward	29.2791	58.1507	ND	ND	33.9316	55.5175	61.6653	29.0697	57.3788	ND	52.0726	ND	77.3672	51.4409	X	4	2.66144	fail data points
MXAN_RS02880	MXAN_0595	hypothetical protein 686304:687230	686304	687230	forward	40.7357	42.4748	ND	ND	50.8188	67.0516	60.3518	30.124	41.5119	36.8964	51.4762	60.9751	67.5648	61.4844	X	2	2.24289	fail data points
MXAN_RS02885	MXAN_0596	ABC transporter ATP-binding protein 687252:688010	687252	688010	forward	42.0231	55.5951	ND	ND	46.816	54.2069	58.5486	34.7561	58.5143	ND	43.3209	54.8869	63.1185	60.8046	X	3	1.81604	fail data points
MXAN_RS02890	MXAN_0597	amino acid ABC transporter permease 688007:689521	688007	689521	forward	43.186	56.5964	32.0834	ND	40.2538	57.294	78.168	35.3138	54.6855	44.3554	51.7739	50.0523	77.787	59.0942	X	1	2.4364	fail data points
MXAN_RS02895	MXAN_0598	hypothetical protein 689518:690024	689518	690024	reverse	101.054	ND	85.8918	ND	44.2133	75.7897	103.949	102.6	ND	65.1936	100.484	76.3489	87.2798	80.3707	X	3	2.35109	fail data points
MXAN_RS02900	MXAN_0599	hypothetical protein 690915:692597	690915	692597	forward	54.3219	63.4706	54.718	61.2251	62.3761	54.8285	79.1555	51.5957	81.7461	56.7357	64.2361	76.8552	77.1287	75.758	0.502525	0	1.58436	fail correlation
MXAN_RS02905	MXAN_0600	hypothetical protein 693138:693416	693138	693416	reverse	ND	ND	ND	ND	ND	ND	ND	ND	ND	ND	ND	ND	ND	ND	X	14	ND	fail data points
MXAN_RS02910	MXAN_0601	DUSAM domain-containing protein 693442:693819	693442	693819	reverse	ND	ND	ND	ND	57.2957	ND	76.299	67.8257	ND	ND	ND	ND	70.7749	ND	X	10	1.33167	fail data points
MXAN_RS02915	///	hypothetical protein 693826:694155	693826	694155	reverse	ND	ND	ND	ND	ND	ND	87.4308	ND	ND	ND	ND	ND	ND	74.1658	X	12	1.17886	fail data points
MXAN_RS02920	MXAN_0602	cytochrome oxidase assembly protein 694361:695332	694361	695332	reverse	40.5745	63.6529	61.8731	57.1073	83.421	95.9163	99.0282	54.264	62.4273	41.2531	70.9086	73.4517	89.07	82.8336	0.779201	0	2.44065	10
MXAN_RS02925	MXAN_0603	Fis family transcriptional regulator 695798:698731	695798	698731	reverse	38.583	45.4984	35.3018	20.2564	42.3467	47.6311	62.7665	28.2679	57.4649	34.9466	53.812	62.8188	58.6614	51.7646	0.206099	0	3.10119	fail correlation
MXAN_RS02930	MXAN_0604	hypothetical protein 698828:699913	698828	699913	forward	40.1742	45.313	45.9471	ND	48.3487	57.2256	56.8099	43.5634	54.5055	46.6913	66.3872	57.5174	63.5996	64.1352	X	1	1.65248	fail data points
MXAN_RS02935	MXAN_0605	hypothetical protein 700129:700467	700129	700467	reverse	290.164	ND	98.3286	ND	111.837	105.356	119.144	245.295	153.095	111.54	97.1516	ND	136.106	85.5596	X	3	3.39136	fail data points
MXAN_RS02940	MXAN_0606	mechanosensitive ion channel protein 700496:702103	700496	702103	reverse	59.9869	51.5728	48.5218	32.0413	61.9269	71.0241	76.7128	67.9869	59.8009	49.1197	55.3692	61.9496	96.7595	78.7314	0.766293	0	3.01984	9
MXAN_RS02945	MXAN_0607	succinate-semialdehyde dehydrogenase 702295:703710	702295	703710	reverse	44.4303	53.6071	33.4248	ND	52.3384	54.8496	74.344	39.4274	48.063	28.3087	40.4243	67.2053	76.0768	68.3381	X	1	2.6874	fail data points
MXAN_RS02950	MXAN_0608	hypothetical protein 703853:704092	703853	704092	forward	ND	ND	ND	ND	ND	ND	ND	ND	ND	ND	ND	ND	107.791	ND	X	13	ND	fail data points
MXAN_RS02955	MXAN_0609	phosphoesterase 704174:704878	704174	704878	forward	ND	59.8595	ND	ND	41.6406	58.3648	54.8678	42.9253	ND	ND	51.1577	ND	65.3462	71.8871	X	6	1.72637	fail data points
MXAN_RS02960	MXAN_0610	histone deacetylase 705009:706769	705009	706769	forward	38.5786	55.0708	42.1249	29.2559	45.5854	63.8122	61.6387	34.7805	52.9222	34.1393	53.5652	40.5236	61.6868	49.294	0.488439	0	2.18118	fail correlation
MXAN_RS02965	MXAN_0611	acyltransferase 706782:707441	706782	707441	forward	ND	ND	52.3723	ND	56.1903	54.0369	46.1433	34.0984	60.5743	ND	46.6141	ND	67.016	52.1115	X	5	1.96537	fail data points
MXAN_RS02970	MXAN_0612	histidine kinase 707603:709774	707603	709774	forward	100.003	62.1149	44.1596	31.015	46.1944	51.3111	66.6262	99.5786	56.5234	37.4444	59.0379	64.3351	71.1987	61.1918	0.75636	0	3.22435	1
MXAN_RS02975	MXAN_0613	alkaline ceramidase 709919:711979	709919	711979	forward	47.2025	52.5059	45.298	30.7635	46.4366	62.0543	57.0507	58.6785	68.1815	34.8867	53.4775	55.5397	57.6163	65.8051	0.404252	0	2.21631	fail correlation
MXAN_RS02980	MXAN_0614	serine/threonine protein kinase 711993:713402	711993	713402	reverse	33.3159	270.174	130.64	126.498	139.068	92.6694	120.157	36.2957	311.642	167.231	110.512	181.383	111.663	114.809	0.971589	0	9.35415	4
MXAN_RS02985	MXAN_0615	ATP-dependent DNA ligase 713535:714587	713535	714587	reverse	35.8567	85.4572	ND	48.9452	48.3987	54.681	64.8417	52.2955	61.8368	48.1559	57.3937	ND	62.0963	75.5967	X	2	2.3833	fail data points
MXAN_RS02990	MXAN_0616	gluconate kinase 714757:715245	714757	715245	forward	ND	92.1117	ND	ND	45.8441	84.1984	90.9423	53.986	ND	ND	78.1426	ND	79.1867	85.1871	X	6	2.00924	fail data points
MXAN_RS02995	MXAN_0617	carbonic anhydrase 715363:716004	715363	716004	forward	47.0781	59.1685	61.8197	ND	37.3086	58.4033	93.5959	55.606	69.1947	ND	69.4059	74.1774	84.687	64.8538	X	2	2.50869	fail data points
MXAN_RS03000	MXAN_0618	dihydroxyacetone kinase 716019:717719	716019	717719	forward	41.9126	57.0144	33.8366	30.2884	52.6398	71.4355	75.9002	39.1987	67.8353	31.8791	46.1092	50.6943	64.9464	68.5767	0.865754	0	2.50591	10
MXAN_RS03005	MXAN_0619	hypothetical protein 717747:718100	717747	718100	reverse	ND	ND	ND	ND	ND	ND	ND	ND	ND	ND	ND	ND	88.619	ND	X	13	ND	fail data points
MXAN_RS03010	MXAN_0620	hypothetical protein 718232:719008	718232	719008	reverse	35.6473	47.0648	ND	ND	29.8239	62.3628	70.9586	30.9544	ND	ND	58.6964	61.2728	71.1397	47.7483	X	4	2.38532	fail data points
MXAN_RS03015	MXAN_0621	hypothetical protein 719059:719685	719059	719685	reverse	41.5108	ND	ND	ND	62.8494	64.1785	66.9558	ND	70.8528	ND	59.2241	75.9548	72.0186	66.4078	X	5	1.82976	fail data points
MXAN_RS03020	MXAN_0622	glycosyl transferase family 1 719871:721493	719871	721493	forward	65.1169	39.8375	45.7089	50.0594	55.6468	61.9232	67.8963	57.3261	55.6018	42.1283	76.4082	83.3624	74.8766	55.7166	0.197497	0	2.09256	fail correlation
MXAN_RS03025	MXAN_0623	hypothetical protein 721545:722312	721545	722312	reverse	29.5082	ND	ND	ND	56.3246	45.2376	58.9331	37.379	ND	ND	51.0989	ND	71.9745	55.3781	X	6	2.43914	fail data points
MXAN_RS03030	MXAN_0624	membrane protein 722305:722895	722305	722895	reverse	42.6229	ND	ND	ND	49.6864	54.1661	84.9709	ND	75.176	ND	50.2702	70.5157	68.6157	68.9281	X	5	1.99355	fail data points
MXAN_RS03035	MXAN_0625	aldehyde dehydrogenase 722971:724410	722971	724410	reverse	50.097	59.5462	54.1867	79.8215	99.7144	86.9303	98.8047	53.8469	63.7002	49.942	67.7224	110.485	88.235	107.392	0.955951	0	2.21226	8
MXAN_RS03040	MXAN_0626	aldehyde dehydrogenase 724449:725900	724449	725900	reverse	42.1725	50.3409	55.5004	57.3237	69.6481	66.0744	85.5267	38.4492	65.2112	38.1617	53.2918	69.634	80.5303	74.7394	0.717274	0	2.24117	10
MXAN_RS03045	MXAN_0627	TetR family transcriptional regulator 725930:726613	725930	726613	reverse	44.1831	ND	ND	ND	49.6978	60.1593	54.1482	36.3037	67.1044	ND	58.9343	ND	63.314	64.8352	X	5	1.84842	fail data points
MXAN_RS03050	MXAN_0628	phospholipase 726712:727344	726712	727344	forward	ND	ND	ND	ND	52.4876	70.793	49.415	ND	ND	ND	45.2534	ND	49.4977	45.7582	X	8	1.56437	fail data points
MXAN_RS03055	MXAN_0629	ABC transporter ATP-binding protein 727476:728174	727476	728174	reverse	37.2289	64.399	67.7594	ND	49.7351	65.4073	77.7107	36.6337	ND	47.2607	54.6326	ND	55.3626	58.263	X	3	2.12129	fail data points
MXAN_RS03060	MXAN_0630	hypothetical protein 728171:729181	728171	729181	reverse	37.3478	76.4938	58.2183	ND	42.0094	61.475	68.3518	49.0999	76.1188	66.4891	70.2681	54.4327	67.4114	65.3186	X	1	2.04815	fail data points
MXAN_RS03065	MXAN_0631	AraC family transcriptional regulator 729488:730309	729488	730309	reverse	46.9666	68.4387	54.4939	ND	61.0767	67.8419	69.0714	45.3023	68.4306	55.9653	68.3814	52.4849	84.0506	89.1615	X	1	1.96815	fail data points
MXAN_RS03070	MXAN_0632	fatty acid desaturase 730342:731241	730342	731241	reverse	65.2698	62.5007	48.344	ND	65.2168	131.021	118.844	67.229	62.4933	60.2831	70.6963	92.5568	81.8753	124.652	X	1	2.71018	fail data points
MXAN_RS03075	MXAN_0633	transcriptional regulator 731387:731746	731387	731746	reverse	79.3887	ND	ND	ND	81.6572	101.737	89.2817	75.5432	ND	ND	ND	ND	99.9523	ND	X	8	1.34673	fail data points
MXAN_RS03080	MXAN_0634	hypothetical protein 732114:734216	732114	734216	forward	37.486	68.1635	48.0416	45.2232	74.5022	67.3303	76.242	35.0197	62.599	61.6534	69.0387	79.8777	82.7279	69.2196	0.715002	0	2.36232	8
MXAN_RS03085	MXAN_0635	chromosome partitioning protein 734257:735216	734257	735216	forward	90.0311	95.2093	99.9691	84.6677	78.8339	74.2655	80.5567	77.5665	83.2502	149.878	100.514	88.3153	108.413	103.66	0.309094	0	2.01814	fail correlation
MXAN_RS03090	MXAN_0636	hypothetical protein 735222:736436	735222	736436	forward	45.5721	75.2106	60.0177	ND	79.4322	89.5034	76.4983	51.0614	105.952	71.8142	59.3329	91.7957	96.2516	101.241	X	1	2.32494	fail data points
MXAN_RS03095	MXAN_0637	peptidase M48 736447:737433	736447	737433	reverse	50.159	45.5888	41.4855	ND	63.3744	74.084	56.6793	42.4364	46.4831	46.5999	59.0868	84.39	75.5842	64.1589	X	1	2.0342	fail data points
MXAN_RS03100	MXAN_0638	hypothetical protein 737430:738038	737430	738038	reverse	41.3611	ND	58.8678	ND	54.5595	54.0643	79.7518	33.1354	63.2237	54.2565	71.4308	ND	62.0445	68.3738	X	3	2.40685	fail data points
MXAN_RS03105	MXAN_0639	adenylate/guanylate cyclase domain-containing protein 738035:740389	738035	740389	reverse	32.7609	47.1417	29.8662	30.2865	44.8972	53.9162	62.4941	32.5875	51.5012	28.5276	66.1479	54.9152	67.618	69.8716	0.666522	0	2.44926	fail correlation
MXAN_RS03110	MXAN_0640	membrane protein 740698:741252	740698	741252	reverse	46.9057	192.703	108.445	114.391	194.95	163.169	136.48	55.9464	168.128	106.33	131.93	201.155	151.131	213.696	0.815239	0	4.55587	7
MXAN_RS03115	MXAN_0641	sensory protein TspO 741412:741924	741412	741924	forward	54.0279	203.024	157.287	143.115	82.8702	90.9519	105.942	49.942	181.92	170.278	86.8929	136.398	104.227	120.026	0.757169	0	4.06519	4
MXAN_RS03120	MXAN_0643	PAS domain-containing sensor histidine kinase 742253:743848	742253	743848	reverse	31.533	47.5574	42.4755	32.2824	55.6215	50.9496	57.7098	37.8927	58.3969	47.2734	63.7552	42.8526	61.146	58.3596	0.164738	0	2.02186	fail correlation
MXAN_RS03125	MXAN_0644	peptidase M1 743996:746644	743996	746644	reverse	48.1171	88.0592	87.3743	88.9982	55.9357	64.4815	60.8318	40.9668	82.0747	78.7503	99.6062	66.2131	71.9242	66.2094	0.881533	0	2.43139	4
MXAN_RS03130	MXAN_0645	molecular chaperone DnaJ 746826:747617	746826	747617	forward	48.7479	46.1723	42.0165	ND	51.6898	55.4085	81.042	42.1225	48.5967	47.6618	56.2442	48.8401	59.3221	43.4153	X	1	1.92881	fail data points
MXAN_RS03135	MXAN_0646	endonuclease 747628:748710	747628	748710	reverse	30.9889	57.1229	33.0791	ND	44.2049	60.7598	75.1969	44.4003	43.7253	30.4879	57.7603	52.1838	79.0822	70.9949	X	1	2.59388	fail data points
MXAN_RS03140	MXAN_0647	hypothetical protein 748912:749466	748912	749466	forward	332.879	93.8159	251.501	189.46	133.68	499.395	465.814	360.854	74.7237	267.953	198.851	118.011	498.235	523.638	0.993358	0	7.00766	9
MXAN_RS03145	MXAN_0650	hypothetical protein 749523:750080	749523	750080	forward	168.553	100.876	165.234	120.886	80.3301	191.797	166.731	182.238	122.099	126.909	119.809	120.043	229.606	204.433	0.800277	0	2.85828	9
MXAN_RS03150	MXAN_0651	hypothetical protein 750055:750471	750055	750471	reverse	78.586	ND	ND	ND	48.2154	68.0424	92.8532	57.7418	ND	ND	ND	ND	59.7163	86.8965	X	7	1.9258	fail data points
MXAN_RS03155	MXAN_0652	hypothetical protein 750449:751234	750449	751234	reverse	41.6456	51.8935	ND	ND	60.9295	80.2584	76.4268	42.4444	54.6183	54.0294	71.5173	56.7847	71.4962	54.1083	X	2	1.92718	fail data points
MXAN_RS03160	MXAN_0653	peptidase S8 751212:753047	751212	753047	forward	47.0517	57.4129	46.6726	ND	37.4162	62.1993	58.2237	50.6719	63.6504	30.1758	50.2213	52.6329	72.202	53.1892	X	1	2.39271	fail data points
MXAN_RS03165	MXAN_0654	MarR family transcriptional regulator 753107:753610	753107	753610	forward	58.3276	ND	ND	ND	90.4877	88.9487	117.64	40.0523	88.1786	ND	54.7533	ND	104.263	84.4434	X	5	2.93717	fail data points
MXAN_RS03170	MXAN_0655	organic hydroperoxide resistance protein 753628:754065	753628	754065	forward	55.6276	ND	ND	ND	185.359	127.456	167.379	67.3789	ND	ND	ND	136.006	128.431	184.054	X	6	3.33214	fail data points
MXAN_RS03175	MXAN_0656	hypothetical protein 754264:755526	754264	755526	reverse	48.4884	50.0885	34.4384	ND	64.1853	78.1404	60.5642	52.8033	62.0907	42.0098	67.9877	55.3373	72.177	63.7333	X	1	2.26899	fail data points
MXAN_RS03180	MXAN_0657	hypothetical protein 755599:757605	755599	757605	forward	66.0238	84.7304	50.3407	34.5533	73.4527	74.1939	73.7452	68.3698	80.3351	64.0166	61.7817	61.479	88.5216	91.0031	0.620664	0	2.6337	fail correlation
MXAN_RS03185	MXAN_0658	hypothetical protein 757645:758214	757645	758214	reverse	241.605	135.78	98.8471	114.856	112.531	120.354	129.994	232.866	111.729	99.3862	130.314	125.345	98.6371	117.532	0.945344	0	2.44943	1
MXAN_RS03190	MXAN_0659	hypothetical protein 758380:760182	758380	760182	reverse	114.434	109.133	62.4239	79.128	122.438	118.569	89.3909	100.19	118.966	98.7232	91.7012	86.5793	97.5217	112.84	-0.0529463	0	1.9614	fail correlation
MXAN_RS03195	MXAN_0660	hypothetical protein 760225:760929	760225	760929	reverse	52.3907	65.8455	67.1819	ND	46.0238	60.9588	75.881	47.3279	67.2028	51.8784	70.718	ND	77.1085	51.3479	X	2	1.67541	fail data points
MXAN_RS03200	MXAN_0661	rhomboid family intramembrane serine protease 761024:761797	761024	761797	reverse	31.448	58.1507	44.6486	ND	68.8613	67.3297	63.7917	40.0961	72.6798	ND	83.5902	73.0439	70.2256	61.9629	X	2	2.65805	fail data points
MXAN_RS03205	MXAN_0662	hypothetical protein 761999:762523	761999	762523	forward	135.976	107.229	95.1386	147.396	242.917	322.368	228.989	181.884	177.754	146.143	119.268	260.877	186.122	272.497	0.53767	0	3.3884	fail correlation
MXAN_RS03210	MXAN_0663	ribonuclease Z 762526:763449	762526	763449	reverse	85.369	86.7477	88.6343	ND	83.5803	94.9688	87.2603	78.9129	80.09	76.5855	71.1533	75.6617	94.6988	100.849	X	1	1.41735	fail data points
MXAN_RS03215	MXAN_0664	hypothetical protein 763539:764246	763539	764246	forward	33.1981	ND	ND	ND	43.6462	52.9512	41.8481	ND	ND	ND	41.9511	ND	50.7537	56.2431	X	7	1.69417	fail data points
MXAN_RS03220	MXAN_0665	TetR family transcriptional regulator 764309:765076	764309	765076	forward	64.4809	53.1113	44.9978	ND	53.3072	80.9515	96.436	39.3995	57.8277	53.7613	66.2904	81.3643	82.7707	84.8346	X	1	2.44764	fail data points
MXAN_RS03225	MXAN_0666	RND transporter 765073:766182	765073	766182	forward	55.1779	65.8653	53.0212	55.3583	92.5179	96.3309	93.3751	48.2102	63.9911	62.6784	72.5917	105.846	83.7939	82.3049	0.804075	0	2.19551	8
MXAN_RS03230	MXAN_0667	acriflavin resistance protein 766195:769311	766195	769311	forward	63.7566	67.6205	68.5082	71.1825	74.7679	85.8581	87.038	49.9828	88.2522	79.0216	80.9067	81.5415	91.8302	91.3585	0.697889	0	1.83724	fail correlation
MXAN_RS03235	MXAN_0668	hypothetical protein 769299:770111	769299	770111	reverse	56.7781	60.5476	48.801	ND	47.5028	55.1	85.0189	62.0268	76.4721	52.2328	67.8348	53.0667	95.1801	62.3258	X	1	2.00367	fail data points
MXAN_RS03240	MXAN_0669	hypothetical protein 770143:770700	770143	770700	forward	ND	176.534	139.99	117.331	164.815	137.7	123.941	45.9072	164.568	192.479	53.2486	197.404	147.014	176.851	X	1	4.30007	fail data points
MXAN_RS03245	MXAN_0670	hypothetical protein 770755:771207	770755	771207	reverse	231.817	4413.01	2084.26	1980.4	1230.56	1735.27	1145.5	224.572	4010.16	3242.49	979.587	1193.3	1632.52	1651.49	0.866073	0	19.6508	4
MXAN_RS03250	MXAN_0671	hypothetical protein 771384:771950	771384	771950	reverse	ND	69.4906	ND	ND	36.8004	59.6893	65.3414	ND	ND	ND	ND	ND	53.6439	60.674	X	8	1.88831	fail data points
MXAN_RS03255	MXAN_0672	cold-shock protein 772044:772247	772044	772247	reverse	524.423	401.344	994.911	897.52	304.018	202.408	198.377	622.176	480.682	1015.64	568.768	256.184	276.475	209.237	0.890407	0	5.11973	5
MXAN_RS03260	MXAN_0673	hypothetical protein 772611:773072	772611	773072	forward	ND	ND	ND	ND	51.876	75.2652	64.1791	ND	86.591	ND	68.9327	ND	55.883	76.4538	X	7	1.66919	fail data points
MXAN_RS03265	MXAN_0674	transcriptional regulator 773069:773389	773069	773389	forward	ND	ND	ND	ND	ND	ND	ND	ND	ND	ND	ND	ND	ND	ND	X	14	ND	fail data points
MXAN_RS03270	MXAN_0675	activator of HSP90 ATPase 773500:773988	773500	773988	forward	56.685	89.2332	83.8211	ND	64.8141	87.9406	74.1012	47.6347	115.126	ND	ND	ND	79.1867	88.8908	X	4	2.41685	fail data points
MXAN_RS03275	MXAN_0676	ATPase 774015:774575	774015	774575	forward	55.3844	75.252	ND	ND	81.2773	66.8509	74.847	49.8123	87.1236	ND	ND	ND	96.9364	83.9172	X	5	1.94603	fail data points
MXAN_RS03280	MXAN_0677	hypothetical protein 774645:775025	774645	775025	reverse	169.856	236.582	242.199	328.329	213.163	252.3	220.602	142.737	175.081	294.535	217.428	332.365	237.282	256.848	0.119649	0	2.32851	fail correlation
MXAN_RS03285	MXAN_0678	oxidoreductase 775170:776141	775170	776141	reverse	241.72	243.038	337.011	375.276	255.03	273.643	273.386	271.32	339.544	379.771	425.452	307.579	257.734	262.461	0.795221	0	1.7601	constitutive
MXAN_RS03290	MXAN_0679	hypothetical protein 776383:777270	776383	777270	reverse	147.426	110.856	89.3494	69.2135	52.1835	66.9115	83.3895	130.162	83.3405	82.3503	75.2353	43.5541	76.7593	80.4895	0.92466	0	3.3849	1
MXAN_RS03295	MXAN_0680	hypothetical protein 777484:777846	777484	777846	forward	60.2059	ND	ND	ND	ND	ND	86.2715	ND	ND	ND	81.9322	ND	ND	ND	X	11	1.43294	fail data points
MXAN_RS03300	MXAN_0681	RNA polymerase subunit sigma-24 777865:779100	777865	779100	forward	39.3673	60.2828	45.5417	ND	50.5969	43.6211	61.2228	52.7029	61.0539	45.7901	59.1817	34.8908	70.0299	48.2962	X	1	2.00712	fail data points
MXAN_RS03305	MXAN_0682	methyltransferase 779144:779758	779144	779758	reverse	107.853	224.203	102.012	ND	90.4627	74.3555	57.5562	93.3867	149.291	128.559	62.1068	ND	73.4261	88.3118	X	2	3.89538	fail data points
MXAN_RS03310	MXAN_0683	cytochrome P450 779742:781094	779742	781094	reverse	244.903	418.71	173.966	42.479	73.6069	92.5242	93.613	248.161	384.925	232.665	70.5133	68.1388	91.8713	87.5649	0.976292	0	9.85687	3
MXAN_RS03315	MXAN_0684	iron ABC transporter ATP-binding protein 781443:782201	781443	782201	reverse	54.1877	51.8888	53.964	ND	34.6031	45.7747	78.0648	59.2899	70.2171	ND	71.2699	54.8869	63.1185	65.5736	X	2	2.25601	fail data points
MXAN_RS03320	MXAN_0685	enterobactin ABC transporter permease 782198:783166	782198	783166	reverse	42.4321	65.3013	39.6159	ND	43.0352	51.8798	69.6195	41.6246	53.4568	35.2955	64.5627	50.6545	65.5838	64.4183	X	1	1.97247	fail data points
MXAN_RS03325	MXAN_0686	iron ABC transporter permease 783156:784118	783156	784118	reverse	41.8254	61.328	42.5205	ND	44.9075	56	51.2588	42.6897	50.7164	51.4365	57.2576	52.515	63.1236	51.6682	X	1	1.50922	fail data points
MXAN_RS03330	MXAN_0687	iron ABC transporter substrate-binding protein 784131:785117	784131	785117	reverse	115.621	116.821	54.4497	ND	53.2032	80.5663	72.5161	123.38	95.965	59.7434	77.35	51.2368	61.5871	62.3258	X	1	2.40803	fail data points
MXAN_RS03335	MXAN_0689	hypothetical protein 785389:786807	785389	786807	reverse	70.938	154.537	109.077	87.9867	116.968	122.99	90.9946	78.6879	141.799	124.627	85.1596	104.786	98.6257	108.982	0.815445	0	2.17848	4
MXAN_RS03340	///	hypothetical protein 786961:787284	786961	787284	reverse	1520.79	2735.48	3071.02	2427.98	1203.74	1402.14	1190.79	1520.93	2352.72	4231.09	1911.93	1058.05	1669.24	1175.12	0.871446	0	3.99896	4
MXAN_RS03345	MXAN_0690	hypothetical protein 787437:788981	787437	788981	forward	40.7182	92.7978	139.915	259.094	249.821	208.165	285.838	42.6573	68.9438	72.4892	152.99	194.394	134.674	252.855	0.9295	0	7.0199	8
MXAN_RS03350	MXAN_0691	hypothetical protein 789549:789869	789549	789869	forward	70.7274	ND	ND	ND	89.1984	116.989	123.277	62.9572	129.365	ND	105.927	ND	80.5065	132.734	X	5	2.10833	fail data points
MXAN_RS03355	MXAN_0694	hypothetical protein 790015:790380	790015	790380	forward	1341.2	1300.79	2584.56	1117.7	538.955	800.513	704.764	1388.37	1365.04	2459.57	383.077	313.457	584.814	938.387	0.910674	0	8.24535	5
MXAN_RS03360	MXAN_0695	radical SAM protein 790522:792576	790522	792576	forward	61.6241	144.3	53.5206	61.7067	64.6002	76.4609	108.433	60.3589	139.64	58.5055	74.7778	62.2125	75.7023	88.8764	0.958852	0	2.69616	3
MXAN_RS03365	MXAN_0696	permease 792635:795082	792635	795082	reverse	54.4675	77.4969	50.6712	29.9447	62.1066	66.0466	78.5912	59.848	94.2542	57.7756	60.6037	55.8642	75.5762	59.091	0.476062	0	3.14761	fail correlation
MXAN_RS03370	MXAN_0697	L-fucose dehydrogenase 795156:796298	795156	796298	reverse	32.2969	47.9715	34.6992	ND	45.26	42.3761	61.1709	29.8544	ND	30.9494	71.4216	54.6466	81.3726	48.2725	X	2	2.72565	fail data points
MXAN_RS03375	MXAN_0698	hypothetical protein 796490:796879	796490	796879	reverse	68.9564	ND	105.153	ND	65.444	91.5433	99.298	65.7334	ND	93.8878	87.1376	ND	85.1482	90.6047	X	4	1.60677	fail data points
MXAN_RS03380	MXAN_0699	L-aspartate oxidase 797079:798002	797079	798002	reverse	81.7363	88.2696	78.9399	77.242	63.521	85.0762	108.63	79.7524	89.7008	146.789	79.1867	82.101	95.6957	88.1204	-0.0257358	0	2.31087	fail correlation
MXAN_RS03385	MXAN_0700	esterase 798169:799119	798169	799119	forward	38.8243	ND	37.6754	ND	36.5422	47.096	53.6365	30.9943	52.9133	ND	46.8307	50.0502	69.7319	57.0773	X	3	2.24983	fail data points
MXAN_RS03390	MXAN_0701	hypothetical protein 799166:799813	799166	799813	forward	42.7547	60.7909	ND	ND	42.9244	77.6193	58.4313	43.1142	ND	ND	52.3903	ND	55.4604	53.078	X	5	1.81546	fail data points
MXAN_RS03395	MXAN_0702	lipoprotein 799980:801365	799980	801365	reverse	33.2879	59.8394	48.9158	47.1864	42.3321	54.0599	81.8882	41.4003	61.9139	49.3373	61.185	61.1512	70.4172	50.8956	0.15426	0	2.46	fail correlation
MXAN_RS03400	MXAN_0703	hypothetical protein 801687:802187	801687	802187	reverse	82.1486	106.757	ND	162.393	115.717	109.57	128.208	65.088	ND	ND	95.3339	118.869	149.052	115.677	X	3	2.49497	fail data points
MXAN_RS03405	MXAN_0704	short-chain fatty acid transporter 802270:803613	802270	803613	reverse	39.9464	34.5162	32.3613	ND	48.2513	56.4304	61.807	30.5789	50.6398	33.3353	47.3239	55.3189	63.7132	51.8144	X	1	2.08357	fail data points
MXAN_RS03410	MXAN_0705	hypothetical protein 803791:805914	803791	805914	forward	29.2184	52.2711	32.5138	ND	38.1544	53.7615	67.3584	31.7535	55.0157	28.857	47.4	48.9923	63.7074	56.1901	X	1	2.33422	fail data points
MXAN_RS03415	MXAN_0706	histidine kinase 805921:807462	805921	807462	reverse	29.3741	38.2852	29.0328	ND	37.546	48.5873	61.8654	27.6555	44.1332	30.5812	51.5541	51.1038	58.5122	56.2995	X	1	2.237	fail data points
MXAN_RS03420	MXAN_0707	AraC family transcriptional regulator 807741:808496	807741	808496	forward	37.7491	ND	ND	ND	36.7842	47.166	81.6407	34.8942	ND	ND	42.09	ND	90.1794	50.2734	X	6	2.58436	fail data points
MXAN_RS03425	MXAN_0708	hypothetical protein 808456:808914	808456	808914	forward	ND	ND	ND	ND	57.2689	ND	62.8051	ND	ND	ND	ND	ND	78.3469	74.9814	X	10	1.36805	fail data points
MXAN_RS03430	MXAN_0709	hypothetical protein 809002:810477	809002	810477	forward	63.0819	59.0452	49.3976	ND	53.8705	66.8564	67.4195	59.362	59.1384	34.3458	52.4247	73.5378	68.6157	69.8471	X	1	2.1411	fail data points
MXAN_RS03435	MXAN_0710	response regulator 810506:810871	810506	810871	forward	78.0837	ND	ND	ND	59.1794	ND	110.33	70.0556	ND	ND	121.888	ND	108.392	79.2306	X	7	2.05964	fail data points
MXAN_RS03440	MXAN_0711	hypothetical protein 810877:811701	810877	811701	forward	35.6053	52.8469	49.6416	ND	53.3646	45.4326	79.7912	41.3759	75.3585	40.0339	57.8483	75.7359	72.5787	55.9343	X	1	2.24099	fail data points
MXAN_RS03445	MXAN_0712	diguanylate cyclase 811933:817836	811933	817836	forward	186.452	207.029	168.04	159.358	113.567	122.972	114.026	179.177	193.855	186.411	150.196	117.802	118.146	134.724	0.932996	0	1.82297	constitutive
MXAN_RS03450	MXAN_0713	chemotaxis protein CheR 817833:818669	817833	818669	forward	76.2046	97.4555	91.742	80.5425	82.1276	81.9155	83.5612	63.0267	132.637	81.737	69.6885	90.645	84.7437	90.8048	0.830998	0	2.10446	3
MXAN_RS03455	MXAN_0714	chemotaxis protein B 818666:819223	818666	819223	forward	78.2568	110.964	87.2071	ND	84.4851	67.2109	116.564	73.7297	84.9385	84.6062	64.659	98.7021	71.0291	94.1041	X	1	1.80275	fail data points
MXAN_RS03460	MXAN_0715	response regulator 819220:820356	819220	820356	forward	71.576	93.9766	56.262	54.0426	80.1326	81.9848	74.5163	68.8914	98.9111	93.3386	84.8532	71.939	84.2321	89.0995	0.0915088	0	1.83025	fail correlation
MXAN_RS03465	MXAN_0716	hypothetical protein 820412:820813	820412	820813	forward	133.786	178.653	175.324	182.73	175.066	127.513	104.524	125.6	136.417	205.66	145.286	181.565	146.845	178.04	0.105919	0	1.96758	fail correlation
MXAN_RS03470	MXAN_0717	hypothetical protein 820806:821066	820806	821066	forward	109.617	178.289	ND	213.274	169.125	94.8204	97.9897	122.189	ND	158.596	142.593	148.587	113.24	132.083	X	2	2.24924	fail data points
MXAN_RS03475	MXAN_0718	hypothetical protein 821073:821348	821073	821348	forward	88.3974	ND	ND	ND	ND	ND	95.6334	ND	ND	ND	111.704	ND	ND	118.306	X	10	1.33834	fail data points
MXAN_RS03480	MXAN_0720	histidine kinase 821386:823965	821386	823965	forward	37.7034	50.6543	46.5908	34.5552	55.9366	67.9769	69.7887	36.9552	50.4477	30.1502	59.9662	49.5481	71.708	55.3658	0.489813	0	2.37836	fail correlation
MXAN_RS03485	MXAN_0721	ABC transporter 823950:824726	823950	824726	forward	50.7704	ND	ND	ND	46.7242	56.4795	77.3131	44.9337	70.4936	ND	60.0615	65.1024	45.0552	62.888	X	4	1.7206	fail data points
MXAN_RS03490	MXAN_0722	ABC transporter 824729:825532	824729	825532	forward	37.5804	ND	ND	ND	48.0352	71.6368	66.5258	47.2827	ND	38.1465	55.4037	51.811	75.6225	55.1463	X	4	2.01229	fail data points
MXAN_RS03495	MXAN_0723	hypothetical protein 825793:826344	825793	826344	forward	45.6398	201.4	183.273	118.608	260.416	147.486	146.173	73.1263	214.659	156.088	103.812	253.487	128.577	131.212	0.958207	0	5.70589	7
MXAN_RS03500	MXAN_0724	serine/threonine protein kinase 826731:827777	826731	827777	forward	41.6721	95.3479	67.2132	68.159	94.4026	101.26	108.428	30.372	81.9797	79.9694	90.1287	113.642	93.2389	119.229	0.856838	0	3.92563	7
MXAN_RS03505	MXAN_0725	hypothetical protein 827854:829158	827854	829158	forward	48.8551	57.093	51.9543	ND	61.5264	74.9234	63.0253	49.9141	66.8936	57.8229	56.8624	78.6233	74.0857	91.4812	X	1	1.8725	fail data points
MXAN_RS03510	MXAN_0726	response regulator 829172:829579	829172	829579	reverse	55.6088	ND	ND	ND	68.236	ND	54.5207	68.5378	ND	ND	91.0917	ND	97.2068	77.7158	X	7	1.78293	fail data points
MXAN_RS03515	///	DNA-binding response regulator 829730:830392	829730	830392	forward	45.5847	65.7792	ND	ND	88.5648	75.8606	64.5561	44.4782	ND	ND	54.4034	78.5579	87.5599	84.6388	X	4	1.99119	fail data points
MXAN_RS03520	MXAN_0729	dienelactone hydrolase 830572:831450	830572	831450	reverse	55.3742	215.985	82.9858	78.9453	130.039	93.5964	105.773	66.1894	190.28	79.1689	73.5936	133.694	112.127	136.897	0.941974	0	3.90046	3
MXAN_RS03525	MXAN_0730	ArsR family transcriptional regulator 831558:832592	831558	832592	reverse	85.9329	46.1895	43.2684	ND	62.6707	76.8263	86.636	65.9453	42.8954	ND	55.3195	58.9173	60.5078	98.7628	X	2	2.30241	fail data points
MXAN_RS03530	MXAN_0731	hypothetical protein 832589:833437	832589	833437	reverse	208.574	81.168	126.621	114.433	110.077	127.057	112.423	216.558	48.8171	62.5193	73.6989	103.38	117.179	151.331	0.827859	0	4.43611	2
MXAN_RS03535	MXAN_0732	response regulator 833523:833933	833523	833933	reverse	308.722	236.401	171.476	222.191	190.039	175.936	182.41	336.402	248.814	327.581	201.519	264.557	233.385	200.583	0.396154	0	1.9618	fail correlation
MXAN_RS03540	MXAN_0733	hybrid sensor histidine kinase/response regulator 833926:836871	833926	836871	reverse	184.444	119.245	114.589	84.0576	92.9926	97.6645	99.0684	192.859	119.984	122.415	92.4385	89.8079	109.659	89.6052	0.978507	0	2.29437	1
MXAN_RS03545	MXAN_0734	hypothetical protein 836875:838035	836875	838035	reverse	275.322	152.58	111.298	64.8751	93.1056	108.626	121.86	289.904	141.473	145.236	104.1	88.3834	106.284	116.861	0.955782	0	4.46864	1
MXAN_RS03550	MXAN_0735	cytochrome c 838065:839960	838065	839960	reverse	479.064	71.903	84.9933	98.2361	134.749	145.034	142.251	491.084	84.2606	46.6283	79.9341	83.1144	131.578	113.979	0.990267	0	10.5319	1
MXAN_RS03555	MXAN_0736	histidine kinase 840186:842030	840186	842030	reverse	46.3675	255.955	201.03	191.166	157.301	167.366	122.564	47.4831	225.297	245.34	136.717	192.582	115.758	149.967	0.807703	0	5.52013	4
MXAN_RS03560	MXAN_0737	helicase 842246:845314	842246	845314	forward	50	57.2321	49.9976	61.9681	91.276	74.9992	84.9173	46.9764	54.9363	48.0012	73.8862	98.7995	79.7717	103.981	0.969026	0	2.21348	8
MXAN_RS03565	MXAN_0738	hypothetical protein 845462:846271	845462	846271	forward	65.2779	57.2994	56.8823	ND	75.3328	57.5616	68.0642	78.5393	67.6181	53.8828	78.5611	55.1001	69.3752	68.1423	X	1	1.458	fail data points
MXAN_RS03570	MXAN_0739	pilus biogenesis operon protein 846250:847788	846250	847788	forward	60.498	54.7999	41.5563	36.0541	48.1527	52.8378	59.3142	58.4418	54.7934	63.5798	57.1645	58.9323	65.2068	56.4093	-0.222207	0	1.80858	fail correlation
MXAN_RS03575	MXAN_0740	hypothetical protein 847763:848740	847763	848740	forward	46.3312	38.8199	58.8764	ND	33.9531	62.6169	79.9137	36.4825	43.8847	48.235	48.7891	47.1462	48.0284	61.9749	X	1	2.35365	fail data points
MXAN_RS03580	MXAN_0741	hypothetical protein 848737:849504	848737	849504	forward	40.4371	47.6171	43.3313	ND	49.284	80.9515	83.5779	40.4098	52.0449	ND	62.1473	ND	67.1762	64.8042	X	3	2.06826	fail data points
MXAN_RS03585	MXAN_0742	hypothetical protein 849508:850068	849508	850068	reverse	194.594	127.928	194.023	152.066	115.717	163.051	146.759	200.633	126.725	178.825	151.324	175.12	100.222	142.014	0.386582	0	2.00188	fail correlation
MXAN_RS03590	MXAN_0743	hypothetical protein 850072:850833	850072	850833	reverse	78.2074	57.2218	60.4702	80.6732	80.0844	77.9902	79.917	77.3839	83.5398	54.1852	80.7325	70.2907	85.8413	65.3151	0.203998	0	1.58422	fail correlation
MXAN_RS03595	MXAN_0744	hypothetical protein 850880:851104	850880	851104	reverse	ND	ND	ND	ND	ND	ND	ND	ND	ND	ND	ND	ND	ND	ND	X	14	ND	fail data points
MXAN_RS03600	MXAN_0746	hypothetical protein 851704:852798	851704	852798	reverse	65.1292	107.857	120.349	190.075	184.047	161.084	149.495	55.2458	120.277	111.999	110.381	202.371	137.927	148.693	0.734742	0	3.66311	7
MXAN_RS03605	MXAN_0747	hypothetical protein 852837:853214	852837	853214	reverse	ND	ND	ND	ND	65.4808	67.8153	76.299	53.4384	ND	ND	ND	ND	78.0965	ND	X	9	1.46143	fail data points
MXAN_RS03610	MXAN_0748	ABC transporter ATP-binding protein 853309:855072	853309	855072	reverse	35.1847	43.0255	31.1774	ND	42.0073	42.987	60.6015	32.9633	59.541	22.0525	54.6757	34.555	62.1037	54.3362	X	1	2.81617	fail data points
MXAN_RS03615	MXAN_0749	hypothetical protein 855231:855671	855231	855671	forward	ND	ND	ND	ND	49.092	ND	78.4493	51.0701	ND	ND	77.0375	ND	94.0985	ND	X	9	1.91678	fail data points
MXAN_RS03620	MXAN_0750	molecular chaperone DnaJ 855840:856967	855840	856967	forward	121.238	81.0166	120.228	103.677	117.052	150.696	123.97	148.509	76.0876	60.6319	105.269	117.34	88.1704	157.169	0.191793	0	2.59219	fail correlation
MXAN_RS03625	MXAN_0751	penicillin-binding protein activator 857139:859319	857139	859319	forward	114.202	54.7705	68.6045	87.2102	78.5601	79.162	81.8079	102.366	71.2103	56.2049	84.5469	78.3829	94.9618	79.594	0.768272	0	2.0851	2
MXAN_RS03630	MXAN_0752	hypothetical protein 859316:860959	859316	860959	forward	52.0399	56.4275	46.6807	62.6785	87.3335	87.8073	89.5381	48.1044	54.8911	37.2875	73.4975	114.854	77.2795	75.3561	0.82071	0	3.08023	8
MXAN_RS03635	MXAN_0753	NAD-binding oxidoreductase 860975:861667	860975	861667	reverse	62.99	ND	ND	ND	43.4774	68.6133	91.4486	38.071	ND	ND	58.1678	81.5938	71.7977	37.8728	X	5	2.41462	fail data points
MXAN_RS03640	MXAN_0754	hypothetical protein 861722:862492	861722	862492	forward	90.3569	67.4987	59.7634	ND	41.077	64.0345	74.7136	71.4479	71.0429	62.7322	68.7835	79.1176	71.6941	58.6834	X	1	2.1997	fail data points
MXAN_RS03645	MXAN_0755	serine/threonine protein kinase 862505:864274	862505	864274	reverse	32.2222	44.4677	38.2976	29.107	48.8423	48.5189	58.5376	45.1161	47.6384	40.6255	51.4963	73.0754	71.255	63.8584	0.672683	0	2.51057	fail correlation
MXAN_RS03650	MXAN_0756	hypothetical protein 864407:866086	864407	866086	reverse	67.8988	76.9701	53.2931	36.5648	62.4876	75.5919	68.5282	68.3019	64.2809	43.5049	56.1493	52.2133	64.1148	54.9016	0.538273	0	2.10503	fail correlation
MXAN_RS03655	MXAN_0758	hypothetical protein 866083:867102	866083	867102	reverse	39.4858	46.8694	41.3964	ND	46.9378	72.5809	53.2307	45.6246	62.3884	34.6852	57.1733	58.3265	68.6218	65.6286	X	1	2.09256	fail data points
MXAN_RS03660	MXAN_0759	type II secretion protein 867145:868941	867145	868941	reverse	103.148	89.9448	73.3085	55.1336	60.9941	73.7179	74.5888	86.287	75.7341	74.1258	73.724	62.8763	78.8928	66.4207	0.697264	0	1.87087	fail correlation
MXAN_RS03665	MXAN_0760	uracil-DNA glycosylase 869122:869799	869122	869799	forward	50.7656	74.6962	ND	87.7577	80.905	59.3438	112.898	48.0709	56.7799	48.7266	61.0212	72.4278	69.3113	100.117	X	1	2.34857	fail data points
MXAN_RS03670	MXAN_0761	thioesterase 869868:870680	869868	870680	forward	82.5863	102.066	69.266	ND	98.8059	128.192	89.0674	43.8959	85.5759	79.8002	65.2257	84.1747	108.777	66.7776	X	1	2.92036	fail data points
MXAN_RS03675	MXAN_0762	hypothetical protein 870796:871083	870796	871083	reverse	441.031	420.922	614.64	420.921	413.947	419.956	269.177	469.774	360.6	755.324	361.701	346.875	394.317	242.462	0.951573	0	3.11522	5
MXAN_RS03680	MXAN_0763	response regulator 871242:871607	871242	871607	reverse	167.65	261.698	269.663	341.822	158.516	117.575	132.847	205.921	255.186	500.306	179.93	219.827	166.37	178.269	0.380844	0	4.2552	fail correlation
MXAN_RS03685	MXAN_0764	peptidase M24 871681:873138	871681	873138	reverse	31.643	49.1694	48.2532	ND	45.5349	49.5084	62.0477	34.5681	54.7954	30.7271	57.4345	48.951	61.2541	49.6211	X	1	2.01932	fail data points
MXAN_RS03690	MXAN_0765	hypothetical protein 873189:873968	873189	873968	forward	51.6509	57.7028	ND	ND	54.4667	75.016	63.3003	47.7447	ND	52.9332	65.2693	64.8517	103.936	69.6064	X	3	2.17692	fail data points
MXAN_RS03695	MXAN_0766	DNA gyrase subunit A 874092:876965	874092	876965	forward	158.43	140.324	162.843	266.075	214.813	175.117	167.631	143.482	115.272	158.288	209.051	223.423	155	175.209	0.850058	0	2.30824	6
MXAN_RS03700	MXAN_0767	DUSAM domain-containing protein 877033:877413	877033	877413	reverse	59.5599	ND	ND	ND	54.8133	69.6828	84.3477	ND	ND	ND	ND	ND	79.9012	78.4813	X	8	1.53882	fail data points
MXAN_RS03705	MXAN_0768	carbohydrate kinase 877841:878677	877841	878677	reverse	47.1266	62.1699	55.0452	ND	48.9075	78.6389	69.7982	61.173	65.4343	36.6407	53.2167	ND	83.6431	52.9694	X	2	2.28279	fail data points
MXAN_RS03710	MXAN_0769	hypothetical protein 878688:879302	878688	879302	reverse	54.6092	59.4826	ND	ND	45.2314	60.9715	68.2644	46.6934	ND	ND	67.2824	ND	61.4382	63.2901	X	5	1.50923	fail data points
MXAN_RS03715	MXAN_0770	iron ABC transporter substrate-binding protein 879448:880431	879448	880431	forward	89.5385	75.7368	67.6197	88.6445	96.5288	95.6742	91.1308	93.8027	78.2095	59.9258	72.1982	129.994	90.7906	125.951	0.72956	0	2.16926	9
MXAN_RS03720	MXAN_0771	iron ABC transporter permease 880431:881996	880431	881996	forward	43.9211	49.3666	24.5036	ND	51.2654	60.0944	66.6932	33.1728	50.0693	24.8426	48.733	69.3088	57.027	59.4783	X	1	2.82851	fail data points
MXAN_RS03725	MXAN_0772	iron ABC transporter ATP-binding protein 882045:883103	882045	883103	forward	43.5764	42.4863	38.6623	ND	48.8534	52.6448	53.5989	34.4218	44.7172	30.066	48.0574	56.1764	73.919	69.1887	X	1	2.45856	fail data points
MXAN_RS03730	MXAN_0773		883145	883483	forward	ND	ND	ND	ND	ND	ND	75.3767	ND	ND	ND	ND	ND	70.7749	69.5172	X	11	1.08429	fail data points
MXAN_RS03735	MXAN_0774	short-chain dehydrogenase/reductase 883580:884407	883580	884407	forward	37.5034	49.258	ND	ND	50.3725	49.6842	60.6201	40.2888	48.269	ND	52.515	46.7141	68.9777	57.917	X	3	1.83924	fail data points
MXAN_RS03740	MXAN_0775	hypothetical protein 884414:885574	884414	885574	reverse	49.8615	52.0709	ND	ND	45.2227	58.2485	65.1812	42.0828	66.2758	49.7663	39.2659	53.7986	78.5236	63.8839	X	2	1.99979	fail data points
MXAN_RS03745	MXAN_0776	VWA domain-containing protein 885597:888179	885597	888179	reverse	37.0103	59.3	42.5761	26.8451	52.8838	65.0688	59.2037	47.7159	64.1315	48.3667	59.4863	56.9716	63.7852	68.9518	0.618004	0	2.56851	fail correlation
MXAN_RS03750	MXAN_0777	MerR family transcriptional regulator 888176:888673	888176	888673	reverse	ND	ND	ND	ND	58.9838	47.767	72.7593	48.3311	ND	ND	63.9396	ND	51.8352	67.2792	X	7	1.52321	fail data points
MXAN_RS03755	MXAN_0779	membrane protein 889051:889890	889051	889890	reverse	43.9607	55.2506	ND	ND	40.4572	55.5034	64.6508	28.63	52.8651	ND	54.289	ND	66.8945	61.3972	X	4	2.33652	fail data points
MXAN_RS03760	MXAN_0780	membrane-bound ClpP-class protease 889890:891245	889890	891245	reverse	29.6945	41.4673	41.5085	ND	40.4226	61.3216	49.7355	30.3081	34.9157	38.257	56.2857	50.4427	56.3588	51.3555	X	1	2.06508	fail data points
MXAN_RS03765	MXAN_0781	glycosyl transferase family 1 891247:892557	891247	892557	reverse	30.7145	35.3857	ND	ND	41.2223	53.6699	53.3261	24.2513	41.7581	27.8797	43.6644	44.2357	63.2112	40.0122	X	2	2.60651	fail data points
MXAN_RS03770	///	hypothetical protein 892771:892989	892771	892989	forward	ND	ND	ND	ND	ND	ND	ND	ND	ND	ND	ND	ND	ND	ND	X	14	ND	fail data points
MXAN_RS03775	MXAN_0784	LysR family transcriptional regulator 893484:894383	893484	894383	reverse	31.7025	54.6881	ND	ND	46.3382	60.9401	72.2204	34.4764	55.9151	ND	42.4178	54.5424	69.594	63.331	X	3	2.27807	fail data points
MXAN_RS03780	MXAN_0785	RNA polymerase subunit sigma-32 894474:895295	894474	895295	forward	92.9121	46.1961	88.7473	118.197	64.8353	90.0851	162.168	62.2906	ND	61.7053	58.0596	65.1537	100.861	179.424	X	1	3.88396	fail data points
MXAN_RS03785	MXAN_0786		895384	895456	forward	ND	ND	ND	ND	ND	ND	ND	ND	ND	ND	ND	ND	ND	ND	X	14	ND	fail data points
MXAN_RS03790	MXAN_0787	DEAD/DEAH box helicase 895768:899610	895768	899610	reverse	36.218	46.4335	39.9252	25.773	47.7887	52.2849	66.3127	40.5378	45.793	38.331	53.2114	55.3042	67.0538	54.1011	0.395151	0	2.60171	fail correlation
MXAN_RS03795	MXAN_0788	hypothetical protein 899624:900367	899624	900367	reverse	74.4611	77.5139	56.7739	ND	86.1777	78.6507	88.4898	86.5588	73.6246	65.0118	81.2627	55.995	86.6826	63.2485	X	1	1.58032	fail data points
MXAN_RS03800	MXAN_0790	hypothetical protein 900570:901115	900570	901115	forward	126.122	175.266	215.782	261.631	179.768	157.486	134.21	163.502	151.915	248.599	209.91	239.92	150.251	150.897	0.640222	0	2.07442	fail correlation
MXAN_RS03805	MXAN_0791	peptidase M16 901216:902625	901216	902625	forward	157.655	76.7652	88.0003	92.7653	81.5795	95.2616	100.325	158.381	69.2537	74.4177	124.796	80.1461	111.663	91.7193	0.864943	0	2.28697	2
MXAN_RS03810	MXAN_0792	peptidase M16 902622:904082	902622	904082	forward	65.4525	72.1594	59.536	37.9802	68.162	73.1719	85.5624	81.7315	76.961	40.3473	81.9843	101.772	78.7735	81.0875	0.148205	0	2.6796	fail correlation
MXAN_RS03815	MXAN_0793	hypothetical protein 904238:905854	904238	905854	forward	95.4444	128.649	59.3258	50.2452	117.913	102.835	101.714	99.7341	144.553	79.4662	76.0364	98.3835	118.425	110.729	0.859556	0	2.87694	3
MXAN_RS03820	MXAN_0794	hypothetical protein 905881:907044	905881	907044	reverse	37.4798	66.4305	ND	ND	37.1462	57.3132	72.0797	33.9791	52.1212	37.4817	49.1835	42.1613	83.0677	63.7191	X	2	2.44467	fail data points
MXAN_RS03825	MXAN_0795	hypothetical protein 907410:908255	907410	908255	reverse	28.7684	53.1959	ND	ND	104.99	56.1899	85.589	26.5927	62.9877	37.6447	40.1142	116.056	76.2192	69.5172	X	2	4.36419	fail data points
MXAN_RS03830	MXAN_0796	hypothetical protein 908252:909061	908252	909061	reverse	46.6271	62.5084	ND	ND	72.4721	57.5616	86.3501	25.8605	58.4805	ND	49.7554	84.4868	73.9244	90.4841	X	3	3.49893	fail data points
MXAN_RS03835	MXAN_0797	acyl-CoA dehydrogenase 909119:910927	909119	910927	reverse	51.4634	55.1626	42.4205	30.6699	46.9353	48.9874	65.457	50.5714	48.2462	30.6264	57.416	43.5569	68.1913	60.9813	0.223584	0	2.22655	fail correlation
MXAN_RS03840	MXAN_0798	hypothetical protein 910949:911257	910949	911257	reverse	ND	ND	ND	ND	90.169	97.8306	122.744	ND	ND	126.229	96.2969	ND	92.6049	129.103	X	7	1.43179	fail data points
MXAN_RS03845	MXAN_0799	hypothetical protein 911877:912104	911877	912104	forward	ND	ND	ND	ND	ND	ND	ND	ND	ND	ND	ND	ND	ND	ND	X	14	ND	fail data points
MXAN_RS03850	MXAN_0800	hypothetical protein 912256:912462	912256	912462	forward	ND	ND	ND	ND	ND	ND	ND	ND	ND	ND	ND	ND	ND	ND	X	14	ND	fail data points
MXAN_RS03855	MXAN_0801	DUF4202 domain-containing protein 912492:913352	912492	913352	reverse	35.0896	65.335	43.1045	ND	54.7188	62.6419	70.7173	41.4459	48.1359	ND	62.8169	58.7436	70.6103	53.5929	X	2	2.01534	fail data points
MXAN_RS03860	MXAN_0802	hypothetical protein 913542:913778	913542	913778	reverse	ND	ND	ND	ND	ND	ND	ND	105.065	ND	ND	ND	ND	ND	ND	X	13	ND	fail data points
MXAN_RS03865	MXAN_0803	hypothetical protein 914023:914388	914023	914388	reverse	491.468	ND	122.574	ND	221.923	217.639	290.462	543.462	ND	ND	142.203	126.197	194.098	222.836	X	4	4.43374	fail data points
MXAN_RS03870	MXAN_0804	TetR family transcriptional regulator 915165:917057	915165	917057	forward	62.4701	61.6228	35.8078	34.5418	47.298	68.0471	67.3291	57.3362	75.0171	41.0979	61.0254	54.9739	70.0268	62.5728	0.655043	0	2.17177	fail correlation
MXAN_RS03875	MXAN_0805	peptidase M10 917355:918845	917355	918845	forward	1729.95	1815.74	1386.37	1985.71	1126.62	1470.13	975.188	1694.81	1721.56	1969.63	1773.03	694.069	1320.83	977.72	0.745354	0	2.86098	5
MXAN_RS03880	MXAN_0806	transporter 918962:919867	918962	919867	forward	36.1235	52.7734	ND	ND	30.6874	46.411	56.3035	30.8231	52.2771	41.658	49.1593	45.9716	64.0494	49.9295	X	2	2.08716	fail data points
MXAN_RS03885	MXAN_0807	hypothetical protein 919945:920799	919945	920799	forward	32.3914	57.5698	40.4138	ND	44.2633	50.2518	58.7035	42.6444	48.4741	37.248	62.0179	48.7169	60.3327	56.0859	X	1	1.91464	fail data points
MXAN_RS03890	MXAN_0808	hypothetical protein 920930:921526	920930	921526	forward	122.362	ND	90.0796	176.109	148.853	150.138	190.294	113.108	ND	ND	92.4192	102.216	55.5749	256.257	X	3	4.61102	fail data points
MXAN_RS03895	MXAN_0809	hypothetical protein 921539:921748	921539	921748	reverse	336.905	ND	165.136	530.633	383.877	279.605	322.448	392.99	ND	ND	182.457	ND	ND	583.745	X	5	3.53494	fail data points
MXAN_RS03900	///	hypothetical protein 921947:922177	921947	922177	forward	ND	ND	ND	ND	114.04	ND	107.198	ND	ND	ND	ND	ND	ND	ND	X	12	1.06383	fail data points
MXAN_RS03905	MXAN_0810	hypothetical protein 922232:922525	922232	922525	forward	257.483	167.797	213.772	ND	234.33	127.77	109.393	272.39	171.562	249.299	224.145	157.208	122.467	163.472	X	1	2.49002	fail data points
MXAN_RS03910	MXAN_0811	hypothetical protein 922533:923726	922533	923726	reverse	36.5373	56.5178	37.5017	ND	40.7386	54.3412	76.4671	40.2692	63.2033	36.5392	55.9378	51.065	62.4694	49.9964	X	1	2.09285	fail data points
MXAN_RS03915	MXAN_0812	hypothetical protein 923807:926911	923807	926911	forward	42.1286	48.875	31.2979	27.4346	49.9551	51.7729	63.0155	41.1893	58.1096	38.7147	49.8237	58.8794	68.1756	59.1031	0.693772	0	2.48502	fail correlation
MXAN_RS03920	MXAN_0813	hypothetical protein 926887:929346	926887	929346	forward	39.8843	58.2675	45.7454	32.2147	58.6663	71.6655	61.1624	43.1702	68.5419	39.7664	59.0156	62.2384	71.8399	68.3581	0.697069	0	2.23003	fail correlation
MXAN_RS03925	MXAN_0814	hypothetical protein 929554:930591	929554	930591	forward	38.8004	166.614	106.009	87.8479	116.796	130.315	105.406	44.8326	124.037	144.285	105.212	123.225	96.7098	116.778	0.692695	0	4.29412	fail correlation
MXAN_RS03930	MXAN_0816	hypothetical protein 930636:933026	930636	933026	forward	32.2674	52.309	38.5086	38.1164	45.5121	61.8911	61.8966	36.3113	51.344	35.9851	44.764	54.088	59.2851	52.9378	0.860839	0	1.91824	constitutive
MXAN_RS03935	MXAN_0817	short-chain dehydrogenase 933037:933846	933037	933846	reverse	70.4587	78.1355	ND	ND	50.5397	84.6494	75.1753	59.3834	71.2732	64.0769	66.777	104.69	101.22	77.079	X	2	2.07144	fail data points
MXAN_RS03940	MXAN_0818	flagellar motor protein MotA 933959:934639	933959	934639	forward	46.8434	74.3667	67.6732	ND	132.734	120.85	116.026	46.7193	ND	ND	63.8675	124.551	127.187	124.926	X	3	2.84109	fail data points
MXAN_RS03945	MXAN_0819	biopolymer transporter ExbD 934643:935077	934643	935077	forward	ND	ND	ND	123.204	87.0987	128.337	100.364	46.42	ND	ND	ND	ND	105.999	83.2925	X	7	2.76469	fail data points
MXAN_RS03950	MXAN_0820	ferric siderophore transporter TonB 935094:935894	935094	935894	forward	38.7691	ND	49.533	ND	64.6086	86.7431	72.9391	47.46	75.7711	44.1803	82.0931	63.1493	86.2569	89.2427	X	2	2.3019	fail data points
MXAN_RS03955	MXAN_0821	biopolymer transporter TonB 936037:938799	936037	938799	forward	45.2206	57.4698	43.5038	41.5869	55.3028	63.1424	78.2572	46.0089	57.2756	36.257	46.4052	54.8727	54.9646	68.7118	0.917699	0	2.1584	10
MXAN_RS03960	MXAN_0822	hypothetical protein 938801:939721	938801	939721	forward	37.3568	ND	43.0722	55.9678	58.697	95.2785	98.2646	58.1143	59.4598	ND	78.2936	74.2933	84.0068	85.4608	X	2	2.63043	fail data points
MXAN_RS03965	MXAN_0823	peptidase 939811:941994	939811	941994	forward	37.6311	58.5561	28.1068	29.0301	39.2261	50.6108	71.5306	35.4951	48.0855	32.3813	55.3167	57.8555	67.0141	53.8177	0.373337	0	2.54496	fail correlation
MXAN_RS03970	MXAN_0824	hypothetical protein 942022:942795	942022	942795	reverse	46.6297	47.2475	57.8778	ND	55.8874	80.3232	77.6132	76.1826	57.3788	50.2958	65.7759	67.2773	78.5574	66.6394	X	1	1.72257	fail data points
MXAN_RS03975	MXAN_0825	hypothetical protein 942846:943472	942846	943472	forward	53.5624	78.5377	61.2591	ND	60.3848	74.3887	97.1515	103.974	ND	ND	76.1453	ND	83.7767	75.0697	X	4	1.94119	fail data points
MXAN_RS03980	MXAN_0826	erythromycin esterase 943478:944824	943478	944824	reverse	24.2881	42.7881	30.3898	ND	41.8392	49.521	68.9963	34.5404	45.0348	26.2587	59.023	30.9096	68.3562	49.6847	X	1	2.84074	fail data points
MXAN_RS03985	MXAN_0827	hypothetical protein 945051:945431	945051	945431	forward	ND	ND	ND	ND	60.9036	ND	58.3946	ND	ND	ND	ND	ND	65.3737	73.7248	X	10	1.26253	fail data points
MXAN_RS03990	MXAN_0829	M6 family metalloprotease domain-containing protein 945774:947849	945774	947849	forward	41.6096	48.0646	32.0338	27.6779	42.0113	52.8049	62.5794	35.102	52.7258	36.3378	55.1329	44.397	71.8323	59.6675	0.540103	0	2.5953	fail correlation
MXAN_RS03995	MXAN_0831	saccharopine dehydrogenase 948088:949212	948088	949212	forward	36.543	41.2413	ND	ND	56.2799	71.4871	90.6667	46.1881	44.7221	27.2524	52.7748	54.1998	54.0257	75.5783	X	2	3.32693	fail data points
MXAN_RS04000	MXAN_0832	TetR family transcriptional regulator 949212:949874	949212	949874	forward	81.0394	74.2668	84.9607	ND	45.4477	71.7227	85.661	71.3992	82.633	99.6615	65.6041	92.025	77.831	73.7176	X	1	2.19288	fail data points
MXAN_RS04005	MXAN_0833	PilZ domain-containing protein 949869:950357	949869	950357	reverse	154.595	152.56	136.209	ND	91.6883	87.9406	95.9947	87.3302	181.778	210.037	115.043	94.3891	105.582	101.854	X	1	2.40509	fail data points
MXAN_RS04010	MXAN_0836	hypothetical protein 950634:951452	950634	951452	forward	57.3864	66.9724	46.8804	ND	35.8373	47.9984	71.3341	41.6794	61.4519	50.4094	56.9776	54.4939	73.111	62.9734	X	1	2.04008	fail data points
MXAN_RS04015	MXAN_0837	formyl transferase 951518:952360	951518	952360	reverse	40.8175	55.0537	ND	ND	44.8941	43.377	58.5641	41.4116	ND	36.3796	61.6437	47.6465	67.7489	63.3251	X	3	1.86228	fail data points
MXAN_RS04020	MXAN_0838	hypothetical protein 952363:953556	952363	953556	reverse	42.1585	51.808	46.0735	ND	46.5584	46.6875	62.6893	40.9187	49.5712	26.6637	51.4983	48.574	50.1298	62.1168	X	1	2.35111	fail data points
MXAN_RS04025	MXAN_0839	hypothetical protein 953553:954821	953553	954821	reverse	40.326	50.9593	45.3645	ND	47.4549	53.2873	58.9813	34.2208	51.3031	25.0866	54.2999	42.1855	64.5793	57.0173	X	1	2.57426	fail data points
MXAN_RS04030	MXAN_0840	hypothetical protein 954866:956146	954866	956146	reverse	47.1516	54.8712	41.9433	ND	45.2019	63.488	69.3435	40.5589	54.2872	35.8965	57.9286	35.9858	62.5363	52.9526	X	1	1.93176	fail data points
MXAN_RS04035	MXAN_0841	glycine acetyltransferase 956187:957491	956187	957491	reverse	36.6413	57.093	36.27	ND	60.3432	66.5208	63.0253	41.5951	55.5557	28.0079	64.1733	61.5313	95.9586	56.8292	X	1	3.42612	fail data points
MXAN_RS04040	MXAN_0842	hypothetical protein 957944:958354	957944	958354	reverse	496.817	1000.42	698.373	313.966	329.276	449.862	300.677	438.456	1168.34	793.09	227.355	195.699	381.494	299.772	0.989993	0	5.9701	3
MXAN_RS04045	MXAN_0844	hypothetical protein 958572:961016	958572	961016	forward	40.815	44.831	35.0426	34.8433	41.35	46.7003	71.2897	35.509	46.58	31.3335	52.4432	46.2053	63.2457	58.7938	0.565865	0	2.27519	fail correlation
MXAN_RS04050	MXAN_0845	alcohol dehydrogenase 961039:962025	961039	962025	reverse	73.1132	69.8078	62.2283	ND	77.4576	85.1966	61.6804	78.5859	79.471	45.405	71.9785	85.8969	99.8458	67.8251	X	1	2.199	fail data points
MXAN_RS04055	MXAN_0846	hypothetical protein 962179:962373	962179	962373	forward	ND	ND	ND	ND	ND	ND	ND	ND	ND	ND	ND	ND	ND	ND	X	14	ND	fail data points
MXAN_RS04060	MXAN_0847	hypothetical protein 962441:963007	962441	963007	reverse	50.3543	ND	ND	ND	43.6153	67.7554	65.3414	46.5462	ND	ND	61.7593	ND	86.1553	67.0608	X	6	1.97535	fail data points
MXAN_RS04065	MXAN_0848	hypothetical protein 963017:964363	963017	964363	reverse	55.4267	68.8785	45.5847	41.197	67.0573	57.6614	63.501	67.9296	57.1174	43.7645	62.1709	56.2995	79.2932	75.8698	0.234185	0	1.92473	fail correlation
MXAN_RS04070	MXAN_0849	hypothetical protein 964720:965679	964720	965679	forward	45.4526	64.4494	ND	ND	45.8524	59.0316	65.1309	37.1673	53.9584	ND	44.1821	55.7781	67.1587	61.2534	X	3	1.80693	fail data points
MXAN_RS04075	MXAN_0850	dehydrogenase 965615:967828	965615	967828	reverse	38.2573	109.812	42.1662	31.3213	47.4092	53.2255	75.7602	37.4649	90.1908	60.1581	62.2253	49.6855	67.7687	55.13	0.720176	0	3.50599	3
MXAN_RS04080	MXAN_0851	hypothetical protein 967990:968901	967990	968901	forward	129.74	95.6	71.5608	ND	71.1322	76.174	72.1712	119.078	60.0473	93.1132	91.8573	91.3376	115.136	95.2332	X	1	2.16064	fail data points
MXAN_RS04085	MXAN_0853	3-oxoacyl-ACP synthase 969000:970004	969000	970004	forward	115.218	69.9554	33.1027	ND	61.4698	84.5786	85.1318	131.201	69.2108	78.6209	42.2018	96.1965	95.3065	85.5117	X	1	3.96346	fail data points
MXAN_RS04090	MXAN_0854	lipoprotein transmembrane 970173:970727	970173	970727	forward	54.4712	ND	152.285	ND	94.6901	67.5749	111.261	47.5544	ND	ND	87.9535	ND	107.951	92.9824	X	5	3.20233	fail data points
MXAN_RS04095	MXAN_0855	chemotaxis protein MotB 970860:971663	970860	971663	forward	119.005	246.654	246.74	273.754	291.094	187.62	167.85	140.883	261.446	277.296	266.465	279.41	218.847	183.446	0.96806	0	2.44607	7
MXAN_RS04100	MXAN_0856	ligand-gated channel protein 971703:974318	971703	974318	forward	44.5571	54.2543	48.3935	46.954	48.0863	57.9626	65.0565	50.0768	52.5801	42.35	74.5334	57.9573	59.8136	60.8242	0.155891	0	1.75994	fail correlation
MXAN_RS04105	MXAN_0857	hypothetical protein 974321:975190	974321	975190	forward	36.6554	42.028	39.7162	ND	55.9276	56.7395	62.4189	39.2333	56.1441	ND	45.1011	68.3943	67.7615	89.4364	X	2	2.43992	fail data points
MXAN_RS04110	MXAN_0858	molecular chaperone DnaK 975212:976468	975212	976468	reverse	33.3699	51.4461	31.5497	ND	54.6646	62.5202	70.0142	36.3986	47.0847	30.9543	63.2523	47.3206	60.8011	59.7206	X	1	2.26186	fail data points
MXAN_RS04115	MXAN_0859	hypothetical protein 976573:977220	976573	977220	forward	ND	ND	ND	ND	38.155	40.9265	69.8635	34.7309	ND	ND	50.7531	ND	42.6619	55.8716	X	7	2.01157	fail data points
MXAN_RS04120	MXAN_0860	hypothetical protein 977376:978068	977376	978068	forward	32.7063	ND	ND	ND	46.8219	58.0574	92.6362	53.7473	68.3681	ND	62.76	ND	91.7415	73.1337	X	5	2.83236	fail data points
MXAN_RS04125	MXAN_0861	CHAD domain-containing protein 978152:979048	978152	979048	reverse	43.0352	42.3292	ND	ND	54.2423	57.0678	63.2897	31.1327	ND	ND	76.8441	76.2833	86.2569	79.681	X	4	2.77063	fail data points
MXAN_RS04130	MXAN_0862	inorganic pyrophosphatase 979049:979579	979049	979579	reverse	ND	ND	ND	ND	50.9445	58.5753	60.4757	38.0119	72.5283	ND	69.9515	ND	105.895	76.7313	X	6	2.78585	fail data points
MXAN_RS04135	MXAN_0863	hypothetical protein 979668:981134	979668	981134	reverse	45.7436	47.9094	42.7253	ND	42.098	60.4156	70.0758	41.7556	62.527	35.3603	64.3074	53.7182	75.9406	62.262	X	1	2.14762	fail data points
MXAN_RS04140	MXAN_0864	glutathione S-transferase 981202:981828	981202	981828	reverse	510.182	123.416	155.19	297.376	215.66	179.408	237.627	501.306	113.364	182.555	189.517	208.876	188.13	164.576	0.930225	0	4.50037	2
MXAN_RS04145	MXAN_0865	short-chain dehydrogenase 981825:982667	981825	982667	reverse	302.646	108.439	100.197	185.809	102.615	125.793	175.692	308.287	79.0151	128.728	149.706	148.234	139.869	128.797	0.881672	0	3.90161	2
MXAN_RS04150	MXAN_0866	DNA starvation/stationary phase protection protein 982791:983342	982791	983342	reverse	ND	ND	ND	ND	ND	66.2857	101.426	45.0008	75.1305	ND	49.9835	72.8102	68.4629	49.2046	X	6	2.25387	fail data points
MXAN_RS04155	MXAN_0867	hypothetical protein 983404:983952	983404	983952	forward	42.8303	94.8431	62.9806	ND	46.4557	88.3093	64.4882	55.145	ND	ND	61.8549	ND	58.7639	72.5617	X	4	2.21439	fail data points
MXAN_RS04160	MXAN_0868	ferrichrome ABC transporter substrate-binding protein 984094:985227	984094	985227	forward	43.6512	44.6331	37.2312	ND	51.0666	52.3835	65.2837	34.8788	37.8423	ND	57.9651	39.3433	69.0259	59.0252	X	2	1.97902	fail data points
MXAN_RS04165	MXAN_0869	triacylglycerol lipase 985258:986412	985258	986412	reverse	40.6777	63.2969	50.9537	ND	37.4359	53.804	60.5348	43.6445	53.8088	34.7113	48.6491	38.6274	52.6212	61.0836	X	1	1.82353	fail data points
MXAN_RS04170	MXAN_0870	dipeptidyl-peptidase 986547:988625	986547	988625	forward	57.6852	49.3471	33.833	37.1682	59.0279	58.0016	61.698	74.2043	71.1483	49.3254	66.7776	63.6391	66.4154	79.5868	0.697024	0	2.35234	fail correlation
MXAN_RS04175	MXAN_0871	serine/threonine protein kinase 988755:990497	988755	990497	forward	71.2177	94.3458	74.8472	47.7478	75.2846	79.6722	89.6391	57.3804	105.241	66.9552	80.2658	103.209	79.2257	84.0432	0.387845	0	2.20409	fail correlation
MXAN_RS04180	MXAN_0872	hypothetical protein 990506:990844	990506	990844	reverse	66.9609	ND	ND	ND	66.1892	110.759	92.3973	ND	ND	ND	ND	ND	119.773	93.5808	X	8	1.80956	fail data points
MXAN_RS04185	MXAN_0873	guanylate cyclase 991251:991850	991251	991850	forward	79.7668	86.768	70.4223	132.247	351.594	179.873	242.85	75.0279	ND	70.8065	118.482	409.295	201.218	273.078	X	1	5.81201	fail data points
MXAN_RS04190	MXAN_0874	glutathione S-transferase 991902:992549	991902	992549	forward	111.421	ND	90.8818	113.253	184.813	136.892	162.592	113.774	ND	ND	127.701	153.869	146.472	170.408	X	3	2.03356	fail data points
MXAN_RS04195	MXAN_0875	hypothetical protein 992567:993160	992567	993160	reverse	120.154	68.6954	68.9793	120.227	85.8608	86.2273	106.716	84.9338	104.714	53.6422	89.3142	95.2157	97.7482	111.251	0.224272	0	2.24127	fail correlation
MXAN_RS04200	MXAN_0876	glycosyl transferase family 2 993199:994023	993199	994023	reverse	40.6918	ND	ND	ND	58.9819	72.0274	61.8382	52.6602	46.6505	ND	61.7048	57.7036	55.8297	57.0311	X	4	1.77007	fail data points
MXAN_RS04205	MXAN_0877	haloacid dehalogenase 994020:994619	994020	994619	reverse	40.5831	ND	ND	ND	42.5004	86.8879	72.7179	53.037	ND	ND	54.8201	ND	79.8729	42.2442	X	6	2.14099	fail data points
MXAN_RS04210	MXAN_0878	methyl-accepting chemotaxis protein 994630:996525	994630	996525	reverse	51.7548	60.0427	56.6622	40.7575	47.6302	73.7214	76.3301	59.6988	60.8549	43.5197	53.662	57.2392	94.6778	65.3352	0.642371	0	2.32295	fail correlation
MXAN_RS04215	MXAN_0879	hypothetical protein 996623:997063	996623	997063	reverse	ND	ND	ND	ND	47.3387	56.0302	61.6387	ND	ND	ND	86.6672	ND	69.0056	ND	X	9	1.83079	fail data points
MXAN_RS04220	MXAN_0880	hypothetical protein 997192:998469	997192	998469	forward	30.1954	52.8001	38.0379	ND	43.4958	49.3366	66.9321	35.8	46.3104	35.0582	59.7237	75.6314	82.8571	50.9539	X	1	2.74403	fail data points
MXAN_RS04225	MXAN_0881	lipoprotein 998475:999266	998475	999266	forward	86.8983	72.8102	84.0331	70.1026	72.1707	68.1062	75.847	54.8572	56.0731	77.4505	79.0097	69.5032	100.033	86.8306	-0.492284	0	1.82352	fail correlation
MXAN_RS04230	MXAN_0882	serine/threonine protein kinase 999393:1000886	999393	1000886	forward	74.112	88.4408	82.193	100.811	190.665	107.026	182.205	69.5451	87.143	59.1832	97.1999	124.403	97.3689	155.564	0.908209	0	3.22161	8
MXAN_RS04235	MXAN_0883	hypothetical protein 1000928:1001464	1000928	1001464	reverse	189.232	133.656	114.472	140.401	202.936	245.306	234.595	172.03	129.641	178.04	108.693	171.873	164.789	278.199	0.569448	0	2.55948	fail correlation
MXAN_RS04240	MXAN_0884	hypothetical protein 1001648:1003072	1001648	1003072	forward	34.1422	42.4173	42.1902	38.9404	54.1746	56.4266	70.9884	41.3548	49.8358	48.8134	56.5339	75.1281	74.3037	55.2135	0.532522	0	2.20044	fail correlation
MXAN_RS04245	MXAN_0885	hypothetical protein 1003080:1003931	1003080	1003931	reverse	46.2959	ND	39.0541	ND	54.391	64.3773	67.6022	44.6158	53.857	ND	48.5445	47.1426	71.3571	61.5934	X	3	1.82713	fail data points
MXAN_RS04250	MXAN_0886	amidohydrolase 1004071:1008723	1004071	1008723	forward	121.629	131.351	103.866	83.439	111.107	104.42	110.063	130.92	127.443	103.075	103.149	113.388	92.5612	123.359	0.732419	0	1.57422	constitutive
MXAN_RS04255	MXAN_0887	TetR family transcriptional regulator 1008900:1009562	1008900	1009562	reverse	74.7082	95.4859	75.3061	ND	45.4477	79.9984	98.0757	90.1269	100.5	53.3901	81.6051	65.0908	79.2209	77.8131	X	1	2.21132	fail data points
MXAN_RS04260	MXAN_0888	serine/threonine protein phosphatase 1009581:1010978	1009581	1010978	reverse	42.6026	56.3088	43.9206	ND	45.2817	58.8244	63.536	40.49	60.3238	32.8901	53.077	46.7989	57.2988	62.7496	X	1	1.93176	fail data points
MXAN_RS04265	MXAN_0889	chromosome condensation protein RCC1 1011262:1015662	1011262	1015662	forward	32.9585	51.0801	35.443	22.5045	44.1828	53.125	67.0554	31.3465	52.4182	31.0601	51.5188	47.2776	61.4777	52.9911	0.508001	0	2.97964	fail correlation
MXAN_RS04270	MXAN_0890	hypothetical protein 1015867:1016511	1015867	1016511	reverse	57.2718	56.7116	ND	ND	52.7075	58.1312	75.2937	43.315	ND	ND	57.5688	ND	74.2917	56.1319	X	5	1.73828	fail data points
MXAN_RS04275	MXAN_0891	esterase 1016601:1017686	1016601	1017686	reverse	45.5823	33.6611	32.9877	ND	44.0826	36.1868	65.8994	32.8511	47.6923	30.4036	57.6006	60.2563	64.4476	55.806	X	1	2.16749	fail data points
MXAN_RS04280	MXAN_0892	epimerase 1017696:1018601	1017696	1018601	reverse	36.1235	57.4299	ND	ND	51.1456	53.4735	78.0984	31.6793	55.5444	ND	69.0571	64.0318	66.0827	74.8942	X	3	2.46529	fail data points
MXAN_RS04285	MXAN_0893	hypothetical protein 1018598:1019227	1018598	1019227	reverse	65.301	84.8629	62.9991	85.0091	73.5879	71.1306	84.9288	52.9712	79.9168	71.1754	72.414	82.6794	90.6909	81.8955	0.39793	0	1.71208	fail correlation
MXAN_RS04290	MXAN_0894	farnesyltranstransferase 1019276:1020361	1019276	1020361	forward	35.5388	54.3756	63.6191	67.5343	100.252	103.511	180.277	42.8493	73.5824	57.5497	84.9365	95.8624	113.631	184.076	0.978881	0	5.1796	8
MXAN_RS04295	MXAN_0895	phytoene dehydrogenase 1020369:1021922	1020369	1021922	forward	35.0846	46.13	40.3318	ND	56.1323	72.9057	110.603	31.4334	47.6002	37.1725	62.7511	54.536	74.6486	107.073	X	1	3.51865	fail data points
MXAN_RS04300	MXAN_0896	phytoene synthase 1021919:1022929	1021919	1022929	forward	34.028	55.6318	41.7653	ND	48.1199	67.8034	109.037	36.8249	58.5529	ND	45.0975	42.6635	70.1443	93.0567	X	2	3.20434	fail data points
MXAN_RS04305	MXAN_0897	hydroxyneurosporene dehydrogenase 1022990:1024447	1022990	1024447	forward	31.643	55.9182	43.8666	ND	51.8886	63.9222	98.1481	35.6317	48.707	27.4926	71.9748	63.2284	79.5671	98.6219	X	1	3.58721	fail data points
MXAN_RS04310	MXAN_0898	carotenoid 1,2-hydratase 1024444:1025370	1024444	1025370	forward	38.9253	40.9579	44.1736	ND	47.4864	51.2748	99.4029	33.4712	55.8814	36.8964	43.4688	49.7428	61.6032	81.9792	X	1	2.96981	fail data points
MXAN_RS04315	MXAN_0899	carotenoid biosynthesis protein 1025367:1026491	1025367	1026491	forward	42.5092	41.2413	44.3529	ND	34.317	60.9265	89.9355	46.8775	52.6143	36.6859	50.89	60.8095	81.0386	77.9904	X	1	2.62073	fail data points
MXAN_RS04320	MXAN_0900	hypothetical protein 1026488:1026874	1026488	1026874	forward	67.3207	ND	ND	ND	55.9598	ND	95.8115	58.2147	ND	ND	82.3264	ND	100.112	119.404	X	7	2.13374	fail data points
MXAN_RS04325	MXAN_0901	hypothetical protein 1026871:1027221	1026871	1027221	forward	ND	ND	ND	ND	88.1653	96.5262	119.755	ND	ND	ND	ND	ND	81.4923	123.939	X	9	1.52087	fail data points
MXAN_RS04330	MXAN_0902	acyltransferase 1027218:1027895	1027218	1027895	forward	50.7656	60.1719	ND	ND	51.2778	60.6925	72.8375	33.1918	69.8829	50.4669	56.3273	ND	61.1571	76.089	X	3	2.2924	fail data points
MXAN_RS04335	MXAN_0903	transcriptional regulator 1027892:1028758	1027892	1028758	forward	57.1095	42.1735	47.2341	ND	53.4489	75.9147	77.8195	43.843	54.6314	35.3714	68.4976	68.6312	61.6216	86.6155	X	1	2.44874	fail data points
MXAN_RS04340	MXAN_0904	transcriptional regulator 1028774:1029673	1028774	1029673	forward	45.6889	45.313	36.9689	ND	48.0545	46.7207	61.2502	35.3383	ND	ND	42.4178	62.8064	61.4065	61.3205	X	3	1.77729	fail data points
MXAN_RS04345	MXAN_0905	hypothetical protein 1029675:1031120	1029675	1031120	reverse	51.0492	49.5778	44.2309	ND	45.3792	46.1282	58.0129	42.8987	71.621	30.9822	60.1106	43.1878	57.9424	58.1635	X	1	2.31168	fail data points
MXAN_RS04350	MXAN_0906	serine/threonine protein kinase 1031293:1035210	1031293	1035210	reverse	37.8786	44.1099	33.2866	28.8187	35.8446	46.8548	52.454	42.3333	51.3328	29.4761	53.2743	43.6239	62.7163	47.0665	0.384336	0	2.17624	fail correlation
MXAN_RS04355	MXAN_0907	sigma-54-dependent Fis family transcriptional regulator 1035207:1036943	1035207	1036943	reverse	39.1119	46.1222	46.3889	ND	42.6606	60.4866	62.9643	45.081	57.0604	38.0045	57.9667	57.3462	58.2996	66.634	X	1	1.75332	fail data points
MXAN_RS04360	MXAN_0908	hypothetical protein 1037126:1037806	1037126	1037806	reverse	46.8434	ND	ND	ND	45.3792	46.997	60.4301	37.6034	ND	ND	60.752	ND	64.9464	41.1992	X	6	1.72714	fail data points
MXAN_RS04365	MXAN_0909	hypothetical protein 1037812:1038324	1037812	1038324	reverse	ND	ND	ND	ND	54.2423	98.0853	81.8639	39.3482	ND	ND	57.9286	ND	57.5046	61.778	X	7	2.49275	fail data points
MXAN_RS04370	MXAN_0910	hypothetical protein 1038529:1040052	1038529	1040052	reverse	115.583	66.4075	99.8781	81.9206	115.489	278.782	302.19	117.017	53.3916	87.4129	95.2852	99.5131	251.314	328.141	0.983528	0	6.14594	9
MXAN_RS04375	MXAN_0911	amino acid permease 1040234:1041511	1040234	1041511	forward	32.8211	52.8001	39.0389	ND	33.2259	58.6319	68.8629	41.8678	41.6794	35.9808	50.5992	52.3602	65.5652	64.4	X	1	2.09813	fail data points
MXAN_RS04380	MXAN_0912	glutamine synthetase 1041586:1043025	1041586	1043025	reverse	404.854	327.992	397.073	601.413	287.885	289.345	403.214	339.774	277.404	377.431	575.64	250.914	290.28	338.504	0.974279	0	2.39689	6
MXAN_RS04385	MXAN_0913	hypothetical protein 1043359:1044165	1043359	1044165	forward	35.3605	45.313	ND	ND	46.8993	61.1744	47.9242	24.9954	ND	ND	55.1975	ND	71.9165	51.5773	X	5	2.87719	fail data points
MXAN_RS04390	MXAN_0914	hypothetical protein 1044210:1045109	1044210	1045109	forward	68.9995	53.1256	71.0941	ND	79.8048	85.3161	74.9629	60.3337	60.8488	66.8356	64.8049	77.6816	63.4534	100.525	X	1	1.89222	fail data points
MXAN_RS04395	MXAN_0915	short-chain dehydrogenase 1045157:1045894	1045157	1045894	reverse	105.777	93.3928	90.1902	ND	104.674	104.069	98.1313	84.1094	88.2663	73.5339	117.856	149.191	116.102	132.432	X	1	2.02888	fail data points
MXAN_RS04400	MXAN_0916	kynurenine 3-monooxygenase 1045872:1047266	1045872	1047266	reverse	92.6045	59.453	64.1887	62.509	90.2049	72.0512	71.9266	83.9336	97.5742	70.9927	91.9449	71.4154	95.0435	81.6852	-0.44249	0	1.6412	fail correlation
MXAN_RS04405	MXAN_0917	kynureninase 1047259:1048539	1047259	1048539	reverse	93.6484	100.963	66.9096	44.8684	77.7473	97.0153	86.0374	100.489	110.885	75.4746	81.9276	76.615	100.633	90.3724	0.780627	0	2.47133	3
MXAN_RS04410	MXAN_0918	2-amino-3-carboxymuconate-6-semialdehyde decarboxylase 1048536:1049552	1048536	1049552	reverse	160.885	127.198	120.782	99.4097	91.875	126.718	119.718	181.512	122.235	92.767	102.173	89.2105	105.953	112.965	0.879376	0	2.03465	1
MXAN_RS04415	MXAN_0919	3-hydroxyanthranilate 3,4-dioxygenase 1049549:1050073	1049549	1050073	reverse	492.712	319.007	263.461	185.19	209.056	203.876	183.505	541.217	301.899	281.045	226.408	212.672	205.436	194.887	0.984373	0	2.94934	1
MXAN_RS04420	MXAN_0920	2-aminomuconate deaminase 1050074:1050505	1050074	1050505	reverse	243.112	130.367	124.565	ND	119.923	165.245	80.0874	244.503	157.794	123.008	142.546	117.215	132.354	155.164	X	1	3.05295	fail data points
MXAN_RS04425	MXAN_0921	2-hydroxymuconic semialdehyde dehydrogenase 1050539:1051981	1050539	1051981	reverse	91.2659	101.31	62.9385	60.4282	73.2927	93.7147	84.3507	103.171	89.1998	75.9827	78.6002	69.0382	102.089	100.274	0.721666	0	1.70733	constitutive
MXAN_RS04430	MXAN_0922	hypothetical protein 1052325:1052582	1052325	1052582	reverse	ND	ND	ND	ND	ND	ND	ND	ND	ND	ND	ND	ND	ND	98.4602	X	13	ND	fail data points
MXAN_RS04435	MXAN_0923	short-chain dehydrogenase 1052762:1053544	1052762	1053544	forward	68.6037	59.2778	50.6732	ND	69.0553	72.3929	67.2613	53.5068	64.2809	46.7038	70.4371	76.0034	82.3596	79.7403	X	1	1.76345	fail data points
MXAN_RS04440	MXAN_0924	hypothetical protein 1053569:1054177	1053569	1054177	reverse	183.367	122.449	81.9944	91.2025	73.5919	97.616	106.786	194.989	126.447	62.0074	90.5951	109.974	102.903	101.074	0.908304	0	3.1446	1
MXAN_RS04445	MXAN_0925	4-oxalocrotonate decarboxylase 1054379:1055164	1054379	1055164	forward	91.8339	85.8927	122.128	93.3436	79.6014	108.174	71.192	82.9147	111.12	103.556	94.4568	88.9627	92.5934	109.368	-0.111817	0	1.71547	fail correlation
MXAN_RS04450	MXAN_0926	hydroxyacylglutathione hydrolase 1055174:1056835	1055174	1056835	reverse	37.3453	60.8902	37.7094	33.3842	56.1981	62.6681	78.6719	40.5855	62.3072	36.8834	66.3237	57.2519	65.9174	65.2901	0.574115	0	2.35656	fail correlation
MXAN_RS04455	MXAN_0927	cysteine dioxygenase 1056834:1057421	1056834	1057421	forward	37.1287	ND	97.9936	ND	63.0825	71.5535	68.6041	34.3208	88.1536	ND	70.3771	65.8135	86.208	64.6617	X	3	2.85523	fail data points
MXAN_RS04460	MXAN_0928	two-component sensor histidine kinase 1057351:1058352	1057351	1058352	reverse	90.4407	387.311	247.737	182.015	136.41	119.495	120.691	85.1492	412.079	303.657	164.022	173.673	136.035	153.48	0.976479	0	4.83949	4
MXAN_RS04465	MXAN_0929	hypothetical protein 1058518:1059549	1058518	1059549	reverse	46.3437	463.239	303.76	167.114	225.972	197.496	302.912	40.5842	478.958	444.517	239.388	275.267	248.09	288.385	0.931024	0	11.8016	7
MXAN_RS04470	MXAN_0930	serine/threonine protein kinase 1059796:1061205	1059796	1061205	reverse	41.6448	56.8262	31.7527	ND	56.9414	55.7312	82.8265	40.6951	65.0565	53.5138	59.3911	62.2187	73.1358	73.1189	X	1	2.60849	fail data points
MXAN_RS04475	MXAN_0931	histidine kinase 1061417:1063750	1061417	1063750	forward	119.647	246.862	197.795	148.551	122.677	101.758	113.079	105.949	242.08	259.565	134.849	120.372	113.185	134.416	0.912214	0	2.5508	4
MXAN_RS04480	MXAN_0932	peptide transporter 1063747:1065525	1063747	1065525	forward	64.1182	99.5459	64.7044	46.7811	78.533	80.6268	80.4285	48.8099	106.436	86.8034	68.5127	83.5695	63.6497	80.8167	0.609593	0	2.27519	fail correlation
MXAN_RS04485	MXAN_0933	serine/threonine-protein kinase PknK 1065518:1069531	1065518	1069531	reverse	50.5499	60.9067	42.0463	26.6488	50.1738	61.2061	63.2822	43.0584	66.3152	44.0372	51.9998	59.2421	61.4453	64.6321	0.628376	0	2.48849	fail correlation
MXAN_RS04490	MXAN_0934	peptidase S1 1069625:1071127	1069625	1071127	reverse	214.865	86.0404	58.7222	61.9698	340.011	162.921	148.283	226.473	57.091	36.8659	59.9451	127.614	93.11	122.743	0.653842	0	9.22292	fail correlation
MXAN_RS04495	MXAN_0935	response regulator 1071783:1072253	1071783	1072253	forward	83.8251	ND	ND	ND	139.517	110.736	92.6766	84.0803	ND	ND	ND	ND	76.3466	67.2986	X	7	2.0731	fail data points
MXAN_RS04500	MXAN_0936	glutaminyl-peptide cyclotransferase 1072414:1073214	1072414	1073214	forward	72.2992	70.2352	52.7287	66.8384	85.8234	82.1777	79.103	81.36	83.1634	61.8524	75.4727	98.4387	75.9061	74.5572	0.743226	0	1.86689	constitutive
MXAN_RS04505	MXAN_0937	acetoacetate metabolism regulatory protein AtoC 1073217:1074584	1073217	1074584	reverse	42.3111	65.7652	43.0143	49.2564	66.5915	62.1192	96.7943	47.0469	44.343	43.954	57.3414	78.2607	63.2677	63.4656	0.496321	0	2.28768	fail correlation
MXAN_RS04510	MXAN_0938	two-component sensor histidine kinase 1074566:1076044	1074566	1076044	reverse	41.9693	47.5204	38.0541	ND	53.7611	48.805	61.1661	36.6983	37.0115	31.0876	46.5848	53.2821	77.8141	68.4824	X	1	2.50306	fail data points
MXAN_RS04515	MXAN_0939	hypothetical protein 1076336:1077901	1076336	1077901	reverse	36.4224	42.186	26.954	ND	37.4632	51.3428	69.8441	37.1337	41.567	36.1347	48.0562	57.9156	48.2084	52.5488	X	1	2.59123	fail data points
MXAN_RS04520	MXAN_0940	oar precursor 1077917:1080028	1077917	1080028	reverse	32.5612	46.5795	34.5152	ND	45.3147	50.1743	64.6267	34.1363	51.8267	29.5791	51.182	47.1592	62.3262	54.7971	X	1	2.18488	fail data points
MXAN_RS04525	MXAN_0941	hypothetical protein 1080065:1080601	1080065	1080601	reverse	42.2253	ND	ND	ND	50.3743	47.6985	61.332	ND	ND	ND	ND	ND	63.5126	52.2676	X	8	1.50413	fail data points
MXAN_RS04530	MXAN_0942	hypothetical protein 1080634:1080867	1080634	1080867	reverse	ND	ND	ND	ND	ND	ND	ND	ND	ND	ND	ND	ND	ND	ND	X	14	ND	fail data points
MXAN_RS04535	MXAN_0943	MarR family transcriptional regulator 1081008:1081517	1081008	1081517	forward	ND	ND	ND	ND	40.9215	59.1981	59.7415	ND	ND	ND	ND	ND	63.2664	55.0401	X	9	1.54604	fail data points
MXAN_RS04540	MXAN_0944	carbohydrate-binding protein 1081580:1082629	1081580	1082629	reverse	35.9593	ND	34.1198	ND	34.5643	65.2825	58.7595	45.0584	50.7384	ND	59.5774	56.6584	40.3464	53.4136	X	3	1.91334	fail data points
MXAN_RS04545	MXAN_0945	hypothetical protein 1083081:1085825	1083081	1085825	forward	31.465	52.7276	80.5908	121.971	118.641	156.063	192.284	33.6035	81.8973	68.2669	85.6986	199.812	154.575	220.332	0.849668	0	7.00246	8
MXAN_RS04550	MXAN_0946	hypothetical protein 1085853:1086860	1085853	1086860	reverse	39.1239	79.5115	92.6652	110.131	96.5265	120.596	126.501	31.5483	85.1547	80.7266	75.737	165.26	132.483	130.129	0.70482	0	5.23832	7
MXAN_RS04555	MXAN_0947	RNA polymerase sigma factor 1087324:1087884	1087324	1087884	forward	ND	243.315	148.371	229.868	223.168	242.946	296.453	ND	153.126	128.333	136.191	241.453	179.086	258.207	X	2	2.31002	fail data points
MXAN_RS04560	MXAN_0948	hypothetical protein 1087881:1089287	1087881	1089287	forward	39.3489	103.904	183.649	354.95	330.306	422.773	431.968	33.0665	112.514	144.125	195.128	384.677	278.116	476.287	0.849549	0	14.4039	8
MXAN_RS04565	MXAN_0949	acyl-CoA synthetase 1089492:1091105	1089492	1091105	forward	55.6062	113.212	73.7008	66.2997	80.349	83.7797	80.5035	42.2737	88.9093	63.5451	74.2077	88.4335	94.1179	99.729	0.668671	0	2.67808	fail correlation
MXAN_RS04570	MXAN_0950	hypothetical protein 1091117:1092286	1091117	1092286	reverse	91.0675	122.566	56.8607	55.9052	58.7328	67.1731	72.4127	78.2149	111.296	68.5317	74.3027	91.5162	73.1967	74.9882	0.762532	0	2.19239	3
MXAN_RS04575	MXAN_0951	phosphogluconate dehydrogenase (NADP(+)-dependent, decarboxylating) 1092457:1093881	1092457	1093881	reverse	137.746	269.301	181.328	271.192	250.828	178.898	181.8	110.461	235.682	134.857	187.454	244.166	178.329	222.758	0.714701	0	2.4551	7
MXAN_RS04580	MXAN_0952	6-phosphogluconolactonase 1093919:1094590	1093919	1094590	reverse	41.2255	127.7	89.5362	ND	98.8739	85.7293	94.3106	73.9059	134.406	ND	83.6678	108.506	86.3855	91.5845	X	2	3.26026	fail data points
MXAN_RS04585	MXAN_0953	glucose-6-phosphate dehydrogenase 1094587:1096131	1094587	1096131	reverse	156.358	262.017	224.36	242.419	192.362	164.403	189.494	153.064	250.879	167.107	223.653	198.244	151.955	174.423	0.867983	0	1.72431	constitutive
MXAN_RS04590	MXAN_0954	FkbM family methyltransferase 1096255:1097154	1096255	1097154	reverse	57.8104	48.4381	46.9221	ND	45.4801	60.9401	65.8211	46.5432	46.0477	35.3835	74.2311	74.376	73.6878	78.4098	X	1	2.216	fail data points
MXAN_RS04595	MXAN_0955	1-acyl-sn-glycerol-3-phosphate acyltransferase 1097342:1098067	1097342	1098067	forward	ND	ND	ND	ND	39.3703	68.0091	72.5495	ND	ND	ND	49.6759	63.5336	73.6059	48.6141	X	7	1.86958	fail data points
MXAN_RS04600	MXAN_0956	hypothetical protein 1098159:1100930	1098159	1100930	forward	38.7211	55.2554	31.3686	33.5903	37.0272	53.7109	63.4701	35.2335	50.1535	39.9658	62.3098	55.7669	64.7472	59.6829	0.419311	0	2.06407	fail correlation
MXAN_RS04605	MXAN_0957	hypothetical protein 1101163:1101876	1101163	1101876	reverse	47.0267	76.8351	80.6764	77.7716	57.3445	67.8731	69.1598	71.7259	58.0602	62.7901	75.768	79.1906	80.0064	70.9797	-0.458804	0	1.71554	fail correlation
MXAN_RS04610	MXAN_0958	exonuclease sbcCD subunit D 1102076:1103320	1102076	1103320	forward	24.9319	55.33	51.3775	ND	46.51	52.8474	73.9929	46.7157	52.2928	40.7235	49.387	50.1659	88.0135	55.2114	X	1	3.53016	fail data points
MXAN_RS04615	MXAN_0959	nuclease SbcCD subunit C 1103317:1107225	1103317	1107225	forward	45.4732	47.4465	41.5406	24.3242	45.0076	49.0655	61.1971	45.8014	49.5595	33.1616	56.1075	49.8077	67.334	56.6562	0.15511	0	2.76818	fail correlation
MXAN_RS04620	MXAN_0960	serine/threonine protein kinase 1107241:1108164	1107241	1108164	reverse	39.0518	60.8756	ND	ND	27.5815	51.4414	56.9863	26.864	41.6468	34.4635	58.5293	43.4652	80.7432	53.8514	X	2	3.00563	fail data points
MXAN_RS04625	MXAN_0961	pilus assembly protein PilZ 1108170:1108997	1108170	1108997	reverse	38.517	71.3392	54.0986	ND	59.7008	45.2678	82.4831	57.1539	69.7219	ND	66.6044	71.8678	96.7913	72.123	X	2	2.51295	fail data points
MXAN_RS04630	MXAN_0962	hypothetical protein 1109214:1112606	1109214	1112606	forward	681.82	3146.92	2262.23	1880.56	926.781	811.063	503.237	689.651	2964.77	3039.13	1542.06	804.26	839.513	607.189	0.94285	0	6.25335	4
MXAN_RS04635	MXAN_0964	M14 family peptidase 1112723:1114498	1112723	1114498	reverse	44.3919	60.9364	23.0449	35.703	50.8502	64.8162	65.7479	44.9636	56.6396	41.152	61.4673	41.8554	57.0187	55.4963	0.455218	0	2.85304	fail correlation
MXAN_RS04640	MXAN_0965	hypothetical protein 1114530:1115465	1114530	1115465	reverse	50.2054	51.0801	42.3812	ND	38.7786	70.3124	81.7454	41.4362	ND	42.8415	61.1769	55.6207	52.1539	70.5581	X	2	2.10801	fail data points
MXAN_RS04645	MXAN_0966	ABC transporter substrate-binding protein 1115564:1116397	1115564	1116397	reverse	28.1765	43.8443	ND	ND	53.7141	66.8646	55.2504	37.208	ND	41.0157	52.1367	62.4314	55.2265	75.9432	X	3	2.69527	fail data points
MXAN_RS04650	MXAN_0967	metal ABC transporter permease 1116437:1117108	1116437	1117108	reverse	33.7299	ND	49.5307	ND	42.5388	48.9882	63.6903	ND	ND	ND	42.6232	ND	74.0447	68.6884	X	6	2.19522	fail data points
MXAN_RS04655	MXAN_0968	methionine import ATP-binding protein MetN 1117101:1118093	1117101	1118093	reverse	38.8705	43.897	41.2346	ND	52.8814	65.3519	65.4497	35.1498	53.6538	32.0663	52.3226	53.9226	65.8521	71.9699	X	1	2.24441	fail data points
MXAN_RS04660	MXAN_0969	cystathionine beta-lyase 1118429:1119559	1118429	1119559	reverse	29.6726	50.9671	46.3798	ND	143.366	152.72	109.822	36.3429	62.8019	46.9171	61.8686	98.6195	103.407	150.354	X	1	5.14682	fail data points
MXAN_RS04665	MXAN_0970	cystathionine beta-lyase 1119498:1120598	1119498	1120598	reverse	28.1957	42.1411	47.6447	ND	79.2485	70.5566	87.4149	28.881	63.1706	38.5573	56.8152	67.5394	82.8067	70.6548	X	1	3.10029	fail data points
MXAN_RS04670	MXAN_0971	aspartate kinase 1120623:1123118	1120623	1123118	reverse	24.862	34.3435	33.3017	32.5436	65.2405	66.2399	80.3732	32.2987	52.7387	28.8042	53.9185	49.4296	72.2784	86.2069	0.8194	0	3.46742	10
MXAN_RS04675	MXAN_0973	hypothetical protein 1123391:1123573	1123391	1123573	reverse	ND	ND	ND	ND	ND	ND	ND	ND	ND	ND	ND	ND	ND	ND	X	14	ND	fail data points
MXAN_RS04680	MXAN_0974	hypothetical protein 1123668:1123886	1123668	1123886	forward	ND	ND	ND	ND	ND	ND	ND	ND	ND	ND	ND	ND	113.954	ND	X	13	ND	fail data points
MXAN_RS04685	MXAN_0975	hypothetical protein 1124026:1124976	1124026	1124976	forward	45.0008	50.2736	45.7487	60.4543	44.6627	52.8628	51.0412	38.3351	60.6947	48.3658	54.6358	40.6658	67.7949	61.8337	0.609026	0	1.76848	fail correlation
MXAN_RS04690	MXAN_0976	metallo-mystery pair system four-Cys motif protein 1125091:1125948	1125091	1125948	forward	900.851	98.3456	174.513	136.34	104.42	140.639	133.299	839.052	84.5328	142.972	105.061	147.373	148.157	109.67	0.995572	0	10.6568	1
MXAN_RS04695	MXAN_0977	di-heme enzyme 1125961:1127100	1125961	1127100	forward	518.111	67.8303	111.105	92.152	107.014	86.5788	97.4097	419.062	71.3919	85.8522	70.6797	106.972	97.7427	96.0058	0.995502	0	7.63835	1
MXAN_RS04700	MXAN_0978	voltage-gated chloride channel 1127199:1128611	1127199	1128611	reverse	53.4296	49.7416	34.4011	ND	42.6153	54.9662	59.9508	53.7791	53.4005	ND	57.0143	51.5634	52.1288	43.5221	X	2	1.7427	fail data points
MXAN_RS04705	MXAN_0979	copper-transporting ATPase 1128647:1131238	1128647	1131238	forward	32.6759	49.8775	38.9747	25.9875	39.5995	47.9273	58.0465	31.102	56.4908	33.6482	57.6443	47.5982	63.9187	55.1094	0.394267	0	2.4596	fail correlation
MXAN_RS04710	MXAN_0980	ferredoxin 1131378:1131791	1131378	1131791	forward	ND	ND	ND	ND	52.3014	57.4824	67.6583	ND	ND	ND	ND	ND	71.289	61.2694	X	9	1.36304	fail data points
MXAN_RS04715	MXAN_0981	(2Fe-2S)-binding protein 1131879:1132970	1131879	1132970	forward	45.3316	61.8018	45.6944	ND	43.1331	59.4217	61.7705	37.642	73.1777	28.0767	63.1093	53.1153	64.0932	61.2975	X	1	2.60635	fail data points
MXAN_RS04720	MXAN_0982	hypothetical protein 1133122:1134003	1133122	1134003	forward	97.0506	81.3165	79.8013	74.1806	68.3006	88.0956	83.0245	65.0845	72.161	74.8875	97.3899	102.881	83.5482	88.2182	-0.808758	0	1.58072	fail correlation
MXAN_RS04725	MXAN_0983	metal transporter CzcA 1134064:1137222	1134064	1137222	reverse	31.587	52.9321	34.8105	28.2197	39.8181	50.8876	55.9524	34.3509	40.7302	29.0991	61.3824	47.9919	60.3088	52.369	0.221277	0	2.17516	fail correlation
MXAN_RS04730	MXAN_0984	RND transporter 1137203:1138402	1137203	1138402	reverse	41.2484	56.235	ND	ND	41.1781	59.4	61.0047	31.6664	48.0901	31.4433	50.3571	52.0487	61.3894	45.2239	X	2	1.95239	fail data points
MXAN_RS04735	MXAN_0985	cobalt-zinc-cadmium resistance protein 1138399:1139661	1138399	1139661	reverse	41.1819	50.0885	46.5931	ND	45.2353	58.6053	65.1228	29.4716	65.6052	41.0762	62.9516	52.9826	52.4923	58.7206	X	1	2.22605	fail data points
MXAN_RS04740	MXAN_0986	hypothetical protein 1139771:1140085	1139771	1140085	reverse	93.4356	ND	ND	ND	ND	ND	75.9033	83.9018	ND	97.5531	ND	ND	93.7655	ND	X	9	1.28523	fail data points
MXAN_RS04745	MXAN_0987	N-acetylmuramoyl-L-alanine amidase 1140175:1141020	1140175	1141020	reverse	70.4329	51.5335	51.4334	ND	66.6456	77.8013	73.9178	70.6083	87.4829	78.078	86.4963	56.2695	67.5084	71.6562	X	1	1.7009	fail data points
MXAN_RS04750	MXAN_0988	cation transporter 1141144:1144344	1141144	1144344	reverse	38.5072	49.6036	25.9649	17.9474	39.7777	56.7825	66.7753	34.8686	48.05	35.7124	54.6184	46.8977	62.9676	52.8113	0.412266	0	3.72062	fail correlation
MXAN_RS04755	MXAN_0989	cation transporter 1144331:1146031	1144331	1146031	reverse	38.4609	50.4041	39.852	ND	37.6647	49.9511	62.3639	31.4501	46.9629	35.3442	57.9481	46.3241	63.864	55.8182	X	1	2.03064	fail data points
MXAN_RS04760	MXAN_0990	cation transporter 1146064:1147434	1146064	1147434	reverse	40.3829	38.9626	42.9201	ND	40.5431	45.321	59.3891	33.9354	41.0084	30.9584	44.8448	46.6367	75.2177	52.7722	X	1	2.42964	fail data points
MXAN_RS04765	MXAN_0991	hypothetical protein 1147562:1147969	1147562	1147969	reverse	387.202	124.249	106.784	145.975	159.217	152.555	177.697	310.324	145.303	133.156	83.2838	138.73	162.765	190.959	0.910036	0	4.64919	1
MXAN_RS04770	MXAN_0992	cysteine synthase 1148048:1149013	1148048	1149013	reverse	76.4415	84.4278	51.6607	77.9846	109.521	116.383	113.27	79.4931	101.118	58.6018	79.0333	92.3855	97.2514	101.142	0.852423	0	2.25283	10
MXAN_RS04775	MXAN_0993	histidine kinase 1149185:1150645	1149185	1150645	forward	37.3194	41.3714	38.5233	ND	57.5943	72.5465	87.814	42.9887	50.6322	33.8917	57.3164	55.9744	79.4037	73.6597	X	1	2.59102	fail data points
MXAN_RS04780	MXAN_0994	hypothetical protein 1150712:1151311	1150712	1151311	forward	37.7843	60.9721	55.4843	ND	202.199	99.0827	119.367	37.514	ND	ND	68.9672	104.184	81.4089	125.224	X	3	5.38996	fail data points
MXAN_RS04785	MXAN_0995	lipase 1151487:1152542	1151487	1152542	forward	38.933	62.5792	50.8886	ND	41.68	58.8529	74.0054	31.5819	60.2595	40.202	61.2467	63.3782	61.0476	69.3854	X	1	2.34329	fail data points
MXAN_RS04790	MXAN_0996	tryptophan halogenase 1152567:1153739	1152567	1153739	reverse	75.8145	115.061	62.1685	45.6235	46.7344	68.5593	70.8249	72.7255	107.226	37.1939	54.2286	45.6409	74.5794	80.1939	0.869351	0	3.09355	3
MXAN_RS04795	MXAN_0997	DEAD/DEAH box helicase 1154115:1158482	1154115	1158482	forward	36.6627	49.5361	28.1003	25.3955	45.7533	54.3628	57.776	41.8746	54.1685	33.453	55.5466	48.6556	60.0461	56.0818	0.59862	0	2.36443	fail correlation
MXAN_RS04800	MXAN_0998	peptidase S8 1158553:1161117	1158553	1161117	forward	42.828	50.9506	49.8546	61.0185	64.3875	70.8674	79.813	40.1935	52.4727	45.4898	76.8422	67.8028	71.051	64.8538	0.763617	0	1.98572	8
MXAN_RS04805	MXAN_1000	hypothetical protein 1161497:1162060	1161497	1162060	reverse	62.5338	79.8411	72.6549	ND	95.9169	142.72	91.9654	78.4492	86.6594	ND	79.0216	145.156	124.202	118.784	X	2	2.32123	fail data points
MXAN_RS04810	MXAN_1001	DUF1585 domain-containing protein 1162230:1164254	1162230	1164254	forward	91.9426	83.2828	61.8926	45.9875	57.1724	76.6919	67.8107	114.85	65.0114	78.5815	80.5963	62.4005	77.7335	72.3336	0.474725	0	2.49743	fail correlation
MXAN_RS04815	MXAN_1002	hypothetical protein 1164254:1164913	1164254	1164913	forward	101.76	72.4733	65.9503	ND	52.6784	85.9048	68.5914	89.3614	80.7657	64.3597	54.651	ND	71.2045	71.3105	X	2	1.93173	fail data points
MXAN_RS04820	MXAN_1003	transcriptional initiation protein Tat 1164931:1166361	1164931	1166361	forward	80.8942	67.7794	69.7239	54.0109	56.6446	65.7677	75.863	72.0672	77.5417	64.2622	57.7781	57.1487	76.5656	57.5097	0.375333	0	1.49774	fail correlation
MXAN_RS04825	MXAN_1004	hypothetical protein 1166376:1167905	1166376	1167905	forward	45.5035	46.8541	38.4568	ND	38.8498	57.3291	58.0508	32.9403	41.5787	34.6739	56.8082	44.7023	55.9626	54.3771	X	1	1.7623	fail data points
MXAN_RS04830	MXAN_1005	hypothetical protein 1167938:1171675	1167938	1171675	forward	34.0953	50.7452	28.0488	24.9073	40.2547	54.7314	56.9599	37.5299	49.0578	29.3195	59.5252	46.1227	57.3661	49.3336	0.354442	0	2.38987	fail correlation
MXAN_RS04835	MXAN_1006	hypothetical protein 1171752:1172162	1171752	1172162	forward	87.9141	89.0788	ND	ND	54.5657	80.1733	78.1759	54.807	115.392	94.826	95.5923	105.098	69.5666	63.9219	X	2	2.11474	fail data points
MXAN_RS04840	MXAN_1007	membrane protein 1172244:1172555	1172244	1172555	forward	ND	ND	ND	ND	94.2603	ND	87.2059	ND	ND	ND	ND	ND	109.462	81.3642	X	10	1.34534	fail data points
MXAN_RS04845	MXAN_1008	ferritin 1172678:1173163	1172678	1173163	forward	ND	ND	ND	ND	42.9465	52.7142	71.1705	ND	ND	ND	ND	ND	70.1912	76.3973	X	9	1.77889	fail data points
MXAN_RS04850	MXAN_1009	hypothetical protein 1173241:1174728	1173241	1174728	forward	119.509	84.0744	107.454	119.863	90.7889	182.985	253.132	102.654	58.6612	114.09	109.702	101.922	199.855	224.26	0.953602	0	4.31515	9
MXAN_RS04855	MXAN_1010	formimidoylglutamate deiminase 1174796:1176184	1174796	1176184	forward	36.8396	41.4934	55.2567	ND	65.0282	62.495	76.9744	36.8448	57.5194	33.1034	61.816	80.2882	68.2764	81.3872	X	1	2.45858	fail data points
MXAN_RS04860	MXAN_1011	hypothetical protein 1176123:1177790	1176123	1177790	forward	49.7822	48.0313	82.8155	71.2801	57.8469	159.941	146.917	50.6655	43.4581	59.3664	84.5125	50.8065	141.847	195.707	0.916034	0	4.50336	10
MXAN_RS04865	MXAN_1012	acetylornithine deacetylase 1177865:1179007	1177865	1179007	forward	82.9443	56.5818	62.6823	64.1635	105.381	107.14	105.07	52.9237	67.3205	74.2786	114.089	113.196	113.599	105.25	0.539931	0	2.15573	fail correlation
MXAN_RS04870	MXAN_1013	transcription-repair coupling factor 1179075:1182641	1179075	1182641	reverse	42.3122	42.5429	41.9399	35.5428	54.0834	55.3075	65.2225	45.4137	55.5563	34.6901	61.7856	54.5845	61.9231	55.7541	0.254304	0	1.88015	fail correlation
MXAN_RS04875	MXAN_1014	PAS domain-containing sensor histidine kinase 1182913:1184352	1182913	1184352	forward	46.6019	129.83	91.4955	94.96	117.942	97.0827	109.085	41.4621	105.825	74.5037	119.986	129.071	89.5138	101.112	0.828817	0	3.13129	7
MXAN_RS04880	MXAN_1015	hypothetical protein 1184374:1184691	1184374	1184691	reverse	111.062	199.406	141.134	ND	391.807	262.116	212.592	83.1077	ND	115.213	106.929	149.993	206.073	287.937	X	2	4.71445	fail data points
MXAN_RS04885	MXAN_1016	cytochrome c 1184744:1185067	1184744	1185067	reverse	430.804	221.795	197.875	226.857	124.196	132.864	147.577	379.032	132.741	368.397	196.768	170.208	190.851	184.662	0.645819	0	3.46875	fail correlation
MXAN_RS04890	MXAN_1017	prepilin-type N-terminal cleavage/methylation domain-containing protein 1185174:1185818	1185174	1185818	reverse	54.6685	172.316	184.595	156.833	171.299	129.023	132.721	60.1597	197.434	243.312	134.875	126.899	155.727	178.219	0.777111	0	4.45067	7
MXAN_RS04895	MXAN_1018	prepilin cleavage protein 1185820:1187025	1185820	1187025	reverse	72.347	312.415	340.519	243.236	189.5	165.947	167.78	69.4478	357.039	399.883	186.36	203.459	135.148	191.244	0.951699	0	5.75804	4
MXAN_RS04900	MXAN_1019	hypothetical protein 1187022:1187558	1187022	1187558	reverse	123.548	660.42	724.99	702.007	302.246	170.352	182.463	117.096	653.723	1066.04	503.942	352.062	207.703	284.943	0.868253	0	9.104	4
MXAN_RS04905	MXAN_1020	hypothetical protein 1187555:1191925	1187555	1191925	reverse	197.958	748.318	864.954	685.662	266.564	232.764	255.958	201.605	719.608	1076.77	616.168	282.213	229.282	277.114	0.967107	0	5.43941	4
MXAN_RS04910	MXAN_1021	hypothetical protein 1192001:1192720	1192001	1192720	reverse	191.201	408.321	318.235	338.789	173.817	152.393	158.883	162.731	403.03	517.792	232.773	229.39	107.491	235.044	0.712558	0	4.81706	4
MXAN_RS04915	MXAN_1022	hypothetical protein 1192985:1194679	1192985	1194679	reverse	44.0403	42.2904	27.9198	ND	45.5399	69.5325	65.9808	40.7097	44.5109	30.6011	47.5231	46.4881	54.8568	61.8843	X	1	2.49044	fail data points
MXAN_RS04920	MXAN_1023	SAM-dependent methyltransferase 1194770:1196116	1194770	1196116	reverse	57.295	50.0934	54.1319	39.7257	50.4363	56.3047	63.501	52.962	41.7396	42.0139	51.9402	56.2995	87.4959	56.3988	0.254043	0	2.2025	fail correlation
MXAN_RS04925	MXAN_1025	capsular polysaccharide biosynthesis protein 1196322:1198514	1196322	1198514	forward	59.2741	89.0756	76.3931	64.1461	66.1642	72.0638	74.6113	54.438	81.6121	115.557	79.2516	77.9538	82.6891	88.6408	0.52549	0	2.12272	fail correlation
MXAN_RS04930	MXAN_1026	glycosyl transferase family 1 1198511:1199761	1198511	1199761	forward	32.1888	57.3119	39.8821	44.3609	38.2637	54.7851	64.433	35.3335	63.8695	32.9879	59.3189	57.0573	55.9405	56.3924	0.64068	0	2.00172	fail correlation
MXAN_RS04935	MXAN_1027	glycosyl transferase family 1 1199758:1200894	1199758	1200894	forward	42.0601	58.1171	55.1367	ND	42.1036	65.1055	78.1336	44.336	52.0585	39.4096	64.3392	48.3953	51.8352	53.3006	X	1	1.9826	fail data points
MXAN_RS04940	MXAN_1028	hypothetical protein 1200891:1202351	1200891	1202351	forward	49.9506	54.8412	41.1499	ND	42.271	41.9019	72.0525	36.0892	57.7207	33.0848	60.2185	62.0807	71.2112	53.233	X	1	2.17782	fail data points
MXAN_RS04945	MXAN_1029	glycosyl transferase family 1 1202320:1203462	1202320	1203462	forward	30.8288	41.8213	ND	ND	37.8292	42.3761	59.7316	37.9965	53.0796	42.2975	46.3777	68.9588	48.3401	54.6033	X	2	2.23683	fail data points
MXAN_RS04950	MXAN_1030	glycosyl transferase family 1 1203476:1204627	1203476	1204627	reverse	39.3272	47.5964	31.0961	ND	40.2144	38.0783	58.5505	33.6602	34.6815	29.6838	50.6165	42.6009	67.147	66.7389	X	1	2.26207	fail data points
MXAN_RS04955	MXAN_1031	glycosyl transferase family 1 1204649:1205884	1204649	1205884	reverse	31.2223	59.1454	28.9811	ND	41.2271	63.5833	68.5429	43.2916	49.0825	41.0203	65.1856	66.1722	57.3649	60.0043	X	1	2.36509	fail data points
MXAN_RS04960	MXAN_1032	glycosyl transferase family 1 1206048:1207226	1206048	1207226	reverse	37.0026	51.2753	34.7239	ND	40.6024	39.5309	73.2548	40.1242	46.4372	33.0039	58.4485	47.9312	69.5132	58.3047	X	1	2.21958	fail data points
MXAN_RS04965	MXAN_1033	hypothetical protein 1207223:1208371	1207223	1208371	reverse	35.779	58.7332	50.1065	ND	43.6794	56.4713	67.2943	29.6984	57.9536	35.9189	54.4396	45.3008	68.124	51.9562	X	1	2.29386	fail data points
MXAN_RS04970	MXAN_1034	SAM-dependent methyltransferase 1208381:1209049	1208381	1209049	reverse	57.7239	92.5254	135.864	ND	113.176	76.5461	87.3523	85.8375	92.9571	97.0026	106.244	102.32	92.2829	89.2901	X	1	2.35369	fail data points
MXAN_RS04975	MXAN_1035	polysaccharide biosynthesis protein 1209244:1210764	1209244	1210764	forward	36.3977	56.373	43.7304	37.7839	46.1853	51.6614	61.098	38.7429	68.087	38.7546	49.4789	47.8996	57.5046	55.2936	0.749548	0	1.87064	constitutive
MXAN_RS04980	MXAN_1036	glycosyl transferase family 2 1210785:1211735	1210785	1211735	forward	75.0014	81.3249	79.3874	68.7928	68.2121	81.6971	82.1849	54.6478	93.3765	124.015	84.7413	75.0754	74.5744	78.9569	0.251336	0	2.26935	fail correlation
MXAN_RS04985	MXAN_1037	glycosyl transferase 1211737:1212651	1211737	1212651	forward	42.1877	64.5487	40.5579	ND	61.6144	79.9199	82.7244	31.3673	85.7313	46.4038	61.4235	79.658	64.4253	84.0443	X	1	2.73314	fail data points
MXAN_RS04990	MXAN_1038	hypothetical protein 1212663:1213208	1212663	1213208	reverse	79.9799	108.252	143.073	236.194	208.078	207.748	242.785	75.3531	124.788	118.895	145.771	264.457	192.456	207.276	0.749877	0	3.50957	8
MXAN_RS04995	MXAN_1039	glucokinase 1213403:1214425	1213403	1214425	forward	38.5497	57.7275	ND	ND	48.3097	61.6467	54.6827	28.0526	37.6125	33.4306	60.1149	50.8858	63.0188	40.6764	X	2	2.24645	fail data points
MXAN_RS05000	MXAN_1040	sulfatase 1214460:1216487	1214460	1216487	forward	38.873	73.4576	66.846	50.8045	64.6995	63.5151	74.1975	40.9027	85.3379	73.8154	75.2513	80.6341	83.0654	72.6724	0.781069	0	2.1953	7
MXAN_RS05005	MXAN_1041	acyltransferase 1216441:1217571	1216441	1217571	reverse	32.6399	50.9671	32.8052	ND	49.8368	54.9467	77.0938	26.7429	48.4098	49.0023	42.1832	46.0224	60.2526	47.1856	X	1	2.88278	fail data points
MXAN_RS05010	MXAN_1042	glycosyl transferase family 1 1217645:1218790	1217645	1218790	forward	46.1221	38.0313	45.7722	ND	41.7726	41.4676	76.8016	29.7762	46.4844	38.0709	45.331	46.7172	57.0526	63.9315	X	1	2.5793	fail data points
MXAN_RS05015	MXAN_1043	undecaprenyl-phosphate alpha-N-acetylglucosaminyl 1-phosphate transferase 1218919:1220406	1218919	1220406	forward	42.8427	122.805	95.4191	70.5858	111.022	104.388	95.0626	33.8707	114.34	110.921	81.208	134.897	80.4369	112.434	0.850491	0	3.98271	7
MXAN_RS05020	MXAN_1045	hypothetical protein 1220788:1221495	1220788	1221495	forward	33.1981	51.6581	ND	ND	39.2816	61.9916	74.3965	31.7834	ND	ND	52.4389	67.2528	61.1648	65.1908	X	4	2.34074	fail data points
MXAN_RS05025	MXAN_1046	hypothetical protein 1221696:1224455	1221696	1224455	reverse	35.8513	54.9866	49.5742	40.1966	68.5046	93.6583	81.0232	34.2634	54.1227	40.1396	68.3397	59.2408	83.3703	75.6652	0.778912	0	2.73348	10
MXAN_RS05030	MXAN_1047	hypothetical protein 1224551:1225606	1224551	1225606	forward	67.5368	67.9051	84.8143	75.0862	70.9292	87.4138	92.7015	69.7739	57.4568	77.0538	74.2992	91.5463	89.8271	76.2383	0.404288	0	1.61341	fail correlation
MXAN_RS05035	MXAN_1048	UDP-glucose 6-dehydrogenase 1225710:1227008	1225710	1227008	forward	85.8917	124.454	98.4801	65.6064	114.112	105.518	114.603	108.647	99.0956	98.0271	94.6648	113.329	118.376	108.614	0.386322	0	1.89697	fail correlation
MXAN_RS05040	MXAN_1049	acyltransferase 1227011:1228198	1227011	1228198	forward	38.8406	50.8865	30.153	ND	46.7937	57.6928	61.6214	35.9033	49.8218	25.8059	52.651	53.8267	86.0389	44.9197	X	1	3.33407	fail data points
MXAN_RS05045	MXAN_1050	hypothetical protein 1228278:1228568	1228278	1228568	reverse	83.8251	ND	127.827	ND	ND	ND	99.1887	ND	ND	121.877	ND	ND	95.1801	81.0235	X	8	1.57766	fail data points
MXAN_RS05050	MXAN_1051	hypothetical protein 1228668:1229285	1228668	1229285	forward	42.1163	ND	ND	ND	ND	47.3561	75.9245	47.7222	ND	ND	60.088	ND	79.0339	43.9412	X	7	1.87656	fail data points
MXAN_RS05055	MXAN_1052	polymerase 1229337:1232006	1229337	1232006	forward	43.0275	59.9986	31.6096	23.002	44.8011	61.9215	68.0512	37.1606	55.9478	33.5477	58.7379	55.6713	62.7402	57.9006	0.446086	0	2.95849	fail correlation
MXAN_RS05060	MXAN_1053	hypothetical protein 1232028:1232576	1232028	1232576	reverse	ND	71.7732	ND	ND	40.8247	ND	53.9901	ND	ND	ND	67.6538	ND	75.5535	51.1231	X	8	1.85068	fail data points
MXAN_RS05065	MXAN_1054	hypothetical protein 1232836:1233366	1232836	1233366	forward	53.7746	ND	ND	ND	ND	60.2981	54.2731	46.7838	ND	ND	53.9626	ND	74.6475	56.2696	X	7	1.59558	fail data points
MXAN_RS05070	MXAN_1055	hypothetical protein 1233398:1234123	1233398	1234123	forward	41.6235	73.6258	ND	ND	46.8188	68.0091	71.4159	39.5444	61.1777	52.0007	62.8254	ND	49.4936	69.8049	X	3	1.86185	fail data points
MXAN_RS05075	MXAN_1056	succinylarginine dihydrolase 1234152:1235474	1234152	1235474	reverse	74.1871	128.57	101.527	94.376	95.1178	123.633	126.199	70.335	125.255	101.595	97.7537	122.511	95.3481	119.631	0.664876	0	1.82796	fail correlation
MXAN_RS05080	MXAN_1057	lipid A biosynthesis acyltransferase 1235492:1236445	1235492	1236445	forward	31.6653	64.8551	ND	ND	42.0936	57.487	64.6786	43.0928	40.3358	37.0873	53.3523	43.6561	80.1324	57.8459	X	2	2.5306	fail data points
MXAN_RS05085	MXAN_1058	hypothetical protein 1236458:1237009	1236458	1237009	forward	48.6825	ND	ND	ND	103.606	84.5142	76.0695	56.251	72.4473	ND	53.8284	72.8102	98.5197	103.33	X	4	2.1282	fail data points
MXAN_RS05090	MXAN_1059	hypothetical protein 1237006:1237632	1237006	1237632	forward	64.2748	85.2695	ND	ND	72.7082	94.8092	93.2129	56.9384	ND	ND	65.9926	85.4492	107.293	138.59	X	4	2.43404	fail data points
MXAN_RS05095	MXAN_1060	ABC transporter ATP-binding protein 1237629:1238372	1237629	1238372	forward	46.2561	58.6081	77.4189	ND	71.6417	71.2772	48.6694	47.9723	ND	ND	62.7291	73.9933	92.8742	65.6811	X	3	2.00783	fail data points
MXAN_RS05100	MXAN_1061	RNA polymerase sigma-54 factor 1238621:1240138	1238621	1240138	forward	74.0446	88.8936	102.801	150.129	147.475	112.556	147.9	76.6174	82.8406	87.7587	122.196	133.209	101.287	117.359	0.966564	0	2.02755	8
MXAN_RS05105	MXAN_1062	GNAT family acetyltransferase 1240202:1240852	1240202	1240852	forward	56.7431	58.3492	58.9972	ND	71.2104	80.0706	78.3918	46.4914	ND	48.9382	88.0006	ND	94.8384	59.7848	X	3	2.03991	fail data points
MXAN_RS05110	MXAN_1063	hypothetical protein 1240839:1241651	1240839	1241651	forward	82.5863	62.2775	75.5629	87.8009	123.507	127.067	84.0068	67.7523	83.7552	82.702	91.316	150.051	111.043	81.2461	0.804189	0	2.40939	8
MXAN_RS05115	MXAN_1065	ribosomal biogenesis GTPase 1242191:1242856	1242191	1242856	forward	513.035	954.776	770.808	628.367	313.219	280.104	334.919	635.034	1082.72	745.861	547.951	397.721	289.166	444.387	0.950966	0	3.86543	5
MXAN_RS05120	MXAN_1066	PTS fructose transporter subunit IIA 1243322:1243783	1243322	1243783	forward	145.467	118.836	124.777	ND	130.527	166.376	144.403	126.061	ND	69.0017	183.821	125.702	137.712	98.0177	X	2	2.664	fail data points
MXAN_RS05125	MXAN_1067	hypothetical protein 1243817:1244662	1243817	1244662	forward	42.6566	44.884	ND	ND	74.8622	88.6071	66.137	66.9403	ND	37.6447	66.4392	93.1964	84.9299	67.3782	X	3	2.47568	fail data points
MXAN_RS05130	MXAN_1068	D-aminoacyl-tRNA deacylase 1244659:1245120	1244659	1245120	reverse	52.7316	ND	ND	ND	63.5899	61.4005	82.0067	43.7013	ND	ND	ND	ND	85.8204	60.771	X	7	1.96379	fail data points
MXAN_RS05135	MXAN_1070	D-alanyl-D-alanine carboxypeptidase 1245306:1247552	1245306	1247552	forward	54.4901	158.858	179.277	201.919	185.133	137.41	168.322	46.2292	171.149	171.528	179.688	237.5	120.847	149.682	0.899184	0	5.13745	7
MXAN_RS05140	MXAN_1071	single-stranded DNA-binding protein 1247763:1248260	1247763	1248260	forward	403.103	282.637	234.05	290.883	251.457	290.277	233.16	381.972	297.477	225.198	228.051	227.215	262.878	214.566	0.923314	0	1.87869	constitutive
MXAN_RS05145	MXAN_1072	succinate dehydrogenase 1248383:1249063	1248383	1249063	reverse	306.948	88.8268	274.453	267.936	262.065	220.215	200.628	305.385	84.7941	112.616	188.487	240.361	208.37	196.693	0.665604	0	3.61992	fail correlation
MXAN_RS05150	MXAN_1073	hypothetical protein 1249326:1250210	1249326	1250210	forward	55.9466	58.7942	41.9343	ND	60.2147	76.4347	90.1803	61.3575	58.5364	45.3131	46.7323	60.5104	87.4279	48.0487	X	1	2.15052	fail data points
MXAN_RS05155	MXAN_1074	leucine dehydrogenase 1250245:1251276	1250245	1251276	forward	216.27	42.2365	76.8699	65.309	105.503	124.874	102.831	236.741	51.6242	50.2795	80.1385	89.3538	91.9182	80.6427	0.941094	0	5.60513	2
MXAN_RS05160	MXAN_1075	phosphoribosyltransferase 1251405:1252082	1251405	1252082	forward	162.202	80.9209	92.519	ND	78.626	134.872	111.684	138.49	93.9052	80.0509	84.4909	85.5964	103.287	116.136	X	1	2.06296	fail data points
MXAN_RS05165	MXAN_1076	selenocysteine-specific translation factor 1252102:1254018	1252102	1254018	forward	35	46.9212	34.025	31.0083	35.0291	55.7573	53.1886	39.6326	50.1566	27.6703	63.5781	53.5098	65.7882	66.9774	0.549361	0	2.42055	fail correlation
MXAN_RS05170	MXAN_1077	histidine kinase 1254015:1256507	1254015	1256507	forward	43.3926	47.9132	32.3159	27.0199	46.4354	49.8313	60.3525	39.8001	45.0895	36.4032	53.1333	55.4517	62.3967	58.024	0.473732	0	2.30929	fail correlation
MXAN_RS05175	MXAN_1078	sigma-54-dependent Fis family transcriptional regulator 1256504:1257952	1256504	1257952	forward	55.5747	64.9966	49.4359	ND	52.7439	66.2113	81.1633	52.442	55.136	48.818	59.2545	54.386	70.5305	55.5465	X	1	1.66257	fail data points
MXAN_RS05180	MXAN_1079	acetyltransferase 1258366:1259202	1258366	1259202	forward	35.0942	60.4896	50.4581	ND	34.1429	53.5182	73.7305	38.0014	60.1288	40.8685	53.2167	56.8753	64.9335	52.9694	X	1	2.15947	fail data points
MXAN_RS05185	MXAN_1080	NADH-quinone oxidoreductase subunit N 1259280:1260839	1259280	1260839	reverse	188.19	63.072	77.8934	87.6507	135.584	121.237	122.829	194.336	72.0738	89.1729	105.315	146.776	124.526	179.122	0.917464	0	3.08117	9
MXAN_RS05190	MXAN_1081	NADH:ubiquinone oxidoreductase subunit M 1260857:1262590	1260857	1262590	reverse	383.09	100.51	189.565	150.844	178.06	171.763	170.25	400.172	139.912	176.755	150.363	194.629	155.558	159.051	0.974605	0	3.98142	2
MXAN_RS05195	MXAN_1082	NADH-quinone oxidoreductase subunit L 1262587:1264815	1262587	1264815	reverse	262.612	67.4611	122.205	160.885	135.384	139.34	134.27	234.753	69.0125	112.632	130.744	142.051	120.997	133.855	0.976864	0	3.89279	2
MXAN_RS05200	MXAN_1083	NADH-quinone oxidoreductase subunit K 1264838:1265140	1264838	1265140	reverse	513.498	ND	232.798	ND	222.238	214.666	138.789	543.94	ND	159.946	227.988	186.963	140.144	140.646	X	3	3.91918	fail data points
MXAN_RS05205	MXAN_1084	hypothetical protein 1265214:1265720	1265214	1265720	reverse	354.517	72.1784	204.625	180.036	219.542	230.978	173.79	373.647	ND	114.089	108.857	220.237	165.468	150.025	X	1	5.17671	fail data points
MXAN_RS05210	MXAN_1085	NADH-quinone oxidoreductase subunit F 1265717:1267057	1265717	1267057	reverse	434.765	89.1043	205.096	220.208	228.555	248.032	206.689	421.546	112.54	167.929	178.652	221.771	209.42	194.908	0.974269	0	4.87928	2
MXAN_RS05215	MXAN_1086	NADH dehydrogenase subunit E 1267093:1267581	1267093	1267581	reverse	1027.2	195.737	502.927	495.1	436.31	464.027	378.926	1106.71	248.43	408.004	453.661	408.004	458.152	290.747	0.977099	0	5.65407	2
MXAN_RS05220	MXAN_1087	transcriptional regulator 1267687:1268436	1267687	1268436	forward	135.418	91.8965	131.411	108.406	80.3375	70.7062	97.6563	152.075	90.8	121.117	117.382	93.2386	84.7598	94.1127	0.909408	0	2.1508	5
MXAN_RS05225	MXAN_1088	protein kinase 1268502:1270052	1268502	1270052	forward	94.6413	107.845	90.7161	94.548	76.6469	113.105	78.4734	105.98	97.2923	89.6907	86.7915	107.366	100.911	95.0367	-0.071379	0	1.47566	fail correlation
MXAN_RS05230	MXAN_1089	phosphoserine phosphatase 1270126:1271325	1270126	1271325	forward	43.3458	71.4653	36.2479	ND	54.0463	57.877	68.5446	48.469	60.4208	36.3563	44.1729	52.0487	68.2957	56.5298	X	1	1.97157	fail data points
MXAN_RS05235	MXAN_1090	general secretion pathway protein GspE 1271335:1272177	1271335	1272177	reverse	92.5859	110.107	77.425	70.5605	76.0452	52.0524	84.9179	101.228	121.157	102.143	83.0303	70.5875	76.4907	97.6708	0.835313	0	2.32759	3
MXAN_RS05240	MXAN_1091	CPXCG motif-containing cysteine-rich protein 1272238:1272432	1272238	1272432	forward	125.306	ND	ND	ND	ND	ND	ND	ND	ND	ND	ND	ND	ND	ND	X	13	ND	fail data points
MXAN_RS05245	MXAN_1092	hypothetical protein 1272643:1273086	1272643	1273086	forward	1129.65	139.519	1278.27	2574.96	604.27	758.5	2478.53	988.249	90.1094	82.4433	430.402	335.41	234.692	3198.73	0.609703	0	38.7992	fail correlation
MXAN_RS05250	MXAN_1093	hypothetical protein 1273183:1273803	1273183	1273803	reverse	1051.87	790.712	787.581	1028.53	1047.67	898.358	979.591	1139.79	667.692	763.891	669.729	987.382	771.675	1161.72	0.586467	0	1.73991	fail correlation
MXAN_RS05255	MXAN_1094	3-deoxy-D-manno-octulosonate 8-phosphate phosphatase 1273844:1274419	1273844	1274419	reverse	501.493	627.841	486.855	340.973	495.067	423.989	401.634	501.299	614.526	432.326	283.699	416.043	443.236	436.931	0.901366	0	2.21305	3
MXAN_RS05260	MXAN_1095	3-deoxy-8-phosphooctulonate synthase 1274451:1275287	1274451	1275287	reverse	464.247	154.585	155.961	177.667	162.41	143.079	150.41	375.379	166.238	153.609	139.377	136.856	161.783	164.313	0.975953	0	3.39222	1
MXAN_RS05265	MXAN_1096	CTP synthetase 1275284:1276924	1275284	1276924	reverse	223.363	70.2352	91.9732	121.964	116.187	127.498	111.751	222.063	94.6576	79.0216	127.887	111.44	112.204	103.047	0.959631	0	3.18022	2
MXAN_RS05270	///	hypothetical protein 1277010:1277243	1277010	1277243	reverse	104.332	ND	ND	ND	ND	ND	ND	96.4415	ND	ND	ND	ND	ND	104.723	X	11	1.08587	fail data points
MXAN_RS05275	MXAN_1097	ABC transporter permease 1277552:1279318	1277552	1279318	reverse	51.738	46.1341	38.3626	ND	51.1094	61.0102	68.4099	40.3663	46.8821	32.0219	54.5828	44.5928	66.6871	56.2908	X	1	2.13634	fail data points
MXAN_RS05280	MXAN_1098	hypothetical protein 1279428:1280276	1279428	1280276	forward	29.6551	61.2901	ND	ND	59.1321	86.1401	68.8105	48.4286	48.8171	ND	56.211	56.0704	69.4396	92.7169	X	3	3.12651	fail data points
MXAN_RS05285	MXAN_1099	hypothetical protein 1280269:1281225	1280269	1281225	reverse	73.6539	105.794	50.81	ND	58.9075	57.3066	67.0547	56.7364	66.4998	51.7593	64.2651	77.7127	63.5198	74.6801	X	1	2.08214	fail data points
MXAN_RS05290	MXAN_1100	3-deoxy-manno-octulosonate cytidylyltransferase 1281228:1281968	1281228	1281968	reverse	45.3109	77.8282	ND	ND	62.5497	59.2272	64.4152	55.4965	59.9376	ND	48.669	60.2378	75.8439	74.4961	X	3	1.71765	fail data points
MXAN_RS05295	MXAN_1101	UDP-N-acetyl glucosamine 2-epimerase 1282076:1283206	1282076	1283206	forward	52.6689	161.603	243.211	392.574	375.483	295.743	434.926	50.0572	150.463	166.816	337.465	270.875	171.801	319.102	0.955229	0	8.68858	7
MXAN_RS05300	MXAN_1102	RNA pseudouridine synthase 1283308:1284297	1283308	1284297	forward	32.2078	49.7114	46.5296	56.0679	70.9824	57.2409	101.381	37.6068	53.8166	ND	73.9023	58.5933	60.47	63.0505	X	1	3.14771	fail data points
MXAN_RS05305	MXAN_1103	amidophosphoribosyltransferase 1284364:1285752	1284364	1285752	reverse	135.884	49.5897	81.9641	112.717	98.9318	108.544	117.83	156.87	66.0408	105.252	109.895	152.012	113.352	124.36	0.809715	0	3.16335	2
MXAN_RS05310	MXAN_1104	hypothetical protein 1285897:1287207	1285897	1287207	forward	41.5926	64.3376	35.1281	ND	68.3112	61.337	63.9913	46.728	53.044	32.3764	50.1332	53.3097	58.9971	61.398	X	1	2.10991	fail data points
MXAN_RS05315	MXAN_1105	RNA-binding protein 1287260:1287550	1287260	1287550	reverse	118.511	ND	ND	ND	ND	116.497	87.8529	90.8454	ND	109.689	164.369	ND	120.561	ND	X	7	1.87096	fail data points
MXAN_RS05320	MXAN_1106	molecular chaperone DnaJ 1287593:1290271	1287593	1290271	reverse	55.7165	43.0118	50.119	39.1938	45.5147	61.7134	55.547	47.1627	52.9994	31.2352	57.7494	49.3809	64.9343	55.6813	0.166716	0	2.07888	fail correlation
MXAN_RS05325	MXAN_1107	hypothetical protein 1290371:1291183	1290371	1291183	reverse	64.0044	46.7081	73.9887	ND	35.1521	56.2245	70.8491	72.5236	58.2645	50.7819	46.9625	60.3862	70.252	61.2128	X	1	2.10482	fail data points
MXAN_RS05330	MXAN_1108	transporter 1291319:1292095	1291319	1292095	forward	31.3264	ND	42.8287	ND	60.642	48.2429	63.5451	38.9426	55.2518	ND	55.9664	65.1024	68.7684	47.7483	X	3	2.19522	fail data points
MXAN_RS05335	MXAN_1109	hypothetical protein 1292114:1292629	1292114	1292629	reverse	343.439	120.014	208.495	176.89	122.832	145.384	126.07	344.548	111.961	180.725	164.546	144.259	151.857	142.139	0.977187	0	3.07739	2
MXAN_RS05340	MXAN_1110	acetyl-CoA carboxylase biotin carboxyl carrier protein subunit 1292634:1293143	1292634	1293143	reverse	737.793	135.227	371.678	334.606	274.326	288.815	224.434	750.5	171.374	333.305	332.972	291.919	292.833	248.568	0.992425	0	5.54994	2
MXAN_RS05345	MXAN_1111	acetyl-CoA carboxylase biotin carboxylase subunit 1293166:1294683	1293166	1294683	reverse	169.639	117.599	124.709	135.769	149.509	123.992	118.104	205.335	106.231	102.515	119.403	142.024	118.876	136.422	0.866553	0	2.00298	2
MXAN_RS05350	MXAN_1112	hypothetical protein 1294722:1295336	1294722	1295336	reverse	94.2009	93.7994	72.8657	ND	69.1035	60.9715	74.9569	80.7669	81.8692	57.5639	74.1831	84.6992	89.9095	80.9524	X	1	1.63646	fail data points
MXAN_RS05355	MXAN_1113	methylmalonyl-CoA carboxyltransferase 1295455:1297017	1295455	1297017	reverse	413.759	219.429	279.878	251.036	233.113	195.244	184.679	418.681	255.56	273.793	244.133	213.082	204.984	171.835	0.97268	0	2.43653	5
MXAN_RS05360	MXAN_1114	hypothetical protein 1297027:1297875	1297027	1297875	reverse	33.6091	114.298	70.8476	ND	79.146	89.3704	88.1937	43.8599	116.812	86.1377	89.9377	98.1233	93.3094	79.9284	X	1	3.47561	fail data points
MXAN_RS05365	MXAN_1115	peptidase 1297963:1299120	1297963	1299120	forward	34.7762	48.5636	ND	ND	30.0044	51.2969	51.8539	39.513	48.5579	26.4751	46.6919	57.7908	53.28	70.2983	X	2	2.65526	fail data points
MXAN_RS05370	MXAN_1116	hypothetical protein 1299127:1299384	1299127	1299384	reverse	ND	ND	ND	ND	ND	ND	ND	ND	ND	ND	ND	ND	ND	ND	X	14	ND	fail data points
MXAN_RS05375	MXAN_1117	hypothetical protein 1299864:1300262	1299864	1300262	forward	69.5032	ND	ND	ND	60.0875	98.6499	92.9227	93.4501	ND	ND	ND	ND	69.3523	86.2852	X	7	1.64177	fail data points
MXAN_RS05380	MXAN_1118	DUSAM domain-containing protein 1300267:1300635	1300267	1300635	forward	ND	ND	ND	ND	ND	64.5115	89.3315	67.3789	ND	ND	ND	ND	72.5058	98.2308	X	9	1.52269	fail data points
MXAN_RS05385	MXAN_1119	rhomboid family intramembrane serine protease 1300756:1302783	1300756	1302783	reverse	35.1511	60.9837	30.9005	35.1723	50.9984	50.4517	67.3049	38.9913	56.8919	38.3608	51.2127	64.5073	74.895	71.7807	0.787507	0	2.42375	10
MXAN_RS05390	MXAN_1120	hypothetical protein 1302823:1304298	1302823	1304298	reverse	47.7377	52.3788	45.9311	44.3072	64.8538	94.0942	127.038	40.4502	49.115	45.5282	53.1428	101.744	94.8144	105.996	0.827661	0	3.14061	10
MXAN_RS05395	MXAN_1121	hypothetical protein 1304377:1304838	1304377	1304838	reverse	ND	100.554	260.646	283.528	495.332	415.939	463.516	55.467	128.283	178.893	167.736	483.471	355.256	580.265	X	1	10.4614	fail data points
MXAN_RS05400	MXAN_1123	S-adenosyl-L-methionine--L-methionine S-methyltransferase 1305032:1308127	1305032	1308127	forward	35.7509	53.5557	35.519	24.3151	45.1153	55.1686	58.6846	36.0515	54.9347	29.3108	55.4446	51.3692	60.6446	58.9829	0.527976	0	2.49412	fail correlation
MXAN_RS05405	MXAN_1124	organic solvent ABC transporter ATP-binding protein 1308261:1309055	1308261	1309055	forward	33.7834	68.9968	45.0776	ND	48.5797	62.099	96.262	37.0839	59.5853	45.9979	52.0294	78.5975	84.5912	66.0151	X	1	2.84938	fail data points
MXAN_RS05410	MXAN_1125	SAM-dependent methyltransferase 1309201:1310196	1309201	1310196	forward	123	909.175	822.205	857.841	672.98	513.897	582.315	141.733	869.246	1013.56	526.971	773.547	501.186	704.814	0.816302	0	8.24032	7
MXAN_RS05415	MXAN_1126	hypothetical protein 1310217:1311101	1310217	1311101	forward	40.7747	139.835	98.3286	107.533	130.901	117.751	151.54	37.691	145.505	110.617	76.6889	163.042	143.631	164.592	0.914213	0	4.36688	7
MXAN_RS05420	MXAN_1127	hypothetical protein 1311130:1312503	1311130	1312503	forward	41.5157	42.9698	44.6883	ND	53.9394	49.2122	66.4423	28.2177	53.8405	26.6004	50.1473	47.617	58.3004	50.6822	X	1	2.49779	fail data points
MXAN_RS05425	MXAN_1128	sigma-54-dependent Fis family transcriptional regulator 1312511:1313887	1312511	1313887	reverse	46.9079	50.0221	57.5966	ND	42.0483	51.7592	60.922	38.8555	59.0955	49.66	52.3474	52.9124	62.1852	65.6776	X	1	1.6903	fail data points
MXAN_RS05430	MXAN_1129	two-component sensor histidine kinase 1313908:1315440	1313908	1315440	reverse	31.1882	41.2609	30.0377	ND	39.2773	52.4488	50.4268	32.8758	39.5672	34.606	46.3256	41.7051	57.0542	56.6302	X	1	1.89942	fail data points
MXAN_RS05435	MXAN_1130	FrgA protein 1315462:1318290	1315462	1318290	reverse	60.1715	54.1417	54.2407	42.7172	42.555	64.2518	66.2594	50.4151	48.6198	52.4914	55.0609	48.3379	60.5141	66.1495	0.635745	0	1.55703	fail correlation
MXAN_RS05440	MXAN_1131	RDD family protein 1318343:1319077	1318343	1319077	reverse	105.067	68.8955	81.8512	80.9427	110.357	85.835	100.772	97.1211	64.4561	52.9682	95.2473	125.509	65.1824	82.4925	0.741143	0	2.36952	9
MXAN_RS05450	MXAN_1132	hypothetical protein 1320176:1320442	1320176	1320442	reverse	ND	ND	ND	ND	ND	ND	80.3311	ND	ND	ND	ND	ND	ND	105.321	X	12	1.31109	fail data points
MXAN_RS05455	MXAN_1133	16S rRNA methyltransferase 1320553:1321287	1320553	1321287	reverse	ND	72.7231	ND	ND	51.4998	64.6872	52.6252	48.5605	74.5273	ND	67.8277	66.8033	68.9429	56.6366	X	4	1.53473	fail data points
MXAN_RS05460	MXAN_1134	guanylate cyclase 1321465:1322766	1321465	1322766	forward	50.9007	78.8189	47.1615	ND	72.9346	51.2338	74.5413	44.0734	85.2303	34.4115	54.551	79.9467	62.2341	45.1514	X	1	2.4768	fail data points
MXAN_RS05465	MXAN_1135	hypothetical protein 1322789:1323304	1322789	1323304	reverse	58.5962	400.954	245.726	196.117	513.798	375.872	197.882	58.6785	350.237	157.848	121.353	727.065	325.152	284.278	0.89365	0	12.4081	7
MXAN_RS05470	MXAN_1136	hypothetical protein 1323314:1323805	1323314	1323805	reverse	203.161	1035.65	1124.67	1173.72	1293.08	937.261	579.144	170.437	993.67	1036.57	502.666	1967.03	1133.7	795.13	0.693444	0	11.5411	fail correlation
MXAN_RS05475	MXAN_1137	AraC family transcriptional regulator 1323913:1324959	1323913	1324959	reverse	32.0555	48.3454	48.8823	ND	54.5765	42.7736	55.7852	34.0759	39.5764	31.5372	43.5453	51.1388	51.8971	64.7985	X	1	2.05467	fail data points
MXAN_RS05480	MXAN_1138	hydrolase 1325046:1326167	1325046	1326167	forward	36.6408	50.1232	36.4895	ND	47.4842	61.0896	52.786	34.561	54.074	36.7841	47.2465	49.0429	59.9156	67.7188	X	1	1.9594	fail data points
MXAN_RS05485	MXAN_1139	ribosomal protein L11 methyltransferase 1326300:1327166	1326300	1327166	reverse	80.3405	42.1735	63.4708	77.7523	86.4091	101.22	89.2077	60.8433	68.2892	59.8593	108.862	90.9364	72.246	92.8769	0.330118	0	2.58129	fail correlation
MXAN_RS05490	MXAN_1140	hypothetical protein 1327449:1328480	1327449	1328480	forward	43.9045	38.1491	44.6341	ND	110.741	84.1349	80.5109	36.0748	51.6242	46.8514	69.8643	154.207	79.4244	82.3958	X	1	4.27465	fail data points
MXAN_RS05495	MXAN_1141	peptidase M16 1328514:1331318	1328514	1331318	reverse	45.1412	67.1292	51.0579	62.1523	80.0609	80.4323	79.4298	54.439	79.0903	54.2012	70.2651	67.8284	85.3136	78.3184	0.827401	0	1.88993	constitutive
MXAN_RS05500	MXAN_1142	hypothetical protein 1331317:1333572	1331317	1333572	forward	47.5814	47.3426	43.0815	37.7637	51.9999	59.1177	61.5931	41.5777	47.2059	41.2741	72.8099	57.3261	72.2187	66.9276	0.329427	0	1.92804	fail correlation
MXAN_RS05505	MXAN_1143	radical SAM protein 1333586:1334791	1333586	1334791	forward	45.9125	48.9606	ND	ND	48.0153	52.2845	57.2907	35.3669	36.8082	ND	60.6551	48.0903	58.0296	47.2486	X	3	1.71502	fail data points
MXAN_RS05510	MXAN_1144	hypothetical protein 1334825:1335655	1334825	1335655	forward	30.2982	ND	ND	ND	43.6843	49.5046	64.3617	48.5453	ND	ND	75.2972	ND	66.5114	59.8853	X	6	2.4852	fail data points
MXAN_RS05515	MXAN_1145	molecular chaperone DnaJ 1335672:1337213	1335672	1337213	forward	36.9897	50.1354	43.1344	ND	41.551	51.5499	68.7986	37.2092	50.8491	34.4039	51.5541	44.3542	60.3034	56.2995	X	1	1.99973	fail data points
MXAN_RS05520	MXAN_1146	hypothetical protein 1337390:1338172	1337390	1338172	forward	1816.93	2789.65	2909.62	1370.07	702.391	793.987	873.346	1786.53	2667.66	4144.58	1446.67	780.935	1000.08	752.333	0.941372	0	5.90068	5
MXAN_RS05525	MXAN_1147	hypothetical protein 1338133:1339710	1338133	1339710	forward	637.858	1147.28	984.035	730.876	401.622	295.87	316.336	625.979	1080.95	1356.69	607.214	378.769	339.558	337.535	0.918537	0	4.58544	5
MXAN_RS05530	MXAN_1148	hypothetical protein 1339707:1340819	1339707	1340819	forward	516.369	1003	783.976	623.327	394.742	331.732	248.329	498.222	965.254	1070.07	430.565	312.673	299.521	353.525	0.880903	0	4.3091	5
MXAN_RS05535	MXAN_1149	hypothetical protein 1340819:1341676	1340819	1341676	forward	200.515	472.059	278.923	258.815	216.041	208.827	164.945	162.747	433.015	412.418	165.626	208.056	158.893	160.287	0.817556	0	2.97093	4
MXAN_RS05540	MXAN_1150	hypothetical protein 1341673:1341852	1341673	1341852	forward	ND	ND	ND	ND	159.461	153.031	142.331	ND	ND	210.617	ND	ND	149.062	ND	X	9	1.47977	fail data points
MXAN_RS05545	MXAN_1151	ethanolamine utilization protein EutJ 1341877:1343061	1341877	1343061	reverse	53.0987	93.726	63.6977	51.8516	95.7792	90.2289	88.1544	71.334	97.3986	64.6783	60.8362	85.3369	90.1424	83.1975	0.904391	0	1.87841	constitutive
MXAN_RS05550	MXAN_1152	SUF system Fe-S cluster assembly regulator 1343246:1343764	1343246	1343764	forward	ND	122.03	ND	ND	67.0175	102.237	90.4352	38.8925	91.3335	75.0553	69.5271	ND	88.8102	113.402	X	4	3.13763	fail data points
MXAN_RS05555	MXAN_1153	Fe-S cluster assembly protein SufB 1343761:1345197	1343761	1345197	forward	54.2878	82.1693	94.3571	56.5434	98.311	96.6497	94.4326	48.5635	111.193	68.0959	97.3698	95.1948	88.4194	105.728	0.375766	0	2.28965	fail correlation
MXAN_RS05560	MXAN_1154	ABC transporter ATP-binding protein 1345200:1345988	1345200	1345988	forward	45.7421	78.4352	58.3982	103.041	111.605	90.3815	83.4365	60.9659	90.0585	88.211	67.2123	77.3103	113.258	88.308	0.170893	0	2.47601	fail correlation
MXAN_RS05565	MXAN_1155	Fe-S cluster assembly protein SufD 1345985:1347325	1345985	1347325	forward	52.5471	59.7523	41.0192	44.3373	76.5689	96.7598	86.4782	43.9471	71.7164	44.8397	59.2873	79.8376	89.9475	74.8607	0.880028	0	2.35889	10
MXAN_RS05570	MXAN_1156	cysteine desulfurase 1347322:1348545	1347322	1348545	forward	50.72	91.8858	52.2597	59.9139	75.063	98.5505	108.863	51.3193	77.3684	56.8359	68.4236	80.1858	91.7817	78.3276	0.841048	0	2.14635	10
MXAN_RS05575	MXAN_1157	iron-sulfur cluster assembly scaffold protein 1348542:1349000	1348542	1349000	forward	62.2282	82.81	80.9386	ND	84.219	107.656	104.077	64.2895	116.211	79.7432	85.5739	97.3275	86.3825	108.526	X	1	1.86749	fail data points
MXAN_RS05580	MXAN_1158	putative Fe-S cluster assembly protein SufT 1349015:1349557	1349015	1349557	forward	63.4101	ND	63.6778	ND	89.6699	75.8097	128.888	61.4739	84.5614	ND	95.7639	95.9508	115.434	98.3758	X	3	2.09663	fail data points
MXAN_RS05585	MXAN_1159	protease 1349609:1350280	1349609	1350280	reverse	43.724	60.71	ND	ND	54.0357	53.0705	77.1632	42.7269	ND	ND	64.7241	66.4322	76.7871	63.3011	X	4	1.80596	fail data points
MXAN_RS05590	MXAN_1160	isoaspartyl peptidase/L-asparaginase 1350401:1351522	1350401	1351522	forward	58.3261	61.401	35.3492	ND	87.3984	72.4929	86.5105	50.459	52.7551	35.7331	54.8059	83.5054	86.18	64.4941	X	1	2.47243	fail data points
MXAN_RS05595	MXAN_1161	hypothetical protein 1351586:1352515	1351586	1352515	reverse	50.5297	57.4583	56.4146	ND	176.876	153.328	130.045	43.372	93.8958	59.6045	59.2915	124.755	125.78	117.708	X	1	4.07812	fail data points
MXAN_RS05600	MXAN_1162	hypothetical protein 1352632:1356411	1352632	1356411	reverse	49.0218	52.0398	36.5317	33.5394	46.3398	59.4387	66.5483	45.5195	59.4671	39.5935	55.5	56.6194	63.3023	60.9816	0.629646	0	1.98418	fail correlation
MXAN_RS05605	MXAN_1163	protein kinase 1356497:1358335	1356497	1358335	reverse	222.561	102.41	111.275	56.0287	158.235	116.744	101.949	209.102	119.853	101.918	82.413	127.73	104.122	96.8627	0.940543	0	3.97226	1
MXAN_RS05610	MXAN_1164	diguanylate cyclase 1358452:1359042	1358452	1359042	reverse	1618.25	245.228	407.314	476.638	1170.24	781.539	501.467	1772.98	255.598	249.606	211.853	523.831	745.416	341.577	0.888775	0	8.3689	2
MXAN_RS05615	///	hypothetical protein 1359329:1359571	1359329	1359571	reverse	193.975	ND	ND	ND	395.286	203.746	451.678	256.151	ND	ND	135.691	270.158	121.663	186.72	X	5	3.71254	fail data points
MXAN_RS05620	MXAN_1165	hypothetical protein 1359870:1360337	1359870	1360337	forward	64.6189	ND	ND	ND	82.5959	70.3877	82.7129	73.0058	ND	78.2063	86.1929	117.724	106.39	92.8881	X	4	1.82182	fail data points
MXAN_RS05625	MXAN_1166	two-component sensor histidine kinase 1360383:1361813	1360383	1361813	forward	35.1714	39.2924	38.4376	ND	51.2499	57.4669	58.6214	37.9301	53.7622	29.6595	50.3707	60.2659	59.837	63.8294	X	1	2.15207	fail data points
MXAN_RS05630	MXAN_1167	sigma-54-dependent Fis family transcriptional regulator 1361810:1363153	1361810	1363153	forward	46.8122	52.2972	40.9276	44.2382	71.8025	69.3482	77.1057	60.0039	37.4294	36.8443	63.0985	92.9358	77.415	57.1977	0.601963	0	2.52239	fail correlation
MXAN_RS05635	MXAN_1168	hypothetical protein 1363169:1363492	1363169	1363492	reverse	93.4274	130.468	150.385	ND	71.6513	81.9798	96.6882	127.144	ND	120.367	121.34	ND	125.335	83.9372	X	3	2.09884	fail data points
MXAN_RS05640	MXAN_1170	hypothetical protein 1363499:1363924	1363499	1363924	reverse	72.9772	135.513	123.316	ND	130.692	126.758	127.628	105.745	104.362	158.009	137.081	90.9001	125.563	121.205	X	1	2.16519	fail data points
MXAN_RS05645	MXAN_1171	oxidoreductase 1364010:1365590	1364010	1365590	reverse	66.3173	95.1287	114.883	75.205	67.3795	82.64	63.4593	62.2828	101.059	118.56	72.4055	56.4253	90.2604	73.785	0.946426	0	2.10118	4
MXAN_RS05650	MXAN_1173	hypothetical protein 1366184:1367872	1366184	1367872	forward	40.7207	59.0841	40.8926	ND	53.0141	57.3383	60.8597	39.0183	65.6899	47.4606	55.8499	46.6534	58.3222	58.3566	X	1	1.68357	fail data points
MXAN_RS05655	MXAN_1174	hypothetical protein 1367876:1368289	1367876	1368289	reverse	ND	ND	ND	ND	70.9805	ND	101.487	69.4182	ND	ND	ND	ND	ND	65.6458	X	10	1.54599	fail data points
MXAN_RS05660	MXAN_1175	phospholipase 1368293:1369027	1368293	1369027	reverse	41.1131	63.1542	52.2455	ND	80.9283	103.251	85.0961	66.5068	86.6128	46.5478	72.1571	103.241	85.2385	87.4174	X	1	2.51138	fail data points
MXAN_RS05665	MXAN_1176	peptidyl-prolyl cis-trans isomerase 1369030:1369776	1369030	1369776	reverse	102.253	105.447	138.794	167.245	168.56	176.252	172.963	119.449	105.038	112.129	120.694	175.276	152.935	147.794	0.720572	0	1.72369	constitutive
MXAN_RS05670	MXAN_1177	hypothetical protein 1369966:1370931	1369966	1370931	forward	54.7252	90.2504	42.3883	57.4623	171.877	127.737	104.754	47.3747	55.155	62.2644	62.568	107.783	93.4376	131.11	0.701517	0	4.05481	8
MXAN_RS05675	MXAN_1178	peptidylprolyl isomerase 1370885:1372117	1370885	1372117	forward	63.9575	71.8314	81.9671	48.224	99.5616	82.2666	79.3832	64.7811	85.2035	69.8087	60.1856	91.6606	82.8963	99.7617	0.708368	0	2.06872	10
MXAN_RS05680	MXAN_1179	lipase-like protein 1372121:1373116	1372121	1373116	reverse	43.8081	40.9411	44.9643	ND	45.744	57.8134	52.8627	34.2651	59.4356	ND	57.4878	41.8133	59.1806	61.762	X	2	1.80248	fail data points
MXAN_RS05685	MXAN_1171	S-adenosylmethionine decarboxylase 1373277:1373585	1373277	1373585	forward	ND	ND	ND	ND	ND	ND	98.7287	ND	ND	ND	ND	ND	104.554	ND	X	12	1.059	fail data points
MXAN_RS05690	MXAN_1181	hypothetical protein 1373582:1375477	1373582	1375477	forward	65.4676	53.3713	49.9167	39.7125	47.2231	57.8207	73.2942	54.3831	43.6907	42.2763	52.5441	61.9438	74.2857	59.1355	0.251564	0	1.87059	fail correlation
MXAN_RS05695	MXAN_1182	DUF350 domain-containing protein 1375671:1375901	1375671	1375901	forward	233.252	ND	ND	ND	150.935	111.158	157.223	195.399	ND	153.671	161.193	ND	116.009	ND	X	6	2.09838	fail data points
MXAN_RS05700	MXAN_1183	spermidine synthase 1375947:1377443	1375947	1377443	forward	66.6791	49.7656	31.615	42.3615	54.6613	63.4765	65.3744	54.385	56.3317	42.5265	59.4775	59.5936	59.6572	59.2011	0.636845	0	2.10909	fail correlation
MXAN_RS05705	MXAN_1184	hypothetical protein 1377425:1379068	1377425	1379068	forward	30.6117	43.6031	28.7864	ND	44.6058	58.353	48.5206	31.1263	50.3919	19.3608	47.0642	47.9312	65.5196	65.4553	X	1	3.38414	fail data points
MXAN_RS05710	MXAN_1185	arylsulfatase 1379262:1381619	1379262	1381619	forward	36.6313	36.9502	29.8282	ND	42.549	47.2619	65.5527	33.5322	53.3174	29.491	53.9295	44.7588	56.9923	59.4303	X	1	2.2228	fail data points
MXAN_RS05715	MXAN_1186	hypothetical protein 1381603:1381920	1381603	1381920	reverse	ND	ND	ND	ND	ND	ND	ND	ND	ND	ND	90.2214	ND	ND	ND	X	13	ND	fail data points
MXAN_RS05720	MXAN_1187	hypothetical protein 1381995:1382603	1381995	1382603	reverse	ND	ND	ND	ND	43.1401	43.5518	74.3449	42.0564	ND	ND	ND	ND	48.425	38.6461	X	8	1.92374	fail data points
MXAN_RS05725	MXAN_1188	hypothetical protein 1382609:1385056	1382609	1385056	reverse	30.1455	46.4982	34.9997	35.6099	40.9841	48.882	65.4927	31.9823	49.5439	26.9619	51.946	41.8982	61.2881	57.6138	0.723414	0	2.42908	10
MXAN_RS05730	MXAN_1189	sigma-54-dependent Fis family transcriptional regulator 1385311:1386663	1385311	1386663	reverse	34.7205	41.5593	28.364	ND	45.6477	56.0548	71.1216	37.8259	63.4251	25.2708	47.7923	40.6635	55.8033	51.4695	X	1	2.81438	fail data points
MXAN_RS05735	MXAN_1190	two-component sensor histidine kinase 1386660:1387922	1386660	1387922	reverse	34.5397	46.7492	34.4384	ND	45.8466	60.0524	53.4007	35.6115	48.0324	36.4085	54.5581	63.5791	61.2411	58.7206	X	1	1.84617	fail data points
MXAN_RS05740	MXAN_1191	hypothetical protein 1388003:1389154	1388003	1389154	forward	35.6858	42.7147	36.649	ND	38.8739	49.1844	60.6926	26.9281	50.0956	29.6838	47.8556	46.4737	59.1533	52.606	X	1	2.25387	fail data points
MXAN_RS05745	MXAN_1192	bifunctional alpha,alpha-trehalose-phosphate synthase (UDP-forming)/trehalose-phosphatase 1389169:1391337	1389169	1391337	forward	45.2377	66.0884	63.0882	69.4235	73.3016	71.1768	95.1495	49.6795	77.742	63.0371	100.161	88.4118	79.3606	95.4579	0.801818	0	2.21411	7
MXAN_RS05750	MXAN_1193	hypothetical protein 1391388:1395047	1391388	1395047	reverse	74.6843	67.1831	54.1493	32.4744	55.8713	56.6467	66.4847	65.2244	69.9026	48.2977	75.269	66.1919	75.688	75.0839	-0.107345	0	2.3307	fail correlation
MXAN_RS05755	MXAN_1194	acetyltransferase 1395189:1395944	1395189	1395944	reverse	51.0723	55.816	ND	ND	39.8495	67.7255	53.3386	36.9468	54.8303	ND	53.314	ND	54.8389	51.4704	X	4	1.83305	fail data points
MXAN_RS05760	MXAN_1195	flagellar hook-length control protein FliK 1395978:1401962	1395978	1401962	reverse	30.2577	45.5402	36.9554	30.1163	40.7381	50.354	60.0181	32.89	51.1433	40.3608	53.1049	48.9164	52.7382	58.5971	0.692743	0	1.99287	fail correlation
MXAN_RS05765	MXAN_1196	hypothetical protein 1401919:1402404	1401919	1402404	reverse	44.9372	ND	73.7972	ND	60.4432	64.0101	91.5049	ND	ND	63.1581	ND	91.9093	89.1618	61.4905	X	5	2.04528	fail data points
MXAN_RS05770	MXAN_1197	peptidase M1 1402684:1405389	1402684	1405389	reverse	109.081	99.1861	57.1796	49.7845	55.0422	73.9245	68.6647	101.405	116.419	70.9933	74.4032	53.8318	91.4972	73.5006	0.864135	0	2.33845	3
MXAN_RS05775	MXAN_1198	hypothetical protein 1405659:1406453	1405659	1406453	forward	62.2882	70.7659	ND	ND	49.5513	43.6993	61.0694	46.8428	ND	62.3198	46.6931	61.7552	86.9088	53.495	X	3	1.98879	fail data points
MXAN_RS05780	MXAN_1199	competence protein F 1406472:1406819	1406472	1406819	reverse	ND	ND	ND	ND	ND	ND	63.9479	ND	ND	ND	ND	ND	79.5453	67.7142	X	11	1.24391	fail data points
MXAN_RS05785	MXAN_1200	hypothetical protein 1407056:1408183	1407056	1408183	forward	64.7097	61.0741	43.1006	ND	63.6597	60.7643	74.3821	57.7533	36.732	51.2235	64.853	58.0108	90.6195	86.6035	X	1	2.46705	fail data points
MXAN_RS05790	MXAN_1201	hypothetical protein 1408431:1408991	1408431	1408991	reverse	ND	ND	ND	ND	41.3275	63.5899	52.8332	35.9755	ND	ND	51.0718	ND	64.0766	50.0276	X	7	1.78112	fail data points
MXAN_RS05795	MXAN_1202	hypothetical protein 1408991:1409173	1408991	1409173	reverse	ND	ND	ND	ND	ND	ND	ND	ND	ND	ND	ND	ND	ND	ND	X	14	ND	fail data points
MXAN_RS05800	MXAN_1203	hypothetical protein 1409225:1411234	1409225	1411234	reverse	39.2213	51.7412	27.3597	26.6156	45.3114	49.5402	60.9535	34.3267	61.8172	33.4266	47.4534	48.0743	61.8268	60.2782	0.763617	0	2.32295	10
MXAN_RS05805	MXAN_1204	hypothetical protein 1411318:1411848	1411318	1411848	reverse	ND	ND	ND	ND	ND	56.8525	65.1277	ND	ND	ND	ND	ND	69.4396	51.1542	X	10	1.35746	fail data points
MXAN_RS05810	MXAN_1206	helicase 1413199:1415136	1413199	1415136	reverse	66.6446	118.932	103.608	60.3219	93.1948	104.649	114.558	67.605	108.385	113.131	98.9815	110.462	129.2	111.041	0.677812	0	2.14184	fail correlation
MXAN_RS05815	///	hypothetical protein 1415494:1416012	1415494	1416012	forward	1145.72	637.269	1100.6	787.571	1258.44	1251.53	1402.54	1272.98	636.48	1105.36	1100.16	992.49	1275.32	1448.05	0.792824	0	2.27509	9
MXAN_RS05820	MXAN_1207	AT hook motif 1416094:1416654	1416094	1416654	reverse	119.75	102.844	134.675	102.556	191.484	172.834	214.268	106.543	76.5632	100.983	145.649	143.28	190.587	209.793	0.776215	0	2.79858	8
MXAN_RS05825		DNA methylase 1417446:1418680	1417446	1418680	reverse	31.9269	69.4383	31.0763	ND	39.385	51.0558	50.6163	34.5358	59.9052	29.5967	48.9288	50.5724	61.885	73.2353	X	1	2.47444	fail data points
MXAN_RS05830	MXAN_1209	DNA primase 1418714:1421032	1418714	1421032	reverse	37.2476	38.1779	25.3669	26.485	41.9336	48.451	62.0464	34.0964	52.9389	35.0698	49.8102	38.4607	55.5696	50.6834	0.432316	0	2.44596	fail correlation
MXAN_RS05835	MXAN_1210	hypothetical protein 1421764:1422477	1421764	1422477	forward	ND	ND	ND	ND	43.2789	53.7862	70.3125	35.863	60.1338	ND	ND	58.351	55.4883	58.3047	X	6	1.96059	fail data points
MXAN_RS05840	MXAN_1211	hypothetical protein 1422993:1423469	1422993	1423469	forward	ND	ND	ND	ND	46.9999	ND	51.7972	ND	ND	ND	ND	ND	57.9879	70.2474	X	10	1.49463	fail data points
MXAN_RS05845	MXAN_1212	hypothetical protein 1423462:1424877	1423462	1424877	forward	43.8379	54.5998	46.072	ND	40.3442	46.4609	60.9853	41.0702	66.8703	38.3	48.6589	52.5041	76.727	73.4475	X	1	2.00332	fail data points
MXAN_RS05850	MXAN_1213	phage portal protein 1424904:1426232	1424904	1426232	forward	37.2416	44.4259	28.8766	ND	42.9872	47.4419	53.841	38.5095	59.0048	24.8403	42.2749	52.5871	63.7401	57.8438	X	1	2.56599	fail data points
MXAN_RS05855	MXAN_1214	primosomal replication protein N 1426268:1427062	1426268	1427062	forward	39.0621	47.767	ND	ND	32.0626	60.949	49.6836	40.0115	55.8612	ND	62.7021	ND	83.4324	55.7714	X	4	2.60217	fail data points
MXAN_RS05860	MXAN_1215	phage capsid protein 1427059:1428147	1427059	1428147	forward	29.2772	ND	ND	ND	42.543	47.8363	61.9409	39.8824	51.6374	29.2369	45.7587	60.0902	66.8068	60.6359	X	3	2.28501	fail data points
MXAN_RS05865	MXAN_1216	hypothetical protein 1428159:1428572	1428159	1428572	forward	ND	ND	ND	ND	ND	ND	69.6483	ND	ND	ND	ND	ND	73.5168	ND	X	12	1.05554	fail data points
MXAN_RS05870	MXAN_1217	hypothetical protein 1428665:1429321	1428665	1429321	forward	ND	ND	ND	ND	32.9276	65.4192	56.3769	41.3415	ND	ND	ND	ND	61.7123	63.3709	X	8	1.98676	fail data points
MXAN_RS05875	MXAN_1218	hypothetical protein 1429321:1429644	1429321	1429644	forward	ND	ND	ND	ND	ND	ND	76.3328	ND	ND	ND	ND	ND	ND	ND	X	13	ND	fail data points
MXAN_RS05880	MXAN_1219	hypothetical protein 1429644:1430063	1429644	1430063	forward	ND	ND	ND	ND	51.5525	ND	58.8436	ND	ND	ND	75.8424	ND	ND	ND	X	11	1.47117	fail data points
MXAN_RS05885	MXAN_1220	hypothetical protein 1430100:1430516	1430100	1430516	forward	ND	ND	ND	ND	ND	57.0678	71.1216	ND	ND	ND	ND	ND	70.7749	ND	X	11	1.24626	fail data points
MXAN_RS05890	MXAN_1221	hypothetical protein 1430528:1430953	1430528	1430953	forward	ND	ND	ND	ND	ND	ND	56.0791	ND	ND	ND	74.7717	ND	62.7815	ND	X	11	1.33333	fail data points
MXAN_RS05895	MXAN_1222	hypothetical protein 1430953:1431615	1430953	1431615	forward	32.9222	ND	ND	ND	33.7945	57.9299	64.5561	ND	ND	ND	48.003	ND	80.6107	49.1451	X	7	2.44852	fail data points
MXAN_RS05900	MXAN_1223	tail protein 1431647:1432000	1431647	1432000	forward	ND	ND	ND	ND	ND	ND	ND	ND	ND	ND	ND	ND	70.3739	69.1233	X	12	1.01809	fail data points
MXAN_RS05905	MXAN_1224	phage tail protein 1432222:1434600	1432222	1434600	forward	33.1352	45.4845	30.6398	ND	41.5244	58.3637	55.9881	36.1687	52.2249	32.6986	49.8897	43.7387	63.0665	60.8056	X	1	2.05832	fail data points
MXAN_RS05910	MXAN_1225	hypothetical protein 1434602:1435363	1434602	1435363	forward	29.7408	57.2218	ND	ND	34.4667	57.5928	65.8775	38.692	60.2264	ND	40.3662	70.2907	71.3329	54.6272	X	3	2.39848	fail data points
MXAN_RS05915	MXAN_1226	hypothetical protein 1435370:1438606	1435370	1438606	forward	37.0426	48.1836	35.9465	29.3755	42.4343	54.4578	67.3022	34.0018	55.2824	34.2229	52.0467	40.8659	72.2184	54.458	0.555551	0	2.45846	fail correlation
MXAN_RS05920	MXAN_1227	hypothetical protein 1440326:1440589	1440326	1440589	forward	ND	ND	ND	ND	ND	ND	ND	ND	ND	ND	ND	ND	ND	ND	X	14	ND	fail data points
MXAN_RS05925	MXAN_1228	peptidase M15 1440586:1441119	1440586	1441119	forward	ND	ND	ND	ND	37.6315	59.9587	70.9288	ND	ND	ND	59.621	ND	53.5128	59.344	X	8	1.88483	fail data points
MXAN_RS05930	MXAN_1229	hypothetical protein 1441132:1441584	1441132	1441584	forward	ND	ND	ND	ND	ND	ND	56.3658	ND	ND	ND	ND	ND	83.458	ND	X	12	1.48065	fail data points
MXAN_RS05935	MXAN_1230	hypothetical protein 1441581:1441880	1441581	1441880	forward	ND	ND	ND	ND	ND	ND	79.7111	ND	ND	ND	ND	ND	ND	81.6071	X	12	1.02379	fail data points
MXAN_RS05940	MXAN_1231	hypothetical protein 1442248:1443570	1442248	1443570	forward	65.31	265.64	392.571	434.429	257.343	172.671	148.579	53.9235	231.499	329.737	368.58	363.037	202.528	192.093	0.881092	0	8.0564	7
MXAN_RS05945	///	hypothetical protein 1443574:1444152	1443574	1444152	forward	123.272	255.18	572.79	596.175	344.348	284.352	211.861	108.587	240.442	491.232	613.934	419.025	241.957	248.602	0.957895	0	5.65383	7
MXAN_RS05950	MXAN_1233	protein kinase 1445204:1446994	1445204	1446994	forward	60.4103	59.641	59.986	57.5311	64.6463	76.0054	83.1032	65.7979	73.5101	59.8943	76.3382	64.7473	78.6432	71.1872	0.306966	0	1.44449	fail correlation
MXAN_RS05955	MXAN_1234	protein kinase 1447087:1448301	1447087	1448301	forward	91.1443	524.16	589.648	512.228	305.02	267.758	183.461	97.0167	565.079	707.467	292.302	387.99	243.282	216.626	0.857278	0	7.76205	4
MXAN_RS05960	MXAN_1235	competence protein ComF 1448433:1448711	1448433	1448711	reverse	ND	197.063	ND	ND	119.324	160.939	118.252	ND	170.183	127.137	ND	171.035	139.004	87.7717	X	5	2.24517	fail data points
MXAN_RS05965	MXAN_1236	2,3-bisphosphoglycerate-independent phosphoglycerate mutase 1448731:1450272	1448731	1450272	reverse	42.4293	60.1625	48.1115	37.269	45.0553	68.7332	65.5986	56.3167	65.2403	56.5752	54.3037	74.2451	80.6035	59.8182	0.54787	0	2.16275	fail correlation
MXAN_RS05970	MXAN_1237	acetyltransferase 1450329:1451129	1450329	1451129	reverse	33.53	45.6529	ND	ND	45.3225	53.6438	59.5841	34.8686	60.9865	ND	51.6392	ND	59.8048	63.2607	X	4	1.88669	fail data points
MXAN_RS05975	MXAN_1238	RtcB family protein 1451139:1452296	1451139	1452296	reverse	44.1947	48.5636	40.8782	47.9267	56.6749	48.1402	62.5089	32.1462	53.6693	49.8953	65.0025	50.0854	76.3415	71.8605	0.446767	0	2.37482	fail correlation
MXAN_RS05980	MXAN_1239	23S rRNA (pseudouridine(1915)-N(3))-methyltransferase RlmH 1452360:1452824	1452360	1452824	reverse	88.5222	81.7392	110.196	ND	113.057	82.65	111.587	86.8375	98.7765	104.103	125.56	128.092	91.2142	109.07	X	1	1.56708	fail data points
MXAN_RS05985	MXAN_1240	ribosome silencing factor RsfS 1452826:1453191	1452826	1453191	reverse	158.464	ND	154.093	271.287	164.857	195.125	155.363	165.586	ND	209.806	229.266	207.614	146.204	165.889	X	2	1.85555	fail data points
MXAN_RS05995	MXAN_1241	tetratricopeptide repeat protein 1453457:1453771	1453457	1453771	forward	ND	ND	ND	ND	68.7914	ND	83.7553	ND	ND	ND	87.7099	ND	ND	ND	X	11	1.27501	fail data points
MXAN_RS06000	MXAN_1242	hypothetical protein 1453781:1454902	1453781	1454902	reverse	59.8217	57.6417	38.7701	ND	46.1078	53.7588	58.6512	40.0907	56.7117	38.886	57.6407	50.3684	63.1987	64.4941	X	1	1.6635	fail data points
MXAN_RS06005	MXAN_1243	hypothetical protein 1454905:1455477	1454905	1455477	forward	57.1535	73.6733	67.0422	ND	67.4341	73.4299	80.4608	39.2847	82.7111	61.7906	77.7783	ND	77.209	74.257	X	2	2.10543	fail data points
MXAN_RS06010	MXAN_1244	TetR family transcriptional regulator 1455501:1456547	1455501	1456547	reverse	43.2749	463.31	180.865	102.239	119.478	151.89	153.999	49.6324	514.493	283.835	130.636	96.5955	129.303	127.005	0.960674	0	11.8889	4
MXAN_RS06015	MXAN_1245	sigma-54-dependent Fis family transcriptional regulator 1456721:1458130	1456721	1458130	reverse	64.847	64.8018	60.7837	ND	37.2309	42.7705	67.0778	61.5926	80.796	42.6438	51.8732	64.3278	69.8708	59.0082	X	1	2.17013	fail data points
MXAN_RS06020	MXAN_1246	NUDIX hydrolase 1458293:1458874	1458293	1458874	forward	ND	ND	ND	ND	39.8337	69.1493	70.7271	34.6752	ND	ND	ND	ND	55.4261	62.2185	X	8	2.0397	fail data points
MXAN_RS06025	MXAN_1247	hypothetical protein 1459105:1459848	1459105	1459848	forward	31.5895	60.4987	ND	ND	94.484	71.2772	76.3225	36.5007	ND	ND	64.1547	131.988	81.7293	71.7627	X	4	4.17822	fail data points
MXAN_RS06030	MXAN_1248	chemotaxis protein 1460068:1461858	1460068	1461858	forward	51.9809	151.457	91.4072	70.8075	82.3163	96.9197	86.3171	43.721	156.106	108.6	79.297	89.65	98.6895	110.062	0.953983	0	3.5705	4
MXAN_RS06035	MXAN_1249	two-component sensor histidine kinase 1461842:1463335	1461842	1463335	reverse	34.2487	55.5107	35.9594	43.773	48.0539	47.703	62.7534	32.1776	71.2989	41.0337	48.9547	47.7707	61.6259	63.5573	0.874273	0	2.21579	10
MXAN_RS06040	MXAN_1250	deaminase reductase 1463644:1464195	1463644	1464195	forward	ND	ND	74.2372	ND	50.403	61.3143	74.578	36.5631	ND	ND	67.2855	ND	53.4344	50.8447	X	6	2.0397	fail data points
MXAN_RS06050	MXAN_1254	hypothetical protein 1465231:1465800	1465231	1465800	reverse	38.3032	ND	ND	ND	39.318	62.584	60.6637	43.5772	80.5488	ND	ND	ND	56.5951	52.4128	X	6	2.10293	fail data points
MXAN_RS06055	MXAN_1255	hypothetical protein 1465816:1467186	1465816	1467186	reverse	57.515	53.3172	34.5227	41.9208	48.9896	57.9842	66.5878	49.2063	84.1752	53.3173	61.0818	62.9053	79.9188	78.4986	0.537583	0	2.43826	fail correlation
MXAN_RS06060	MXAN_1256	DNA repair protein RadA 1467243:1468610	1467243	1468610	reverse	41.6979	52.4066	39.2739	ND	41.7608	64.123	61.9243	43.0791	51.9138	39.6448	58.8912	51.0868	53.8449	52.888	X	1	1.63271	fail data points
MXAN_RS06065	///	hypothetical protein 1468793:1469062	1468793	1469062	forward	ND	ND	ND	ND	ND	ND	ND	ND	ND	ND	ND	ND	ND	ND	X	14	ND	fail data points
MXAN_RS06070	MXAN_1257	biotin synthase 1469203:1470243	1469203	1470243	forward	175.71	55.3777	57.7681	78.0734	91.9801	108.868	82.9752	183.284	83.8742	50.9772	111.019	65.721	108.816	83.4206	0.883827	0	3.5954	1
MXAN_RS06075	MXAN_1258	8-amino-7-oxononanoate synthase 1470251:1471426	1470251	1471426	forward	38.5239	40.6467	ND	ND	47.9281	56.7278	58.7535	36.9294	57.8802	27.0722	51.3857	35.4079	66.5586	59.9919	X	2	2.45856	fail data points
MXAN_RS06080	MXAN_1259	dethiobiotin synthase 1471419:1472102	1471419	1472102	forward	31.91	ND	ND	ND	48.5683	49.4644	50.5383	31.7658	ND	ND	62.0361	ND	57.9256	52.9267	X	6	1.95292	fail data points
MXAN_RS06085	MXAN_1260	hypothetical protein 1472235:1472513	1472235	1472513	forward	ND	ND	ND	ND	ND	ND	ND	ND	ND	ND	ND	ND	ND	ND	X	14	ND	fail data points
MXAN_RS06090	MXAN_1261	aspartate aminotransferase 1472510:1473676	1472510	1473676	forward	38.1023	54.2124	40.5627	ND	43.0051	44.6362	64.8457	34.5562	55.791	34.354	61.7754	57.3448	51.2906	58.9048	X	1	1.88757	fail data points
MXAN_RS06095	MXAN_1262	ABC transporter substrate-binding protein 1473689:1475119	1473689	1475119	reverse	97.3075	107.072	93.8591	66.4749	80.9209	66.4062	83.3344	93.7415	107.524	108.751	105.186	62.344	80.4261	69.5172	0.364733	0	1.74438	fail correlation
MXAN_RS06100	MXAN_1263	hypothetical protein 1475119:1475937	1475119	1475937	reverse	90.1786	70.4069	56.2565	77.4728	90.5365	92.648	73.3435	94.7258	104.83	50.4094	58.2726	83.5573	89.9828	81.7549	0.527286	0	2.07957	fail correlation
MXAN_RS06105	MXAN_1264	phosphoenolpyruvate carboxykinase 1476079:1477872	1476079	1477872	reverse	2913.07	748.966	1556.31	2059.92	1363.91	1421.83	1871.51	2924.41	714.081	1108.49	1589.79	1191.68	1082.23	1184.47	0.935905	0	4.09534	2
MXAN_RS06110	MXAN_1265	SLC13 family permease 1478083:1479945	1478083	1479945	forward	36.9155	55.0716	48.0553	ND	45.9885	55.4128	70.6208	38.2851	61.1394	32.2692	55.7508	58.2536	59.79	61.1542	X	1	2.18849	fail data points
MXAN_RS06115	MXAN_1266	tRNA-(ms[2]io[6]A)-hydroxylase 1479950:1480573	1479950	1480573	reverse	52.4748	ND	ND	ND	35.91	48.3657	60.6823	52.2376	ND	ND	59.5093	ND	56.1201	59.4746	X	6	1.68984	fail data points
MXAN_RS06120	MXAN_1267	acetyltransferase 1480602:1481438	1480602	1481438	reverse	40.1077	68.891	39.7549	ND	47.9847	64.4402	65.8659	38.9282	58.3603	ND	48.1485	60.43	66.034	57.2935	X	2	1.76969	fail data points
MXAN_RS06125	MXAN_1268	hypothetical protein 1481479:1482132	1481479	1482132	reverse	42.3618	75.2904	50.896	ND	36.623	51.7368	69.2216	41.5314	ND	ND	58.3975	ND	83.1307	62.278	X	4	2.2699	fail data points
MXAN_RS06130	MXAN_1269	patatin 1482161:1483999	1482161	1483999	reverse	43.3264	78.7184	50.7692	35.5567	45.3298	56.1364	69.3072	44.6871	94.9175	57.0482	59.3604	56.589	63.0736	60.4777	0.767857	0	2.66947	3
MXAN_RS06135	MXAN_1270	hypothetical protein 1484169:1485200	1484169	1485200	reverse	30.0827	44.9614	33.4756	ND	35.916	58.4516	65.3653	26.3046	44.4542	31.9961	59.5901	51.8828	52.6522	67.4944	X	1	2.56588	fail data points
MXAN_RS06140	MXAN_1271	tRNA glutamyl-Q synthetase 1485267:1486214	1485267	1486214	reverse	33.6363	ND	ND	ND	39.9164	53.0303	56.4099	27.8196	65.5706	41.0545	44.742	ND	48.5784	54.3952	X	4	2.35699	fail data points
MXAN_RS06145	MXAN_1272	serine/threonine protein phosphatase 1486367:1487239	1486367	1487239	forward	30.7615	62.825	ND	ND	52.1965	58.6385	73.514	43.5413	47.4735	41.8834	42.5164	ND	60.1425	44.5644	X	3	2.38981	fail data points
MXAN_RS06150	MXAN_1273	guanylate cyclase 1487274:1488869	1487274	1488869	forward	57.2849	59.0064	45.6812	ND	71.0988	79.0005	74.7136	55.8675	82.4972	49.4893	75.0452	73.5946	67.4913	79.3237	X	1	1.80593	fail data points
MXAN_RS06155	MXAN_1274	hypothetical protein 1488859:1489242	1488859	1489242	reverse	212.299	377.766	333.753	206.83	332.346	252.708	221.02	210.405	289.516	396.815	279.336	248.291	139.332	257.195	0.455957	0	2.84797	fail correlation
MXAN_RS06160	MXAN_1275	23S rRNA (adenine(2503)-C(2))-methyltransferase RlmN 1489549:1490628	1489549	1490628	reverse	46.6127	67.6966	55.6801	ND	61.4869	56.6976	73.8827	54.5775	52.0681	70.9723	63.8112	72.9851	68.2168	77.8928	X	1	1.67106	fail data points
MXAN_RS06165	MXAN_1276	glutamate--cysteine ligase 1490800:1492290	1490800	1492290	forward	35.4428	49.0232	35.1739	ND	43.4909	60.6681	61.7766	33.8025	45.6438	37.9535	58.2952	52.853	65.4549	55.8004	X	1	1.93639	fail data points
MXAN_RS06170	MXAN_1277	hypothetical protein 1492380:1493804	1492380	1493804	forward	32.3763	65.1056	54.7574	ND	49.2989	62.1975	69.257	41.3548	75.7919	33.9212	56.5339	45.9116	66.5503	55.2135	X	1	2.34097	fail data points
MXAN_RS06175	MXAN_1278	hypothetical protein 1493954:1494769	1493954	1494769	forward	603.746	401.59	425.045	532.156	513.982	462.705	375.126	739.68	591.384	461.137	280.738	419.324	368.03	454.634	0.222216	0	2.63477	fail correlation
MXAN_RS06180	MXAN_1279	DNA-binding response regulator 1494828:1495472	1494828	1495472	reverse	33.8424	65.4365	ND	ND	49.1138	48.2064	62.532	39.7054	59.6894	58.5412	49.3447	ND	61.4335	60.3418	X	3	1.93356	fail data points
MXAN_RS06185	MXAN_1280	histidine kinase 1495604:1496665	1495604	1496665	reverse	65.5748	107.239	71.0821	89.5939	80.7074	85.1983	79.0091	54.7731	172.789	88.8325	59.9019	84.0264	79.7802	78.3625	0.773177	0	3.15463	3
MXAN_RS06190	MXAN_1282	3-isopropylmalate dehydratase 1496990:1498960	1496990	1498960	reverse	89.7822	143.323	90.8417	68.3589	124.528	114.947	112.222	97.1522	105.819	104.059	68.8254	102.578	105.552	92.2073	0.72067	0	2.09662	3
MXAN_RS06195	MXAN_1283	3-isopropylmalate dehydrogenase 1499048:1500118	1499048	1500118	reverse	93.2261	86.6453	71.6788	57.376	88.6802	95.5753	96.7785	89.7966	92.5765	58.3565	72.2677	79.1536	94.5871	82.7709	0.707339	0	1.68674	constitutive
MXAN_RS06200	MXAN_1284	2-isopropylmalate synthase 1500426:1501571	1500426	1501571	forward	235.735	322.652	228.861	172.961	353.046	385.968	235.429	213.847	331.847	367.333	139.694	280.303	327.852	292.033	0.553184	0	2.76296	fail correlation
MXAN_RS06205	MXAN_1285	hypothetical protein 1501623:1503392	1501623	1503392	forward	1003.15	1666.75	1113.52	807.161	1216.7	1281.62	767.028	930.355	1595.47	1423.23	480.831	739.153	1241.5	1096.32	0.656194	0	3.46638	fail correlation
MXAN_RS06210	///	hypothetical protein 1503489:1503695	1503489	1503695	forward	11328.6	12928.7	13546	8258.07	11459.3	11989.8	6554.85	12514.3	11332.5	17695	4432.46	6239.2	10585.3	8642.41	0.651804	0	3.99214	fail correlation
MXAN_RS06215	MXAN_1286	hypothetical protein 1503779:1506082	1503779	1506082	forward	557.985	886.25	573.363	389.544	510.166	594.715	341.515	597.545	794.761	698.29	247.913	331.626	468.227	463.046	0.764981	0	3.57484	3
MXAN_RS06220	MXAN_1287	hypothetical protein 1506079:1507479	1506079	1507479	forward	70.6526	108.363	71.218	39.608	110.758	135.006	102.731	72.5045	104.548	71.53	73.392	74.2933	120.267	96.8275	0.774994	0	3.40856	10
MXAN_RS06225	MXAN_1288	hypothetical protein 1507530:1509008	1507530	1509008	forward	169.011	221.445	173.838	121.932	197.298	227.962	160.144	202.889	225.07	180.946	88.1527	141.75	179.284	214.619	0.531131	0	2.58599	fail correlation
MXAN_RS06230	MXAN_1289	hypothetical protein 1509039:1510166	1509039	1510166	reverse	291.566	223.107	301.704	244.255	223.836	257.641	187.414	288.767	246.629	336.612	172.001	171.395	271.042	182.83	0.815503	0	1.96395	5
MXAN_RS06235	MXAN_1290	phosphotransferase 1510163:1511194	1510163	1511194	reverse	124.396	137.609	127.703	92.2009	127.203	167.384	114.788	126.262	159.175	132.555	95.5497	103.766	139.216	129.729	0.648789	0	1.81543	fail correlation
MXAN_RS06240	MXAN_1291	non-ribosomal peptide synthetase 1511191:1517475	1511191	1517475	reverse	73.9006	123.169	108.014	74.0601	85.6889	100.84	81.7403	76.9432	125.166	146.986	75.8545	76.847	102.637	88.1576	0.860192	0	1.98898	4
MXAN_RS06245	MXAN_1292	hypothetical protein 1517490:1518317	1517490	1518317	reverse	286.85	298.945	349.322	275.388	298.504	338.957	220.617	237.048	320.005	606.878	204.937	185.06	278.136	257.895	0.570927	0	3.27937	fail correlation
MXAN_RS06250	MXAN_1293	protoporphyrinogen oxidase 1518704:1520119	1518704	1520119	reverse	55.6859	43.6798	38.845	54.5834	73.0557	56.7855	67.955	55.3078	40.7491	52.4543	59.1392	68.2553	83.2293	65.7834	0.610829	0	2.1426	fail correlation
MXAN_RS06255	MXAN_1294	SDR family oxidoreductase 1520199:1520888	1520199	1520888	forward	43.7983	126.403	51.9472	77.6063	126.522	125.897	137.174	46.1091	122.311	78.6567	58.4211	202.716	116.178	163.956	0.831865	0	4.6284	10
MXAN_RS06260	MXAN_1295	pyridoxine/pyridoxamine 5'-phosphate oxidase 1520897:1521559	1520897	1521559	reverse	41.7859	ND	ND	ND	90.8955	86.8948	83.1781	46.8192	73.6997	49.8307	68.8043	101.003	91.7294	69.6222	X	3	2.41715	fail data points
MXAN_RS06265	MXAN_1296	glycogen synthase 1521560:1522993	1521560	1522993	forward	43.2872	29.4076	55.3056	38.6958	47.3742	53.5235	71.1161	60.5611	54.6814	41.1075	67.2667	51.8446	71.2688	58.6506	-0.0840405	0	2.42348	fail correlation
MXAN_RS06270	MXAN_1297	protein kinase 1523029:1523943	1523029	1523943	forward	45.8562	44.5694	ND	ND	48.1099	80.9189	64.7409	69.5167	66.3205	ND	54.4699	63.4013	73.4851	85.0331	X	3	1.90788	fail data points
MXAN_RS06275	MXAN_1298	hypothetical protein 1523945:1524427	1523945	1524427	forward	53.9124	ND	ND	ND	48.0153	64.4085	54.5626	45.0125	ND	ND	ND	ND	57.266	50.6235	X	7	1.4309	fail data points
MXAN_RS06280	MXAN_1299	hypothetical protein 1524516:1525097	1524516	1525097	forward	63.482	70.1143	ND	ND	41.1615	67.5777	57.9963	50.6791	71.2511	ND	74.7503	ND	74.4294	68.4403	X	4	1.81602	fail data points
MXAN_RS06285	MXAN_1300	hypothetical protein 1525060:1525938	1525060	1525938	forward	58.2384	47.9967	43.6767	ND	46.5679	55.1179	55.2268	34.4185	50.5169	ND	54.2904	59.2316	58.6835	69.9923	X	2	2.03357	fail data points
MXAN_RS06290	MXAN_1301	prohead protease 1525985:1527352	1525985	1527352	reverse	58.8677	57.5445	66.3916	ND	66.5915	62.1192	82.9665	63.485	81.1153	56.0199	71.2893	72.8259	75.3828	81.9764	X	1	1.48102	fail data points
MXAN_RS06295	///	hypothetical protein 1527407:1528186	1527407	1528186	forward	47.3467	70.3253	ND	ND	78.2339	73.8439	85.4555	50.7288	ND	45.3713	55.7508	83.9257	74.4091	77.7272	X	3	1.88347	fail data points
MXAN_RS06300	MXAN_1302	hypothetical protein 1528290:1529291	1528290	1529291	forward	36.8462	51.9221	48.5258	57.3742	53.9473	54.7304	70.6084	40.2523	69.4183	48.2555	58.2014	51.9534	63.4217	72.2257	0.814945	0	1.96019	10
MXAN_RS06305	MXAN_1303	hypothetical protein 1529365:1529829	1529365	1529829	forward	122.847	130.177	134.99	ND	93.1056	98.3928	97.4175	75.1478	146.572	121.877	93.5989	ND	93.1972	112.965	X	2	1.95044	fail data points
MXAN_RS06310	MXAN_1304	hypothetical protein 1529849:1530385	1529849	1530385	forward	65.6839	73.38	71.5451	ND	61.8884	80.0653	73.5984	56.3796	104.816	63.7427	94.8596	ND	82.3947	84.3026	X	2	1.85912	fail data points
MXAN_RS06315	MXAN_1305	hypothetical protein 1530403:1531725	1530403	1531725	forward	40.581	59.5033	44.4785	ND	46.1	65.6151	62.7888	38.0981	68.2195	37.4296	55.287	40.4623	48.718	70.4111	X	1	1.88116	fail data points
MXAN_RS06320	MXAN_1306	hypothetical protein 1531722:1532840	1531722	1532840	forward	32.2404	47.7448	49.1643	ND	47.6116	68.6039	63.2192	47.8221	63.476	55.851	55.9004	63.7939	65.8371	58.2004	X	1	2.12788	fail data points
MXAN_RS06325	MXAN_1307	hypothetical protein 1532837:1533703	1532837	1533703	forward	88.0841	97.3236	97.4203	ND	80.1734	108.6	88.2586	93.0545	95.6049	127.881	97.8537	77.2101	100.932	86.6155	X	1	1.65628	fail data points
MXAN_RS06330	MXAN_1308	hypothetical protein 1534309:1534893	1534309	1534893	forward	146.407	238.126	157.595	108.515	166.442	153.223	135.099	157.89	129.112	173.493	181.381	183.189	173.302	136.178	-0.541394	0	2.19441	fail correlation
MXAN_RS06335	MXAN_1309	hypothetical protein 1534910:1535692	1534910	1535692	forward	72.8914	88.0185	68.654	ND	77.9338	100.416	107.198	77.2876	83.1871	84.3681	92.1101	70.3031	105.891	80.896	X	1	1.56142	fail data points
MXAN_RS06340	MXAN_1310	hypothetical protein 1535738:1536523	1535738	1536523	reverse	39.5099	71.5772	ND	ND	65.8432	89.5638	126.68	43.4315	ND	45.0245	62.0716	66.2488	103.142	64.4695	X	3	3.20628	fail data points
MXAN_RS06345	MXAN_1311	leucyl/phenylalanyl-tRNA--protein transferase 1536615:1537319	1536615	1537319	reverse	52.3907	69.8361	49.0246	ND	59.1734	83.0077	109.736	53.9318	ND	58.5723	79.7459	ND	90.1777	53.9153	X	3	2.23838	fail data points
MXAN_RS06350	MXAN_1312	hypothetical protein 1537331:1538227	1537331	1538227	reverse	41.1641	100.336	99.865	75.149	117.094	109.04	117.407	49.2934	120.455	102.561	102.853	82.9167	104.741	83.7155	0.548855	0	2.92621	fail correlation
MXAN_RS06355	MXAN_1313	hypothetical protein 1538230:1538868	1538230	1538868	forward	57.8104	107.885	124.221	ND	83.4322	117.356	91.4597	100.804	122.819	79.4045	53.1293	86.1709	86.5273	103.404	X	1	2.33808	fail data points
MXAN_RS06360	MXAN_1314	hypothetical protein 1538977:1539174	1538977	1539174	forward	127.652	ND	ND	ND	ND	ND	ND	106.199	ND	ND	ND	ND	ND	ND	X	12	1.20201	fail data points
MXAN_RS06365	MXAN_1316	ligand-gated channel protein 1539305:1541320	1539305	1541320	forward	137.698	110.145	54.5565	45.2101	52.8335	66.159	71.3765	125.746	113.728	50.2829	68.8654	66.3662	79.9072	56.9593	0.910968	0	3.04573	1
MXAN_RS06370	MXAN_1317	hypothetical protein 1541354:1542013	1541354	1542013	forward	1149.89	272.841	203.67	216.371	195.495	121.929	137.183	1088.8	412.802	196.655	242.715	171.359	146.598	126.165	0.985892	0	9.4308	1
MXAN_RS06375	MXAN_1318	hemin-degrading factor 1542041:1543129	1542041	1543129	forward	791.254	330.518	142.161	189.303	238.95	122.528	108.019	727.853	316.619	135.356	206.401	193.927	159.829	158.65	0.992031	0	7.32515	1
MXAN_RS06380	MXAN_1319	hemin ABC transporter substrate-binding protein 1543126:1544028	1543126	1544028	forward	92.9325	169.748	52.4347	ND	115.46	94.1429	92.9364	94.4948	196.691	57.4703	71.6355	144.963	83.6431	102.195	X	1	3.75116	fail data points
MXAN_RS06385	MXAN_1320	ABC transporter permease 1544025:1545113	1544025	1545113	forward	51.6202	71.0098	38.7711	ND	71.614	63.7817	77.0484	60.5357	111.428	36.8169	52.5739	95.598	77.8004	68.9422	X	1	3.02655	fail data points
MXAN_RS06390	MXAN_1321	hemin import ATP-binding protein HmuV 1545110:1545913	1545110	1545913	forward	98.1265	129.45	49.348	ND	58.603	63.6772	63.4554	91.6706	134.406	61.6213	75.1907	77.7166	82.4973	66.4006	X	1	2.72363	fail data points
MXAN_RS06395	MXAN_1322	transposase 1546180:1547319	1546180	1547319	reverse	44.8932	55.4975	38.1574	ND	44.0246	56.1159	64.2183	36.736	46.7292	36.2027	55.7998	41.7452	63.0077	65.0618	X	1	1.79715	fail data points
MXAN_RS06400	MXAN_1323	permease 1547505:1548377	1547505	1548377	forward	29.8002	ND	ND	ND	39.8109	48.1673	53.7218	33.7667	52.56	44.5856	63.1672	ND	61.1976	47.6735	X	4	2.11969	fail data points
MXAN_RS06405	MXAN_1324	hypothetical protein 1548574:1550493	1548574	1550493	reverse	49.7971	62.2198	43.9635	29.9278	46.6325	59.9524	63.3839	41.9933	49.3077	41.7476	64.0307	53.4262	81.5073	64.0471	0.205401	0	2.72346	fail correlation
MXAN_RS06410	MXAN_1325	hypothetical protein 1550493:1551128	1550493	1551128	reverse	43.5627	61.9397	52.3387	ND	52.2397	67.5827	68.5953	41.4884	ND	ND	51.7122	ND	72.4468	75.4289	X	4	1.81807	fail data points
MXAN_RS06415	MXAN_1326	hypothetical protein 1551125:1551634	1551125	1551634	reverse	ND	ND	ND	ND	50.0152	ND	66.2	ND	ND	ND	ND	ND	54.2283	55.0401	X	10	1.3236	fail data points
MXAN_RS06420	MXAN_1327	hypothetical protein 1551616:1554885	1551616	1554885	reverse	50.5156	58.0101	39.4939	31.5022	51.6815	65.9187	55.5609	51.91	58.7947	45.0497	63.1866	45.9078	73.741	61.6489	0.414647	0	2.34082	fail correlation
MXAN_RS06425	MXAN_1328	hypothetical protein 1554882:1556498	1554882	1556498	reverse	44.0912	59.1088	46.6696	45.3433	43.4416	54.8077	60.0113	45.0722	73.1911	35.7233	47.8505	57.9267	67.1836	63.1935	0.757862	0	2.04883	10
MXAN_RS06430	MXAN_1329	hypothetical protein 1556495:1557130	1556495	1557130	reverse	58.0835	61.9397	52.3387	ND	60.7438	47.4517	63.4183	41.4884	74.5051	53.8049	80.0705	ND	56.5085	66.8898	X	2	1.92995	fail data points
MXAN_RS06435	MXAN_1330	hypothetical protein 1557183:1559453	1557183	1559453	reverse	39.143	52.599	43.3599	36.6417	46.2188	53.4979	61.5482	38.2309	46.2426	47.2294	56.9297	51.7108	63.6351	56.1344	0.407885	0	1.73668	fail correlation
MXAN_RS06440	MXAN_1331	hypothetical protein 1559493:1559891	1559493	1559891	reverse	61.0786	105.882	ND	ND	79.4706	61.943	53.6887	79.822	111.442	ND	74.5212	ND	73.9758	63.5785	X	4	2.0757	fail data points
MXAN_RS06445	MXAN_1332	hypothetical protein 1559992:1562454	1559992	1562454	forward	37.7928	45.6443	32.1904	23.3272	42.6144	55.6307	58.4174	26.1223	46.2394	28.7118	51.6295	44.6605	63.157	51.0226	0.476373	0	2.70744	fail correlation
MXAN_RS06450	MXAN_1333	hypothetical protein 1562637:1564226	1562637	1564226	forward	43.2578	77.7935	50.6804	ND	59.23	67.8062	68.7892	59.4919	83.7391	76.3678	69.9955	54.2355	68.9042	67.6797	X	1	1.93582	fail data points
MXAN_RS06455	MXAN_1334	thrombospondin 1564397:1565728	1564397	1565728	forward	59.8301	79.1531	63.3854	69.9314	59.1191	69.9735	82.1232	50.6481	86.6416	63.7311	81.9717	66.9812	71.2003	90.9834	0.903761	0	1.79638	constitutive
MXAN_RS06460	MXAN_1335	hypothetical protein 1565762:1567741	1565762	1567741	forward	52.9466	69.5609	53.6112	31.0219	60.4215	63.21	63.1233	42.2863	61.2601	48.221	58.3426	61.567	82.2906	75.3484	0.393347	0	2.65266	fail correlation
MXAN_RS06465	MXAN_1336	hypothetical protein 1567738:1569486	1567738	1569486	forward	45.5571	57.056	59.2334	ND	46.3397	64.7726	63.4723	41.6685	52.4397	56.6155	55.7508	62.0528	71.0584	58.4215	X	1	1.70532	fail data points
MXAN_RS06470	MXAN_1337	hypothetical protein 1569483:1571876	1569483	1571876	forward	41.3346	48.7214	40.597	34.7583	49.0012	38.9196	65.5968	42.7418	64.2541	50.7098	51.3476	52.1575	61.1332	62.3127	0.496061	0	1.88723	fail correlation
MXAN_RS06475	MXAN_1338	hypothetical protein 1571939:1572376	1571939	1572376	reverse	82.4824	ND	ND	ND	61.7863	77.3093	88.3911	69.152	ND	129.407	82.4143	ND	80.0064	78.5847	X	5	2.09443	fail data points
MXAN_RS06480	MXAN_1339	hypothetical protein 1572339:1572908	1572339	1572908	forward	54.5084	ND	ND	ND	52.8759	75.4218	82.3294	42.2154	ND	ND	57.7104	67.8955	69.5311	76.2368	X	5	1.95022	fail data points
MXAN_RS06485	MXAN_1340	hypothetical protein 1572911:1574563	1572911	1574563	reverse	41.1007	56.1201	32.4984	ND	45.7637	65.2204	60.196	40.3376	54.5921	40.6501	50.0138	42.2734	49.0112	53.0637	X	1	2.00688	fail data points
MXAN_RS06490	MXAN_1341	gluconate 2-dehydrogenase 1574560:1575216	1574560	1575216	reverse	53.6685	ND	ND	ND	36.4555	57.0678	68.9051	55.5157	65.3588	ND	62.9747	ND	42.0766	66.1261	X	5	1.89011	fail data points
MXAN_RS06495	MXAN_1342	hypothetical protein 1575351:1576697	1575351	1576697	forward	67.8821	79.3146	50.3332	52.9676	73.3619	82.7611	82.4292	71.9593	99.9554	47.2657	64.5318	85.0013	84.0781	100.041	0.916792	0	2.11656	10
MXAN_RS06500	MXAN_1343	hypothetical protein 1576694:1577266	1576694	1577266	forward	54.2225	78.5848	64.8075	ND	56.6446	103.76	68.9664	56.8951	77.5417	53.5519	79.6301	98.7114	67.5579	88.4764	X	1	1.93756	fail data points
MXAN_RS06505	MXAN_1344	hypothetical protein 1577373:1578017	1577373	1578017	reverse	1077.75	567.116	2109.94	2862.97	1430.29	952.785	1042.63	1163.49	587.711	1640.98	2764.95	1490.48	860.069	1017.39	0.973987	0	5.04829	6
MXAN_RS06510	MXAN_1345	Fis family transcriptional regulator 1578156:1579520	1578156	1579520	reverse	51.6225	49.4324	40.2974	ND	35.0657	62.2558	60.8554	46.5823	50.944	33.6858	56.6909	45.7525	63.4069	49.6915	X	1	1.8823	fail data points
MXAN_RS06515	MXAN_1346	hypothetical protein 1579819:1580400	1579819	1580400	forward	ND	ND	ND	ND	ND	47.1473	43.8508	ND	ND	ND	65.6344	ND	55.4261	52.8857	X	9	1.49676	fail data points
MXAN_RS06520	MXAN_1347	hypothetical protein 1580479:1582119	1580479	1582119	reverse	32.7122	37.6872	33.5157	ND	38.5723	52.3354	66.1489	42.5227	55.893	33.0454	44.5667	47.1128	64.5174	50.1456	X	1	2.02214	fail data points
MXAN_RS06525	MXAN_1348	SAM-dependent methyltransferase 1582224:1583027	1582224	1583027	forward	53.2389	96.2126	81.1854	78.92	75.8957	79.5965	72.6666	38.5981	75.488	60.1541	85.7438	101.772	65.3104	65.2752	0.529005	0	2.6367	fail correlation
MXAN_RS06530	MXAN_1349	DNA-binding response regulator 1583035:1583733	1583035	1583733	reverse	37.2289	ND	ND	ND	39.788	45.7851	80.0656	48.8449	ND	ND	53.1151	55.3475	43.4992	62.1472	X	5	2.15063	fail data points
MXAN_RS06535	MXAN_1350	two-component sensor histidine kinase 1583730:1585259	1583730	1585259	reverse	37.8282	42.2605	35.1128	ND	37.8407	59.7178	52.6758	44.5961	58.9837	35.4444	62.3505	68.0253	60.1749	62.6519	X	1	1.93734	fail data points
MXAN_RS06540	MXAN_1351	hypothetical protein 1585509:1587518	1585509	1587518	forward	63.4217	117.466	69.3537	43.3736	61.4392	72.2651	87.5439	65.1821	105.236	58.6431	63.2712	70.2625	69.6124	71.974	0.865941	0	2.70825	3
MXAN_RS06545	MXAN_1352	hypothetical protein 1587543:1588127	1587543	1588127	reverse	37.3194	ND	ND	ND	52.8388	81.3021	73.1784	53.0724	70.8851	ND	63.4834	ND	69.3207	43.3292	X	5	2.17855	fail data points
MXAN_RS06550	MXAN_1353	hypothetical protein 1588529:1589437	1588529	1589437	forward	39.6969	43.3168	45.0492	ND	49.2774	70.392	59.7379	43.5217	55.3609	40.2229	50.1635	55.6382	72.9574	64.6939	X	1	1.83786	fail data points
MXAN_RS06555	MXAN_1354	glycerol-3-phosphate dehydrogenase (NAD(P)(+)) 1589449:1590456	1589449	1590456	forward	66.5939	69.7469	52.0448	ND	38.3042	68.9121	81.6136	66.1745	73.4092	56.1577	61.0104	60.497	67.6122	70.0004	X	1	2.13067	fail data points
MXAN_RS06560	MXAN_1355	hypothetical protein 1590464:1590889	1590464	1590889	reverse	80.8666	92.5452	ND	ND	ND	79.4921	79.2843	100.276	ND	ND	ND	90.9001	ND	ND	X	8	1.26476	fail data points
MXAN_RS06565	MXAN_1356	GTPase HflX 1590937:1592613	1590937	1592613	reverse	101.53	125.719	79.32	96.893	106.787	99.6984	102.976	117.431	117.324	98.4127	113.764	100.181	109.794	110.539	0.581063	0	1.58496	fail correlation
MXAN_RS06570	MXAN_1357	glutamate 5-kinase 1592712:1593845	1592712	1593845	forward	42.9114	55.7914	30.4619	ND	43.5768	66.8897	76.1643	56.0797	58.7209	36.3945	52.3556	43.2777	80.3948	64.6087	X	1	2.63919	fail data points
MXAN_RS06575	MXAN_1358	hypothetical protein 1593862:1594446	1593862	1594446	reverse	111.958	190.02	96.3082	ND	157.195	154.787	146.357	67.6673	144.302	121.042	83.4353	167.923	185.905	167.127	X	1	2.80815	fail data points
MXAN_RS06580	MXAN_1359	DNA-binding transcriptional regulator 1594645:1595667	1594645	1595667	forward	39.3699	61.8509	37.5227	ND	76.2388	67.0072	61.116	47.007	66.5452	42.6528	76.6983	75.6018	69.3207	64.5517	X	1	2.04405	fail data points
MXAN_RS06585	MXAN_1360	DNA-binding protein 1595664:1596593	1595664	1596593	forward	72.1852	54.4342	64.6704	55.4256	92.1749	93.3725	76.0808	82.5736	66.8411	57.0682	64.9926	100.764	79.2314	58.3675	0.665715	0	1.85111	fail correlation
MXAN_RS06590	MXAN_1361	FHA domain-containing protein 1596600:1598171	1596600	1598171	forward	118.988	138.593	124.491	71.854	100.666	87.1819	84.2252	122.32	119.519	138.737	91.0254	91.7435	87.8492	89.7396	0.843967	0	1.93082	constitutive
MXAN_RS06595	MXAN_1362	cardiolipin synthase B 1598211:1599572	1598211	1599572	forward	43.7295	53.6698	38.5078	37.8327	48.1799	67.0893	76.086	39.2837	44.5385	26.8349	59.1508	61.1378	68.2788	67.0655	0.658683	0	2.83533	fail correlation
MXAN_RS06600	MXAN_1363	aconitate hydratase 1599740:1602469	1599740	1602469	forward	455.217	191.48	247.785	357.763	368.055	294.77	312.297	451.456	197.742	206.358	249.97	308.172	255.895	317.578	0.885379	0	2.37736	2
MXAN_RS06605	MXAN_1364	hypothetical protein 1602568:1602990	1602568	1602990	reverse	139.046	109.846	90.8724	ND	171.839	101.694	83.7429	112.005	94.5935	ND	85.3437	95.0673	113.374	102.793	X	2	2.05198	fail data points
MXAN_RS06610	MXAN_1365	hypothetical protein 1603051:1607535	1603051	1607535	reverse	633.549	257.821	293.911	262.787	274.927	239.878	182.368	614.322	272.348	273.516	202.924	221.024	266.953	208.598	0.969827	0	3.474	1
MXAN_RS06615	MXAN_1366	hypothetical protein 1607569:1608066	1607569	1608066	reverse	214.201	141.318	97.7351	ND	125.729	123.092	92.6027	258.805	211.209	75.8561	106.566	182.37	144.398	114.557	X	1	3.41179	fail data points
MXAN_RS06620	MXAN_1367	prepilin-type N-terminal cleavage/methylation domain-containing protein 1608072:1609259	1608072	1609259	reverse	538.825	221.297	207.84	168.509	160.528	187.694	130.167	500.034	236.653	191.56	177.585	137.696	169.753	159.884	0.988589	0	4.13951	1
MXAN_RS06625	MXAN_1368	prepilin cleavage protein 1609256:1609810	1609256	1609810	reverse	193.675	129.314	ND	ND	133.68	156.576	143.898	208.4	117.423	85.0643	87.9535	123.375	101.308	153.339	X	2	2.44991	fail data points
MXAN_RS06630	MXAN_1369	prepilin-type N-terminal cleavage/methylation domain-containing protein 1609807:1610514	1609807	1610514	reverse	318.939	154.974	122.946	120.449	157.126	179.517	156.93	392.361	148.473	109.982	101.881	138.709	118.425	189.181	0.951048	0	3.85115	1
MXAN_RS06635	MXAN_1370	hypothetical protein 1610511:1610909	1610511	1610909	reverse	179.023	95.294	ND	ND	124.052	123.886	84.6629	233.625	ND	ND	98.4745	153.067	97.0932	129.428	X	4	2.75948	fail data points
MXAN_RS06640	MXAN_1371	peptide chain release factor I 1611150:1611527	1611150	1611527	reverse	ND	ND	ND	ND	ND	70.2373	80.659	ND	ND	ND	ND	ND	65.8939	ND	X	11	1.22407	fail data points
MXAN_RS06645	MXAN_1372	hypothetical protein 1611767:1612537	1611767	1612537	reverse	47.9001	ND	49.8028	ND	54.1014	54.5479	77.9156	60.3785	51.8421	58.142	72.9105	82.977	84.838	61.0307	X	2	1.77115	fail data points
MXAN_RS06650	MXAN_1373	histone deacetylase 1612559:1613458	1612559	1613458	reverse	39.1619	ND	ND	ND	47.1964	55.8617	62.1644	28.443	50.9814	38.0045	51.8439	64.4592	73.6878	57.2995	X	3	2.59071	fail data points
MXAN_RS06655	MXAN_1374	hypothetical protein 1613593:1614855	1613593	1614855	forward	48.4884	67.8977	139.779	389.175	173.606	126.616	184.297	52.8033	80.835	169.906	206.481	123.626	127.586	148.95	0.864787	0	8.02615	7
MXAN_RS06660	MXAN_1375	alpha/beta hydrolase 1614920:1615705	1614920	1615705	reverse	46.9848	60.8407	ND	ND	56.0158	66.3005	64.9104	53.3023	ND	58.5318	60.7223	49.2134	75.0124	57.562	X	3	1.59653	fail data points
MXAN_RS06665	MXAN_1376	hypothetical protein 1615744:1617399	1615744	1617399	reverse	32.4158	46.682	46.3422	34.7018	34.0275	52.9645	59.5903	37.4553	46.4532	29.1866	52.4833	52.0727	72.8276	57.3359	0.409994	0	2.49524	fail correlation
MXAN_RS06670	MXAN_1377	ABC transporter ATP-binding protein 1617396:1618214	1617396	1618214	reverse	40.9903	ND	57.8192	ND	43.382	69.2069	71.3341	47.3629	72.2964	ND	71.222	49.0445	76.4854	64.0782	X	3	1.86594	fail data points
MXAN_RS06675	MXAN_1378	response regulator 1618308:1618685	1618308	1618685	reverse	62.2574	130.41	220.392	141.832	325.358	222.822	207.097	57.5491	ND	112.502	174.203	220.712	117.145	127.049	X	1	5.65357	fail data points
MXAN_RS06680	MXAN_1379	amidohydrolase 1618845:1619792	1618845	1619792	reverse	35.4066	60.8161	49.9431	ND	65.1697	51.1019	67.6919	48.2752	74.9378	64.692	74.9428	61.192	67.0381	76.3441	X	1	2.15621	fail data points
MXAN_RS06685	///	hypothetical protein 1619807:1620034	1619807	1620034	reverse	ND	ND	ND	ND	101.953	ND	ND	ND	ND	ND	ND	ND	ND	111.473	X	12	1.09337	fail data points
MXAN_RS06690	MXAN_1380	hypothetical protein 1620284:1620562	1620284	1620562	forward	202.025	131.375	404.633	349.063	774.221	174.077	271.979	197.895	138.273	317.844	281.963	326.035	238.293	198.299	0.801249	0	5.89321	6
MXAN_RS06695	MXAN_1381	peptidase M3 1620674:1622635	1620674	1622635	reverse	41.8912	44.4118	50.1922	47.4649	51.928	79.1558	83.4003	34.3766	60.3146	37.2487	63.1994	72.74	79.2925	82.031	0.744339	0	2.42608	10
MXAN_RS06700	MXAN_1382	TatD family hydrolase 1622909:1623691	1622909	1623691	reverse	35.3738	48.5	ND	ND	55.2442	63.0519	70.4142	43.5981	64.2809	40.6775	56.8915	62.7028	63.5345	70.4951	X	2	1.99286	fail data points
MXAN_RS06705	MXAN_1383	gamma-glutamyltransferase 1623695:1625503	1623695	1625503	reverse	96.436	59.8242	41.7135	36.1466	56.3224	68.1784	65.457	86.5715	57.2413	47.5687	66.79	64.1026	67.1736	58.4821	0.736756	0	2.66791	1
MXAN_RS06710	MXAN_1384	hypothetical protein 1625718:1625924	1625718	1625924	forward	354.019	231.844	390.928	298.021	355.764	226.055	227.405	402.474	222.487	291.676	329.092	266.879	259.05	223.737	0.6122	0	1.80898	fail correlation
MXAN_RS06715	MXAN_1385	bifunctional N-acetylglucosamine-1-phosphate uridyltransferase/glucosamine-1-phosphate acetyltransferase 1625936:1627336	1625936	1627336	forward	137.114	156.524	168.915	172.578	231.985	195.661	203.114	130.619	152.07	161.574	186.128	216.512	178.1	195.592	0.949152	0	1.77604	constitutive
MXAN_RS06720	MXAN_1386	glutamine--fructose-6-phosphate aminotransferase 1627444:1629279	1627444	1629279	forward	148.464	250.32	241.722	327.009	396.023	251.783	257.08	143.148	293.275	273.508	214.739	388.674	258.724	234.919	0.778203	0	2.76653	7
MXAN_RS06725	MXAN_1387	hypothetical protein 1629523:1630326	1629523	1630326	forward	45.9316	85.7167	ND	ND	64.3672	67.0885	80.8544	45.3528	58.9175	82.1617	56.7228	75.8662	48.1234	75.4041	X	2	1.89	fail data points
MXAN_RS06730	MXAN_1388	DNA recombination/repair protein RecA 1630439:1631530	1630439	1631530	forward	191.315	301.284	227.3	314.032	259.506	258.61	180.038	198.153	313.038	286.166	267.001	268.3	198.183	246.018	0.499242	0	1.74425	fail correlation
MXAN_RS06735	MXAN_1389	metallophosphatase 1631694:1633919	1631694	1633919	forward	762.149	355.437	296.444	249.219	270.786	218.73	170.649	851.124	315.627	307.111	216.614	190.324	200.555	205.521	0.982948	0	4.98757	1
MXAN_RS06740	MXAN_1390	acetyltransferase 1634122:1634679	1634122	1634679	forward	ND	ND	ND	ND	51.2451	49.1787	81.1521	37.5604	ND	ND	74.1676	ND	80.9401	55.1645	X	7	2.16057	fail data points
MXAN_RS06745	MXAN_1391	RNA-binding protein 1634739:1637090	1634739	1637090	forward	64.5357	63.3341	56.0026	63.1773	66.6115	76.5112	90.5398	71.8498	63.5153	52.1168	70.2873	58.1453	70.8351	77.2643	0.735176	0	1.73725	constitutive
MXAN_RS06750	MXAN_1392	hypothetical protein 1637103:1638227	1637103	1638227	reverse	63.3909	49.9894	29.5686	ND	37.0624	51.9906	56.3011	45.4987	49.9836	ND	66.9109	62.1314	59.7557	51.4576	X	2	2.26291	fail data points
MXAN_RS06755	MXAN_1393	molecular chaperone HtpG 1638227:1640083	1638227	1640083	reverse	45.616	46.9244	33.7475	32.0107	40.7337	66.9071	73.0631	36.3214	46.9985	37.4517	51.3653	54.4391	73.8637	54.0481	0.5928	0	2.30747	fail correlation
MXAN_RS06760	MXAN_1394	metal-dependent hydrolase 1640270:1641109	1640270	1641109	forward	175.843	88.7357	79.2255	110.94	115.855	109.918	78.3647	197.639	59.9138	46.3393	131.304	83.2369	94.3103	102.329	0.86759	0	4.26505	2
MXAN_RS06765	MXAN_1395	hypothetical protein 1641123:1642652	1641123	1642652	forward	44.407	56.9599	48.4891	36.2663	67.1042	88.9795	70.4135	54.7316	55.1159	40.8381	77.5917	78.715	69.2011	66.1982	0.261987	0	2.45351	fail correlation
MXAN_RS06770	MXAN_1396	hypothetical protein 1642808:1644985	1642808	1644985	forward	51.5965	65.8152	57.5428	23.652	60.2415	62.4941	70.5952	53.3893	73.3458	41.6706	56.4423	59.3801	59.5914	71.8163	0.410426	0	3.10104	fail correlation
MXAN_RS06775	MXAN_1397	PBS lyase 1644939:1646534	1644939	1646534	reverse	544.995	886.857	514.515	470.577	474.959	468.851	348.835	599.482	823.118	522.223	346.669	346.547	356.493	447.046	0.857431	0	2.55912	3
MXAN_RS06780	MXAN_1398	HAMP domain-containing protein 1646638:1647219	1646638	1647219	forward	95.223	94.2916	110.006	ND	80.9952	89.5798	96.1889	94.69	106.877	89.2224	74.7503	69.0506	120.354	97.9941	X	1	1.74298	fail data points
MXAN_RS06785	MXAN_1399	methionyl-tRNA formyltransferase 1647249:1648187	1647249	1648187	forward	84.8975	55.4094	73.5892	80.2293	64.1501	73.9813	77.1031	56.9991	80.3854	94.201	74.5326	71.2836	88.28	93.4554	-0.212331	0	1.70009	fail correlation
MXAN_RS06790	MXAN_1400	3-dehydroquinate dehydratase 1648210:1649133	1648210	1649133	forward	61.7563	57.8318	72.0153	57.9315	84.4161	71.2266	85.4795	55.4069	67.2756	59.992	71.1533	96.5894	93.702	80.2875	0.616585	0	1.74327	fail correlation
MXAN_RS06795	MXAN_1401	16S rRNA (cytosine(967)-C(5))-methyltransferase 1649130:1650446	1649130	1650446	forward	42.0399	60.842	46.6239	45.1459	69.1722	86.7292	71.1936	65.3565	64.0367	36.705	49.0997	56.4539	76.2067	66.6118	0.660827	0	2.36287	fail correlation
MXAN_RS06800	MXAN_1402	LysR family transcriptional regulator 1650450:1651358	1650450	1651358	reverse	74.7779	102.104	111.215	63.2506	75.6153	76.4256	76.9352	52.9088	83.0413	102.503	78.1617	83.4573	101.33	91.5667	0.416888	0	2.10202	fail correlation
MXAN_RS06805	MXAN_1403	hypothetical protein 1651495:1651803	1651495	1651803	reverse	ND	ND	ND	ND	ND	ND	ND	ND	ND	ND	ND	ND	80.6558	ND	X	13	ND	fail data points
MXAN_RS06810	MXAN_1404	teichoic acid biosynthesis protein 1651862:1652971	1651862	1652971	forward	54.4221	97.5313	54.1738	57.144	68.1711	81.5108	83.0001	62.8829	93.3204	46.7432	74.502	81.7294	79.6457	89.639	0.840353	0	2.08653	10
MXAN_RS06815	MXAN_1405	ketoacyl reductase 1652998:1654044	1652998	1654044	reverse	32.0555	42.9737	ND	ND	30.2383	63.7239	78.5707	32.5944	65.0184	40.5479	46.5834	ND	64.2117	53.5668	X	3	2.59838	fail data points
MXAN_RS06820	MXAN_1406	hypothetical protein 1654060:1654533	1654060	1654533	reverse	ND	ND	ND	ND	ND	52.1211	67.7635	ND	ND	ND	60.4655	ND	68.0816	ND	X	10	1.30622	fail data points
MXAN_RS06825	MXAN_1407	aspartate aminotransferase 1654646:1655767	1654646	1655767	forward	41.8752	51.3763	37.6298	ND	41.2906	52.9443	57.918	35.9434	51.4362	36.7841	40.632	54.3448	70.5855	58.8509	X	1	1.96379	fail data points
MXAN_RS06830	MXAN_1408	hypothetical protein 1655951:1656838	1655951	1656838	forward	434.719	435.506	262.284	227.735	218.301	205.882	191.796	373.888	385.033	257.677	189.88	172.541	176.339	217.016	0.966451	0	2.52406	5
MXAN_RS06835	MXAN_1409	hypothetical protein 1656863:1658155	1656863	1658155	forward	105.755	100.025	92.0119	56.7142	80.0107	74.9126	90.9632	125.944	102.989	72.9499	78.7071	98.9044	98.2742	90.9319	0.569283	0	2.22068	fail correlation
MXAN_RS06840	MXAN_1410	hypothetical protein 1658161:1659306	1658161	1659306	reverse	55.6394	88.3307	54.7034	ND	53.9002	66.9862	65.3173	52.785	103.299	64.8235	58.2828	70.0758	94.0163	66.2994	X	1	1.95697	fail data points
MXAN_RS06845	MXAN_1412	serine/threonine protein phosphatase 1659706:1660449	1659706	1660449	forward	219.999	319.509	467.954	591.721	374.821	301.085	365.021	206.49	284.549	347.258	379.226	455.959	240.235	370.977	0.63401	0	2.86562	fail correlation
MXAN_RS06850	MXAN_1413	hypothetical protein 1660456:1661085	1660456	1661085	reverse	51.9742	212.157	164.611	132.236	185.196	153.874	138.499	39.4204	173.937	157.335	144.828	181.895	147.738	158.044	0.929892	0	5.38191	7
MXAN_RS06855	MXAN_1414	methyl-accepting chemotaxis protein 1661307:1663136	1661307	1663136	forward	42.6229	51.4572	29.3534	28.1522	42.1786	47.9257	51.2252	51.2618	53.3507	45.0901	53.861	64.9914	64.3901	49.9049	0.309791	0	2.30857	fail correlation
MXAN_RS06860	MXAN_1415	hypothetical protein 1663142:1664788	1663142	1664788	reverse	38.7042	45.2304	33.3935	ND	41.2438	52.1446	61.9133	37.1894	62.875	22.9043	52.7702	43.3302	67.0771	52.159	X	1	2.92858	fail data points
MXAN_RS06865	MXAN_1416	oxidoreductase 1664841:1665602	1664841	1665602	reverse	51.7711	ND	53.7513	ND	65.8922	61.1923	79.917	52.9469	58.2836	60.3778	66.8131	76.1482	88.2594	76.003	X	2	1.7048	fail data points
MXAN_RS06870	MXAN_1417	hypothetical protein 1665740:1666618	1665740	1666618	reverse	105.975	67.1954	91.7211	126.312	222.296	211.112	149.768	83.8399	62.3042	93.9292	127.884	225.08	144.613	169.834	0.882574	0	3.6126	8
MXAN_RS06875	MXAN_1418	hypothetical protein 1666724:1667758	1666724	1667758	forward	90.797	91.0204	123.624	88.1028	96.9903	116.564	114.455	77.9354	90.0803	117.358	93.2236	119.272	103.219	83.9047	0.419493	0	1.58624	fail correlation
MXAN_RS06880	MXAN_1419	hypothetical protein 1667984:1668331	1667984	1668331	forward	1512.23	1238.73	1259.85	1324.07	811.463	857.826	791.06	1348.74	1227.08	1269.81	946.318	727.946	814.014	867.262	0.855947	0	2.0774	5
MXAN_RS06885	MXAN_1420	peptidase M3 1668350:1669993	1668350	1669993	reverse	61.7336	60.7023	56.0168	48.2142	51.1793	70.0236	88.5376	49.9908	84.5863	43.024	68.9845	62.401	65.5196	80.8566	0.412149	0	2.05787	fail correlation
MXAN_RS06890	MXAN_1421	pseudouridine synthase 1670044:1670976	1670044	1670976	forward	37.7753	42.2014	48.0038	ND	38.0757	54.8635	60.8451	36.5813	49.1763	ND	52.2814	43.0455	69.1043	57.21	X	2	1.88906	fail data points
MXAN_RS06895	MXAN_1422	glycosyl transferase family 2 1670981:1672000	1670981	1672000	reverse	27.1465	45.4909	ND	ND	40.8813	46.5951	56.4568	39.5413	62.3884	35.8414	50.9362	65.6173	76.7481	67.4023	X	2	2.82718	fail data points
MXAN_RS06900	MXAN_1423	hypothetical protein 1672025:1676500	1672025	1676500	forward	39.7116	47.085	32.8495	29.2081	42.7528	47.9497	60.973	41.3834	54.8435	32.3824	50.8921	56.1143	58.8025	56.5458	0.608528	0	2.08754	fail correlation
MXAN_RS06905	MXAN_1424	hypothetical protein 1676502:1677350	1676502	1677350	reverse	53.3792	48.0382	43.7145	ND	68.2293	59.2213	64.9339	63.0485	61.0214	48.6261	56.211	ND	58.5896	71.4027	X	2	1.63339	fail data points
MXAN_RS06910	MXAN_1425	UTP--glucose-1-phosphate uridylyltransferase 1677411:1678313	1677411	1678313	forward	184.936	121.471	120.458	169.058	190.723	156.905	141.227	169.232	108.18	161.962	153.84	171.319	119.344	191.365	0.344964	0	1.76895	fail correlation
MXAN_RS06915	MXAN_1426	hypothetical protein 1678310:1679065	1678310	1679065	forward	91.0418	91.1662	60.9507	ND	141.006	137.87	123.005	82.1041	64.6215	71.7808	77.1651	122.018	115.771	123.289	X	1	2.31344	fail data points
MXAN_RS06920	MXAN_1427	glutathione S-transferase 1679174:1679800	1679174	1679800	forward	553.031	130.148	296.085	452.391	258.792	261.09	207.432	512.446	120.45	259.718	267.355	261.095	218.995	254.082	0.870718	0	4.59139	2
MXAN_RS06925	MXAN_1428	DEAD/DEAH box helicase 1680069:1682321	1680069	1682321	forward	45.0392	41.168	35.1922	ND	42.1349	61.2237	51.4568	39.5687	68.2771	31.3892	45.6256	58.0623	60.4667	55.3792	X	1	2.17518	fail data points
MXAN_RS06930	MXAN_1429	transcriptional regulator 1682337:1687889	1682337	1687889	forward	48.3142	43.5175	36.8378	21.7587	42.6574	55.2588	59.211	42.7065	56.7205	37.7718	51.7041	48.4405	62.1448	50.2973	0.260035	0	2.85609	fail correlation
MXAN_RS06935	MXAN_1430	peptide deformylase 1687979:1688512	1687979	1688512	forward	91.2168	89.6059	191.861	156.054	140.394	130.196	123.355	113.394	116.502	110.52	133.154	144.963	124.288	132.252	0.0998588	0	2.14116	fail correlation
MXAN_RS06940	MXAN_1431	endonuclease III 1688466:1689221	1688466	1689221	reverse	37.7491	57.6766	45.713	ND	57.2198	61.6786	65.3125	48.2362	ND	ND	63.1351	70.8493	85.3049	79.001	X	3	2.25979	fail data points
MXAN_RS06945	MXAN_1432	threonine aldolase 1689251:1690276	1689251	1690276	forward	35.1657	50.7064	37.4128	ND	42.1473	63.2479	60.1353	35.53	44.7144	40.2292	58.9055	44.9384	79.8894	51.1375	X	1	2.2718	fail data points
MXAN_RS06950	MXAN_1433	peptidase M23 1690378:1691340	1690378	1691340	forward	33.9832	54.0271	49.1643	ND	53.7286	57.8983	62.3649	33.8295	ND	45.3131	39.6399	63.3269	67.9057	48.8499	X	2	2.00729	fail data points
MXAN_RS06955	MXAN_1434	integration host factor 1691407:1691676	1691407	1691676	reverse	230.597	386.424	380.155	552.156	295.386	237.606	204.699	334.139	357.249	446.73	271.708	314.849	150.495	275.485	0.260777	0	3.66892	fail correlation
MXAN_RS06960	MXAN_1435	hypothetical protein 1691991:1693619	1691991	1693619	forward	45.8258	37.965	39.259	ND	58.7588	56.6472	73.7039	37.6006	40.8666	33.289	46.8471	38.3332	53.1247	72.7198	X	1	2.21406	fail data points
MXAN_RS06965	MXAN_1436	alpha/beta hydrolase 1693660:1694823	1693660	1694823	reverse	78.5635	47.1053	47.262	57.8964	63.0158	99.7092	132.853	71.2895	64.8336	43.5598	65.5779	98.3764	83.8589	121.222	0.814353	0	3.04989	9
MXAN_RS06970	MXAN_1437	CDP-diacylglycerol--serine O-phosphatidyltransferase 1694917:1695783	1694917	1695783	forward	129.706	163.828	178.604	116.629	134.513	157.101	151.843	109.16	145.115	136.044	103.97	157.852	149.804	162.795	0.530796	0	1.71785	fail correlation
MXAN_RS06975	MXAN_1438	cinA-like protein 1695895:1697160	1695895	1697160	forward	43.7348	49.9697	44.4616	ND	50.0068	62.7972	68.2167	51.453	53.7622	38.1848	60.2902	58.7299	66.1871	58.5813	X	1	1.78649	fail data points
MXAN_RS06980	MXAN_1439	hypothetical protein 1697157:1698689	1697157	1698689	forward	45.4144	55.0145	37.5472	34.9026	58.9159	73.3091	63.8382	53.1071	48.2526	38.4511	51.857	50.4341	79.2753	64.8888	0.796295	0	2.27133	10
MXAN_RS06985	MXAN_1440	hypothetical protein 1698735:1699256	1698735	1699256	forward	62.7482	ND	ND	ND	65.1509	73.6076	78.8723	52.0538	ND	58.794	58.9611	ND	58.2772	55.507	X	5	1.51521	fail data points
MXAN_RS06990	MXAN_1441	DNA recombination/repair protein RecA 1699253:1700281	1699253	1700281	reverse	38.3247	43.7262	ND	ND	48.7782	63.0633	77.548	27.8888	54.6513	36.6736	31.9428	44.8073	76.9712	65.054	X	2	2.78061	fail data points
MXAN_RS06995	MXAN_1442	pyridine nucleotide-disulfide oxidoreductase 1700576:1701961	1700576	1701961	forward	119.837	76.067	68.2976	163.007	335.871	277.552	371.464	147.698	58.7114	40.8309	110.898	160.924	160.1	423.478	0.800975	0	10.3715	9
MXAN_RS07000	MXAN_1443	ATPase AAA 1701977:1703620	1701977	1703620	reverse	38.2647	57.2825	40.4566	36.1606	45.5449	57.7972	90.0383	34.8992	57.5907	46.6093	63.8267	59.6879	76.7195	81.9567	0.739923	0	2.57995	10
MXAN_RS07005	MXAN_1444	hypothetical protein 1703830:1704492	1703830	1704492	forward	278.573	142.168	150.612	170.518	161.98	180.686	150.217	290.279	107.2	133.475	142.409	199.762	175.12	266.203	0.650442	0	2.70784	fail correlation
MXAN_RS07010	MXAN_1445	hypothetical protein 1704393:1705016	1704393	1705016	reverse	102.259	72.1517	84.1239	ND	110.207	108.456	92.3426	108.206	94.9253	77.5341	86.7136	133.561	90.0875	98.6408	X	1	1.85111	fail data points
MXAN_RS07015	MXAN_1446	biopolymer transporter ExbD 1705095:1705595	1705095	1705595	reverse	5277.63	2168.86	5026.17	4269.74	2085.99	2450.72	1944.5	5493.74	1726.84	5150.83	5633.18	1997	2351.71	2288.23	0.957738	0	3.26213	5
MXAN_RS07020	MXAN_1447	biopolymer transporter ExbD 1705595:1706011	1705595	1706011	reverse	6321.14	2255.63	5743.01	4970.04	2894.78	3369.2	2459.62	6468.94	1855.18	5859.55	6312.31	2918.16	3386.14	2974.03	0.961362	0	3.48695	2
MXAN_RS07025	MXAN_1448	flagellar motor protein MotA 1706137:1706820	1706137	1706820	reverse	1961.24	1077.69	2483.55	3435.98	2415.99	2076.17	1776.06	2042.08	943.791	2561.55	2313.95	2360.42	1717.56	2230.86	0.7321	0	3.64061	6
MXAN_RS07030	MXAN_1449	biopolymer transporter TonB 1706892:1707644	1706892	1707644	reverse	659.9	571.595	1422.76	1487.93	1205.38	1220.28	1022.94	694.487	530.83	1319.14	1138.15	1140.09	1087.69	1227	0.882765	0	2.80303	6
MXAN_RS07035	MXAN_1450	TonB-dependent receptor 1707666:1711064	1707666	1711064	forward	2076.39	1977.66	1952.02	1744.36	2200.14	2723.94	2125.25	2127.32	1926.18	2026.9	1334.53	1827.82	2604.8	2803.19	0.676383	0	2.10052	fail correlation
MXAN_RS07040	MXAN_1451	hypothetical protein 1711101:1711811	1711101	1711811	forward	2963.39	2607.6	2633.96	2624.72	2698.97	3292.25	2577.83	2992.48	2417.6	3687.08	1738.09	2385.76	3133.44	3617.44	0.158991	0	2.12134	fail correlation
MXAN_RS07045	MXAN_1452	radical SAM protein 1711943:1713487	1711943	1713487	forward	41.804	62.775	35.5995	ND	43.9684	64.46	54.8254	43.661	48.8352	31.2848	50.0819	54.8539	73.2961	59.1166	X	1	2.34286	fail data points
MXAN_RS07050	MXAN_1453	hypothetical protein 1713599:1714495	1713599	1714495	forward	329.313	205.375	350.954	437.633	307.373	321.007	257.745	296.625	146.856	319.518	435.056	441.117	307.034	316.707	0.738198	0	3.00373	6
MXAN_RS07055	MXAN_1454	hypothetical protein 1714617:1715198	1714617	1715198	reverse	124.078	135.393	149.608	221.559	188.546	144.585	131.552	109.36	83.9746	141.945	189.61	214.824	131.439	143.103	0.817965	0	2.63841	6
MXAN_RS07060	MXAN_1455	DUF4920 domain-containing protein 1715205:1715867	1715205	1715867	reverse	287.437	364.968	536.797	891.478	475.453	362.751	388.578	252.824	308.199	475.172	609.638	525.216	401.664	328.999	0.873787	0	3.52609	7
MXAN_RS07065	MXAN_1456	hypothetical protein 1715854:1716285	1715854	1716285	forward	124.473	ND	ND	ND	110.974	116.519	116.317	107.869	ND	76.5381	ND	ND	100.333	83.8723	X	6	1.62629	fail data points
MXAN_RS07070	MXAN_1457	glycerol-3-phosphate acyltransferase 1716296:1716874	1716296	1716874	forward	37.7068	ND	ND	ND	61.3954	75.8271	68.2505	34.8552	ND	ND	60.4771	ND	79.5912	64.105	X	6	2.28348	fail data points
MXAN_RS07075	MXAN_1458	RNA methyltransferase 1716791:1718047	1716791	1718047	reverse	38.709	41.3806	37.6561	40.9955	44.8372	56.7043	68.0512	48.1201	51.7932	44.0865	49.7585	63.8828	69.5916	58.2815	0.642227	0	1.84808	fail correlation
MXAN_RS07080	MXAN_1459	antibiotic biosynthesis monooxygenase 1718099:1718383	1718099	1718383	reverse	ND	ND	ND	ND	ND	ND	ND	ND	ND	ND	ND	ND	90.7115	ND	X	13	ND	fail data points
MXAN_RS07085	MXAN_1460	DNA translocase FtsK 1718503:1721694	1718503	1721694	reverse	122.677	53.7054	59.2868	48.4084	67.6919	72.1083	69.7967	117.528	63.9385	50.5814	77.3453	71.709	72.3719	74.2011	0.865251	0	2.53422	1
MXAN_RS07090	MXAN_1461	hypothetical protein 1721783:1722118	1721783	1722118	forward	430.386	150.953	301.443	366.521	283.247	267.112	201.169	569	176.533	221.561	268.769	390.317	241.691	210.419	0.771423	0	3.76938	2
MXAN_RS07095	MXAN_1462	aspartyl/glutamyl-tRNA(Asn/Gln) amidotransferase subunit C 1722125:1722412	1722125	1722412	forward	289.153	ND	169.249	207.01	212.349	178.163	154.634	364.48	ND	123.151	243.594	331.343	201.967	151.145	X	2	2.95963	fail data points
MXAN_RS07100	MXAN_1463	glutamyl-tRNA(Gln) amidotransferase subunit A 1722431:1723891	1722431	1723891	forward	60.2852	70.2352	55.1583	52.901	66.0485	70.6703	73.7413	56.7875	51.6449	44.382	47.8846	91.5945	100.2	69.3267	0.603035	0	2.25767	fail correlation
MXAN_RS07105	MXAN_1464	aspartyl/glutamyl-tRNA(Asn/Gln) amidotransferase subunit B 1723924:1725363	1723924	1725363	forward	55.3397	35.142	43.527	44.0394	48.785	60.9147	60.5393	38.2313	54.4534	40.1174	61.0973	62.9867	63.2991	60.2901	0.182844	0	1.80124	fail correlation
MXAN_RS07110	MXAN_1465	carbon-nitrogen hydrolase family protein 1725360:1726394	1725360	1726394	reverse	42.1558	44.831	37.0872	ND	35.0657	52.1006	72.3291	30.7245	45.7551	ND	37.9041	50.2953	60.5078	59.4325	X	2	2.35412	fail data points
MXAN_RS07115	MXAN_1466	2OG-Fe(II) oxygenase 1726401:1727363	1726401	1727363	reverse	41.8254	61.328	38.5342	ND	48.1151	53.1526	63.2192	38.6623	52.2533	45.3131	67.1676	47.8814	60.2543	66.6989	X	1	1.74306	fail data points
MXAN_RS07120	MXAN_1467	serine/threonine protein kinase 1727666:1729618	1727666	1729618	forward	33.4957	49.654	19.6456	26.3783	97.2212	70.1654	79.9956	34.9321	48.4741	22.3316	57.5216	122.554	84.3715	66.6681	0.882419	0	6.23823	10
MXAN_RS07125	MXAN_1468	lipoprotein 1729668:1730057	1729668	1730057	reverse	185.32	140.831	180.733	178.185	146.753	107.974	228.174	191.224	163.429	136.289	190.613	156.608	172.662	202.118	0.450091	0	2.11323	fail correlation
MXAN_RS07130	MXAN_1469	50S ribosomal protein L21 1730313:1730621	1730313	1730621	forward	421.847	611.137	1452.58	1382.42	1284.91	951.625	797.834	445.291	451.219	814.753	1076.46	1403.85	929.036	971.209	0.721212	0	3.44338	7
MXAN_RS07135	MXAN_1470	50S ribosomal protein L27 1730661:1730936	1730661	1730936	forward	414.553	434.181	1073.75	1310.66	1068.8	806.835	645.525	501.544	360.207	642.622	743.412	1053.61	588.847	880.72	0.572835	0	3.63864	fail correlation
MXAN_RS07140	MXAN_1471	GTPase ObgE 1731063:1732520	1731063	1732520	forward	55.8067	52.0618	81.5918	120.971	91.5993	93.3766	106.609	78.1771	80.1636	56.6025	89.4233	121.358	95.3543	93.0395	0.366826	0	2.33103	fail correlation
MXAN_RS07145	MXAN_1472	tRNA (guanine-N2)-dimethyltransferase 1732525:1733202	1732525	1733202	forward	49.5274	56.0221	92.519	ND	69.5099	84.9695	105.614	67.5282	61.1476	46.9864	103.267	85.5964	116.878	85.4333	X	1	2.48748	fail data points
MXAN_RS07150	MXAN_1473	cell envelope biogenesis protein LolA 1733250:1733972	1733250	1733972	forward	76.6268	62.2583	100.916	79.5451	155.999	169.465	187.819	91.2228	88.0524	88.1158	137.91	150.233	216.638	161.469	0.799459	0	3.47966	8
MXAN_RS07155	MXAN_1474	hypothetical protein 1733920:1735407	1733920	1735407	forward	33.2595	39.6756	41.2623	ND	59.1425	67.545	76.2712	34.9129	70.5923	30.8995	56.2757	57.9558	90.3368	66.8525	X	1	2.92357	fail data points
MXAN_RS07160	MXAN_1475	hypothetical protein 1735430:1736419	1735430	1736419	forward	51.702	59.6537	60.747	ND	42.9014	77.5522	70.6342	47.792	55.3115	36.9286	68.547	43.5694	67.9124	60.3092	X	1	2.10006	fail data points
MXAN_RS07165	MXAN_1476	ribosomal protein S12 methylthiotransferase RimO 1736450:1737880	1736450	1737880	reverse	117.824	107.072	188.612	203.579	121.921	121.958	104.024	137.09	82.7111	151.593	162.223	160.016	127.395	150.41	0.505259	0	2.46133	fail correlation
MXAN_RS07170	MXAN_1477	hypothetical protein 1737886:1739001	1737886	1739001	reverse	111.266	91.9671	143.304	131.434	92.7119	122.837	132.675	112.58	79.5584	105.663	155.802	102.611	136.98	107.798	0.522721	0	1.95834	fail correlation
MXAN_RS07175	MXAN_1478	YajQ family cyclic di-GMP-binding protein 1738998:1739495	1738998	1739495	reverse	207.454	90.4437	295.777	219.159	136.594	174.533	148.826	187.088	89.2431	227.568	309.041	161.442	205.489	143.65	0.741602	0	3.46292	6
MXAN_RS07180	MXAN_1479	RNase J family beta-CASP ribonuclease 1739517:1741157	1739517	1741157	reverse	40.8903	47.9655	43.6483	ND	52.6841	62.357	69.1556	43.4676	63.105	45.2578	52.9633	60.7031	57.2241	65.024	X	1	1.69125	fail data points
MXAN_RS07185	MXAN_1480	serine/threonine protein kinase 1741347:1744874	1741347	1744874	reverse	37.5514	44.2081	34.0679	28.0748	39.5894	55.919	60.1183	33.613	51.5596	27.0568	52.8582	51.8179	63.6513	57.3955	0.601723	0	2.3525	fail correlation
MXAN_RS07190	MXAN_1481	acyl dehydratase 1744964:1745863	1744964	1745863	forward	58.7428	70.3133	ND	ND	55.7775	61.9557	67.6494	56.0242	52.626	44.557	75.4094	52.8896	74.7112	77.4046	X	2	1.7372	fail data points
MXAN_RS07195	MXAN_1482	polysaccharide deacetylase 1745892:1747238	1745892	1747238	reverse	79.092	78.271	58.8803	51.4962	73.3619	84.1178	93.4197	104.197	77.9872	82.2773	76.3364	71.7543	99.1165	100.041	0.645179	0	2.02339	fail correlation
MXAN_RS07200	MXAN_1483	hypothetical protein 1747320:1747892	1747320	1747892	forward	54.2225	ND	ND	ND	48.5525	44.6965	57.472	50.1219	ND	ND	50.0003	ND	53.0812	63.1975	X	6	1.41392	fail data points
MXAN_RS07205	MXAN_1484	ATPase AAA 1747908:1750730	1747908	1750730	reverse	49.0118	46.7903	30.3488	32.9832	50.0264	72.8009	68.7301	52.7189	59.7252	43.8359	63.4358	64.7631	58.6865	62.127	0.392217	0	2.39881	fail correlation
MXAN_RS07210	MXAN_1485	hypothetical protein 1750848:1751456	1750848	1751456	reverse	39.9824	ND	ND	ND	91.3554	99.1178	75.6967	35.6842	ND	ND	69.6885	146.632	84.7437	69.8602	X	5	4.10914	fail data points
MXAN_RS07215	MXAN_1486	HNH endonuclease 1751852:1752394	1751852	1752394	reverse	43.3045	ND	ND	ND	56.9333	69.071	63.6857	ND	ND	ND	50.8135	87.7264	67.9021	75.0324	X	6	2.0258	fail data points
MXAN_RS07220	MXAN_1487		1752416	1752489	reverse	ND	ND	ND	ND	ND	ND	ND	ND	ND	ND	ND	ND	ND	ND	X	14	ND	fail data points
MXAN_RS07225	MXAN_1488		1752500	1752570	reverse	ND	ND	ND	ND	ND	ND	ND	ND	ND	ND	ND	ND	ND	ND	X	14	ND	fail data points
MXAN_RS07230	///		1752704	1752779	reverse	ND	ND	ND	ND	ND	ND	ND	ND	ND	ND	ND	ND	ND	ND	X	14	ND	fail data points
MXAN_RS07235	MXAN_1489		1752798	1752868	reverse	ND	ND	ND	ND	ND	ND	ND	ND	ND	ND	ND	ND	ND	ND	X	14	ND	fail data points
MXAN_RS07240	MXAN_1490		1752945	1753015	reverse	ND	ND	ND	ND	ND	ND	ND	ND	ND	ND	ND	ND	ND	ND	X	14	ND	fail data points
MXAN_RS07245	MXAN_1491		1753060	1753145	reverse	ND	ND	ND	ND	ND	ND	ND	ND	ND	ND	ND	ND	ND	ND	X	14	ND	fail data points
MXAN_RS07250	///	hypothetical protein 1753562:1754083	1753562	1754083	forward	159.284	97.062	83.4189	110.233	97.7264	143.71	96.2242	159.136	122.023	117.588	91.4913	96.9663	121.852	159.583	0.372379	0	1.91303	fail correlation
MXAN_RS07255	MXAN_1493	hypothetical protein 1754405:1755208	1754405	1755208	forward	93.9509	54.2289	73.2261	ND	67.2493	72.7739	84.9483	91.6706	81.0116	67.49	79.1481	74.0158	82.4973	68.6515	X	1	1.73249	fail data points
MXAN_RS07260	MXAN_1495	hypothetical protein 1755585:1757063	1755585	1757063	forward	35.1634	45.6196	40.6487	ND	40.7123	47.5694	55.6055	31.4556	36.0112	35.0732	58.7685	39.2076	61.6288	45.2473	X	1	1.95923	fail data points
MXAN_RS07265	MXAN_1496	deaminase 1757468:1757852 partial 3'	1757468	1757852	forward	61.1225	ND	ND	ND	ND	61.8235	77.0484	62.5536	ND	ND	ND	ND	ND	77.6637	X	9	1.27063	fail data points
MXAN_RS07270	MXAN_1497	hypothetical protein 1758186:1759181	1758186	1759181	forward	42.9656	38.1176	46.249	ND	43.4181	49.5544	72.6862	36.6013	43.0908	35.5218	88.3609	47.7867	66.5782	65.3951	X	1	2.48751	fail data points
MXAN_RS07275	MXAN_1498	hypothetical protein 1759282:1760022	1759282	1760022	reverse	38.5142	55.0492	58.7314	85.6388	60.4647	71.5661	86.6274	48.1668	85.9106	73.2358	101.632	74.2933	111.901	70.8324	0.595223	0	2.90544	fail correlation
MXAN_RS07280	MXAN_1499	thiazole biosynthesis protein ThiF 1760308:1760880	1760308	1760880	reverse	ND	115.421	156.432	114.254	113.289	87.7967	96.2656	48.7673	93.05	117.402	107.408	116.895	115.814	86.8965	X	1	3.20772	fail data points
MXAN_RS07285	MXAN_1500	hypothetical protein 1760890:1761198	1760890	1761198	reverse	ND	ND	182.61	276.484	285.535	148.228	170.774	ND	158.407	149.18	178.837	347.345	158.324	202.458	X	3	2.34332	fail data points
MXAN_RS07290	MXAN_1501	peptidase S8 1761302:1762609	1761302	1762609	reverse	48.1016	1143.54	2379.52	3147.12	1113.79	755.199	939.436	37.3497	964.902	2151.66	2194.71	1289.19	656.794	867.077	0.964093	0	84.261	7
MXAN_RS07295	MXAN_1502	hypothetical protein 1762754:1763695	1762754	1763695	reverse	34.7415	50.7544	ND	ND	36.8917	47.5464	62.0099	34.5845	45.5636	ND	65.2895	53.687	65.5101	50.9005	X	3	1.8942	fail data points
MXAN_RS07300	MXAN_1503	endonuclease V 1764115:1764816	1764115	1764816	forward	ND	ND	ND	ND	59.4267	59.9171	66.8266	29.8447	80.1448	ND	64.9764	ND	81.376	59.3028	X	6	2.72665	fail data points
MXAN_RS07305	MXAN_1504	hypothetical protein 1765061:1767358	1765061	1767358	forward	29.5596	42.8077	36.7288	24.1407	49.3699	59.6268	59.0358	35.4201	56.6411	31.8001	55.7994	51.7498	60.4838	59.0155	0.546684	0	2.50547	fail correlation
MXAN_RS07310	MXAN_1505	hypothetical protein 1767400:1767972	1767400	1767972	forward	ND	ND	ND	ND	ND	52.678	83.3344	ND	ND	ND	ND	ND	75.6005	48.978	X	10	1.70146	fail data points
MXAN_RS07315	MXAN_1506	hypothetical protein 1767977:1768366	1767977	1768366	reverse	ND	ND	ND	ND	ND	72.7651	82.3962	ND	ND	ND	ND	ND	80.4178	ND	X	11	1.13236	fail data points
MXAN_RS07320	MXAN_1507	hypothetical protein 1768359:1769348	1768359	1769348	reverse	33.903	48.2911	ND	ND	38.2213	53.548	56.5073	26.6382	53.8166	ND	58.9076	43.5694	55.8184	51.1714	X	3	2.2114	fail data points
MXAN_RS07325	MXAN_1508	hypothetical protein 1769379:1771148	1769379	1771148	reverse	30.3268	34.9389	25.2909	29.107	51.8949	59.3583	55.7501	35.4796	55.1602	25.9737	63.4721	59.6362	63.4534	51.0867	0.571824	0	2.50969	fail correlation
MXAN_RS07330	MXAN_1509	metallophosphatase 1771438:1772145	1771438	1772145	reverse	46.2402	65.5661	54.2407	ND	50.1931	71.0321	62.7721	ND	66.9176	ND	79.4075	67.2528	91.0964	58.7996	X	3	1.97007	fail data points
MXAN_RS07335	MXAN_1510	DNA-directed RNA polymerase sigma-70 factor 1772578:1773246	1772578	1773246	forward	90.3504	111.451	103.333	88.94	108.557	112.085	109.498	96.2772	84.1041	125.222	112.587	142.358	158.396	125.818	0.403356	0	1.88333	fail correlation
MXAN_RS07340	MXAN_1511	hypothetical protein 1773295:1774482	1773295	1774482	forward	84.037	134.908	180.918	123.462	159.229	110.001	101.087	123.377	175.622	139.948	120.473	157.725	97.6658	131.714	0.499392	0	2.15284	fail correlation
MXAN_RS07345	MXAN_1512	AraC family transcriptional regulator 1774533:1775705	1774533	1775705	reverse	90.8344	67.1189	63.2592	99.6958	113.216	190.875	197.047	113.716	75.6891	95.4978	103.034	78.6039	146.019	190.461	0.865629	0	3.11492	9
MXAN_RS07350	MXAN_1513	hypothetical protein 1775717:1776271	1775717	1776271	reverse	51.445	ND	ND	ND	71.0176	148.335	152.799	58.7437	ND	63.7982	74.5693	101.919	146.149	200.646	X	4	3.90021	fail data points
MXAN_RS07355	MXAN_1514	hypothetical protein 1776264:1777031	1776264	1777031	reverse	68.8524	56.7742	84.9959	ND	65.3768	140.475	129.653	74.7581	59.7553	41.473	87.0062	77.4898	119.958	168.491	X	1	4.06266	fail data points
MXAN_RS07360	MXAN_1515	thioesterase 1777035:1777520	1777035	1777520	reverse	ND	75.3037	ND	ND	49.3089	69.658	86.4213	ND	ND	ND	72.0738	ND	79.6765	61.4905	X	7	1.75265	fail data points
MXAN_RS07365	MXAN_1516	ATPase AAA 1777638:1779989	1777638	1779989	forward	49.9171	48.3968	28.8169	26.1133	42.6576	52.8199	65.0208	48.7788	45.9071	34.5775	59.0233	48.0331	60.6599	64.5791	0.517321	0	2.48995	fail correlation
MXAN_RS07370	MXAN_1517	hypothetical protein 1780095:1780559	1780095	1780559	forward	ND	ND	ND	ND	44.8902	70.8428	67.3066	ND	ND	ND	ND	ND	87.2484	ND	X	10	1.9436	fail data points
MXAN_RS07375	MXAN_1518	hypothetical protein 1780591:1781682	1780591	1781682	reverse	46.8683	68.2395	33.9779	ND	41.7189	55.2371	65.537	53.267	44.7197	42.115	60.1966	65.3727	70.8398	53.014	X	1	2.08488	fail data points
MXAN_RS07380	MXAN_1519	adenosine deaminase 1781718:1782878	1781718	1782878	forward	175.599	148.947	125.623	174.138	147.639	151.131	161.536	178.351	142.748	127.97	175.327	149.868	147.529	146.466	0.931607	0	1.41973	constitutive
MXAN_RS07385	MXAN_1520	short-chain dehydrogenase 1782959:1783738	1782959	1783738	forward	33.3579	66.7189	50.8683	ND	62.3891	80.8766	89.6755	40.782	79.7116	ND	62.5497	76.2961	75.5902	66.1261	X	2	2.68829	fail data points
MXAN_RS07390	MXAN_1521	RNA-splicing ligase RtcB 1783900:1785324	1783900	1785324	forward	44.1495	49.3225	25.1346	ND	33.5882	50.0145	69.257	35.9133	42.568	29.7845	45.3759	46.955	60.7352	48.2324	X	1	2.75545	fail data points
MXAN_RS07395	MXAN_1522	hypothetical protein 1785356:1785898	1785356	1785898	forward	91.2487	98.4847	84.9037	ND	116.713	97.7102	81.8817	151.54	79.1058	113.032	105.536	98.6922	112.039	96.7084	X	1	1.91567	fail data points
MXAN_RS07400	MXAN_1523	acetyltransferase 1785895:1786416	1785895	1786416	reverse	ND	80.885	ND	ND	81.4386	80.6179	107.266	ND	87.9699	ND	ND	99.8183	68.8731	98.8719	X	6	1.55745	fail data points
MXAN_RS07405	MXAN_1524	glucose-1-phosphate adenylyltransferase 1786424:1787653	1786424	1787653	reverse	70.9342	169.159	206.978	196.59	150.649	115.9	140.43	97.7241	243.002	191.723	187.031	210.367	113.793	149.272	0.761346	0	3.42574	4
MXAN_RS07410	MXAN_1525	GGDEF domain-containing protein 1787909:1788790	1787909	1788790	forward	196.956	269.461	158.152	139.37	154.99	182.41	168.848	190.856	286.966	212.627	163.519	236.12	190.072	150.792	0.702798	0	2.05903	3
MXAN_RS07415	MXAN_1527	NAD-dependent epimerase 1789113:1790141	1789113	1790141	reverse	58.7102	51.9248	52.2251	ND	62.286	85.2687	72.7513	71.6065	50.3367	52.7184	53.5815	62.152	80.5512	66.8123	X	1	1.69397	fail data points
MXAN_RS07420	MXAN_1528	AMP-dependent synthetase 1790138:1794550	1790138	1794550	reverse	78.2773	60.8111	48.674	42.6423	58.4005	77.8151	66.6868	72.0062	57.6372	44.8612	66.5042	74.428	85.501	74.1496	0.648789	0	2.00507	fail correlation
MXAN_RS07425	MXAN_1529	hypothetical protein 1794559:1796169	1794559	1796169	reverse	177.022	73.2889	67.4864	68.8834	74.2696	93.5771	80.1431	161.228	77.1371	85.6164	98.6894	72.909	102.294	77.462	0.936992	0	2.62308	1
MXAN_RS07430	MXAN_1530	haloacid dehalogenase 1796183:1796848	1796183	1796848	reverse	160.087	90.8305	74.9663	ND	69.6042	101.606	79.0953	173.615	80.037	104.527	90.7942	87.141	109.302	89.6929	X	1	2.49431	fail data points
MXAN_RS07435	MXAN_1531	NAD-dependent epimerase 1796939:1797919	1796939	1797919	reverse	35.925	51.6014	43.0439	ND	50.3801	54.0397	65.4125	21.3481	61.854	37.2677	67.0148	43.9695	65.7196	54.4079	X	1	3.13914	fail data points
MXAN_RS07440	MXAN_1532	hypothetical protein 1798267:1798584	1798267	1798584	forward	5328.32	1954.18	3879.17	4191.95	2105.05	1402.75	1145.92	5595.11	2042.79	4021.29	2693.28	1556.18	1149.37	1667.75	0.91045	0	4.88262	5
MXAN_RS07445	MXAN_1533	malto-oligosyltrehalose synthase 1798825:1801851	1798825	1801851	forward	39.3363	62.2043	61.2523	66.1005	85.1497	84.7908	94.787	41.9949	60.0961	50.2248	94.1648	94.7694	78.1424	92.5824	0.812932	0	2.40966	8
MXAN_RS07450	MXAN_1534	glycogen debranching enzyme GlgX 1801848:1803989	1801848	1803989	forward	65.3844	72.8268	50.1517	67.5241	64.8577	66.5303	71.7823	72.7447	60.7681	65.4828	81.1395	79.8107	79.0722	84.8428	0.295762	0	1.69172	fail correlation
MXAN_RS07455	MXAN_1535	membrane protein 1804118:1805068	1804118	1805068	forward	59.1188	59.1454	59.2042	ND	62.5277	67.28	99.487	44.8602	49.8008	42.165	72.4761	70.3831	73.6059	65.6389	X	1	2.35947	fail data points
MXAN_RS07460	MXAN_1536	Co2+/Mg2+ efflux protein ApaG 1805139:1805525	1805139	1805525	forward	71.664	ND	ND	ND	61.9555	68.5997	93.6823	92.3405	ND	ND	ND	ND	114.413	77.2613	X	7	1.8467	fail data points
MXAN_RS07465	MXAN_1537	ferrochelatase 1805525:1806619	1805525	1806619	forward	66.6616	46.2242	47.906	ND	52.8871	61.7626	72.8696	63.0368	68.9228	30.1535	50.349	59.7606	63.0764	47.9122	X	1	2.41662	fail data points
MXAN_RS07470	MXAN_1539	hypothetical protein 1806564:1807589	1806564	1807589	reverse	89.9587	65.7812	41.1541	52.1666	73.7578	71.2652	81.784	62.7446	73.5625	57.4703	62.0058	98.5746	85.2752	78.4697	0.423812	0	2.39525	fail correlation
MXAN_RS07475	MXAN_1540	hypothetical protein 1807638:1808297	1807638	1808297	reverse	45.7922	ND	ND	ND	37.4602	83.1337	56.1202	38.8017	ND	46.482	67.5101	ND	71.2045	75.4246	X	5	2.21925	fail data points
MXAN_RS07480	MXAN_1541	helicase SNF2 1808332:1811958	1808332	1811958	forward	30.0531	42.2263	39.8358	25.1236	43.8273	45.5787	59.3835	30.5584	46.0745	25.6683	61.9317	44.6661	61.6597	53.8346	0.160413	0	2.46508	fail correlation
MXAN_RS07485	///	DUSAM domain-containing protein 1812510:1812884	1812510	1812884	forward	ND	ND	ND	ND	ND	ND	61.5288	ND	ND	ND	ND	ND	68.8826	ND	X	12	1.11952	fail data points
MXAN_RS07490	MXAN_1542	PBS lyase 1812963:1813469	1812963	1813469	reverse	43.0722	ND	85.8918	ND	51.8363	68.5716	77.962	ND	ND	ND	75.3628	ND	65.4598	51.7944	X	6	1.99414	fail data points
MXAN_RS07495	MXAN_1544	hypothetical protein 1814659:1815327	1814659	1815327	reverse	36.3911	ND	ND	ND	57.743	56.0427	72.5885	39.4389	ND	47.6195	ND	ND	67.4905	47.3508	X	6	1.99467	fail data points
MXAN_RS07500	MXAN_1545	translation factor Sua5 1815402:1816364	1815402	1816364	reverse	37.4686	37.965	ND	ND	30.4729	64.5424	67.4907	28.9967	58.4007	35.5157	45.1454	50.9705	47.8209	50.7288	X	2	2.32753	fail data points
MXAN_RS07505	MXAN_1546	nucleoside-diphosphate sugar epimerase 1816396:1817817	1816396	1817817	forward	47.1922	44.4839	61.17	48.7783	55.9176	66.8268	56.1009	48.5308	59.3049	53.0619	70.0711	62.7389	86.1153	64.8697	0.546611	0	1.93587	fail correlation
MXAN_RS07510	MXAN_1547	ABC transporter ATP-binding protein 1817890:1818819	1817890	1818819	forward	52.3343	43.8497	48.1588	ND	58.1283	81.5781	70.7728	61.7217	46.1522	45.6545	45.6089	67.1759	65.3659	77.8233	X	1	1.8604	fail data points
MXAN_RS07515	MXAN_1548	membrane protein 1818816:1819538	1818816	1819538	forward	45.2795	ND	ND	ND	53.4242	77.1443	66.0211	38.6356	ND	45.6897	46.9481	74.0875	57.3453	85.1152	X	4	2.20303	fail data points
MXAN_RS07520	MXAN_1549	ABC transporter 1819535:1821403	1819535	1821403	forward	54.7466	65.4225	41.7423	38.1661	56.5782	57.19	67.7542	49.7767	47.488	31.5348	57.84	58.0665	73.8818	61.9254	0.361863	0	2.34286	fail correlation
MXAN_RS07525	MXAN_1550	hypothetical protein 1821400:1822515	1821400	1822515	forward	36.8379	39.0545	41.2716	ND	51.891	56.5048	67.0747	41.6964	46.4091	31.6989	61.7509	42.6437	67.6646	51.0624	X	1	2.13461	fail data points
MXAN_RS07530	MXAN_1551	GvpL/GvpF family gas vesicle protein 1822504:1823337	1822504	1823337	reverse	35.2206	60.7075	ND	ND	67.6057	69.0569	91.7551	45.5798	51.471	ND	63.5814	58.8639	78.4217	78.113	X	3	2.60515	fail data points
MXAN_RS07535	MXAN_1552	response regulator 1823346:1823756	1823346	1823756	reverse	89.9587	102.783	ND	ND	131.71	149.211	130.293	117.174	97.3621	ND	170.516	101.474	148.109	143.273	X	3	1.89549	fail data points
MXAN_RS07540	MXAN_1553	two-component sensor histidine kinase 1823753:1825873	1823753	1825873	reverse	67.6136	88.7879	70.5462	58.8515	78.2363	65.8972	79.8589	63.9623	75.3178	57.7956	74.9481	71.4898	82.8935	80.9941	0.130819	0	1.53624	fail correlation
MXAN_RS07545	///	hypothetical protein 1825863:1826054	1825863	1826054	reverse	241.381	ND	200.776	ND	226.183	ND	206.538	255.581	208.997	246.731	171.923	ND	192.686	179.798	X	4	1.48661	fail data points
MXAN_RS07550	MXAN_1554	(2Fe-2S)-binding protein 1826270:1827784	1826270	1827784	forward	29.898	46.3905	31.2391	ND	35.6679	50.0569	56.4546	24.5662	56.6385	38.1301	48.9753	53.978	59.5557	53.1251	X	1	2.4243	fail data points
MXAN_RS07555	MXAN_1555	hemerythrin 1827842:1828330	1827842	1828330	forward	ND	ND	ND	ND	52.1675	ND	67.3647	46.0469	ND	ND	58.6069	ND	67.8743	64.8162	X	8	1.47403	fail data points
MXAN_RS07560	MXAN_1556	DNA-3-methyladenine glycosylase 1828401:1829075	1828401	1829075	forward	70.8907	104.206	70.1722	76.3952	54.9398	47.4154	64.6261	87.3726	63.6133	66.4234	58.1496	59.5228	87.3661	53.6334	-0.284523	0	2.19773	fail correlation
MXAN_RS07565	MXAN_1557	MFS transporter 1829097:1830362	1829097	1830362	reverse	30.4819	62.1845	34.3567	ND	37.2002	63.519	66.2677	43.49	50.256	36.3221	61.965	56.3807	69.8238	55.7237	X	1	2.29067	fail data points
MXAN_RS07570	MXAN_1558	amino acid permease 1830558:1832000	1830558	1832000	forward	31.3908	42.862	34.5719	54.9348	81.8525	70.286	80.3611	34.9277	58.4412	34.3148	66.1123	110.255	94.432	67.6853	0.870155	0	3.51233	8
MXAN_RS07575	MXAN_1559	RNA methyltransferase 1831997:1832602	1831997	1832602	forward	ND	69.6547	ND	111.295	240.997	129.794	141.277	55.0725	ND	ND	94.546	255.422	139.912	141.907	X	4	4.63792	fail data points
MXAN_RS07580	MXAN_1560	aspartate aminotransferase 1832662:1833951	1832662	1833951	reverse	51.3746	58.8472	54.5423	ND	62.2423	66.5865	79.0608	54.1018	48.1733	40.2158	48.4846	70.3164	104.927	72.9149	X	1	2.6091	fail data points
MXAN_RS07585	MXAN_1561	hypothetical protein 1834006:1835019	1834006	1835019	reverse	69.5095	63.7871	55.5222	60.6045	90.624	115.375	111.148	71.137	74.4339	44.1948	65.8773	85.0743	89.0101	119.545	0.853465	0	2.70495	10
MXAN_RS07590	MXAN_1562	DNA starvation/stationary phase protection protein 1834989:1835465	1834989	1835465	reverse	246.544	177.063	308.826	482.618	538.067	358.712	466.175	317.431	170.831	257.409	258.14	215.388	270.61	539.196	0.311561	0	3.15632	fail correlation
MXAN_RS07595	MXAN_1563	alkyl hydroperoxide reductase 1835597:1836121	1835597	1836121	reverse	895.841	565.634	1222.16	1919.93	2209.81	1038.55	1177.88	797.038	471.189	1032	1283.65	1916.88	1027.18	1488.38	0.869233	0	4.68986	6
MXAN_RS07600	MXAN_1564	alkyl hydroperoxide reductase 1836128:1836682	1836128	1836682	reverse	10301.1	3433.16	10627.7	13237.2	6053.21	4847.26	6795.83	10255	3253.15	8931.75	13573.5	5176.39	4814.61	4536.56	0.966589	0	4.17243	6
MXAN_RS07605	MXAN_1565	ATPase AAA 1837171:1838766	1837171	1838766	forward	57.2849	51.0801	36.0641	50.9068	65.2948	78.428	86.5647	53.4384	49.1275	34.7164	59.7705	64.2789	79.6052	90.6557	0.974348	0	2.61132	9
MXAN_RS07610	MXAN_1566	hypothetical protein 1838784:1840148	1838784	1840148	reverse	74.361	57.6711	41.2346	ND	55.4265	60.917	83.7515	84.0754	46.6084	52.6881	65.2334	63.182	91.0631	61.6175	X	1	2.20841	fail data points
MXAN_RS07615	MXAN_1567	urea amidolyase 1840203:1841096	1840203	1841096	reverse	30.9768	ND	41.5116	ND	58.7439	56.2371	67.1837	34.7081	52.9796	ND	61.6818	48.2532	62.8494	70.8406	X	3	2.28689	fail data points
MXAN_RS07620	MXAN_1568	allophanate hydrolase 1841093:1842391	1841093	1842391	reverse	31.6443	41.1238	ND	ND	43.3864	61.9041	51.9196	41.1904	77.454	31.768	48.9645	61.8157	63.0867	53.6107	X	2	2.44765	fail data points
MXAN_RS07625	MXAN_1569	cytochrome c 1842635:1844236	1842635	1844236	reverse	89.5321	57.0304	48.7037	42.0572	51.0764	56.4619	62.6269	93.8928	58.178	33.8504	57.5616	62.1818	65.5143	74.5106	0.83028	0	2.77376	1
MXAN_RS07630	MXAN_1570	aminotransferase V 1844376:1845512	1844376	1845512	forward	54.6044	51.9345	40.5086	66.2457	86.2444	77.9659	99.8373	50.4749	81.9921	56.0032	79.2585	91.5587	98.0008	92.2816	0.777748	0	2.46459	10
MXAN_RS07635	MXAN_1571	cysteine synthase A 1845524:1846444	1845524	1846444	reverse	345.323	218.34	227.866	445.59	358.89	384.091	350.179	309.101	215.341	242.031	291.298	345.625	355.029	343.808	0.733781	0	2.06923	9
MXAN_RS07640	MXAN_1572	serine acetyltransferase 1846466:1847311	1846466	1847311	reverse	77.377	74.8067	62.0227	82.0283	78.514	104.816	143.945	79.7782	78.7346	61.347	102.793	112.539	99.0849	90.9071	0.323187	0	2.34641	fail correlation
MXAN_RS07645	MXAN_1573	AMP-binding protein 1847522:1849171	1847522	1849171	forward	61.509	80.9259	62.7896	51.6417	61.7531	63.1241	66.2862	61.5563	60.9675	57.8711	62.3098	65.7782	68.071	69.6015	-0.0529657	0	1.56707	fail correlation
MXAN_RS07650	MXAN_1574	competence protein TfoX 1849158:1849559	1849158	1849559	reverse	ND	ND	ND	ND	55.7904	ND	59.4355	79.2248	ND	ND	ND	ND	64.2446	92.4007	X	9	1.65621	fail data points
MXAN_RS07655	MXAN_1575	LysR family transcriptional regulator 1849622:1850557	1849622	1850557	reverse	38.5506	39.0613	43.7484	ND	35.4783	51.7578	57.1339	33.9777	ND	ND	53.2465	47.6749	60.0262	48.3275	X	3	1.76664	fail data points
MXAN_RS07660	MXAN_1576	MFS transporter 1850628:1852001	1850628	1852001	forward	36.6315	46.0391	37.2403	ND	50.5682	59.1876	67.6395	36.1186	40.9188	36.8973	40.8894	45.4526	63.6614	61.2136	X	1	1.8727	fail data points
MXAN_RS07665	MXAN_1577	serine/threonine protein kinase 1852019:1853215	1852019	1853215	reverse	349.038	120.974	234.065	279.839	326.381	332.1	401.304	375.767	118.672	65.0145	116.909	380.163	261.56	357.409	0.775085	0	6.17254	9
MXAN_RS07670	MXAN_1578	MBL fold hydrolase 1853245:1854402	1853245	1854402	reverse	2224.23	683.533	1432.95	1648.33	1434.21	1243.75	1281.43	2498.03	594.196	576.342	667.42	1491	1127.63	1124.77	0.729126	0	4.33428	2
MXAN_RS07675	MXAN_1579	hypothetical protein 1854622:1855092	1854622	1855092	forward	ND	ND	ND	ND	72.2205	ND	ND	ND	ND	ND	63.1052	ND	50.8977	ND	X	11	1.41893	fail data points
MXAN_RS07680	MXAN_1580	hypothetical protein 1855196:1856986	1855196	1856986	forward	53.3858	57.2868	47.1318	30.9783	43.0975	59.6821	71.6249	65.3651	57.8169	35.5417	44.9744	51.4658	79.6712	66.1384	0.673592	0	2.57184	fail correlation
MXAN_RS07685	MXAN_1581	AI-2E family transporter 1857062:1858249	1857062	1858249	reverse	43.0778	47.3363	47.3833	ND	37.045	56.9236	74.0841	34.5977	61.0317	ND	54.4357	36.3017	69.7613	49.4878	X	2	2.1413	fail data points
MXAN_RS07690	MXAN_1582	hypothetical protein 1858371:1858787	1858371	1858787	forward	ND	ND	ND	ND	ND	76.8221	80.9996	ND	ND	ND	68.7504	ND	ND	76.0344	X	10	1.17817	fail data points
MXAN_RS07695	MXAN_1583	hypothetical protein 1858789:1860048	1858789	1860048	reverse	38.6168	56.9022	40.6123	ND	34.9265	47.8663	55.4863	38.7736	58.7157	36.4952	54.6881	53.1088	56.2714	54.5536	X	1	1.68112	fail data points
MXAN_RS07700	MXAN_1584	hypothetical protein 1860186:1860407	1860186	1860407	reverse	ND	ND	ND	ND	ND	ND	ND	ND	ND	ND	ND	ND	ND	ND	X	14	ND	fail data points
MXAN_RS07705	MXAN_1585	hypothetical protein 1860422:1860859	1860422	1860859	reverse	ND	ND	ND	ND	49.429	ND	50.7779	51.4207	ND	ND	ND	ND	ND	53.7685	X	10	1.08779	fail data points
MXAN_RS07710	MXAN_1586	RsuA family pseudouridine synthase 1861047:1861847	1861047	1861847	forward	35.6257	59.6999	43.1417	ND	58.8228	54.7851	55.4748	29.0572	49.8981	41.2349	55.6115	87.2947	65.5553	53.0938	X	1	3.00424	fail data points
MXAN_RS07715	MXAN_1587	hypothetical protein 1861880:1863427	1861880	1863427	forward	30.3439	40.8608	38.8357	ND	41.3898	51.35	70.6567	28.55	56.386	25.8932	44.507	43.2217	63.638	56.6653	X	1	2.72878	fail data points
MXAN_RS07720	MXAN_1588	aminotransferase IV 1863446:1864270	1863446	1864270	reverse	33.5707	51.1421	ND	ND	41.1937	46.5408	64.8303	44.197	48.4447	ND	57.8483	59.5068	75.9284	84.4499	X	3	2.51558	fail data points
MXAN_RS07725	MXAN_1589	glutamine amidotransferase 1864288:1864857	1864288	1864857	reverse	38.3032	ND	ND	ND	36.6064	60.9793	59.2194	53.1097	ND	53.8342	61.4337	ND	84.0841	66.7072	X	5	2.29698	fail data points
MXAN_RS07730	MXAN_1590	para-aminobenzoate synthase 1864854:1866308	1864854	1866308	reverse	52.4628	51.2031	41.3197	40.861	39.7926	54.6344	64.4366	54.8902	46.7739	45.3754	65.5667	51.0958	66.4428	55.3173	0.163762	0	1.66973	fail correlation
MXAN_RS07735	MXAN_1591	TonB-dependent receptor 1866403:1869888	1866403	1869888	reverse	171.98	212.016	110.405	53.4168	74.1562	73.6232	87.2552	177.65	193.027	121.364	90.2732	74.1867	88.1793	89.9834	0.970623	0	3.96908	3
MXAN_RS07740	MXAN_1592	hypothetical protein 1869909:1870910	1869909	1870910	reverse	180.881	185.236	77.8967	106.835	73.9848	71.1495	84.5659	185.78	215.64	142.413	79.3656	78.6722	105.703	92.9905	0.847805	0	3.0308	5
MXAN_RS07745	MXAN_1593	hypothetical protein 1870897:1872120	1870897	1872120	reverse	62.3719	64.32	38.6722	ND	41.0008	70.9265	61.1515	59.5557	84.6216	58.7625	58.0301	57.102	73.7263	61.332	X	1	2.18818	fail data points
MXAN_RS07750	MXAN_1594	PheA/TfdB family FAD-binding monooxygenase 1872312:1873889	1872312	1873889	reverse	37.7399	57.0076	27.5595	ND	51.8537	63.1112	77.651	41.2733	66.5636	31.3772	58.4376	60.3015	66.5114	53.8681	X	1	2.81758	fail data points
MXAN_RS07755	MXAN_1595	epimerase 1873929:1874876	1873929	1874876	reverse	52.2247	45.9829	39.1446	ND	47.248	63.6364	79.8418	62.185	48.3974	36.0782	54.8089	64.33	82.5832	62.0296	X	1	2.289	fail data points
MXAN_RS07760	MXAN_1596	acyltransferase 1874873:1875817	1874873	1875817	reverse	41.735	44.641	39.269	ND	55.5703	66.7403	65.2952	52.5327	42.2865	ND	57.2273	84.9966	79.9217	53.6107	X	2	2.16447	fail data points
MXAN_RS07765	MXAN_1597	multidrug ABC transporter ATP-binding protein 1875809:1876759	1875809	1876759	forward	36.1772	57.6668	ND	ND	36.5422	53.824	57.962	33.4412	45.132	39.6847	37.9106	62.5628	72.6374	45.6618	X	2	2.17209	fail data points
MXAN_RS07770	MXAN_1598	ABC transporter permease 1876759:1877784	1876759	1877784	forward	40.0725	57.5586	ND	ND	32.3631	57.0122	72.9642	41.5777	50.484	31.034	50.6381	56.5354	49.3698	63.4811	X	2	2.35111	fail data points
MXAN_RS07775	MXAN_1599	methyltransferase 1877799:1879298	1877799	1879298	forward	42.4997	46.8547	28.1407	ND	40.6566	53.6034	54.2782	33.0826	67.0683	27.5083	45.2255	55.5094	59.5378	62.7	X	1	2.43811	fail data points
MXAN_RS07780	MXAN_1600	aminotransferase class I 1879317:1880483	1879317	1880483	forward	45.2914	37.3463	33.9849	ND	41.6819	51.6841	62.0264	31.8981	44.3792	27.2811	49.9654	54.7961	55.236	56.5796	X	1	2.2736	fail data points
MXAN_RS07785	MXAN_1601	fatty acid desaturase 1880493:1881470	1880493	1881470	reverse	68.6388	41.6954	35.3258	ND	48.9556	71.9627	79.9137	61.0686	59.0174	45.8233	56.3785	63.8755	64.0379	56.4249	X	1	2.26219	fail data points
MXAN_RS07790	MXAN_1602	O-methyltransferase 1881585:1883108	1881585	1883108	reverse	55.0395	41.5047	22.6614	ND	37.9898	50.3606	59.3588	40.7016	69.8944	43.3197	43.1218	36.0979	41.0801	46.8773	X	1	3.08429	fail data points
MXAN_RS07795	MXAN_1603	peptide synthetase 1883574:1887287	1883574	1887287	forward	27.3171	44.6418	37.5254	19.7346	35.3207	52.8719	57.328	33.8074	43.4022	26.9706	52.2073	42.0188	62.9407	51.843	0.404346	0	3.18935	fail correlation
MXAN_RS07800	MXAN_1604	permease 1887344:1889431	1887344	1889431	forward	51.8133	59.9035	48.9994	24.6719	42.8786	54.6889	55.1312	45.6672	51.7143	29.3547	52.7857	66.9245	63.0429	59.7575	-0.0195486	0	2.71258	fail correlation
MXAN_RS07805	MXAN_1605	permease 1889436:1890728	1889436	1890728	forward	42.1721	60.885	34.6281	ND	47.7676	48.0571	55.3412	32.9854	38.9069	37.3868	63.9495	52.9024	63.3797	51.7613	X	1	1.93872	fail data points
MXAN_RS07810	MXAN_1606	outer membrane lipoprotein-sorting protein 1890725:1891507	1890725	1891507	forward	85.7546	66.463	50.6732	ND	57.2172	61.8843	64.1085	51.525	ND	63.2761	44.7005	66.503	88.2424	63.5611	X	2	1.97408	fail data points
MXAN_RS07815	MXAN_1607	non-ribosomal peptide synthetase 1891508:1908304	1891508	1908304	reverse	33.1388	45.7474	32.8016	22.5206	37.3873	49.4162	60.3322	32.9854	47.1812	29.5307	52.2191	47.9483	57.7374	52.2455	0.428509	0	2.67898	fail correlation
MXAN_RS07820	MXAN_1608	hypothetical protein 1908333:1910318	1908333	1910318	reverse	30.8274	49.5361	24.4707	ND	29.9251	54.7391	57.9642	33.961	57.3509	32.0502	51.229	47.1585	57.4757	52.3568	X	1	2.36872	fail data points
MXAN_RS07825	MXAN_1610	(2Fe-2S)-binding protein 1910602:1911600	1910602	1911600	forward	73.9139	119.639	92.22	ND	78.0722	71.3634	65.8797	65.9949	85.9226	94.4401	76.42	68.4868	76.5192	57.0487	X	1	2.09714	fail data points
MXAN_RS07830	MXAN_1611	cytochrome c 1911615:1912589	1911615	1912589	forward	43.0314	54.8036	43.309	ND	41.9781	57.185	65.8155	39.7771	56.1633	52.0124	57.6397	47.2914	60.4566	66.805	X	1	1.67949	fail data points
MXAN_RS07835	MXAN_1612	hypothetical protein 1912653:1914578	1912653	1914578	forward	135.427	94.8631	84.9968	50.4101	56.1052	73.5211	78.556	162.217	112.901	101.596	84.7413	59.4347	74.0839	74.1758	0.914399	0	3.21794	1
MXAN_RS07840	MXAN_1613	hypothetical protein 1914596:1915693	1914596	1915693	forward	90.1674	107.562	66.4189	ND	64.6974	91.5582	80.1622	85.4674	113.209	52.6243	71.4546	71.7875	78.0008	79.0861	X	1	2.15127	fail data points
MXAN_RS07845	MXAN_1614	TldD/PmbA family protein 1915716:1917050	1915716	1917050	reverse	50.2699	ND	29.705	ND	46.8419	54.7577	60.9918	39.498	46.5482	30.0276	42.8788	52.3506	49.6592	65.0356	X	2	2.18938	fail data points
MXAN_RS07850	MXAN_1615	TldD/PmbA family protein 1917230:1918633	1917230	1918633	forward	37.6406	46.0559	ND	ND	32.4414	54.668	73.2225	41.4215	36.8825	33.5892	44.545	50.8351	66.2348	76.0081	X	2	2.34293	fail data points
MXAN_RS07855	MXAN_1616	hypothetical protein 1918802:1919446	1918802	1919446	forward	68.9865	74.1614	51.6073	ND	68.2802	80.8166	58.7035	63.7693	78.0554	67.6882	95.3997	85.3681	85.7212	65.955	X	1	1.84857	fail data points
MXAN_RS07860	MXAN_1617	cold-shock protein 1919798:1920004	1919798	1920004	forward	187.182	ND	353.697	336.475	404.447	199.46	275.28	157.981	ND	228.765	431.934	555.397	254.584	236.898	X	2	3.5156	fail data points
MXAN_RS07865	MXAN_1618	SRp25 nuclear protein, isoform 3 1920080:1920262	1920080	1920262	forward	474.395	ND	884.958	870.505	665.478	386.305	356.737	430.003	ND	550.231	512.173	644.964	384.207	387.31	X	2	2.4807	fail data points
MXAN_RS07870	MXAN_1619	DNA-binding protein 1920401:1921045	1920401	1921045	reverse	39.049	63.2553	ND	ND	59.8949	58.1312	75.2937	48.1278	66.5767	ND	60.8584	69.2174	87.1499	74.3748	X	3	2.23181	fail data points
MXAN_RS07875	MXAN_1620	DNA polymerase II 1921184:1923598	1921184	1923598	forward	30.9049	47.1338	31.2419	34.456	42.503	49.1719	50.7272	36.2713	47.7713	29.2827	51.3397	51.7037	65.9374	49.7909	0.736048	0	2.25175	10
MXAN_RS07880	MXAN_1621	hypothetical protein 1923615:1924499	1923615	1924499	reverse	41.7229	66.7393	43.3803	ND	45.3792	61.9741	75.3052	32.4318	51.8465	42.6476	52.7236	45.3828	85.3462	63.3833	X	1	2.63156	fail data points
MXAN_RS07885	///	hypothetical protein 1924496:1924714	1924496	1924714	reverse	ND	ND	ND	ND	ND	ND	ND	ND	ND	ND	ND	ND	ND	ND	X	14	ND	fail data points
MXAN_RS07890	MXAN_1622	hypothetical protein 1925101:1925616	1925101	1925616	forward	ND	ND	ND	ND	44.9386	51.4165	67.0246	ND	ND	ND	78.1594	ND	71.4621	59.6633	X	8	1.73925	fail data points
MXAN_RS07895	MXAN_1623	peptidase M16 1925744:1927180	1925744	1927180	forward	559.223	379.544	355.175	369.601	306.752	286.134	244.38	656.147	336.669	379.04	346.696	288.689	247.318	268.726	0.961364	0	2.68494	5
MXAN_RS07900	MXAN_1624	peptidase M16 1927193:1928614	1927193	1928614	forward	185.819	204.626	146.628	139.367	188.383	173.493	153.265	214.299	202.885	158.357	121.506	161.03	157.338	189.521	0.65474	0	1.76369	fail correlation
MXAN_RS07905	MXAN_1625	hypothetical protein 1928669:1929322	1928669	1929322	reverse	51.3477	ND	ND	ND	50.7997	50.3385	59.153	36.785	ND	ND	51.9089	61.4371	53.5418	58.1262	X	5	1.67017	fail data points
MXAN_RS07910	MXAN_1626	hypothetical protein 1929384:1929995	1929384	1929995	forward	38.4141	ND	ND	ND	39.1405	43.3379	63.2192	43.1181	ND	ND	ND	ND	52.7047	62.1218	X	7	1.64573	fail data points
MXAN_RS07915	MXAN_1627	hypothetical protein 1930039:1930587	1930039	1930587	forward	110.135	92.2798	67.6458	ND	133.736	126.632	127.477	104.634	ND	109.644	108.246	157.263	147.749	113.79	X	2	2.3248	fail data points
MXAN_RS07920	MXAN_1628	hypothetical protein 1930639:1931133	1930639	1931133	reverse	50.9059	102.367	ND	ND	76.5199	99.8109	68.2102	69.0156	104.749	64.3923	81.482	ND	98.7124	71.3466	X	3	2.0577	fail data points
MXAN_RS07925	MXAN_1630	chitinase 1931763:1933643	1931763	1933643	reverse	35.2244	44.831	33.3167	40.0293	61.1412	61.6818	87.8679	36.2699	45.6121	38.2269	68.1762	64.8091	80.2618	60.088	0.543233	0	2.63736	fail correlation
MXAN_RS07930	MXAN_1631	hypothetical protein 1934113:1935564	1934113	1935564	reverse	39.284	65.8304	244.026	874.869	675.215	679.622	741.987	48.5955	85.5898	118.545	940.272	750.613	647.413	497.017	0.947524	0	23.9352	8
MXAN_RS07935	MXAN_1632	hypothetical protein 1935949:1938681	1935949	1938681	forward	75.7862	213.379	182.945	131.93	118.879	113.3	107.695	70.3384	212.136	184.138	114.379	100.617	96.3182	116.108	0.979491	0	3.03361	4
MXAN_RS07940	MXAN_1633	acetyltransferase 1938723:1939352	1938723	1939352	forward	71.9643	84.8629	85.3536	ND	77.2672	68.2274	81.009	76.377	108.123	121.747	85.8864	92.1284	87.7654	83.3322	X	1	1.78444	fail data points
MXAN_RS07945	MXAN_1634	hypothetical protein 1939362:1939544	1939362	1939544	reverse	ND	ND	231.775	326.439	161.071	ND	167.079	ND	ND	239.512	ND	ND	136.495	148.965	X	7	2.39159	fail data points
MXAN_RS07950	MXAN_1636	amino acid transporter 1939675:1941642	1939675	1941642	reverse	36.2234	34.9926	42.2408	ND	39.6116	54.3116	52.6452	34.2718	48.8561	36.5361	54.3904	49.1008	66.889	55.5926	X	1	1.95172	fail data points
MXAN_RS07955	MXAN_1638	epimerase 1941854:1942207	1941854	1942207	forward	ND	ND	ND	ND	ND	ND	60.5328	ND	ND	ND	ND	113.65	ND	ND	X	12	1.87749	fail data points
MXAN_RS07960	MXAN_1639	CDP-paratose 2-epimerase 1942204:1943304	1942204	1943304	forward	35.8162	48.5261	47.6447	57.6116	60.3131	58.9355	62.7594	30.9943	43.0098	46.0546	66.4449	91.8536	66.078	65.7254	0.868477	0	2.96356	8
MXAN_RS07965	MXAN_1640	dolichyl-phosphate-mannose--protein mannosyltransferase 1943452:1945524	1943452	1945524	forward	35.1968	43.3885	26.5278	ND	39.0935	53.3221	59.4968	35.5268	48.5209	32.9788	52.6566	49.4811	52.398	49.2861	X	1	2.24281	fail data points
MXAN_RS07970	MXAN_1641	hypothetical protein 1945852:1946811	1945852	1946811	forward	33.2154	45.4075	ND	324.215	1667.58	931.176	850.987	39.5913	57.0418	34.3983	215.388	2119.57	962.288	927.283	X	1	63.8129	fail data points
MXAN_RS07975	MXAN_1642	hypothetical protein 1946865:1947410	1946865	1947410	forward	ND	ND	ND	170.787	2478.54	1005.23	830.897	38.3874	ND	ND	110.786	3146.22	1041.63	1331.54	X	5	81.9596	fail data points
MXAN_RS07980	MXAN_1643	Rrf2 family transcriptional regulator 1947487:1947942	1947487	1947942	forward	ND	ND	ND	ND	356.052	158.536	157.145	44.2776	ND	ND	ND	483.315	161.771	176.772	X	7	10.9156	fail data points
MXAN_RS07985	MXAN_1644	epoxide hydrolase 1947997:1948953	1947997	1948953	forward	41.2111	48.4887	46.7987	ND	145.251	88.8252	98.003	72.9468	55.6743	43.1328	67.5891	139.883	101.054	95.4771	X	1	3.52457	fail data points
MXAN_RS07990	MXAN_1645	hypothetical protein 1949027:1949956	1949027	1949956	forward	30.6787	58.9703	48.1588	ND	50.6547	59.955	62.8109	52.5468	ND	39.3136	51.31	55.9799	84.1833	54.4763	X	2	2.74403	fail data points
MXAN_RS07995	MXAN_1646	RNase III inhibitor 1949926:1950459	1949926	1950459	reverse	44.0357	ND	ND	ND	56.4473	73.6635	75.5546	45.0668	74.8939	ND	67.5704	86.42	82.8585	64.4306	X	4	1.9625	fail data points
MXAN_RS08000	MXAN_1647	hypothetical protein 1950537:1951070	1950537	1951070	forward	40.8903	ND	ND	ND	43.421	80.516	67.845	63.9657	ND	ND	75.5199	ND	81.1322	79.6904	X	6	1.98414	fail data points
MXAN_RS08005	MXAN_1648	hypothetical protein 1951115:1951840	1951115	1951840	reverse	35.8425	ND	ND	ND	38.3063	66.7497	47.6106	45.9571	63.217	ND	52.598	ND	60.9152	54.8467	X	5	1.86231	fail data points
MXAN_RS08010	MXAN_1649	carboxylesterase 1952191:1953762	1952191	1953762	forward	77.3688	423.825	931.65	1463.55	456.68	261.546	266.8	74.4771	452.667	757.43	832.714	558.973	195.025	279.573	0.91717	0	19.6511	7
MXAN_RS08015	MXAN_1650	peptidase S1 1954062:1955195	1954062	1955195	forward	520.115	1009.2	688.214	756.851	967.542	529.477	328.595	586.101	1013.91	733.088	574.977	670.148	440.141	446.677	0.798056	0	3.08561	4
MXAN_RS08020	MXAN_1651	hypothetical protein 1955274:1956371	1955274	1956371	reverse	421.036	62.7443	53.6012	75.822	111.111	99.8817	80.1622	491.614	109.166	69.8078	77.2482	85.3323	88.0654	91.4433	0.985785	0	9.1717	1
MXAN_RS08025	MXAN_1652	hypothetical protein 1956379:1956858	1956379	1956858	forward	103.25	ND	104.076	ND	90.1899	101.03	89.2196	156.913	ND	93.4642	103.936	ND	90.2787	83.0143	X	4	1.89019	fail data points
MXAN_RS08030	MXAN_1653	fatty acid desaturase 1956973:1957875	1956973	1957875	reverse	39.0316	76.3087	79.3606	81.2358	123.158	58.7128	103.87	50.6836	62.2855	39.1843	71.6355	54.361	69.3626	78.149	0.173436	0	3.15533	fail correlation
MXAN_RS08035	MXAN_1654	TetR family transcriptional regulator 1957872:1958621	1957872	1958621	reverse	ND	61.8895	73.3855	ND	154.495	80.4588	97.6563	35.1738	59.2174	ND	70.712	51.5788	67.5622	76.0141	X	3	4.39234	fail data points
MXAN_RS08040	MXAN_1656	hypothetical protein 1959218:1959532	1959218	1959532	forward	120.132	25911	19634.1	16852.3	3078.41	1657.51	1625.38	98.708	22906.7	21874.4	15349.2	3847.16	1951.49	1269.24	0.988308	0	262.501	4
MXAN_RS08045	MXAN_1657	hypothetical protein 1959544:1959891	1959544	1959891	forward	74.887	10739.7	7607.01	7539.21	1876.37	849.932	907.113	73.6896	10153.2	8640.83	6279.28	2415.07	832.574	773.504	0.985142	0	145.742	4
MXAN_RS08050	MXAN_1658	High-affinity carbon uptake protein Hat/HatR 1959961:1962426	1959961	1962426	reverse	55.7701	203.44	109.937	104.443	87.3158	71.4911	85.3523	61.6114	179.335	124.266	101.415	131.407	85.1022	89.8224	0.910761	0	3.64783	4
MXAN_RS08055	MXAN_1659	mRNA interferase PemK 1962661:1963029	1962661	1963029	forward	ND	ND	ND	ND	ND	ND	71.4652	ND	ND	ND	ND	ND	ND	73.6731	X	12	1.0309	fail data points
MXAN_RS08060	MXAN_1660	hypothetical protein 1963154:1963828	1963154	1963828	forward	34.8235	54.1874	ND	ND	46.9277	55.5438	63.4068	44.836	ND	ND	55.0064	57.3183	62.7944	52.2926	X	4	1.8208	fail data points
MXAN_RS08065	MXAN_1661	ECF subfamily RNA polymerase sigma factor 1963825:1964388	1963825	1964388	forward	ND	72.356	ND	ND	38.3668	47.0328	61.3103	35.7838	ND	ND	50.7996	ND	49.027	54.5766	X	6	2.02203	fail data points
MXAN_RS08070	MXAN_1663	hypothetical protein 1964599:1964979	1964599	1964979	forward	ND	ND	ND	ND	52.7831	ND	60.5573	ND	ND	ND	72.4761	ND	ND	64.2119	X	10	1.37309	fail data points
MXAN_RS08075	MXAN_1664	MFS transporter 1965108:1966604	1965108	1966604	forward	43.1453	41.3148	29.9061	ND	35.0657	50.0488	56.0352	45.0619	48.4255	36.2263	55.2291	55.6207	62.7323	53.7643	X	1	2.09764	fail data points
MXAN_RS08080	MXAN_1665	hypothetical protein 1966710:1967423	1966710	1967423	forward	45.851	ND	ND	ND	46.5248	70.4343	86.4498	31.5159	53.913	49.5711	51.9976	64.6029	73.5543	54.5023	X	3	2.74305	fail data points
MXAN_RS08085	MXAN_1666	dienelactone hydrolase 1967557:1968402	1967557	1968402	reverse	39.6805	ND	ND	ND	31.9534	60.5122	63.2192	36.6796	54.2394	37.6447	55.157	50.9942	57.7088	64.1697	X	3	2.00823	fail data points
MXAN_RS08090	MXAN_1667	AraC family transcriptional regulator 1968387:1969508	1968387	1969508	forward	27.6675	47.6171	31.9283	ND	28.9034	48.8716	49.1203	41.4732	46.1607	30.4782	34.0175	47.7174	71.4063	36.2779	X	1	2.58087	fail data points
MXAN_RS08095	MXAN_1668	hypothetical protein 1969655:1973137	1969655	1973137	forward	87.388	68.9846	58.3703	44.9315	97.4831	89.9449	80.2495	71.6554	65.3886	36.8803	67.8393	77.6645	99.6174	89.8014	0.609052	0	2.7011	fail correlation
MXAN_RS08100	MXAN_1669	hypothetical protein 1973290:1973493	1973290	1973493	reverse	ND	ND	ND	ND	ND	ND	ND	ND	ND	ND	ND	ND	ND	ND	X	14	ND	fail data points
MXAN_RS08105	MXAN_1671	sodium-translocating pyrophosphatase 1973887:1975965	1973887	1975965	reverse	167.812	81.1186	118.108	140.096	183.395	173.565	160.573	151.019	112.414	81.0751	118.263	168.751	124.861	164.392	0.7055	0	2.26203	9
MXAN_RS08110	MXAN_1672	hypothetical protein 1976851:1977630	1976851	1977630	reverse	125.899	75.735	45.9456	ND	108.933	103.147	99.1705	105.436	89.2011	45.3713	43.5128	78.2035	103.936	82.3676	X	1	2.89338	fail data points
MXAN_RS08115	MXAN_1673	hypothetical protein 1977924:1979465	1977924	1979465	reverse	53.3086	56.5163	34.0098	ND	50.0614	68.1407	78.9317	44.2488	56.6056	44.3427	66.6767	49.1753	71.0505	59.8182	X	1	2.32085	fail data points
MXAN_RS08120	MXAN_1674	NAD-dependent epimerase 1979579:1980568	1979579	1980568	reverse	38.1408	71.0164	37.4822	ND	70.2024	71.0895	63.9862	28.2051	52.3217	33.3548	53.5524	66.1053	60.47	66.7056	X	1	2.52045	fail data points
MXAN_RS08125	MXAN_1675	hypothetical protein 1980541:1983147	1980541	1983147	reverse	36.6695	56.5978	42.184	37.9969	66.31	71.4771	75.6884	33.0043	60.7043	47.0171	68.6938	51.3154	75.9079	59.6471	0.481864	0	2.29994	fail correlation
MXAN_RS08130	MXAN_1676	oxidase 1983147:1985042	1983147	1985042	reverse	42.9078	76.3506	54.6385	62.7039	54.9579	78.5398	76.3301	51.5209	64.7558	71.4967	73.7853	60.3756	97.1054	65.8121	0.623366	0	2.26312	fail correlation
MXAN_RS08135	MXAN_1677	TetR family transcriptional regulator 1985185:1985709	1985185	1985709	forward	ND	ND	ND	ND	ND	73.1862	67.4418	ND	ND	ND	ND	ND	66.7229	53.4646	X	10	1.36887	fail data points
MXAN_RS08140	MXAN_1678	deoxyhypusine synthase 1985910:1986932	1985910	1986932	forward	111.548	60.4765	101.311	139.519	125.303	116.146	158.419	119.034	65.0986	86.4585	122.303	88.6867	121.536	164.474	0.859911	0	2.71964	9
MXAN_RS08145	MXAN_1679	two-component sensor histidine kinase 1987029:1988195	1987029	1988195	reverse	42.4158	45.7794	41.659	ND	45.6516	49.3348	56.3876	27.2463	57.059	37.3853	63.5923	59.8934	73.385	72.0809	X	1	2.6934	fail data points
MXAN_RS08150	MXAN_1680	transcriptional regulator 1988224:1988898	1988224	1988898	reverse	50.9915	ND	ND	ND	37.7711	48.7701	67.0649	51.7338	65.8069	47.1956	58.1496	ND	55.9689	60.3376	X	4	1.77556	fail data points
MXAN_RS08155	MXAN_1681	hypothetical protein 1989011:1989808	1989011	1989808	forward	32.6045	ND	ND	ND	34.8457	44.6805	59.8084	30.1387	59.361	ND	53.1627	48.4724	71.5741	49.8919	X	4	2.37482	fail data points
MXAN_RS08160	MXAN_1682	peptidase S9 1989816:1992059	1989816	1992059	reverse	36.9982	54.4847	22.2259	ND	47.1191	52.1065	63.7547	37.3092	50.095	32.0404	60.9208	41.0717	63.1705	53.9897	X	1	2.86849	fail data points
MXAN_RS08165	MXAN_1683	LysR family transcriptional regulator 1992136:1993041	1992136	1993041	forward	43.5335	41.9083	ND	ND	40.9165	49.4378	55.3954	41.0974	ND	ND	40.9661	ND	54.8994	49.9295	X	5	1.35386	fail data points
MXAN_RS08170	MXAN_1684	histidine kinase 1993088:1993675	1993088	1993675	reverse	65.6892	ND	63.1514	ND	59.1398	57.5539	81.2049	50.1611	65.4855	ND	66.768	ND	84.6405	72.3595	X	4	1.68737	fail data points
MXAN_RS08175	MXAN_1686	acetyltransferase 1993988:1994884	1993988	1994884	reverse	35.5508	51.7357	ND	ND	36.1615	54.0106	55.9518	37.1862	67.6528	46.0211	43.742	51.4083	65.7196	65.5603	X	2	1.90299	fail data points
MXAN_RS08180	MXAN_1687	hypothetical protein 1995286:1996320	1995286	1996320	reverse	39.7237	52.982	40.7959	ND	39.5422	51.2175	62.7912	35.9702	47.1849	44.4366	49.1729	44.5473	53.3892	49.8184	X	1	1.74565	fail data points
MXAN_RS08185	MXAN_1688	biopolymer transporter TonB 1996662:1999271	1996662	1999271	forward	76.1462	44.1494	31.3566	27.3263	54.1106	58.4459	68.9862	72.7635	51.5676	34.7707	55.2166	59.2296	72.2941	55.4219	0.702004	0	2.78655	9
MXAN_RS08190	MXAN_1689	hypothetical protein 1999330:2000598	1999330	2000598	forward	680.914	156.201	114.924	142.126	188.603	197.307	160.74	708.86	122.428	105.921	193.809	201.553	181.403	163.925	0.991684	0	6.69234	1
MXAN_RS08195	MXAN_1690	esterase 2000631:2001701	2000631	2001701	forward	66.59	52.5123	35.8394	ND	55.5153	80.215	59.1424	59.3816	70.4687	ND	55.4382	63.8784	67.0708	65.0343	X	2	2.23818	fail data points
MXAN_RS08200	MXAN_1691	hypothetical protein 2001843:2002985	2001843	2002985	reverse	44.0412	34.4411	ND	ND	39.8558	48.7725	51.8154	37.9965	63.4366	28.8861	51.943	48.141	66.0649	53.0206	X	2	2.28708	fail data points
MXAN_RS08205	MXAN_1692	hypothetical protein 2003216:2003650	2003216	2003650	reverse	63.738	ND	ND	ND	ND	86.2592	81.4275	ND	88.5714	ND	ND	ND	82.6795	77.0456	X	8	1.38962	fail data points
MXAN_RS08210	MXAN_1693	hypothetical protein 2003751:2004818	2003751	2004818	reverse	70.7053	90.8384	79.0684	ND	65.0704	75.306	72.4028	74.0726	87.2943	68.458	64.5289	50.1323	77.607	87.2385	X	1	1.81197	fail data points
MXAN_RS08215	///	hypothetical protein 2005129:2006169	2005129	2006169	forward	36.2705	49.975	ND	ND	36.347	65.8475	60.0582	45.4484	44.0695	33.9848	48.8892	54.2913	67.2362	59.0896	X	2	1.97842	fail data points
MXAN_RS08220	MXAN_1695	permease 2006276:2008735	2006276	2008735	reverse	42.9523	45.1287	35.3487	23.3556	35.4508	45.3015	64.5046	35.2924	52.9095	22.9975	56.8618	44.1107	58.3699	57.3326	0.265446	0	2.80486	fail correlation
MXAN_RS08225	MXAN_1696	hypothetical protein 2009028:2011469	2009028	2011469	reverse	40.5218	52.3671	35.0857	27.5844	47.4055	39.2765	60.2667	30.4737	59.3565	28.9588	51.6398	48.0883	69.3542	58.8661	0.351769	0	2.51425	fail correlation
MXAN_RS08230	MXAN_1697	hypothetical protein 2011748:2012755	2011748	2012755	reverse	68.2588	112.99	40.6204	60.9656	46.7311	70.7256	85.6943	59.2493	136.541	49.1379	61.0104	63.4481	63.0438	77.18	0.895419	0	3.36139	3
MXAN_RS08235	MXAN_1698	aminoglycoside nucleotidyltransferase ANT9 2013057:2013875	2013057	2013875	reverse	28.6932	48.0828	ND	ND	30.1788	61.3933	68.32	64.4136	50.6075	47.5289	54.3877	52.6774	88.858	55.2398	X	2	3.09683	fail data points
MXAN_RS08240	MXAN_1699	alpha/beta hydrolase 2014084:2015214	2014084	2015214	reverse	25.2217	58.4257	ND	ND	42.3271	49.2904	62.5478	34.2857	52.3349	36.4911	44.058	36.8179	70.8376	50.3846	X	2	2.80859	fail data points
MXAN_RS08245	MXAN_1700	hypothetical protein 2015864:2017300	2015864	2017300	forward	35.6082	46.9539	27.595	ND	46.2008	47.0531	56.0872	39.93	61.7741	28.7151	53.1108	56.9099	56.3834	60.4161	X	1	2.2386	fail data points
MXAN_RS08250	MXAN_1701	peroxidase 2017349:2018662	2017349	2018662	reverse	35.7518	50.2826	39.9156	ND	43.4783	41.0297	68.8526	34.8184	49.5448	28.7133	63.7334	48.6613	74.9794	56.4397	X	1	2.61132	fail data points
MXAN_RS08255	MXAN_1702	hypothetical protein 2018664:2019551	2018664	2019551	reverse	39.6917	55.428	ND	ND	44.356	45.294	64.8585	26.2071	ND	ND	47.7685	61.9809	64.3118	38.7165	X	4	2.47484	fail data points
MXAN_RS08260	MXAN_1703	hypothetical protein 2019690:2020223	2019690	2020223	reverse	ND	ND	ND	ND	52.1052	66.8111	69.3869	49.4281	ND	ND	51.6715	ND	63.8701	64.4306	X	7	1.4038	fail data points
MXAN_RS08265	MXAN_1704	hypothetical protein 2020553:2020942	2020553	2020942	forward	ND	ND	ND	ND	ND	79.8069	67.6071	ND	ND	ND	ND	ND	89.8787	65.0495	X	10	1.3817	fail data points
MXAN_RS08270	MXAN_1705	hypothetical protein 2021073:2022593	2021073	2022593	reverse	83.2736	69.311	54.663	40.3897	73.5919	76.8914	86.5105	72.8978	68.087	58.907	86.4138	75.2709	98.6658	76.103	0.0607724	0	2.44285	fail correlation
MXAN_RS08275	MXAN_1706	galactose oxidase 2022815:2024137	2022815	2024137	reverse	36.1424	58.4408	47.3792	ND	50.1848	61.4709	59.6804	38.0981	58.1543	34.756	67.3059	67.4372	75.8609	65.6259	X	1	2.18267	fail data points
MXAN_RS08280	MXAN_1707	hypothetical protein 2024128:2025027	2024128	2025027	reverse	34.4998	60.9382	ND	ND	48.0545	69.0654	52.1084	46.5432	49.3369	ND	74.2311	71.0704	74.7112	54.2837	X	3	2.16556	fail data points
MXAN_RS08285	MXAN_1708	hypothetical protein 2025060:2026076	2025060	2026076	reverse	42.9026	51.1555	59.1327	64.324	56.9473	60.2133	78.464	44.9966	66.9382	44.0643	76.1087	74.5858	87.8417	64.0434	0.32761	0	2.04747	fail correlation
MXAN_RS08290	MXAN_1709	DNA-directed RNA polymerase sigma-70 factor 2026147:2027040	2026147	2027040	reverse	63.831	69.2127	55.826	ND	72.566	76.6869	52.4585	85.0347	48.0127	93.6708	104.385	56.5727	79.3345	64.7685	X	1	2.1741	fail data points
MXAN_RS08295	MXAN_1710	protein kinase 2027037:2030186	2027037	2030186	reverse	51.9082	68.6962	67.7902	46.5384	63.6951	66.6909	71.7715	61.2701	79.3458	78.5677	64.5853	61.8128	74.5058	61.4153	0.445652	0	1.70495	fail correlation
MXAN_RS08300	///	hypothetical protein 2030388:2030582	2030388	2030582	reverse	ND	ND	ND	ND	ND	ND	ND	ND	ND	ND	ND	ND	ND	ND	X	14	ND	fail data points
MXAN_RS08305	MXAN_1711	LysR family transcriptional regulator 2030610:2031560	2030610	2031560	reverse	39.7066	ND	ND	ND	31.6699	45.1737	62.2875	35.0725	63.8073	39.6847	54.6358	56.3065	68.7634	54.2234	X	3	2.17126	fail data points
MXAN_RS08310	///	hypothetical protein 2031584:2032000	2031584	2032000	forward	ND	ND	ND	ND	ND	ND	ND	ND	ND	ND	ND	ND	97.3155	ND	X	13	ND	fail data points
MXAN_RS08315	MXAN_1712	hypothetical protein 2032036:2032935	2032036	2032935	forward	29.8376	42.188	36.9689	ND	41.1896	44.6894	52.1084	37.9241	ND	34.073	42.4178	57.848	66.5237	61.3205	X	2	2.22952	fail data points
MXAN_RS08320	MXAN_1713	peptidyl-prolyl cis-trans isomerase 2033033:2034127	2033033	2034127	reverse	33.7139	34.6682	32.7163	ND	49.3613	44.2354	64.6061	33.2891	41.8942	ND	55.1903	59.7606	72.3276	65.2597	X	2	2.21075	fail data points
MXAN_RS08325	MXAN_1714	hypothetical protein 2034137:2034850	2034137	2034850	reverse	37.6214	53.1935	ND	ND	41.1149	58.9087	59.9385	45.6438	58.0602	ND	83.1962	ND	77.4256	76.0497	X	4	2.21141	fail data points
MXAN_RS08330	MXAN_1715	transposase 2034981:2035829	2034981	2035829	reverse	31.6321	ND	ND	ND	51.8543	54.9143	62.0264	38.3774	52.304	ND	43.7197	45.5572	77.0345	49.0227	X	4	2.43533	fail data points
MXAN_RS08335	MXAN_1716	transposase 2035826:2036176	2035826	2036176	reverse	ND	ND	ND	ND	ND	ND	72.7924	ND	ND	ND	ND	ND	81.4923	ND	X	12	1.11952	fail data points
MXAN_RS08340	MXAN_1717	hypothetical protein 2036228:2036710	2036228	2036710	reverse	45.2169	ND	ND	ND	60.8194	60.6198	71.6134	ND	ND	ND	72.5224	ND	62.9926	61.8732	X	7	1.60388	fail data points
MXAN_RS08345	MXAN_1718	glyoxalase 2036941:2037294	2036941	2037294	reverse	ND	ND	ND	ND	65.562	69.8394	ND	ND	ND	ND	ND	ND	ND	ND	X	12	1.06524	fail data points
MXAN_RS08350	MXAN_1719	AraC family transcriptional regulator 2037464:2038333	2037464	2038333	reverse	50.16	56.5761	51.4839	ND	49.7134	63.0439	70.9306	40.125	66.3521	44.7395	67.0421	59.845	69.879	69.6772	X	1	1.76774	fail data points
MXAN_RS08355	MXAN_1720	hypothetical protein 2038682:2039275	2038682	2039275	forward	43.8209	61.589	ND	ND	39.0276	49.2727	60.9804	49.6536	ND	55.6289	ND	ND	91.5419	47.2436	X	5	2.34557	fail data points
MXAN_RS08360	MXAN_1721	hypothetical protein 2039409:2040977	2039409	2040977	reverse	33.6797	51.0638	44.8374	ND	41.8195	62.8911	70.7587	42.9927	43.3732	38.3196	74.9863	47.3809	86.2569	70.3152	X	1	2.56109	fail data points
MXAN_RS08365	MXAN_1724	hypothetical protein 2041610:2041873	2041610	2041873	forward	1427.9	341.829	189.554	ND	187.728	208.308	156.245	1561.5	241.726	165.746	193.326	169.49	220.398	185.555	X	1	9.99391	fail data points
MXAN_RS08370	MXAN_1725	hypothetical protein 2041967:2042149	2041967	2042149	forward	207.26	ND	ND	ND	ND	ND	ND	174.556	ND	ND	ND	ND	131.439	ND	X	11	1.57685	fail data points
MXAN_RS08375	MXAN_1726	LysR family transcriptional regulator 2042567:2043448	2042567	2043448	reverse	61.846	47.8333	ND	ND	49.0363	46.6389	87.6888	62.4459	58.7357	38.781	63.7243	55.6567	82.5038	71.8055	X	2	2.26113	fail data points
MXAN_RS08385	MXAN_1727	hypothetical protein 2044328:2044744	2044328	2044744	forward	ND	ND	ND	ND	48.2154	68.0424	71.1216	ND	ND	ND	ND	ND	77.4101	60.8276	X	9	1.60551	fail data points
MXAN_RS08390	MXAN_1728	hypothetical protein 2044741:2045907	2044741	2045907	forward	31.6321	43.3699	35.0812	ND	35.7273	54.0333	66.2554	32.5626	51.9871	35.3644	54.5077	47.1501	52.0797	58.1297	X	1	2.09456	fail data points
MXAN_RS08395	MXAN_1729	hypothetical protein 2046422:2046679	2046422	2046679	forward	ND	ND	ND	ND	ND	ND	102.331	ND	ND	ND	ND	ND	ND	ND	X	13	ND	fail data points
MXAN_RS08400	MXAN_1731	hypothetical protein 2047333:2047530	2047333	2047530	forward	ND	ND	ND	ND	ND	ND	116.811	ND	ND	ND	ND	ND	ND	ND	X	13	ND	fail data points
MXAN_RS08405	MXAN_1731	hypothetical protein 2047549:2047836	2047549	2047836	forward	ND	ND	ND	ND	ND	ND	85.9076	ND	ND	ND	ND	ND	ND	ND	X	13	ND	fail data points
MXAN_RS08410	///	hypothetical protein 2047837:2048031	2047837	2048031	forward	ND	ND	ND	ND	ND	ND	110.145	ND	ND	ND	ND	ND	ND	ND	X	13	ND	fail data points
MXAN_RS08415	MXAN_1732	hypothetical protein 2048045:2050390	2048045	2050390	forward	66.8456	73.6795	68.6833	64.1835	74.0193	72.4238	75.3508	63.7729	78.1788	71.3416	87.6322	76.0358	82.787	73.2228	-0.0708437	0	1.37413	fail correlation
MXAN_RS08420	MXAN_1733	secretion protein 2050537:2053188	2050537	2053188	reverse	62.9242	477.949	429.627	477.357	215.632	157.06	168.648	56.704	468.467	501.299	383.19	231.484	211.017	183.404	0.950783	0	8.84062	4
MXAN_RS08425	MXAN_1735	DUF5050 domain-containing protein 2053575:2055023	2053575	2055023	forward	38.7865	74.6976	56.4982	36.9273	52.7439	80.0841	77.1903	31.5722	62.2832	66.7179	65.8384	60.5429	78.1555	58.043	0.520605	0	2.53654	fail correlation
MXAN_RS08430	MXAN_1736	acyltransferase 2055786:2056946	2055786	2056946	forward	36.8541	52.0709	52.894	ND	46.5528	47.2285	62.3472	36.0709	48.4323	33.5161	59.3554	61.4841	78.5236	65.4421	X	1	2.34286	fail data points
MXAN_RS08435	MXAN_1737	hypothetical protein 2057307:2058734	2057307	2058734	reverse	42.2944	76.7813	91.3691	63.839	48.114	67.8255	74.2947	60.8157	89.1014	71.0022	100.953	71.8464	76.7266	69.6633	0.247996	0	2.38692	fail correlation
MXAN_RS08440	MXAN_1739	hypothetical protein 2059142:2059906	2059142	2059906	reverse	46.0819	325.435	100.388	165.897	93.9064	75.2937	73.1489	37.5258	319.301	86.3559	76.2561	122.526	79.4828	80.4361	0.922362	0	8.6723	4
MXAN_RS08445	MXAN_1740	hypothetical protein 2060339:2062018	2060339	2062018	reverse	31.4531	39.3217	35.0212	31.8468	39.9737	54.3827	65.5913	29.9975	41.3863	32.2778	62.4582	46.9035	66.3067	60.2841	0.606055	0	2.21041	fail correlation
MXAN_RS08450	MXAN_1741	M23 peptidase 2062286:2063644	2062286	2063644	reverse	49.3815	59.9947	48.0058	ND	37.493	50.4281	64.1502	41.6529	68.5884	42.5102	56.1614	52.5196	60.9769	64.5517	X	1	1.82937	fail data points
MXAN_RS08455	MXAN_1742	fatty acid desaturase 2064545:2065390	2064545	2065390	reverse	74.401	66.4948	52.9462	ND	62.0809	52.9481	79.7534	63.2724	66.487	50.193	73.9606	54.5111	79.4857	72.7257	X	1	1.58894	fail data points
MXAN_RS08460	MXAN_1743	cytochrome P450 2065387:2066823	2065387	2066823	reverse	96.3171	90.9731	68.5425	60.6807	84.3433	73.1231	78.4076	89.0331	86.4838	59.0711	75.2403	74.5003	106.36	80.5548	0.321539	0	1.80053	fail correlation
MXAN_RS08465	MXAN_1744	lipoxygenase 2066844:2068871	2066844	2068871	reverse	161.282	100.484	95.224	84.0228	99.3327	99.552	76.6303	153.29	80.9616	101.714	120.716	79.9011	106.215	90.5061	0.719787	0	2.10467	1
MXAN_RS08470	MXAN_1745	hypothetical protein 2068999:2071146	2068999	2071146	forward	47.6323	45.1442	45.8439	39.6633	50.3039	50.1835	63.1603	43.6692	53.0235	42.8016	59.6978	60.2098	69.4234	57.2457	0.177225	0	1.75032	fail correlation
MXAN_RS08475	MXAN_1746	GntR family transcriptional regulator 2071622:2073118	2071622	2073118	reverse	39.7833	57.2773	36.7418	39.7139	50.5359	62.2558	51.6403	44.5439	54.3552	42.5265	52.3968	47.6749	75.6478	57.993	0.813235	0	2.0589	10
MXAN_RS08480	MXAN_1747	YggS family pyridoxal phosphate enzyme 2073117:2073962	2073117	2073962	forward	41.6646	43.2216	ND	ND	37.4311	46.4647	50.5753	33.0117	47.2408	36.2505	62.6785	59.7863	56.6199	70.5867	X	2	2.13823	fail data points
MXAN_RS08485	MXAN_1748	GNAT family acetyltransferase 2074041:2074499	2074041	2074499	reverse	87.8516	ND	ND	ND	ND	ND	89.7215	65.9813	ND	ND	62.4458	ND	100.445	63.1423	X	8	1.60851	fail data points
MXAN_RS08490	MXAN_1751	isoquinoline 1-oxidoreductase subunit alpha 2075369:2075848	2075369	2075848	reverse	64.7501	129.033	ND	ND	80.5267	59.0932	61.7674	ND	95.6833	ND	95.0907	111.673	59.5455	86.7877	X	4	2.18356	fail data points
MXAN_RS08495	MXAN_1752	isoquinoline 1-oxidoreductase 2075851:2078007	2075851	2078007	reverse	43.9343	103.594	39.7237	56.0317	60.1127	57.5972	79.2879	43.8463	105.604	64.4808	65.8356	66.8502	71.6941	69.5817	0.866408	0	2.65847	3
MXAN_RS08500	MXAN_1753	hypothetical protein 2078291:2078716	2078291	2078716	forward	ND	ND	ND	ND	ND	58.0078	67.6817	47.403	ND	ND	ND	ND	71.441	76.5507	X	9	1.61489	fail data points
MXAN_RS08505	MXAN_1754	oxidoreductase 2079747:2080514	2079747	2080514	reverse	39.3442	ND	ND	ND	42.2435	57.1422	51.4326	34.3483	67.4656	ND	48.3368	65.8663	71.9745	60.0911	X	4	2.09543	fail data points
MXAN_RS08510	MXAN_1756	aldehyde oxidase 2080781:2081836	2080781	2081836	reverse	34.9602	59.9163	38.7722	ND	49.7235	49.3326	73.2264	29.3785	56.0554	39.0852	60.2426	ND	65.4081	63.3891	X	2	2.49252	fail data points
MXAN_RS08515	MXAN_1757	LysR family transcriptional regulator 2082772:2083716	2082772	2083716	reverse	31.0792	38.6889	43.3313	ND	41.6777	57.0678	74.0013	39.3995	64.2128	33.6968	53.861	51.9424	74.0738	72.7574	X	1	2.38339	fail data points
MXAN_RS08520	MXAN_1758	IMP dehydrogenase 2083831:2084862	2083831	2084862	forward	38.2132	55.8611	35.9553	ND	38.909	43.3959	66.9596	36.0748	54.4923	ND	62.6724	44.6769	66.0383	61.3585	X	2	1.8623	fail data points
MXAN_RS08525	MXAN_1759	DNA alkylation repair protein 2085096:2085872	2085096	2085872	reverse	39.9682	ND	ND	ND	38.7711	60.0095	74.1359	25.9617	53.3465	ND	61.4265	ND	77.0681	64.0526	X	5	2.96853	fail data points
MXAN_RS08530	MXAN_1760	MarR family transcriptional regulator 2085869:2086384	2085869	2086384	reverse	ND	ND	ND	ND	46.4366	49.6435	73.4079	ND	ND	ND	ND	ND	60.7428	64.9277	X	9	1.58082	fail data points
MXAN_RS08535	MXAN_1762	hypothetical protein 2087100:2087498	2087100	2087498	forward	ND	ND	ND	ND	ND	ND	70.2082	ND	ND	ND	ND	ND	67.0406	ND	X	12	1.04725	fail data points
MXAN_RS08540	MXAN_1764	hypothetical protein 2091547:2091777	2091547	2091777	reverse	ND	ND	ND	ND	ND	ND	ND	ND	ND	ND	ND	ND	ND	ND	X	14	ND	fail data points
MXAN_RS08545	MXAN_1765	transposase 2092156:2092466	2092156	2092466	reverse	ND	ND	ND	ND	67.1905	ND	74.2316	ND	ND	ND	ND	ND	83.1035	78.7114	X	10	1.23683	fail data points
MXAN_RS08550	MXAN_1766	deaminase reductase 2092636:2093193	2092636	2093193	reverse	61.7025	73.1354	ND	ND	52.6301	78.686	60.4952	84.8587	ND	59.2243	68.4624	ND	75.9846	63.2769	X	4	1.61236	fail data points
MXAN_RS08555	MXAN_1767	hypothetical protein 2093203:2093391	2093203	2093391	reverse	ND	ND	ND	ND	ND	ND	ND	ND	ND	ND	ND	ND	ND	ND	X	14	ND	fail data points
MXAN_RS08560	MXAN_1768	hypothetical protein 2093413:2093718	2093413	2093718	reverse	ND	ND	ND	ND	ND	ND	ND	ND	ND	ND	ND	ND	ND	ND	X	14	ND	fail data points
MXAN_RS08565	MXAN_1769	hypothetical protein 2094470:2095849	2094470	2095849	reverse	41.3351	51.9506	30.5895	ND	43.0757	46.3495	58.4055	38.2091	35.3801	33.3194	54.538	48.4873	50.7075	51.1171	X	1	1.90933	fail data points
MXAN_RS08570	MXAN_1770	hypothetical protein 2096996:2097931	2096996	2097931	forward	50.2054	67.6061	42.3812	74.1325	63.5308	62.5	95.8092	51.3809	71.1559	37.8013	63.4427	57.2098	72.8187	58.9595	0.507865	0	2.53455	fail correlation
MXAN_RS08575	MXAN_1771	hypothetical protein 2098146:2098787	2098146	2098787	reverse	40.5394	ND	ND	ND	58.9717	69.799	84.621	41.1001	69.1947	ND	59.4908	ND	77.5101	60.6242	X	5	2.08737	fail data points
MXAN_RS08580	MXAN_1773	hypothetical protein 2100387:2100665	2100387	2100665	forward	ND	ND	ND	ND	ND	ND	ND	ND	ND	ND	ND	ND	ND	ND	X	14	ND	fail data points
MXAN_RS08585	MXAN_1774	hypothetical protein 2100790:2101872	2100790	2101872	reverse	43.3845	62.3159	ND	ND	42.0659	52.321	67.6013	42.9681	66.9543	28.3102	63.6343	57.6769	55.2725	63.4778	X	2	2.38788	fail data points
MXAN_RS08590	MXAN_1775	hypothetical protein 2101844:2102545	2101844	2102545	reverse	45.4401	ND	ND	ND	37.4168	49.4968	55.1026	33.1608	ND	ND	49.8656	ND	70.8759	51.5677	X	6	2.13734	fail data points
MXAN_RS08595	MXAN_1776	hypothetical protein 2102746:2103510	2102746	2103510	forward	42.7903	71.7061	55.2133	ND	64.6237	68.1229	63.4674	39.5542	65.7954	ND	62.3913	58.3455	50.58	42.5838	X	2	1.81285	fail data points
MXAN_RS08600	MXAN_1777	hypothetical protein 2103513:2103884	2103513	2103884	forward	70.0425	106.015	103.364	ND	64.4604	63.9898	70.8873	ND	ND	ND	ND	ND	81.8395	ND	X	7	1.65675	fail data points
MXAN_RS08605	///	hypothetical protein 2104412:2104600	2104412	2104600	forward	ND	ND	ND	ND	ND	ND	ND	ND	ND	ND	ND	ND	ND	ND	X	14	ND	fail data points
MXAN_RS08610	///	transposase 2104582:2104809	2104582	2104809	forward	ND	ND	ND	ND	ND	ND	ND	ND	ND	ND	ND	ND	113.489	ND	X	13	ND	fail data points
MXAN_RS08615	MXAN_1781	hypothetical protein 2105264:2105620	2105264	2105620	forward	ND	ND	ND	ND	ND	ND	78.4912	78.3564	ND	ND	ND	ND	105.964	ND	X	11	1.35233	fail data points
MXAN_RS08620	///	hypothetical protein 2105794:2106024	2105794	2106024	reverse	ND	ND	ND	ND	ND	ND	ND	ND	ND	ND	ND	ND	108.009	ND	X	13	ND	fail data points
MXAN_RS08625	MXAN_1782	gamma-glutamylcyclotransferase 2106030:2106320 partial 5'	2106030	2106320	reverse	ND	ND	ND	ND	ND	ND	ND	ND	ND	ND	ND	ND	ND	ND	X	14	ND	fail data points
MXAN_RS08630	MXAN_1783	hypothetical protein 2106387:2107082	2106387	2107082	reverse	ND	ND	49.6595	ND	44.3998	40.7275	62.6734	36.7918	ND	ND	51.8202	ND	51.6301	44.2109	X	6	1.70346	fail data points
MXAN_RS08635	///	hypothetical protein 2107204:2107494	2107204	2107494	reverse	ND	ND	ND	ND	79.8048	ND	ND	ND	ND	ND	ND	ND	ND	ND	X	13	ND	fail data points
MXAN_RS08640	MXAN_1784	MBL fold metallo-hydrolase 2107749:2108486	2107749	2108486	reverse	111.464	55.2733	45.0951	ND	57.5706	73.0964	60.2169	107.239	64.1937	44.7598	56.0534	78.6279	81.1463	83.3829	X	1	2.49026	fail data points
MXAN_RS08645	MXAN_1785	hypothetical protein 2108627:2109031	2108627	2109031	forward	ND	ND	ND	ND	49.6475	63.2831	73.2341	ND	ND	ND	ND	ND	88.819	ND	X	10	1.78899	fail data points
MXAN_RS08650	MXAN_1786	hypothetical protein 2109028:2109357 partial 3'	2109028	2109357	forward	ND	ND	ND	ND	ND	ND	ND	ND	ND	ND	ND	ND	83.8973	ND	X	13	ND	fail data points
MXAN_RS08655	MXAN_1788	secretion protein HylD 2110392:2111609	2110392	2111609	forward	69.5673	47.3236	29.4097	ND	33.5963	60.022	58.0765	70.0364	61.9569	27.106	53.0939	47.6161	71.8217	52.7234	X	1	2.64967	fail data points
MXAN_RS08660	MXAN_1789	ABC transporter ATP-binding protein 2111612:2114341	2111612	2114341	forward	44.5388	41.1786	26.2306	22.4963	42.6854	47.5112	57.5204	35.2079	47.1331	26.3344	63.2687	44.1023	68.4408	57.6211	0.253854	0	3.04232	fail correlation
MXAN_RS08665	MXAN_1790	ABC transporter ATP-binding protein 2114338:2116449	2114338	2116449	forward	38.1204	55.2299	29.6709	33.7728	38.0059	51.0393	63.4588	36.3386	49.7256	26.7886	56.7016	42.936	54.9168	59.5062	0.678192	0	2.36887	fail correlation
MXAN_RS08670	MXAN_1791	transporter 2116446:2117945	2116446	2117945	forward	43.6181	50.6031	25.5825	ND	35.5102	53.6034	55.923	43.9379	42.4108	29.8661	43.8122	54.5181	50.3309	50.0394	X	1	2.18599	fail data points
MXAN_RS08675	MXAN_1792	hypothetical protein 2117952:2119700	2117952	2119700	forward	55.1481	43.3947	32.1762	ND	30.8931	44.4006	70.5248	48.7611	55.8229	30.3297	58.7808	45.052	55.794	54.2855	X	1	2.32527	fail data points
MXAN_RS08680	MXAN_1793	phosphotransferase 2119709:2120719	2119709	2120719	forward	47.3072	55.6318	50.6246	ND	39.718	50.6265	64.2833	62.142	54.1614	44.3261	68.1706	ND	62.8565	59.95	X	2	1.71636	fail data points
MXAN_RS08685	MXAN_1794	hypothetical protein 2121310:2121837	2121310	2121837	forward	ND	ND	ND	ND	40.9876	57.1761	77.9743	54.4018	75.7466	ND	60.2998	ND	75.0725	60.0196	X	6	1.90239	fail data points
MXAN_RS08690	MXAN_1795	hypothetical protein 2122481:2123269	2122481	2123269	forward	30.8493	ND	ND	ND	42.0967	49.8257	58.4055	43.2662	ND	ND	51.0814	ND	56.0451	53.9023	X	6	1.89325	fail data points
MXAN_RS08695	MXAN_1796	hypothetical protein 2123796:2124140	2123796	2124140	forward	ND	ND	ND	ND	58.307	ND	ND	ND	ND	ND	ND	ND	ND	ND	X	13	ND	fail data points
MXAN_RS08700	MXAN_1797	transposase 2124471:2125214	2124471	2125214	reverse	41.7433	58.6081	ND	ND	44.6463	71.2772	71.898	43.8008	63.6753	ND	47.0468	ND	63.1545	58.3832	X	4	1.72238	fail data points
MXAN_RS08705	///	transposase 2125208:2125447	2125208	2125447	reverse	ND	ND	ND	ND	ND	ND	ND	ND	ND	ND	ND	ND	ND	ND	X	14	ND	fail data points
MXAN_RS08710	MXAN_1800	endonuclease 2125939:2127300	2125939	2127300	forward	39.4181	47.4771	33.8118	ND	45.9127	50.317	63.405	37.0064	51.0563	32.0288	53.7027	38.2111	66.2507	47.809	X	1	2.06847	fail data points
MXAN_RS08715	MXAN_1801	deaminase reductase 2127889:2128443	2127889	2128443	forward	110.455	106.494	69.2205	ND	47.3451	80.7602	66.7567	104.899	109.417	106.33	72.6572	69.7338	69.7529	66.8821	X	1	2.33299	fail data points
MXAN_RS08720	MXAN_1802	hypothetical protein 2128876:2129232	2128876	2129232	reverse	77.703	ND	ND	ND	73.6774	117.983	87.7255	84.8861	ND	129.066	92.2394	ND	139.562	ND	X	6	1.89423	fail data points
MXAN_RS08725	MXAN_1805	hypothetical protein 2130163:2130984	2130163	2130984	reverse	81.681	71.8606	79.4055	ND	68.5939	65.6176	85.0879	90.6045	88.2395	71.7504	81.2835	65.1537	94.1367	68.2471	X	1	1.44484	fail data points
MXAN_RS08730	MXAN_1806	hypothetical protein 2131000:2131926	2131000	2131926	reverse	92.3344	63.7123	38.6519	ND	66.6476	69.0237	75.4397	80.3308	63.8644	58.5254	60.6275	65.7889	76.5072	68.316	X	1	2.38887	fail data points
MXAN_RS08735	MXAN_1808	DNA damage-inducible protein 2132683:2137653	2132683	2137653	forward	110.136	72.9202	59.927	42.2379	64.5717	74.2226	81.3581	94.4796	80.3188	63.7666	89.3023	67.8655	94.0438	78.1894	0.373406	0	2.60753	fail correlation
MXAN_RS08740	MXAN_1809	hypothetical protein 2138524:2139330	2138524	2139330	reverse	38.4805	55.7699	57.094	ND	41.1565	58.9087	79.5338	33.6477	47.6923	ND	43.3694	64.5227	65.0673	50.456	X	2	2.36373	fail data points
MXAN_RS08745	MXAN_1810	RDD family protein 2140040:2140654	2140040	2140654	forward	ND	ND	ND	ND	40.2057	55.0231	93.6962	ND	ND	ND	51.7557	ND	70.4291	48.5715	X	8	2.33042	fail data points
MXAN_RS08750	MXAN_1811	PBS lyase 2140707:2142578	2140707	2142578	forward	34.9458	51.8036	38.2593	ND	40.4071	61.0025	69.4026	44.7272	53.7335	40.9295	60.0119	54.0026	75.2386	60.8601	X	1	2.15301	fail data points
MXAN_RS08755	///	hypothetical protein 2142642:2143064	2142642	2143064	reverse	ND	ND	ND	ND	ND	71.4024	54.5303	ND	ND	ND	70.283	ND	82.8503	74.9534	X	9	1.51934	fail data points
MXAN_RS08760	MXAN_1812	hypothetical protein 2143618:2143965	2143618	2143965	reverse	ND	ND	224.711	216.874	182.301	163.145	165.791	ND	ND	254.641	250.316	209.82	169.697	210.956	X	4	1.56083	fail data points
MXAN_RS08765	MXAN_1813	hypothetical protein 2144359:2145612	2144359	2145612	reverse	44.1537	161.434	538.649	444.128	228.417	282.743	395.511	51.3273	103.834	472.009	606.14	285.789	255.535	286.335	0.882746	0	13.728	7
MXAN_RS08770	MXAN_1814	hypothetical protein 2145600:2146691	2145600	2146691	reverse	29.965	54.0766	90.2172	103.467	73.5384	80.3448	73.8233	31.25	62.3366	69.1118	105.83	110.316	78.4298	104.371	0.733289	0	3.68151	7
MXAN_RS08775	MXAN_1815	hypothetical protein 2146693:2147697	2146693	2147697	reverse	22.5426	48.9687	53.4735	57.2027	88.3628	73.6652	85.1318	30.099	58.9028	43.4175	69.633	69.5575	63.2322	80.111	0.860522	0	3.91981	8
MXAN_RS08780	MXAN_1816	hypothetical protein 2147726:2149021	2147726	2149021	reverse	40.1325	65.0828	105.618	126.929	94.1224	103.648	121.215	29.3189	59.3668	105.532	114.515	121.623	110.835	129.103	0.931797	0	4.40341	7
MXAN_RS08785	MXAN_1817	hypothetical protein 2149470:2149844	2149470	2149844	forward	ND	ND	ND	ND	ND	70.8007	70.3187	ND	ND	ND	ND	ND	66.4225	94.2386	X	10	1.41878	fail data points
MXAN_RS08790	MXAN_1818	hypothetical protein 2149890:2150120	2149890	2150120	reverse	ND	ND	ND	ND	ND	ND	ND	ND	ND	ND	ND	ND	ND	ND	X	14	ND	fail data points
MXAN_RS08795	MXAN_1819	gamma-glutamylcyclotransferase 2150126:2150515	2150126	2150515	reverse	ND	ND	ND	ND	ND	65.7234	59.1563	ND	ND	ND	ND	ND	61.496	60.4031	X	10	1.11101	fail data points
MXAN_RS08800	MXAN_1820	gamma-glutamylcyclotransferase 2150512:2150952	2150512	2150952	reverse	ND	ND	ND	ND	54.3519	78.8574	76.5814	ND	ND	ND	ND	ND	73.1877	75.9949	X	9	1.45087	fail data points
MXAN_RS08805	///	hypothetical protein 2151086:2151289	2151086	2151289	reverse	ND	ND	ND	ND	ND	ND	ND	ND	ND	ND	ND	ND	ND	ND	X	14	ND	fail data points
MXAN_RS08810	MXAN_1821	hypothetical protein 2151484:2152440	2151484	2152440	reverse	33.3196	39.6726	ND	ND	35.5059	65.9026	81.6691	28.3682	43.3022	ND	43.2127	60.6159	96.2421	53.8831	X	3	3.3926	fail data points
MXAN_RS08815	MXAN_1822	hypothetical protein 2152820:2153101	2152820	2153101	reverse	ND	ND	ND	ND	ND	87.7342	ND	ND	ND	ND	ND	ND	ND	ND	X	13	ND	fail data points
MXAN_RS08820	MXAN_1825	hypothetical protein 2153291:2153632	2153291	2153632	reverse	ND	ND	ND	ND	ND	69.6194	93.9945	ND	ND	ND	ND	ND	ND	ND	X	12	1.35012	fail data points
MXAN_RS08825	MXAN_1825	hypothetical protein 2153846:2154187	2153846	2154187	reverse	ND	ND	ND	ND	ND	ND	81.9439	ND	ND	ND	ND	ND	89.0394	79.5065	X	11	1.1199	fail data points
MXAN_RS08830	MXAN_1826	hypothetical protein 2154404:2154742	2154404	2154742	reverse	ND	ND	ND	ND	ND	ND	85.1027	ND	ND	ND	ND	ND	70.7749	ND	X	12	1.20244	fail data points
MXAN_RS08835	MXAN_1827	hypothetical protein 2154916:2155392	2154916	2155392	reverse	ND	ND	ND	ND	ND	ND	58.7035	ND	ND	ND	ND	ND	54.122	68.3488	X	11	1.26287	fail data points
MXAN_RS08840	MXAN_1828	hypothetical protein 2155409:2156080	2155409	2156080	reverse	39.9762	71.1772	ND	ND	43.6884	61.2352	67.3647	30.0243	ND	ND	86.8251	ND	65.8175	72.7289	X	5	2.89183	fail data points
MXAN_RS08845	///	hypothetical protein 2156450:2156812	2156450	2156812	reverse	ND	ND	ND	ND	ND	73.1477	81.7309	ND	ND	ND	84.8583	ND	81.3325	ND	X	10	1.1601	fail data points
MXAN_RS08850	MXAN_1829	DUF2924 domain-containing protein 2156821:2157441	2156821	2157441	reverse	45.9686	ND	ND	ND	37.328	55.9633	82.1849	36.2433	ND	ND	64.9228	ND	71.2315	61.22	X	6	2.26759	fail data points
MXAN_RS08855	MXAN_1831	hypothetical protein 2157556:2157771	2157556	2157771	reverse	ND	ND	ND	ND	ND	ND	ND	ND	ND	ND	ND	ND	ND	ND	X	14	ND	fail data points
MXAN_RS08860	MXAN_1832	hypothetical protein 2158210:2158494	2158210	2158494	reverse	ND	ND	ND	ND	ND	ND	ND	ND	ND	ND	ND	ND	ND	ND	X	14	ND	fail data points
MXAN_RS08865	MXAN_1833	hypothetical protein 2158681:2158941	2158681	2158941	reverse	ND	ND	ND	ND	ND	ND	94.8288	ND	ND	ND	ND	ND	ND	93.8482	X	12	1.01045	fail data points
MXAN_RS08870	MXAN_1834	hypothetical protein 2159061:2159516	2159061	2159516	reverse	ND	ND	ND	ND	ND	ND	66.8317	ND	ND	ND	ND	ND	62.6864	61.5724	X	11	1.08542	fail data points
MXAN_RS08875	MXAN_1835	hypothetical protein 2159527:2161437	2159527	2161437	reverse	31.599	42.6559	25.4316	29.032	41.1976	54.0202	60.6706	33.2661	55.7326	27.7572	53.2406	42.0088	71.7754	57.2516	0.745867	0	2.82229	10
MXAN_RS08880	MXAN_1836	tail protein 2161502:2162839	2161502	2162839	reverse	25.7055	53.5826	29.6383	ND	44.4288	53.269	64.5431	34.773	44.2322	27.3167	40.4058	ND	70.1926	42.5838	X	2	2.73064	fail data points
MXAN_RS08885	MXAN_1837	hypothetical protein 2162849:2163244	2162849	2163244	reverse	ND	ND	ND	ND	ND	64.725	ND	ND	ND	ND	ND	ND	74.5376	61.7735	X	11	1.20663	fail data points
MXAN_RS08890	MXAN_1838	hypothetical protein 2163250:2163945	2163250	2163945	reverse	36.1835	ND	ND	ND	34.4098	51.2379	52.0308	32.3322	78.7094	ND	51.8202	ND	78.107	63.7158	X	5	2.4344	fail data points
MXAN_RS08895	MXAN_1839	hypothetical protein 2163953:2164483	2163953	2164483	reverse	ND	68.91	ND	ND	ND	46.5157	60.4757	ND	ND	ND	55.9612	ND	85.0635	52.8593	X	8	1.82871	fail data points
MXAN_RS08900	MXAN_1840	t4-like baseplate wedge 2164485:2165996	2164485	2165996	reverse	38.2788	48.3419	34.6851	ND	35.2282	62.8464	61.4619	33.8455	43.0525	27.2898	42.0622	54.0851	65.7631	50.2401	X	1	2.4098	fail data points
MXAN_RS08905	MXAN_1841	hypothetical protein 2166132:2166635	2166132	2166635	reverse	48.3286	78.1942	ND	ND	ND	50.8278	65.3558	52.376	ND	ND	ND	ND	80.4836	64.68	X	7	1.66534	fail data points
MXAN_RS08910	MXAN_1842	hypothetical protein 2167051:2167431	2167051	2167431	reverse	ND	ND	ND	ND	ND	ND	64.8828	ND	ND	ND	ND	ND	ND	ND	X	13	ND	fail data points
MXAN_RS08915	MXAN_1843	hypothetical protein 2167442:2168116	2167442	2168116	reverse	33.5798	58.3556	ND	ND	35.4819	48.7701	68.2842	33.3396	ND	ND	55.0064	ND	51.8736	61.6785	X	5	2.04814	fail data points
MXAN_RS08920	MXAN_1844	hypothetical protein 2168125:2168703	2168125	2168703	reverse	ND	ND	59.7117	ND	ND	52.1312	59.7192	46.9204	ND	ND	ND	ND	49.3465	62.5414	X	8	1.33293	fail data points
MXAN_RS08925	MXAN_1845	late control protein D 2168714:2169997	2168714	2169997	reverse	31.3609	40.5098	35.8673	ND	42.0898	54.0877	75.5871	39.2562	71.4455	29.3846	52.8395	46.3248	65.9757	64.8033	X	1	2.57233	fail data points
MXAN_RS08930	MXAN_1846	hypothetical protein 2169994:2170335	2169994	2170335	reverse	ND	ND	ND	ND	ND	77.6524	72.3035	ND	ND	ND	ND	ND	78.2468	ND	X	11	1.0822	fail data points
MXAN_RS08935	MXAN_1847	peptidoglycan-binding protein 2170335:2170847	2170335	2170847	reverse	ND	ND	ND	ND	ND	57.0678	65.8122	40.8616	ND	ND	ND	ND	71.8808	90.0193	X	9	2.20303	fail data points
MXAN_RS08940	MXAN_1848	phage tail tape measure protein 2170863:2173556	2170863	2173556	reverse	31.4383	55.8126	27.0559	20.5908	41.8237	62.7259	65.3085	34.5276	52.7041	31.9362	60.9678	50.7611	66.9642	64.0963	0.598275	0	3.25213	fail correlation
MXAN_RS08945	MXAN_1849	hypothetical protein 2173560:2173751	2173560	2173751	reverse	ND	ND	ND	ND	ND	ND	ND	ND	ND	ND	ND	ND	ND	ND	X	14	ND	fail data points
MXAN_RS08950	MXAN_1850	hypothetical protein 2173748:2174521	2173748	2174521	reverse	50.9674	ND	ND	ND	45.9075	50.7926	68.0444	36.0865	68.8546	ND	53.4429	49.9774	64.2743	60.7938	X	4	1.90804	fail data points
MXAN_RS08955	MXAN_1851	tail protein 2175066:2175527	2175066	2175527	reverse	ND	ND	ND	ND	55.2228	79.2265	65.9619	ND	ND	ND	ND	ND	85.8204	92.1367	X	9	1.66845	fail data points
MXAN_RS08960	MXAN_1852	tail protein 2175538:2176188	2175538	2176188	reverse	ND	ND	ND	ND	48.6604	39.3329	68.2767	ND	63.6876	ND	55.4078	ND	60.8664	55.6138	X	7	1.73587	fail data points
MXAN_RS08965	MXAN_1853	heme-binding protein 2176220:2177755	2176220	2177755	reverse	22.3898	46.6709	39.1393	ND	29.1491	49.372	66.3904	38.8691	63.569	33.0033	55.206	42.5916	61.7379	59.4632	X	1	2.96521	fail data points
MXAN_RS08970	MXAN_1854	hypothetical protein 2177752:2178084	2177752	2178084	reverse	ND	ND	ND	ND	ND	ND	81.6898	ND	ND	ND	ND	ND	ND	ND	X	13	ND	fail data points
MXAN_RS08975	MXAN_1855	transcription factor 2178081:2178983	2178081	2178983	reverse	33.4557	43.605	ND	ND	50.4604	52.6391	65.6022	47.2474	54.09	ND	50.4972	56.0083	66.3025	45.086	X	3	1.9818	fail data points
MXAN_RS08980	MXAN_1856	hypothetical protein 2178983:2179588	2178983	2179588	reverse	36.024	ND	ND	ND	44.6291	58.86	59.7709	51.2302	ND	ND	56.0273	ND	62.3521	49.294	X	6	1.73085	fail data points
MXAN_RS08985	MXAN_1857	hypothetical protein 2179596:2180237	2179596	2180237	reverse	ND	63.5513	ND	ND	40.9191	52.7054	85.9031	45.9354	64.5818	ND	46.2706	ND	60.2857	38.0664	X	5	2.25667	fail data points
MXAN_RS08990	MXAN_1858	hypothetical protein 2180234:2180527	2180234	2180527	reverse	ND	ND	ND	ND	ND	ND	75.7336	ND	ND	ND	ND	ND	ND	ND	X	13	ND	fail data points
MXAN_RS08995	MXAN_1859	hypothetical protein 2180524:2181048	2180524	2181048	reverse	ND	ND	ND	ND	45.639	60.9885	97.2417	ND	79.0017	ND	66.7095	ND	68.4788	65.5372	X	7	2.13067	fail data points
MXAN_RS09000	MXAN_1860	hypothetical protein 2181048:2181686	2181048	2181686	reverse	ND	57.245	ND	ND	33.8566	42.935	73.4254	31.5773	ND	48.012	ND	67.5394	73.5482	53.8268	X	5	2.32915	fail data points
MXAN_RS09005	MXAN_1861	hypothetical protein 2181688:2182065	2181688	2182065	reverse	ND	ND	ND	ND	ND	ND	80.659	55.4938	ND	ND	ND	ND	82.9775	ND	X	11	1.49526	fail data points
MXAN_RS09010	MXAN_1862	terminase 2182154:2183014	2182154	2183014	reverse	ND	45.7345	38.6454	ND	39.4693	45.6543	62.1165	30.6339	ND	ND	73.9023	44.9215	80.239	72.5081	X	4	2.61929	fail data points
MXAN_RS09015	MXAN_1863	hypothetical protein 2183059:2183724	2183059	2183724	reverse	35.2948	ND	ND	ND	45.2427	37.0726	59.3215	ND	ND	ND	52.5651	ND	45.6578	77.462	X	7	2.19472	fail data points
MXAN_RS09020	MXAN_1864	N-6 DNA methylase 2183721:2185073	2183721	2185073	reverse	40.9205	43.6372	41.6006	ND	43.3653	60.1069	70.5137	38.9721	49.2091	32.242	51.7097	50.5546	59.8865	44.7851	X	1	2.18701	fail data points
MXAN_RS09025	MXAN_1865	hypothetical protein 2185066:2185251	2185066	2185251	reverse	ND	ND	ND	ND	ND	ND	ND	ND	ND	ND	ND	ND	ND	ND	X	14	ND	fail data points
MXAN_RS09030	MXAN_1866		2185306	2186385	reverse	33.4057	59.8854	33.1711	ND	31.4584	51.6202	57.8874	24.4163	36.9958	31.6646	52.0307	42.6894	69.0695	61.9792	X	1	2.82883	fail data points
MXAN_RS09035	MXAN_1867	hypothetical protein 2186366:2186647	2186366	2186647	reverse	ND	ND	ND	ND	ND	ND	ND	ND	ND	ND	ND	ND	ND	ND	X	14	ND	fail data points
MXAN_RS09040	MXAN_1868	terminase 2186644:2188668	2186644	2188668	reverse	34.3749	64.5442	29.0516	26.4184	44.9756	53.2332	64.5623	35.2208	43.8279	33.761	47.1017	46.9839	67.7327	58.0455	0.566412	0	2.56385	fail correlation
MXAN_RS09045	MXAN_1869	hypothetical protein 2189330:2190244	2189330	2190244	forward	49.5247	50.7169	40.5579	ND	54.0181	55.944	47.6565	49.1704	46.9096	ND	53.311	52.0216	62.412	54.3816	X	2	1.53884	fail data points
MXAN_RS09050	///	hypothetical protein 2190263:2190514	2190263	2190514	reverse	213.737	ND	ND	ND	110.646	123.685	ND	166.702	ND	ND	ND	ND	109.969	ND	X	9	1.94361	fail data points
MXAN_RS09055	MXAN_1870	terminase 2192254:2192817	2192254	2192817	reverse	43.1781	ND	ND	ND	38.3668	60.0074	71.5286	ND	ND	ND	60.2069	ND	58.8324	ND	X	8	1.86434	fail data points
MXAN_RS09060	MXAN_1871	hypothetical protein 2193068:2193307	2193068	2193307	forward	ND	ND	ND	ND	ND	ND	92.8449	ND	ND	ND	ND	ND	115.49	ND	X	12	1.24391	fail data points
MXAN_RS09065	MXAN_1872	bacteriophage L54a, antirepressor 2193700:2194512	2193700	2194512	reverse	41.2932	77.8469	ND	ND	37.0522	60.7224	68.8248	34.3533	60.0852	40.6255	65.2257	56.7264	81.5829	60.0998	X	2	2.37482	fail data points
MXAN_RS09070	MXAN_1873	integrase 2194655:2195269	2194655	2195269	forward	38.2264	ND	ND	ND	ND	44.6133	73.6184	45.4314	62.6058	ND	67.2824	65.3394	67.4321	63.2901	X	5	1.92585	fail data points
MXAN_RS09075	MXAN_1874	hypothetical protein 2196294:2197283	2196294	2197283	reverse	40.6836	55.3928	38.7747	ND	49.9217	58.1642	68.9722	33.6895	58.3013	38.1198	47.1261	48.0766	62.3306	67.6194	X	1	2.04729	fail data points
MXAN_RS09080	MXAN_1875	hypothetical protein 2197292:2198122	2197292	2198122	reverse	34.338	55.8497	ND	ND	36.2487	ND	71.293	32.6747	62.3447	36.9056	56.1539	57.2864	78.7051	74.04	X	3	2.40875	fail data points
MXAN_RS09085	///	hypothetical protein 2198098:2198436	2198098	2198436	reverse	ND	ND	ND	ND	ND	ND	ND	ND	ND	ND	84.6159	ND	ND	ND	X	13	ND	fail data points
MXAN_RS09090	MXAN_1876	DNA polymerase III subunit epsilon 2198433:2199092	2198433	2199092	reverse	ND	ND	ND	ND	ND	56.808	77.3212	34.0984	ND	ND	54.651	ND	57.2428	56.2256	X	8	2.26759	fail data points
MXAN_RS09095	MXAN_1877	hypothetical protein 2199092:2200267	2199092	2200267	reverse	39.2373	34.6693	42.4278	ND	40.7061	60.6133	71.3435	28.3565	59.1384	33.0882	49.5827	40.4661	57.162	56.1462	X	1	2.51595	fail data points
MXAN_RS09100	MXAN_1878	hypothetical protein 2200398:2201012	2200398	2201012	reverse	ND	ND	ND	ND	37.6928	68.407	68.2644	32.8116	69.8296	ND	44.8549	ND	67.4321	60.3464	X	6	2.1282	fail data points
MXAN_RS09105	MXAN_1879	hypothetical protein 2202638:2203399	2202638	2203399	forward	63.8877	75.6805	65.5093	ND	56.7687	58.7926	75.5972	59.0562	66.0548	47.9926	84.9083	58.5755	94.3046	104.504	X	1	2.17751	fail data points
MXAN_RS09110	MXAN_1880	hypothetical protein 2203611:2203949	2203611	2203949	forward	ND	ND	ND	ND	ND	ND	ND	ND	ND	ND	ND	ND	70.7749	ND	X	13	ND	fail data points
MXAN_RS09115	MXAN_1881	hypothetical protein 2203955:2204689	2203955	2204689	forward	50.2494	53.5854	ND	ND	43.0917	55.9793	78.378	ND	ND	ND	60.6119	ND	63.9289	61.5616	X	6	1.81887	fail data points
MXAN_RS09120	MXAN_1882	ATP-dependent helicase 2204777:2207596	2204777	2207596	forward	28.8437	51.3247	34.4621	20.373	38.8596	56.3593	66.471	30.2357	53.4952	29.6729	55.2366	40.0588	78.332	51.6139	0.489918	0	3.84489	fail correlation
MXAN_RS09125	MXAN_1883	hypothetical protein 2207623:2210826	2207623	2210826	forward	30.6198	55.2584	31.1287	25.9684	41.4264	63.0009	75.9499	31.4491	52.6208	33.1042	55.8901	46.8537	69.5154	61.2264	0.703811	0	2.92471	10
MXAN_RS09130	MXAN_1884	hypothetical protein 2210880:2211458	2210880	2211458	forward	49.3089	ND	ND	ND	46.7139	56.8704	89.5787	36.1958	ND	ND	78.8035	ND	90.7339	84.4309	X	6	2.50676	fail data points
MXAN_RS09135	MXAN_1885	hypothetical protein 2211619:2211798	2211619	2211798	forward	ND	ND	ND	ND	ND	ND	ND	ND	ND	ND	ND	ND	ND	ND	X	14	ND	fail data points
MXAN_RS09140	MXAN_1885	hypothetical protein 2211890:2212447	2211890	2212447	forward	ND	ND	ND	ND	37.395	54.0966	59.0197	45.9072	ND	57.1092	ND	ND	61.118	61.6544	X	7	1.64873	fail data points
MXAN_RS09145	MXAN_1886	hypothetical protein 2212444:2212647	2212444	2212647	forward	ND	ND	ND	ND	ND	ND	ND	ND	ND	ND	ND	ND	ND	ND	X	14	ND	fail data points
MXAN_RS09150	MXAN_1887	resolvase 2212644:2214191	2212644	2214191	forward	28.7184	59.9292	33.8779	ND	34.9071	53.7109	79.688	44.5781	61.1645	38.8398	59.5709	44.1822	76.1277	67.7647	X	1	2.77481	fail data points
MXAN_RS09155	MXAN_1888	hypothetical protein 2214188:2214613	2214188	2214613	forward	ND	ND	ND	ND	ND	64.4531	79.2843	47.403	ND	ND	ND	ND	75.7708	57.413	X	9	1.67256	fail data points
MXAN_RS09160	MXAN_1890	hypothetical protein 2214730:2215287	2214730	2215287	forward	99.326	95.8326	98.6817	92.4423	137.115	113.111	106.235	90.4232	90.2472	82.491	89.3815	125.378	100.762	113.574	0.872157	0	1.66218	constitutive
MXAN_RS09165	MXAN_1891	DUSAM domain-containing protein 2215507:2215965	2215507	2215965	reverse	ND	ND	ND	ND	ND	67.7836	82.5438	ND	ND	ND	80.9483	ND	100.445	92.7402	X	9	1.48184	fail data points
MXAN_RS09170	MXAN_1892	protein kinase 2216216:2217388	2216216	2217388	forward	60.7947	83.8987	87.2541	60.8313	135.595	133.223	128.326	69.4198	98.3959	53.2777	75.9201	257.364	125.607	67.0853	0.592295	0	4.83062	fail correlation
MXAN_RS09175	MXAN_1893	hypothetical protein 2217396:2217782	2217396	2217782	forward	65.149	ND	105.971	ND	127.908	106.448	93.6823	66.2443	99.5855	ND	ND	246.361	88.1936	105.356	X	4	3.7815	fail data points
MXAN_RS09180	MXAN_1894	transcriptional regulator 2217974:2218321	2217974	2218321	reverse	ND	ND	ND	ND	ND	78.9411	90.0008	ND	ND	ND	ND	ND	114.015	83.3405	X	10	1.4443	fail data points
MXAN_RS09185	MXAN_1895	transcriptional regulator 2218373:2218747	2218373	2218747	reverse	ND	ND	ND	ND	55.6926	65.9179	74.7136	ND	ND	ND	ND	ND	93.4835	62.8257	X	9	1.67856	fail data points
MXAN_RS09190	MXAN_1896	protein kinase 2218948:2220936	2218948	2220936	forward	63.67	70.6591	47.5816	50.805	58.5957	74.8656	78.547	58.4651	67.676	46.8175	77.7932	82.2159	73.1246	60.915	0.104322	0	1.7561	fail correlation
MXAN_RS09195	MXAN_1897	hypothetical protein 2221008:2221922	2221008	2221922	forward	68.7843	55.3275	71.3259	ND	59.0823	56.943	78.2285	63.5824	61.4677	59.2937	82.2843	76.4067	84.5582	87.9993	X	1	1.59052	fail data points
MXAN_RS09200	MXAN_1898	hypothetical protein 2222790:2224055	2222790	2224055	forward	44.3975	51.0801	35.3672	ND	57.3248	70.737	59.1212	42.265	66.6184	ND	52.754	70.4759	70.5511	58.5813	X	2	2.00007	fail data points
MXAN_RS09205	MXAN_1899	hypothetical protein 2223952:2225676	2223952	2225676	forward	74.8786	77.4054	71.9213	45.9489	63.9889	67.7929	76.2737	82.6994	84.9	53.9867	70.6587	79.2922	90.1929	73.3882	0.156013	0	1.96289	fail correlation
MXAN_RS09210	///	hypothetical protein 2225744:2226199	2225744	2226199	forward	335.3	151.276	221.942	165.396	176.331	164.556	126.438	349.112	240.453	251.164	214.181	166.548	244.679	125.131	0.848927	0	2.78997	5
MXAN_RS09215	MXAN_1900	hypothetical protein 2226431:2226652	2226431	2226652	forward	ND	ND	ND	ND	111.703	ND	ND	ND	ND	ND	ND	ND	ND	ND	X	13	ND	fail data points
MXAN_RS09220	MXAN_1901	transposase 2228011:2228409	2228011	2228409	reverse	ND	ND	ND	ND	50.396	64.2372	76.4031	ND	ND	ND	ND	ND	73.9758	63.5785	X	9	1.51606	fail data points
MXAN_RS09225	MXAN_1902	hypothetical protein 2229075:2229755	2229075	2229755	reverse	352.559	287.138	319.568	171.829	187.189	154.419	135.363	411.358	343.525	398.489	174.467	179.178	204.311	175.429	0.974283	0	3.03892	5
MXAN_RS09230	MXAN_1903	hypothetical protein 2230157:2230336	2230157	2230336	forward	ND	ND	ND	ND	ND	ND	ND	ND	ND	ND	ND	ND	ND	ND	X	14	ND	fail data points
MXAN_RS09235	MXAN_1904	hypothetical protein 2230750:2231712	2230750	2231712	forward	190.828	129.957	162.109	104.99	109.863	168.949	138.399	198.95	172.129	217.993	162.964	111.208	172.155	131.519	0.677738	0	2.07632	fail correlation
MXAN_RS09240	MXAN_1905	hypothetical protein 2231931:2233724	2231931	2233724	forward	75.2696	73.6431	94.1059	59.6439	88.2021	99.813	110.466	89.8886	103.072	105.132	105.159	87.0139	114.945	104.838	0.269513	0	1.92719	fail correlation
MXAN_RS09245	MXAN_1907	hypothetical protein 2234317:2238099	2234317	2238099	forward	58.7352	57.9412	43.6005	34.0365	55.8901	57.943	70.407	55.9323	59.8108	41.7427	68.3397	49.5027	70.7936	62.367	0.0906775	0	2.07994	fail correlation
MXAN_RS09250	MXAN_1908		2238796	2238868	reverse	ND	ND	ND	ND	ND	ND	ND	ND	ND	ND	ND	ND	ND	ND	X	14	ND	fail data points
MXAN_RS09255	MXAN_1909	SAM-dependent methyltransferase 2238920:2240203	2238920	2240203	forward	35.281	44.8892	41.8452	ND	43.8937	55.511	58.2917	35.0286	69.1408	28.4664	60.27	54.4316	59.5216	65.5076	X	1	2.42886	fail data points
MXAN_RS09260	MXAN_1910	peptidase S66 2240312:2241223	2240312	2241223	forward	47.8475	47.8	42.0946	ND	43.1874	63.1442	73.9755	39.9762	64.916	38.7972	59.3003	68.5032	84.8367	66.4649	X	1	2.18667	fail data points
MXAN_RS09265	MXAN_1911	serine hydrolase 2241220:2242401	2241220	2242401	forward	46.8455	49.9556	38.9651	70.4291	61.4021	59.5322	76.5482	52.4882	60.0899	42.8959	59.1969	71.7141	77.1273	52.0349	0.333744	0	1.97939	fail correlation
MXAN_RS09270	MXAN_1912	UDP-N-acetylmuramate:L-alanyl-gamma-D-glutamyl- meso-diaminopimelate ligase 2242394:2243866	2242394	2243866	forward	70.6135	73.4797	50.3667	59.1967	67.6063	82.5002	64.7653	64.2205	67.2941	56.8261	82.0355	62.584	76.2561	68.1476	0.346918	0	1.63799	fail correlation
MXAN_RS09275	MXAN_1913	thioredoxin 2243868:2244425	2243868	2244425	forward	106.851	70.6135	82.6172	ND	77.5601	99.9968	85.5786	123.81	95.5558	74.0304	70.3642	72.0258	127.192	103.839	X	1	1.80762	fail data points
MXAN_RS09280	MXAN_1914	inositol monophosphatase 2244437:2245258	2244437	2245258	forward	59.2187	47.9071	57.6079	ND	51.6803	68.9541	87.09	72.6724	64.829	ND	72.252	76.0127	82.9299	79.2547	X	2	1.81789	fail data points
MXAN_RS09285	MXAN_1915	polysaccharide biosynthesis protein 2245267:2245881	2245267	2245881	reverse	60.0701	ND	68.7019	ND	43.9749	66.9199	76.2955	40.3834	81.8692	72.9142	77.6335	ND	49.4502	75.065	X	3	2.0273	fail data points
MXAN_RS09290	MXAN_1916	hypothetical protein 2245905:2247170	2245905	2247170	reverse	47.0481	67.7367	93.9757	53.2281	93.9152	67.8498	77.3123	62.4786	81.8121	110.829	95.4595	106.888	91.6437	87.1575	0.803398	0	2.35565	7
MXAN_RS09295	MXAN_1917	hypothetical protein 2247282:2247893	2247282	2247893	reverse	197.558	218.407	244.776	249.576	238.631	182.318	192.348	190.227	234.715	379.859	301.657	228.595	155.103	170.095	0.863914	0	2.44908	4
MXAN_RS09300	MXAN_1918	cyclic nucleotide-binding protein 2247933:2248379	2247933	2248379	reverse	69.541	97.6363	ND	ND	89.9444	75.7492	75.5512	52.1205	92.8182	92.455	78.3762	ND	90.7696	76.9989	X	3	1.87328	fail data points
MXAN_RS09305	MXAN_1919	hypothetical protein 2248421:2249764	2248421	2249764	reverse	96.7453	165.259	208.445	125.342	91.3328	98.5833	92.4045	102.699	188.248	260.542	158.535	106.212	104.133	82.7684	0.986038	0	3.14784	4
MXAN_RS09310	MXAN_1920	hypothetical protein 2249769:2250044	2249769	2250044	reverse	262.144	388.209	390.454	266.454	112.21	156.055	110.576	138.066	354.831	514.098	265.779	ND	140.52	124.878	X	1	4.64927	fail data points
MXAN_RS09315	MXAN_1921	addiction module protein 2250052:2251524	2250052	2251524	reverse	44.9877	78.2511	46.0247	36.3252	50.3117	70.0942	69.2319	57.9037	78.3424	52.8242	67.6433	47.4427	70.0056	64.464	0.608244	0	2.15669	fail correlation
MXAN_RS09320	MXAN_1922	hypothetical protein 2251521:2254856	2251521	2254856	reverse	53.7888	97.2973	63.2429	46.912	56.4416	67.0782	75.1616	62.7321	74.0339	98.2078	76.8643	77.969	67.5916	56.0932	-0.142401	0	2.09345	fail correlation
MXAN_RS09325	MXAN_1923	hypothetical protein 2254853:2257282	2254853	2257282	reverse	60.0476	80.3844	47.8892	53.8107	47.0045	63.9047	69.6999	46.2554	87.6486	65.4792	77.6243	50.161	60.9847	69.5744	0.563532	0	1.89488	fail correlation
MXAN_RS09330	MXAN_1924	hypothetical protein 2257294:2257998	2257294	2257998	reverse	95.2558	129.696	90.7864	90.0181	108.485	107.651	96.8942	105.662	142.806	125.512	118.866	111.862	103.247	100.128	0.51931	0	1.58641	fail correlation
MXAN_RS09335	MXAN_1925	mutual gliding-motility protein MglA 2258120:2258707	2258120	2258707	reverse	692.592	402.028	531.343	394.73	295.699	323.546	295.418	675.855	413.062	632.222	478.204	407.537	374.613	324.848	0.944883	0	2.34445	5
MXAN_RS09340	MXAN_1926	dynein regulation protein LC7 2258719:2259198	2258719	2259198	reverse	1387.75	724.346	1099.47	735.931	565.298	676.712	639.979	1310.3	746.947	1301.12	924.37	583.179	726.071	550.913	0.931851	0	2.519	5
MXAN_RS09345	MXAN_1927	hypothetical protein 2259396:2261042	2259396	2261042	forward	34.6301	48.644	37.2765	ND	50.1487	61.575	61.9133	45.6629	39.5214	38.651	57.275	59.5791	71.5489	49.9628	X	1	2.06609	fail data points
MXAN_RS09350	MXAN_1928	hypothetical protein 2261039:2263009	2261039	2263009	forward	43.8273	64.8873	40.8788	ND	53.2572	57.9369	56.3196	35.0062	68.2944	53.2256	55.9206	51.2888	61.1826	60.5541	X	1	1.95092	fail data points
MXAN_RS09355	MXAN_1929	tyrosine-protein kinase MasK 2263012:2264952	2263012	2264952	forward	61.7886	78.9241	78.4095	44.9162	61.6361	73.894	67.3578	49.9264	66.3021	71.0528	83.54	71.2297	91.0589	62.888	-0.0913581	0	2.0273	fail correlation
MXAN_RS09360	MXAN_1930	recombination protein RecR 2264989:2265582	2264989	2265582	reverse	130.049	78.1707	114.247	110.208	109.277	87.767	80.3832	117.601	97.2344	115.231	133.971	165.375	103.954	102.107	0.529974	0	2.11556	fail correlation
MXAN_RS09365	MXAN_1931	nucleoid-associated protein 2265589:2265906	2265589	2265906	reverse	304.097	132.937	350.819	206.161	201.987	169.943	150.37	278.655	125.926	204.409	210.517	295.298	121.903	171.052	0.534522	0	2.87787	fail correlation
MXAN_RS09370	///	hypothetical protein 2266001:2266738	2266001	2266738	reverse	55.7318	62.8972	ND	ND	47.1032	60.7072	73.5984	58.8765	62.1876	ND	56.0534	ND	67.4138	60.0847	X	4	1.56249	fail data points
MXAN_RS09375	MXAN_1933	DNA polymerase III, subunit gamma and tau 2267268:2268476	2267268	2268476	reverse	83.27	82.5612	67.723	47.5427	70.8862	74.8307	73.4766	69.2753	82.0007	65.3439	93.8257	82.4115	66.2636	74.8116	-0.58493	0	1.97351	fail correlation
MXAN_RS09380	MXAN_1934	mannosyltransferase 2268760:2270091	2268760	2270091	forward	30.8597	44.3257	25.9304	ND	45.7883	52.1371	56.1896	35.5119	56.6503	34.521	53.3214	49.1196	67.0527	51.6026	X	1	2.58587	fail data points
MXAN_RS09385	MXAN_1935		2270279	2270365	reverse	ND	ND	ND	ND	ND	ND	ND	ND	ND	ND	ND	ND	ND	ND	X	14	ND	fail data points
MXAN_RS09390	MXAN_1936		2270378	2270464	reverse	ND	ND	ND	ND	ND	ND	ND	ND	ND	ND	ND	ND	ND	ND	X	14	ND	fail data points
MXAN_RS09395	MXAN_1937	tRNA-specific adenosine deaminase 2270470:2270934	2270470	2270934	reverse	256.534	130.177	157.029	221.941	212.813	212.528	255.057	220.434	ND	165.041	178.066	265.791	247.865	243.46	X	1	2.04176	fail data points
MXAN_RS09400	MXAN_1938		2270955	2271031	reverse	518.392	ND	521.4	ND	497.38	576.685	410.925	509.775	ND	434.052	543.571	801.586	435.825	784.813	X	3	1.95069	fail data points
MXAN_RS09405	MXAN_1939		2271061	2271150	reverse	1007.78	ND	991.02	1001.32	667.431	656.601	507.884	705.207	ND	820.727	642.701	1001.71	609.937	832.644	X	2	1.98428	fail data points
MXAN_RS09410	MXAN_1940		2271195	2271281	reverse	721.286	ND	787.772	759.92	627.921	668.888	678.504	639.708	ND	698.665	603.535	863.876	588.419	777.623	X	2	1.46813	fail data points
MXAN_RS09415	MXAN_1941	serine--tRNA ligase 2271375:2272655	2271375	2272655	reverse	130.977	87.794	153.792	181.021	145.852	128.403	157.307	104.121	84.3185	131.62	155.58	184.572	139.449	119.32	0.637216	0	2.18899	fail correlation
MXAN_RS09420	MXAN_1942	hypothetical protein 2272802:2277688	2272802	2277688	reverse	88.869	101.773	83.7182	89.1706	80.3655	88.3932	77.3743	87.3816	110.446	109.953	86.5017	75.1144	89.823	82.308	0.616046	0	1.47037	fail correlation
MXAN_RS09425	MXAN_1943	amine oxidase 2277895:2279208	2277895	2279208	forward	43.4129	53.4921	35.0478	51.2822	65.2174	62.5877	73.2341	48.3917	55.1749	42.1726	64.5402	76.9527	86.892	80.5298	0.91298	0	2.47924	10
MXAN_RS09430	MXAN_1944	glycosyl transferase family 2 2279282:2279992	2279282	2279992	forward	64.9349	65.289	72.0153	ND	57.5868	54.0135	74.0822	49.1107	64.5525	77.9896	82.0558	83.7108	112.741	72.5525	X	1	2.29566	fail data points
MXAN_RS09435	MXAN_1945	polysaccharide deacetylase 2280010:2280948	2280010	2280948	forward	32.1717	50.9168	36.7946	ND	41.1219	61.3266	59.5797	37.9994	58.3188	ND	44.042	42.7701	78.4711	55.8806	X	2	2.43914	fail data points
MXAN_RS09440	MXAN_1946	glycerol acyltransferase 2281091:2281945	2281091	2281945	forward	67.7275	98.6911	91.3052	111.31	99.3666	95.1576	115.482	85.2888	95.217	95.1894	96.7479	76.5552	102.35	102.648	0.447235	0	1.7051	fail correlation
MXAN_RS09445	MXAN_1947	NAD-dependent epimerase 2281981:2282904	2281981	2282904	forward	59.0318	83.7039	119.102	118.009	93.6099	82.1084	105.068	87.3079	96.108	74.0327	125.092	117.517	109.651	93.9951	0.105863	0	2.11906	fail correlation
MXAN_RS09450	MXAN_1948	hypothetical protein 2283290:2287570	2283290	2287570	forward	50.1384	72.5326	45.0979	38.8676	61.4633	73.8148	76.8084	44.3552	64.5963	61.6597	65.0904	67.35	78.0343	74.7472	0.596954	0	2.00769	fail correlation
MXAN_RS09455	MXAN_1949	hypothetical protein 2287572:2287955	2287572	2287955	forward	67.848	ND	ND	ND	88.6257	69.137	85.8328	56.6475	ND	ND	85.7369	112.507	79.2753	94.3837	X	5	1.98609	fail data points
MXAN_RS09460	MXAN_1950	ATP-dependent DNA helicase RecQ 2287969:2290056	2287969	2290056	reverse	35.7472	41.7305	36.1371	ND	45.4662	46.8137	64.1885	37.8704	51.7143	36.6934	53.2932	51.2613	57.3118	53.6951	X	1	1.79563	fail data points
[truncated: 5,349 more rows]
