# Supplementary material for: Transcriptome dynamics of the Myxococcus xanthus multicellular developmental program
Source: eLife. 2019 Oct 14;8:e50374. doi: 10.7554/eLife.50374 (PMC6791715; doi:10.7554/eLife.50374)
Supplement: Figure 2—source data 1. — References are in Figure 3—source data 1. [file elife-50374-fig2-data1.xlsx]

## Sheet: Figure 2—source data 1
Figure 2—source data 1. Comparison of expression profiles of several developmental genes described in the literature and included in the DGs with the RPKM profiles from this study. References are in Figure 3—Source data 1.
Induction time indicates the first time point or time interval in which there is expression of the gene. Maximum indicates the time point or time interval in which expression reach maxima levels.
Developmental Groups 1 and 2			0	6	12	24	48	72	96
YORF (MXAN_RS)	DG	MXAN_	RPKM							Gene	Function-Pathway	PROFILES COMPARISON: Reference, Induction time-maximum (Strain; medium; method)	This study, Induction time-maximum
MXAN_RS12925	1	MXAN_2670	154.39	111.914	95.9947	74.7355	79.8303	88.3473	73.1123	asgA (HK)	Signaling	Plamann et al., 1995: Induction time-maximum: 0-10h (DK1622; TPM; β-galatosidase activity, measured only up to 12 h and the induction it seem not be be significant)	Induction time-maximum: 0-0h
MXAN_RS15515	1	MXAN_3204	119.235	78.6912	75.5581	63.1471	87.2846	92.7406	86.4857	relA	Stringent response	Crawford and Shimkets, 2002: Induction time-maximum: 0-6h (DK1622; TPM, β-galatosidase activity ). Ossa et al., 2007: Induction time-maximum: 0-0h (DZ2; TPM, qRT-PCR).	Induction time-maximum: 0-0h. Not measured at 3h
MXAN_RS03530	2	MXAN_0731	212.566	64.9926	94.5703	94.0662	106.728	122.118	131.877	socE	Early starvation response, inhibits the stringent response	Ossa et al., 2007: Induction time-maximum: 0-0h (DZ2; TPM, qRT-PCR)	Induction time-maximum: 0-0h
Developmental Group 3
YORF (MXAN_RS)	DG	MXAN_	RPKM							Gene	Function-Pathway	PROFILES COMPARISON: Reference, Induction time-maximum (Strain; medium; method)	This study, Induction time-maximum
MXAN_RS28035	3	MXAN_5783	3985.17	5806.66	3729.99	1874.92	2289.01	3148.67	3074.31	pilA	S motility TPIV	Wu and Kaiser, 1995: Induction time-maximum: 0-10h (DK1622; TPM; β-galatosidase activity)	Induction time-maximum: 0-6h
Developmental Group 4
YORF (MXAN_RS)	DG	MXAN_	RPKM							Gene	Function-Pathway	PROFILES COMPARISON: Reference, Induction time-maximum (Strain; medium; method)	This study, Induction time-maximum
MXAN_RS04475	4	MXAN_0931	112.798	244.471	228.68	141.7	121.525	107.472	123.747	espA (HyHK)	Regulates developmental timing	Cho and Zusman, 1999: Induction time-maximum: 2-48h (DZ2; CF; β-galatosidase activity, only measured up to 48h). Shi et al., 2008 : Induction time: 0-2h (DK1622; submerged cultures; DNA microarray analyses)	Induction time-maximum: 0-6/12h. Expression levels maintained up to 96h
MXAN_RS20760	4	MXAN_4276	43.8888	3090.64	940.929	456.933	164.23	216.858	238.993	spiA (Tn5 lac Ω4521)	A signal dependent	Kroos et al., 1986; Kroos and Kaiser, 1987: Induction time-maximum: 2-12h (DK1622; TPM; β-galatosidase activity). Konovalova et al., 2012, Maximum: 4-6h (DK1622; Submerged cultures; qRT-PCR)	Induction time-maximum: 0-6h. Low levels of transcription to 0h
MXAN_RS25580	4	MXAN_5266	128.272	614.648	235.736	222.169	107.586	117.723	127.852	MXAN_5266 (Tn5 lac Ω4427)	A signal pathway	Kroos et al., 1986; Kroos and Kaiser, 1987, Induction time-maximum: 0-24h (DK1622; TPM; β-galatosidase activity)	Induction time-maximum: 0-6h. Expression levels maintained up to 24h
MXAN_RS35145	4	MXAN_7262	60.1933	186.729	122.209	115.925	103.641	99.475	108.141	devR (Tn5 lac Ω4414)	Develoment: dev operon	Kroos et al., 1986, Induction time-maximum: 13-72h (DK1622; TPM; β-galatosidase activity). Ellehauge et al., 1998: Induction time-maximum: 2-36h (DK1622; Submerged cultures; β-galactosidase activity, measured only up to 36h)	Induction time-maximum: 0-12h. Low levels of transcription to 0h. Expression levels maintained up to 96h
MXAN_RS35815	4	MXAN_7402	106.914	364.13	460.61	312.921	233.767	236.079	223.871	nsd (Tn5 lac Ω4469)	Stringent response. A signal independent	Kroos et al., 1986: Induction time-maximum: 0-24h (TPM; β-galatosidase activity)	Induction time-maximum: 0-12h. Maintained levels up to 96h
Developmental Group 7
YORF (MXAN_RS)	DG	MXAN_	RPKM							Gene	Function-Pathway	PROFILES COMPARISON: Reference, Induction time-maximum (Strain; medium; method)	This study, Induction time-maximum
MXAN_RS01020	7	MXAN_0206	219.217	518.788	527.086	664.561	592.22	329.706	431.463	popC (protease)	C signal pathway	Konovalova et al., 2012: Maximum ratio relative to the vegetative: 6-24h (DK1622; Submerged cultures; qRT-PCR, measured only up to 24h)	Induction time-maximum 0-24h
MXAN_RS04875	7	MXAN_1014	44.032	117.827	82.9996	107.473	123.506	93.2983	105.098	sdeK (Tn5 lac Ω4408) (HK)	C signal pathway. A signal independent. Aggregation and sporulation. Temporal coordination	Kroos et al., 1986; Kroos and Kaiser, 1987, Induction time-maximun: 0-72h (DK1622; TPM; β-galatosidase activity)	Induction time-maximum 0-48h. Expression levels maintained up to 96h
MXAN_RS07290	7	MXAN_1501	42.7256	1054.22	2265.59	2670.92	1201.49	705.996	903.256	fmgD (Tn5 lac Ω4403)	C signal pathway. Strong C signal dependent, FruA and MrpC dependent	Kroos et al., 1986, Induction time-maximum: 11-24h (DK1622; TPM; β-galatosidase activity)	Induction time-maximum: 6-24h. Low levels of transcription at 0h
MXAN_RS13970	7	MXAN_2884	32.7594	167.102	215.913	157.836	142.991	111.018	134.147	fmgA (Tn5 lac Ω4400)	C signal pathway. Weak C signal dependent, FruA and MrpC dependent.	Kroos et al., 1986; Kroos and Kaiser, 1987, Induction time-maximum: 5-24h (DK1622; TPM; β-galatosidase activity)///This study, Induction time-maximum: 0-12h.	Induction time-maximum: 0-12h. Low levels of transcription 0h
MXAN_RS15110	7	MXAN_3117	667.813	4904.6	7046.24	4846.72	3675.63	3025.66	5304.33	fruA (RR)	C signal pathway	Ogawa et al., 1996: Induction time-maximun: 6-12h (DK1622; TPM; β-galatosidase activity). Ellehauge et al., 1998: Induction time-maximun: 2-36h (DK1622; Submerged cultures; β-galactosidase activity, measured only up to 36h)	Induction time-maximum: 0-12h. Drastic increase at 6h. Maintained levels up to 96h
MXAN_RS19655	7	MXAN_4042	102.622	146.584	219.545	306.994	267.013	205.915	300.228	nla6 (bEBP)	Signaling. Development: Nla6 starts preparing cells for sporulation	Giglio et al., 2011, Induction time-maximun: 0.5-3/4h (DK1622; Submerged cultures; qRT-PCR)	Induction time-maximum: 0-24h
MXAN_RS19655	7	MXAN_4126	31.6341	100.594	145.102	187.612	136.444	108.655	118.639	fmgB (Tn5 lac Ω4499)	C signal pathway. Partially C signal dependent, FruA and MrpC dependent.	Kroos et al., 1986; Kroos and Kaiser, 1987: Induction time-maximun: 4-20h (DK1622; TPM; β-galatosidase activity). Mittal and Kroos, 2009: Induction time	Induction time-maximum: 0-24h. Low levels of transcription at 0h
MXAN_RS20040	7	MXAN_4127	40.9228	126.758	212.874	272.519	145.956	101.326	120.45	fmgC (Tn5 lac Ω4499)	C signal pathway. C signal dependent, FruA and MrpC dependent.	Kroos et al., 1986; Kroos and Kaiser, 1987: Induction time-maximun: 4-20(DK1622; TPM; β-galatosidase activity)	Induction time-maximum: 0-24h. Low levels of transcription at 0h
MXAN_RS20045	7	MXAN_5125	929.213	3235.03	3835.61	2710.76	4415.23	3364.18	2688.98	mrpC (OCS)	C signal pathway. Known MrpC target.	Sun and Shi 2001a; Sun and Shi 2001b: Induction time-maximun: 0-24h (DK1622; TPM; β-galatosidase activity, measured only up to 24h). Nariya and Inouye, 2005: Induction time-maximum: 0-24h (DZF1; CF; β-galatosidase activity, measured only up to 24h)	Induction time-maximum: 0h. Two maxima expresion times: 12 and 48h
Developmental Group 8
YORF (MXAN_RS)	DG	MXAN_	RPKM							Gene	Function-Pathway	PROFILES COMPARISON: Reference, Induction time-maximum (Strain; medium; method)	This study, Induction time-maximum
MXAN_RS15560	8	MXAN_3213	45.7835	55.7682	72.1722	83.4194	200.193	90.9447	99.0802	actA (RR)	C signal pathway	Gronewold and Kaiser, 2007: Induction time-maximum: 0-24h (TPM; β-galatosidase activity, measured only up to 36h)	Induction time-maximun: 0-48h
MXAN_RS15565	8	MXAN_3214	29.3683	50.8499	35.4398	52.7099	184.463	94.6241	91.0523	actB (bEBP)	Enhancer binding protein. C signal pathway	Gronewold and Kaiser, 2007: Induction time-maximum: 0-24h (TPM; β-galatosidase activity, measured only up to 36h)	Induction time-maximun: 0-48h
MXAN_RS15620	8	MXAN_3225	40.7255	70.5025	90.116	116.145	328.717	175.321	161.181	exoC/fdgA (Tn5 lac Ω7536)	Sporulation	Licking et al., 2000; Viswanathan et al., 2006, Induction time-maximun: 0/6-30h (DK1622; TPM; β-galatosidase activity)	Induction time-maximum: 0-48h
MXAN_RS16320	8	MXAN_3371	42.7748	62.0936	66.8165	138.062	193.047	161.067	161.601	nfsA	Development: Sporulation	Müller et al., 2010: DK1622 Glycerol induced spores. Microarrays: 10-fold upregulated within 0.5 hours of glycerol. Confirmed by qRTPCR	Induction time-maximum: 0-48h
MXAN_RS16325	8	MXAN_3372	37.7801	57.9231	52.4704	94.1396	166.147	117.905	154.133	nfsB	Development: Sporulation	Müller et al., 2010: DK1622 Glycerol induced spores. Microarrays: 10-fold upregulated within 0.5 hours of glycerol.	Induction time-maximum: 0-48h
MXAN_RS16330	8	MXAN_3373	42.1893	55.9018	83.8655	115.198	161.751	114.67	193.061	nfsC	Development: Sporulation	Müller et al., 2010: DK1622 Glycerol induced spores. Microarrays: 10-fold upregulated within 0.5 hours of glycerol.	Induction time-maximum: 0-48h
MXAN_RS16335	8	MXAN_3374	37.1965	57.9252	65.9664	113.205	126.184	111.869	172.885	nfsD	Development: Sporulation	Müller et al., 2010: DK1622 Glycerol induced spores. Microarrays: 10-fold upregulated within 0.5 hours of glycerol. Confirmed by qRTPCR	Induction time-maximum: 0-48h
MXAN_RS16340	8	MXAN_3375	40.9608	56.5678	58.0225	100.975	113.874	100.9	150.011	nfsE	Development: Sporulation	Müller et al., 2010: DK1622 Glycerol induced spores. Microarrays: 10-fold upregulated within 0.5 hours of glycerol.	Induction time-maximum: 0-48h
MXAN_RS16350	8	MXAN_3377	38.8838	63.5309	69.467	99.262	285.515	161.03	166.954	nfsG	Development: Sporulation	Müller et al., 2010,:DK1622 Glycerol induced spores. Microarrays: 10-fold upregulated within 0.5 hours of glycerol.	Induction time-maximum: 0-48h
MXAN_RS16790	8	MXAN_3464	56.5818	138.989	219.464	954.2	1716.38	962.06	947.794	fmgE (Tn5 lac Ω4406)	C signal pathway. Strong C signal dependent, FruA and MrpC dependent. MrpC target.	Kroos et al., 1986; Kroos and Kaiser, 1987: Induction time-maximun 11/13-24/40h (DK1622; TPM; β-galatosidase activity)	Induction time-maximum: 0-48h. Low levels of transcription at 0h
Developmental Group 10
YORF (MXAN_RS)	DG	MXAN_	RPKM							Gene	Function-Pathway	PROFILES COMPARISON: Reference, Induction time-maximum (Strain; medium; method)	This study, Induction time-maximum
MXAN_RS06035	10	MXAN_1249	33.2132	63.4048	38.4966	46.3639	47.9123	54.6645	63.1553	sasS (HK)	A signal pathway	Yang and Kaplan, 1997: Induction time-maximun: 0-2/8h, measured only up to 8h (DK1622; TPM; β-galatosidase activity). Shi et al., 2008: Gene not significantly regulated (DK1622; submerged cultures; DNA microarray or qRT-PCR analyses)	Induction time-maximun: 0-6h. Expression decreases at 24 h, but levels are maintained up to 96h
MXAN_RS06255	10	MXAN_1294	44.9537	124.357	65.302	68.0137	164.619	121.037	150.565	csgA	C signal	Crawford and Shimkets, 2002: Induction time-maximun: 0-60/72h (DK1622; TPM, β-galatosidase activity)	Induction time-maximun: 0h-two maxima expresion times: 6 and 48h
