# Supplementary material for: Transcriptome dynamics of the Myxococcus xanthus multicellular developmental program
Source: eLife. 2019 Oct 14;8:e50374. doi: 10.7554/eLife.50374 (PMC6791715; doi:10.7554/eLife.50374)
Supplement: Figure 3—source data 1. — Genes with >2 fold change in mRNA levels and >0.7 R2 correlation between the two replicate developmental time courses are listed with their corresponding RPKM mRNA level measurements, following the same order shown in Figure 3A. The old (MXAN_) locus tags, new gene identifiers (MXAN_RS), gene name and predicted functions or pathways in which they have been previously implicated are included. [file elife-50374-fig3-data1.xlsx]

## Sheet: Figure 3—source data 1
Figure 3—source data 1. RPKM values for developmentally controlled genes and distribution of the genes in the ten developmental groups. Genes with >2-fold change in mRNA levels and > 0.7 R2 correlation between the two replicate developmental time courses are listed with their corresponding RPKM mRNA level measurements, following the same order shown in Figure 3A. The old (MXAN_) locus tags, new g…
STPK: Serine/theronine Protein Kinase; bEBP: Bacterial Enhancer Binding Protein; HK: Histidine Kinase; hyHK: Hybrid Histidine Kinase;
RR: Response Regulator; S70: Sigma 70; S54: Sigma 54; ECF: Extracytoplasmic Fuction Sigma Factor; OCS: One Component System;
NRPS: Non Ribosomal Peptide Synthetase; PKS/NRPS: Hybrid Non Ribosomal Peptide Synthetase/Polyketide Synthase
YORF (MXAN_RS)	DG (GWEIGHT)	MXAN	ANNOTATION	RPKM							Gene	Function-Pathway	Reference
				0 h	6 h	12 h	24 h	48 h	72 h	96 h
MXAN_RS01780	1	MXAN_0362	pilus biogenesis operon protein 426136:430392	2033.12	128.505	115.463	93.6094	140.066	201.23	152.477
MXAN_RS01420	1	MXAN_0290	thioredoxin family protein 345476:346057	2371	412.963	516.925	583.422	425.894	457.423	519.333
MXAN_RS01770	1	MXAN_0360	type 4 pilus biogenesis operon protein 424386:425612	1173.14	112.52	86.2269	72.0507	117.637	170.173	129.859
MXAN_RS30375	1	MXAN_6266	metallophosphatase 7740388:7742247	686.08	103.593	112.755	68.2531	89.9384	128.958	88.7794
MXAN_RS15315	1	MXAN_3160	peptidase M13 3702496:3704607	295.731	89.0736	102.417	108.67	84.4676	89.224	83.3589
MXAN_RS00655	1	MXAN_0133	hypothetical protein 155186:156238	2019.73	540.015	383.796	222.769	387.178	354.899	268.576
MXAN_RS18490	1	MXAN_3810	X-Pro dipeptidyl-peptidase 4577070:4579007	382.706	71.2942	51.7419	47.3868	58.4371	74.0686	82.3197
MXAN_RS04690	1	MXAN_0976	metallo-mystery pair system four-Cys motif protein 1125091:1125948	869.952	91.4392	158.742	120.701	125.896	144.398	121.484
MXAN_RS04695	1	MXAN_0977	di-heme enzyme 1125961:1127100	468.587	69.6111	98.4788	81.4158	106.993	92.1607	96.7077
MXAN_RS18310	1	MXAN_3774	dipeptidyl-peptidase 4492511:4494655	453.478	111.495	149.399	135.062	144.685	159.866	133.315		Secondary metabolite cluster (Myxoprincomide)	Cortina et al., 2012
MXAN_RS13525	1	MXAN_2791	protease 3247840:3248637	12800	3362.96	1578.64	788.403	1514	2255.15	1520.96		Secondary metabolite cluster (Unknown)	Korp et al., 2016
MXAN_RS26595	1	MXAN_5485	hypothetical protein 6826589:6827899	7059.29	1775.44	1954.26	931.287	1363.32	1567.73	1171.44
MXAN_RS30045	1	MXAN_6196	hypothetical protein 7662763:7663620	847.557	113.004	137.685	154.53	181.957	170.042	145.929
MXAN_RS10765	1	MXAN_2230	LuxR family transcriptional regulator 2570542:2571657	778.649	260.104	205.595	123.317	110.654	108.116	101.957	OCS
MXAN_RS12910	1	MXAN_2668	dihydrolipoamide acetyltransferase 3115290:3116873	652.876	117.15	133.941	136.726	214.425	209.231	195.355
MXAN_RS32955	1	MXAN_6805	30S ribosomal protein S4 8357316:8357948	325.541	125.162	65.9952	105.556	92.0946	107.332	88.4769
MXAN_RS34070	1	MXAN_7039	hypothetical protein 8612256:8615303	2097.91	1106.33	1058.76	835.361	808.674	799.111	672.374
MXAN_RS06375	1	MXAN_1318	hemin-degrading factor 1542041:1543129	759.553	323.569	138.759	197.852	216.439	141.179	133.334
MXAN_RS35950	1	MXAN_7437	metal transporter CzcA 9056069:9059242	282.043	50.6982	34.0789	34.9224	48.5378	58.9479	59.8084	czc3A, epsL	Exopolysaccharide. EPS operon	Lu et al., 2005; Moraleda-Muñoz et al., 2010
MXAN_RS08190	1	MXAN_1689	hypothetical protein 1999330:2000598	694.887	139.315	110.422	167.968	195.078	189.355	162.332
MXAN_RS33810	1	MXAN_6985	ABC transporter substrate-binding protein 8542451:8543959	372.071	90.2023	71.2409	65.1585	67.8895	101.83	88.3559
MXAN_RS03550	1	MXAN_0735	cytochrome c 838065:839960	485.074	78.0818	65.8108	89.0851	108.932	138.306	128.115
MXAN_RS02235	1	MXAN_0457	RNA polymerase subunit sigma-54 521331:521666	5015.14	1383.21	1429.43	1249.96	616.795	872.584	871.297
MXAN_RS09535	1	MXAN_1967	peptidase S8 2300379:2302007	314.362	92.7719	64.3036	69.861	108.703	124.153	97.9685
MXAN_RS19970	1	MXAN_4107	lipoprotein 5050836:5052500	1530.88	285.978	247.573	210.723	287.128	400.645	286.094
MXAN_RS06620	1	MXAN_1367	prepilin-type N-terminal cleavage/methylation domain-containing protein 1608072:1609259	519.43	228.975	199.7	173.047	149.112	178.723	145.025
MXAN_RS20315	1	MXAN_4184	hypothetical protein 5139726:5140202	943.404	281.266	279.275	205.846	223.573	228.054	220.44
MXAN_RS06370	1	MXAN_1317	hypothetical protein 1541354:1542013	1119.35	342.822	200.162	229.543	183.427	134.263	131.674
MXAN_RS08020	1	MXAN_1651	hypothetical protein 1955274:1956371	456.325	85.9552	61.7045	76.5351	98.2215	93.9736	85.8027
MXAN_RS04415	1	MXAN_0919	3-hydroxyanthranilate 3	516.965	310.453	272.253	205.799	210.864	204.656	189.196
MXAN_RS31465	1	MXAN_6494	peptidase M23 8008463:8009011	582.029	153.185	92.6009	129.426	129.595	136.383	105.337
MXAN_RS20310	1	MXAN_4183	hypothetical protein 5138956:5139705	195.995	131.865	79.6972	67.2385	88.5233	99.0761	103.345
MXAN_RS20270	1	MXAN_4175	hemolysin D 5126420:5127679	323.007	114.444	111.759	121.961	87.1042	96.8547	111.802
MXAN_RS14530	1	MXAN_3001	peptidoglycan-binding protein 3522288:3523523	212.328	129.627	102.586	124.2	114.143	130.645	118.233	tsaP	Type IV pili machinery	Siewering et al., 2014
MXAN_RS06735	1	MXAN_1389	metallophosphatase 1631694:1633919	806.637	335.532	301.778	232.916	230.555	209.643	188.085
MXAN_RS20580	1	MXAN_4239	hypothetical protein 5198638:5199135	1110.27	260.161	342.566	303.855	307.319	297.74	317.109
MXAN_RS17225	1	MXAN_3553	hypothetical protein 4136411:4137706	514.878	206.883	236.496	223.716	179.007	188.33	150.666		Secondary metabolite cluster (Bacteriocin)	Korp et al., 2016
MXAN_RS21480	1	MXAN_4421	hypothetical protein 5472736:5473266	502.606	128.256	130.768	126.218	77.8754	102.995	101.159		Secondary metabolite cluster ( Lipopeptide)	Korp et al., 2016
MXAN_RS13740	1	MXAN_2837	hypothetical protein 3304224:3305240	476.762	197.845	165.861	129.757	131.645	117.248	110.921
MXAN_RS15170	1	MXAN_3129	peptidase S9 3665267:3667474	541.772	197.565	158.361	170.532	157.171	135.821	126.531
MXAN_RS03540	1	MXAN_0733	hybrid sensor histidine kinase/response regulator 833926:836871	188.651	119.614	118.502	88.2481	91.4003	103.662	94.3368	rodK (hyHK)	Signaling. Inhibition of A-signal production and inhibition of the intercellular C-signal transduction pathway	Rasmussen et al., 2005
MXAN_RS14635	1	MXAN_3022	hypothetical protein 3548629:3549096	556.902	348.504	363.153	239.103	153.082	272.77	313.291
MXAN_RS30085	1	MXAN_6205	collagenase 7671486:7673726	147.875	57.7396	35.114	40.8536	47.1012	63.2405	61.5362
MXAN_RS34855	1	MXAN_7199	hypothetical protein 8784069:8786018	1663.6	389.797	382.852	334.357	550.35	599.797	522.631
MXAN_RS33770	1	MXAN_6976	hypothetical protein 8535470:8536393	250.208	59.8313	91.6118	85.8736	54.0818	77.9748	72.5567
MXAN_RS30400	1	MXAN_6272	hypothetical protein 7747753:7749003	309.475	132.922	107.041	81.0759	67.604	74.8181	68.2344
MXAN_RS05260	1	MXAN_1095	3-deoxy-8-phosphooctulonate synthase 1274451:1275287	419.813	160.412	154.785	158.522	149.633	152.431	157.362		Srinivasan et al., 2005
MXAN_RS00475	1	MXAN_0094	amidohydrolase 107033:108109	250.869	74.9923	53.3801	63.1121	74.2081	93.7446	82.2477
MXAN_RS13130	1	MXAN_2710	hypothetical protein 3162603:3164198	473.854	126.534	146.017	137.502	169.02	227.259	175.597
MXAN_RS16935	1	MXAN_3495	fatty acid desaturase 4073904:4074932	388.791	143.433	114.393	87.4738	120.728	137.404	99.5167
MXAN_RS14010	1	MXAN_2892	molybdenum metabolism regulator 3377883:3379238	205.177	90.158	92.9923	95.7475	81.4813	103.856	95.0873	OCS
MXAN_RS33775	1	MXAN_6978	hypothetical protein 8536397:8537164	338.408	63.7109	93.2178	80.582	63.5728	74.0957
MXAN_RS06610	1	MXAN_1365	hypothetical protein 1603051:1607535	623.935	265.085	283.714	232.855	247.975	253.416	195.483
MXAN_RS12065	1	MXAN_2498	peptidase 2906774:2908951	133.517	78.189	66.1869	81.7447	90.4515	89.6968	89.3417
MXAN_RS15590	1	MXAN_3219	3-deoxy-7-phosphoheptulonate synthase 3770875:3771993	188.702	68.0759	46.4536	95.5093	86.6908	89.3374	107.123
MXAN_RS30550	1	MXAN_6306	stearoyl-CoA desaturase 7783648:7784712	1318.68	407.644	358.449	293.452	280.214	323.299	201.025
MXAN_RS24915	1	MXAN_5127	phenylalanine 4-monooxygenase 6404014:6405585	384.197	187.807	147.745	114.479	161.408	149.686	155.343
MXAN_RS32610	1	MXAN_6735	chemotaxis protein CheY 8278564:8285172	150.983	107.965	86.3487	81.712	80.2714	96.7536	90.0231	hyHK	Signaling
MXAN_RS10660	1	MXAN_2209	nitrite reductase 2550088:2551572	375.082	100.13	110.285	118.552	95.6158	103.484	129.379
MXAN_RS26775	1	MXAN_5522	lactonizing lipase 6872808:6873734	292.035	169.61	103.876	90.3701	121.451	140.017	112.031		Lipase	Moraleda-Muñoz and Shimkets, 2007
MXAN_RS21915	1	MXAN_4513	hypothetical protein 5590872:5593619	155.715	66.849	41.5768	41.6375	47.9154	56.0851	63.9239		Secondary metabolite cluster (Myxalamide)	Korp et al., 2016
MXAN_RS25240	1	MXAN_5194	membrane protein 6486083:6487492	357.376	154.913	205.781	190.595	152.063	173.668	133.112
MXAN_RS26935	1	MXAN_5558	cytochrome c 6908907:6909548	480.782	144.799	126.42	170.427	226.669	246.61	247.217
MXAN_RS14075	1	MXAN_2906	penicillin acylase 3397968:3400475	240.955	102.457	95.2577	74.4105	121.114	107.864	98.4931
MXAN_RS23730	1	///	hypothetical protein 6120569:6121138	1519.6	642.543	858.393	586.094	714.779	790.681	540.541
MXAN_RS30150	1	MXAN_6219	hypothetical protein 7685053:7685334	1025.81	566.689	333.253	254.042	344.399	389.66	313.625
MXAN_RS22020	1	MXAN_4539	hypothetical protein 5660241:5662502	189.475	114.88	71.7603	54.3558	51.9145	60.2069	73.1757		Secondary metabolite cluster (Myxalamide)	Korp et al., 2016
MXAN_RS03545	1	MXAN_0734	hypothetical protein 836875:838035	282.613	147.027	128.267	84.4877	90.7445	107.455	119.361
MXAN_RS14180	1	MXAN_2925	vitamin B12-dependent ribonucleotide reductase 3433201:3435993	188.567	79.9645	48.232	73.9904	88.094	82.2192	92.3989
MXAN_RS17350	1	MXAN_3577	metallophosphoesterase 4172389:4173846	189.793	65.7583	44.643	46.3398	65.3441	72.9957	86.4876
MXAN_RS06630	1	MXAN_1369	prepilin-type N-terminal cleavage/methylation domain-containing protein 1609807:1610514	355.65	151.724	116.464	111.165	147.918	148.971	173.056
MXAN_RS20775	1	MXAN_4279	hypothetical protein 5242135:5245041	142.657	111.553	44.9169	42.5211	51.5714	60.3991	63.0844
MXAN_RS03185	1	MXAN_0658	hypothetical protein 757645:758214	237.235	123.754	99.1166	122.585	118.938	109.496	123.763
MXAN_RS15085	1	MXAN_3112	cell division protein DivIVA 3650169:3650696	401.643	151.013	149.273	105.132	100.575	130.503	128.948
MXAN_RS05605	1	MXAN_1163	protein kinase 1356497:1358335	215.831	111.132	106.596	69.2208	142.982	110.433	99.4057	STPK	Signaling. Protein kinase	Pérez et al., 2008
MXAN_RS17280	1	MXAN_3564	peptidase M36 4147966:4153308	1320066016	7258515758	4049508835	2995631596	4063951824	4712298181	5377477397
MXAN_RS11890	1	MXAN_2458	hypothetical protein 2860642:2861808	286.544	122.939	146.125	115.849	112.872	104.899	100.353		Secretion system TIII Cluster I	Konovalova et al., 2010
MXAN_RS20780	1	MXAN_4280	hypothetical protein 5245052:5247244	132.788	108.817	41.869	40.7606	46.7119	62.9272	65.5283
MXAN_RS07425	1	MXAN_1529	hypothetical protein 1794559:1796169	169.125	75.213	76.5514	83.7864	73.5893	97.9355	78.8025		Secondary metabolite (Unknown)	Robinson et al., 2014
MXAN_RS19265	1	MXAN_3963	FAD-dependent oxidoreductase 4826829:4828346	148.138	70.7355	64.9683	71.861	87.3494	77.3176	82.7119
MXAN_RS33550	1	MXAN_6930	hypothetical protein 8479538:8481022	219.707	142.125	134.466	145.351	122.467	114.63	114.23
MXAN_RS02425	1	MXAN_0501	glutamine--fructose-6-phosphate aminotransferase 558607:560517	148.928	63.2643	78.6082	62.8016	81.9271	85.9085	65.6503
MXAN_RS31955	1	MXAN_6601	peptidase S9 8124957:8126993	142.282	61.8174	61.2851	68.3026	74.535	78.1271	79.0841
MXAN_RS19305	1	MXAN_3971	hypothetical protein 4834386:4836092	345.644	114.164	127.451	141.095	113.723	144.317	121.28
MXAN_RS32315	1	MXAN_6673	hypothetical protein 8201773:8202396	452.487	257.619	190.284	215.825	199.989	247.297	203.053
MXAN_RS24120	1	MXAN_4967	UDP-3-O-[3-hydroxymyristoyl] N-acetylglucosamine deacetylase 6212286:6213230	250.254	148.443	129.377	118.212	159.347	179.087	167.52
MXAN_RS12430	1	MXAN_2571	aminotransferase class II 2992195:2993550	162.985	62.415	57.5112	50.5079	79.3723	89.2775	85.8696
MXAN_RS20585	1	MXAN_4240	acetoacetate metabolism regulatory protein AtoC 5199163:5200578	443.594	152.662	155.183	191.773	197.751	221.42	210.943	nmpR, nla22 (bEBP)	S motility regulation	Caberoy et al., 2003; Bretl et al., 2018
MXAN_RS03290	1	MXAN_0679	hypothetical protein 776383:777270	138.794	97.0983	85.8498	72.2244	47.8688	71.8354	81.9395
MXAN_RS14005	1	MXAN_2891	molybdenum metabolism regulator 3376504:3377853	154.138	68.0084	81.5329	83.8488	69.5051	68.2887	76.1094	OCS
MXAN_RS13375	1	MXAN_2760	peptidase M28 3214180:3216222	217.496	111.254	112.121	95.0653	105.645	110.436	116.112
MXAN_RS33970	1	MXAN_7018	type I-C CRISPR-associated protein Cas8c/Csd1 8586368:8588116	150.145	128.717	66.2196	64.8806	63.1783	71.8852	66.3043	Type I-C CRISPR-associated protein Cas8c
MXAN_RS14465	1	MXAN_2987	branched chain amino acid aminotransferase 3500690:3501637	323.752	133.803	137.184	140.476	156.986	152.939	125.861		Branched chain fatty acids primer synthesis	KEGG database (Kanehisa et al., 2017)
MXAN_RS07835	1	MXAN_1612	hypothetical protein 1912653:1914578	148.822	103.882	93.2962	67.5757	57.7699	73.8025	76.3659		Secondary metabolite cluster (Hexapeptide)	Korp et al., 2016
MXAN_RS02580	1	MXAN_0533	epimerase 606283:607458	228.014	101.013	90.6939	108.887	115.605	115.391	92.3137
MXAN_RS27120	1	MXAN_5597	cell division protein FtsZ 6950951:6952168	455.612	226.216	294.888	200.248	237.391	202.144	172.443
MXAN_RS06365	1	MXAN_1316	ligand-gated channel protein 1539305:1541320	131.722	111.937	52.4197	57.0378	59.5999	73.0331	64.1679
MXAN_RS22080	1	MXAN_4552	hypothetical protein 5676024:5676425	363.739	155.691	178.74	150.341	156.761	154.396	146.818		Secondary metabolite cluster (Lantipeptide)	Korp et al., 2016
MXAN_RS04765	1	MXAN_0991	hypothetical protein 1147562:1147969	348.763	134.776	119.97	114.63	148.973	157.66	184.328
MXAN_RS04440	1	MXAN_0924	hypothetical protein 1053569:1054177	189.178	124.448	72.0009	90.8988	91.7828	100.26	103.93
MXAN_RS33460	1	MXAN_6911	TonB-dependent receptor 8463821:8465914	126.786	50.2621	28.1911	40.1031	46.6145	56.5159	54.8665
MXAN_RS02445	1	MXAN_0504	hypothetical protein 561968:562381	1510.64	655.417	779.945	162.588	1223.14	1085.79	616.772
MXAN_RS19935	1	MXAN_4100	delta-aminolevulinic acid dehydratase 5045002:5046009	238.242	166.356	72.1593	112.692	124.465	146.903	113.748		Secondary metabolite cluster (Myxochromide)	Korp et al., 2016
MXAN_RS29990	1	MXAN_6185	hypothetical protein 7647832:7648656	422.289	188.498	199.625	224.129	213.83	190.166	184.584
MXAN_RS29295	1	MXAN_6038	peptidase 7471360:7473564	156.4	99.8895	81.3202	94.9005	89.0063	86.6829	101.165
MXAN_RS33640	1	MXAN_6950	methyl-accepting chemotaxis protein 8502331:8503974	105.347	67.8533	48.3767	54.4368	58.6336	66.1214	71.1195	mcp6	Chemosensory pathway	Zusman et al., 2007
MXAN_RS25135	1	MXAN_5172	radical SAM protein 6459304:6460809	135.119	78.5202	70.5669	76.657	65.0441	80.3701	80.5594
MXAN_RS13345	1	MXAN_2754	peptidase M4 3207432:3209609	137.367	73.3327	69.2094	55.3743	48.6677	70.3118	66.6597
MXAN_RS06070	1	MXAN_1257	biotin synthase 1469203:1470243	179.497	69.626	54.3727	94.5463	78.8506	108.842	83.1979
MXAN_RS04410	1	MXAN_0918	2-amino-3-carboxymuconate-6-semialdehyde decarboxylase 1048536:1049552	171.198	124.716	106.774	100.792	90.5427	116.335	116.342
MXAN_RS17230	1	MXAN_3554	peptidase M23 4137803:4138969	145.181	74.2758	63.201	78.9972	89.3469	92.7465	86.3275		Secondary metabolite cluster (Bacteriocin)	Korp et al., 2016
MXAN_RS17685	1	MXAN_3645	2,3-dihydroxybenzoate-AMP ligase 4347103:4348749	131.38	124.186	67.095	76.2879	80.7899	78.2707	69.292		Secondary metabolite cluster (Myxochelin)	Dziewanowska et al., 2014; Korp et al., 2016
MXAN_RS07085	1	MXAN_1460	DNA translocase FtsK 1718503:1721694	120.103	58.8219	54.9341	62.8768	69.7005	72.2401	71.9989
MXAN_RS12425	1	MXAN_2570	acetyl-coenzyme A synthetase 2989920:2991896	172.849	136.033	82.6052	83.3821	112.847	109.528	120.511	ace3
MXAN_RS29995	1	MXAN_6186	L-serine ammonia-lyase 7649008:7650423	103.696	57.9144	46.1367	51.3606	56.9345	61.8623	69.3382
MXAN_RS12925	1	MXAN_2670	histidine kinase 3117830:3118987	154.39	111.914	95.9947	74.7355	79.8303	88.3473	73.1123	asgA (hyHK)	Signaling	Kuspa and Kaiser, 1989; Keseler and Kaiser, 1995; Plamann et al., 1995
MXAN_RS02845	1	MXAN_0587	serine protease 675610:676929	2568.71	1319.15	992.421	572.446	1731.46	1723.71	995.086
MXAN_RS27460	1	MXAN_5666	ATPase AAA 7029773:7030762	187.603	88.8773	90.5044	112.903	90.0827	95.4789	95.1358
MXAN_RS15515	1	MXAN_3204	GTP pyrophosphokinase 3752613:3754832	119.235	78.6912	75.5581	63.1471	87.2846	92.7406	86.4857	relA	Stringent response	Harris et al., 1998; Ossa et al., 2007
MXAN_RS00680	1	MXAN_0138	oxidoreductase 160655:162178	81.7638	57.5937	55.7681	47.3254	44.8862	59.5738	63.0981
MXAN_RS07625	1	MXAN_1569	cytochrome c 1842635:1844236	91.7125	57.6042	41.277	49.8094	56.6291	60.9881	68.5688
MXAN_RS15310	1	MXAN_3159	hypothetical protein 3699026:3702337	126.595	65.9457	63.1785	51.3758	62.3716	69.3482	72.0466
MXAN_RS33980	1	MXAN_7020	CRISPR-associated protein Cas3 8588794:8591097	81.7111	62.2909	44.8362	55.6744	48.2632	65.2862	60.8694	Type I- CRISPR-associated protein Cas3
MXAN_RS25235	1	MXAN_5193	membrane protein 6485748:6486065	309.287	202.542	203.962	158.434	150.438	173.397	146.457
MXAN_RS33835	1	MXAN_6991	hypothetical protein 8550023:8550346	827.109	689.259	307.191	233.129	431.735	414.035	413.007
MXAN_RS27895	1	MXAN_5755	biopolymer transporter TonB 7122942:7123730	114.016	106.951	63.0295	61.3099	67.7887	66.2875	68.092
MXAN_RS16970	1	MXAN_3502	gliding motility protein 4082356:4083270	206.931	106.685	120.227	122.193	92.8783	121.803	114.447
MXAN_RS00860	1	MXAN_0174	methyl-accepting chemotaxis protein 209306:210898	82.4612	74.1829	53.068	54.0832	58.4746	81.1948	70.5308
MXAN_RS24025	1	MXAN_4948	phosphoserine aminotransferase 6190518:6191606	127.746	110.041	97.0825	76.639	114.411	109.537	97.9184
MXAN_RS22335	1	MXAN_4602	hypothetical protein 5775025:5775999	268.516	154.118	150.382	121.617	134.813	165.66	135.991		Secondary metabolite cluster (Lipopeptide)	Korp et al., 2016
MXAN_RS19920	1	MXAN_4097	D-alanine--D-alanine ligase 5041602:5043791	130.658	89.1258	59.223	64.1598	79.4152	77.0318	77.7957		Secondary metabolite cluster (Myxochromide)	Korp et al., 2016
MXAN_RS15910	1	MXAN_3283	hypothetical protein 3834970:3835920	126.75	73.8877	56.6869	86.7054	57.9131	69.944	73.8655
MXAN_RS11045	1	MXAN_2286	peptidase M3 2654645:2656858	120.715	64.2061	56.0493	57.0125	58.6181	63.5916	65.0559
MXAN_RS32320	1	MXAN_6674	hypothetical protein 8202460:8204520	93.4255	72.6357	69.0096	56.1384	67.6398	78.7835	87.4961
MXAN_RS02970	1	MXAN_0612	histidine kinase 707603:709774	99.7909	59.3192	40.802	45.0264	55.2647	61.2549	63.909	HK	Signaling
MXAN_RS30875	1	MXAN_6374	long-chain-fatty-acid--CoA ligase 7854098:7855741	122.533	86.9093	73.8235	56.9875	71.1722	83.7123	80.3188	acy3	Adenosine tetraphosphate synthetase activity	Kimura et al., 2018
MXAN_RS17065	1	MXAN_3522	chorismate synthase 4102595:4103614	101.445	63.4083	50.143	66.5746	64.044	77.3321	79.9543
MXAN_RS28325	1	MXAN_5844	DNA polymerase III subunit alpha 7247958:7251515	123.551	79.196	72.519	74.0549	76.6225	86.6062	89.263
MXAN_RS32845	1	MXAN_6781	hypothetical protein 8332280:8332906	167.709	136.695	120.223	81.627	94.7347	97.3655	130.874
MXAN_RS06705	1	MXAN_1383	gamma-glutamyltransferase 1623695:1625503	91.5037	58.5328	44.6411	51.4683	60.2125	67.676	61.9696
MXAN_RS17680	1	MXAN_3644	isochorismatase 4346191:4347090	160.479	152.747	79.7273	119.672	103.614	79.0408	91.632		Secondary metabolite cluster (Myxochelin)	Dziewanowska et al., 2014; Korp et al., 2016
MXAN_RS08465	1	MXAN_1744	lipoxygenase 2066844:2068871	157.286	90.723	98.4691	102.369	89.6169	102.883	83.5682
MXAN_RS35895	1	MXAN_7421	chain-length determining protein 9044625:9046148	94.3027	72.9805	58.8952	64.5621	61.8462	87.5736	77.9626	epsY	Exopolysaccharide biosynthesis. EPS operon	Lu et al., 2005
MXAN_RS11820	1	MXAN_2443	flagellar assembly protein FliH 2850802:2851290	265.252	146.491	144.074	158.221	161.076	127.863	140.769		Secretion system TIII Cluster I	Konovalova et al., 2010
MXAN_RS24405	2	MXAN_5024	delta-60 repeat domain-containing protein 6280301:6281782	953.428	210.201	346.043	482.54	496.501	437.23	380.476
MXAN_RS12900	2	MXAN_2666	pyruvate dehydrogenase (acetyl-transferring) E1 component subunit alpha 3113074:3114243	1526.32	170.97	252.649	295.893	346.044	332.891	254.768
MXAN_RS01045	2	MXAN_0212	aminotransferase 258998:260218	1105.91	56.8994	51.1064	122.236	141.659	157.029	142.522
MXAN_RS13500	2	MXAN_2786	4-hydroxyphenylpyruvate dioxygenase 3242381:3243445	4660.48	193.643	255.137	329.184	931.487	927.283	663.639		Secondary metabolite cluster (Unknown)	Korp et al., 2016
MXAN_RS29495	2	MXAN_6080	NrfD family oxidoreductase membrane subunit 7526785:7528224	1369.59	120.292	284.376	406.705	360.957	332.382	357.92
MXAN_RS35490	2	MXAN_7333	hypothetical protein 8956536:8957375	1585.36	126.972	186.782	253.25	235.977	163.322	171.736
MXAN_RS12905	2	MXAN_2667	pyruvate dehydrogenase subunit beta 3114297:3115283	1612.58	186.767	245.849	288.991	377.247	341.147	302.886
MXAN_RS29510	2	MXAN_6083	hypothetical protein 7529362:7530606	1766.67	129.017	283.385	467.681	387.61	328.473	384.759
MXAN_RS28565	2	MXAN_5891	1-pyrroline-5-carboxylate dehydrogenase 7310746:7312401	352.331	178.52	275.803	323.974	211.451	194.108	184.672
MXAN_RS29490	2	MXAN_6079	molybdopterin oxidoreductase 7523587:7526781	1088.5	103.658	230.001	308.791	275.52	315.975	297.97
MXAN_RS29525	2	MXAN_6086	cytochrome c oxidase subunit II 7531985:7533031	1183.48	140.293	297.921	394.091	410.734	409.068	364.778
MXAN_RS14735	2	MXAN_3041	glycine cleavage system protein H 3567431:3567820	1959.93	295.237	579.179	538.043	435.426	559.227	386.568
MXAN_RS21000	2	MXAN_4327	amino acid dehydrogenase 5325232:5326782	4031.29	459.043	638.397	791.248	690.353	628.636	556.904
MXAN_RS11645	2	MXAN_2408	elongation factor G 1 2802127:2804241	1712.31	492.542	1242.1	1569.71	944.921	1031.03	920.266
MXAN_RS05340	2	MXAN_1110	acetyl-CoA carboxylase biotin carboxyl carrier protein subunit 1292634:1293143	744.147	153.3	352.492	333.789	283.122	290.824	236.501
MXAN_RS17155	2	MXAN_3539	succinate dehydrogenase flavoprotein subunit 4123748:4125625	1229.85	121.407	231.602	357.464	287.039	341.377	381.75
MXAN_RS29535	2	MXAN_6088	cytochrome c oxidase subunit III 7534675:7535343	1805.63	252.051	439.376	587.861	526.294	425.995	463.796
MXAN_RS22140	2	MXAN_4564	3-methyl-2-oxobutanoate dehydrogenase 5696942:5697952	1482.01	313.278	546.833	626.149	420.393	434.198	413.058	esgA	E signal pathway. Branched chain fatty acids and primer synthesis. Via leucine degradation pathway	Downard et al., 1993; Toal et al., 1995
MXAN_RS35315	2	MXAN_7298	cytochrome P450 8913955:8915244	3295.89	138.852	305.142	565.279	275.533	388.881	283.812
MXAN_RS23605	2	MXAN_4860	hypothetical protein 6077718:6078686	5608.82	1579.82	2775.61	3071.94	2190.07	2247.63	1725.56	ECM associated	Development NS	Curtis et al., 2007
MXAN_RS01485	2	MXAN_0303	aldo/keto reductase 357157:358167	266.408	65.4737	71.7467	99.9996	111.152	123.386	147.703
MXAN_RS15055	2	MXAN_3106	secretin 3639440:3640888	345.336	118.574	172.673	176.238	138.634	151.987	136.731	gspD	Secretion system TII	Konovalova et al., 2010
MXAN_RS36120	2	MXAN_7475	hypothetical protein 9102067:9102519	2466.51	696.426	1356.56	1187.71	892.218	745.278	663.35
MXAN_RS21995	2	MXAN_4534	chitinase 5655446:5656663	1290.56	269.013	419.768	427.176	455.266	367.106	276.122		Secondary metabolite cluster (Myxalamide)	Korp et al., 2016
MXAN_RS29505	2	MXAN_6082	cytochrome CBB3 7528772:7529365	1818.31	144.738	322.383	521.872	403.084	387.956	380.435
MXAN_RS14740	2	MXAN_3042	glycine dehydrogenase (aminomethyl-transferring) 3567899:3570814	340.297	111.753	135.086	153.255	166.807	165.525	161.888
MXAN_RS17160	2	MXAN_3540	succinate dehydrogenase iron-sulfur subunit 4125670:4126479	1547.83	115.231	250.729	446.551	354.814	473.851	495.721
MXAN_RS20485	2	MXAN_4219	dihydrolipoyl dehydrogenase 5179304:5180701	1362.64	192.89	316.241	479.775	420.118	467.606	448.323		Branched chain fatty acids and primer synthesis. Via Leucine degradation pathway	Bhat et al., 2014
MXAN_RS18260	2	MXAN_3764	peptidyl-prolyl cis-trans isomerase 4481549:4482145	1896.75	524.191	1020.49	1256.21	607.997	672.798	519.722		Synthesis isoprenoids via Leucine degradation. Secondary metabolite cluster.	Bode et al., 2009; Korp et al. 2016
MXAN_RS13220	2	MXAN_2729	NADH-quinone oxidoreductase subunit D 3179453:3180700	455.528	127.757	216.141	274.153	203.85	222.699	191.162
MXAN_RS15525	2	MXAN_3206	thioredoxin 3755385:3757355	1432.88	591.194	1059.98	1041.38	725.988	722.037	525.788
MXAN_RS21490	2	MXAN_4423	hypothetical protein 5474340:5474597	1222.65	191.002	296.494	306.349	450.39	456.588	322.752		Secondary metabolite cluster (Lipopeptide)	Korp et al., 2016
MXAN_RS17175	2	MXAN_3543	nucleoside-diphosphate kinase 4128889:4129326	2911.01	266.28	719.411	1135.95	1097.06	913.819	1144.09	ndk	Stringent response	Bretl and Kirby, 2016
MXAN_RS05335	2	MXAN_1109	hypothetical protein 1292114:1292629	343.994	115.987	194.61	170.718	133.546	148.621	134.105
MXAN_RS05215	2	MXAN_1086	NADH dehydrogenase subunit E 1267093:1267581	1066.96	222.084	455.465	474.38	422.157	461.089	334.837
MXAN_RS23175	2	MXAN_4769	acyl carrier protein 5969951:5970193	9386.09	1195.21	4781.57	3818.99	2092.15	2020.19	1359.54
MXAN_RS05195	2	MXAN_1082	NADH-quinone oxidoreductase subunit L 1262587:1264815	248.682	68.2368	117.418	145.815	138.717	130.168	134.062
MXAN_RS05190	2	MXAN_1081	NADH:ubiquinone oxidoreductase subunit M 1260857:1262590	391.631	120.211	183.16	150.604	186.345	163.661	164.651
MXAN_RS05210	2	MXAN_1085	NADH-quinone oxidoreductase subunit F 1265717:1267057	428.155	100.822	186.512	199.43	225.163	228.726	200.798
MXAN_RS02210	2	MXAN_0452	inositol-3-phosphate synthase 515207:516541	3384.85	857.288	1479.48	2135.76	1562.02	1766.47	1599.15
MXAN_RS12125	2	MXAN_2510	type II secretion system protein GspG 2919280:2919705	741.118	145.767	678.655	701.994	275.984	276.052	282.093	gspG	Secretion system TII	Konovalova et al., 2010
MXAN_RS29485	2	MXAN_6078	cytochrome c 7522928:7523590	1134.19	139.367	309.225	410.673	436.971	565.321	406.523
MXAN_RS29540	2	MXAN_6089	cytochrome-c oxidase 7535358:7535813	837.936	131.526	226.83	277.497	264.473	245.664	279.373
MXAN_RS17050	2	MXAN_3519	citrate (Si)-synthase 4098860:4100161	1656.26	656.368	1400.95	1535.92	1184.35	1000.95	1090.99
MXAN_RS18390	2	MXAN_3790	succinyl-CoA--3-ketoacid-CoA transferase 4555059:4555757	1024.6	235.923	437.425	633.296	461.182	481.127	428.454		Secondary metabolite cluster (Myxoprincomide)	Cortina et al., 2012
MXAN_RS01295	2	MXAN_0264	DNA gyrase subunit B 312232:314679	332.491	140.167	225.153	300.339	221.62	211.245	194.093
MXAN_RS23500	2	MXAN_4837	endoglucanase 6052139:6053617	351.909	106.213	176.772	226.039	182.642	141.99	138.35
MXAN_RS29520	2	MXAN_6085	SCO family protein 7531107:7531988	464.674	87.3957	121.458	161.743	187.543	168.408	193.161
MXAN_RS22145	2	MXAN_4565	3-methyl-2-oxobutanoate dehydrogenase 5697956:5699014	798.591	201.623	287.803	367.443	408.707	386.226	390.272	esgB	E signal pathway Branched chain fatty acids and primer synthesis. Via leucine degradation pathway	Downard et al., 1993; Toal et al., 1995
MXAN_RS14730	2	MXAN_3040	glycine cleavage system protein T 3566318:3567400	422.007	110.377	171.415	235.449	182.108	208.725	160.583
MXAN_RS07020	2	MXAN_1447	biopolymer transporter ExbD 1705595:1706011	6395.04	2055.41	5801.28	5641.17	2906.47	3377.67	2716.83
MXAN_RS16405	2	MXAN_3388	carbamoyl-phosphate synthase large chain 3937305:3940556	116.497	50.5507	56.0176	68.396	77.2383	81.8959	83.4224
MXAN_RS18385	2	MXAN_3789	succinyl-CoA--3-ketoacid-CoA transferase 4554391:4555047	896.458	187.917	340.559	543.503	394.297	403.825	332.442		Secondary metabolite cluster (Myxoprincomide)	Cortina et al., 2012
MXAN_RS32055	2	MXAN_6622	hypothetical protein 8151499:8151990	465.071	103.966	125.276	190.741	127.415	183.035	170.788		Secondary metabolite cluster (Alkylresorcinol)	Korp et al., 2016
MXAN_RS20480	2	MXAN_4218	lipoyl synthase 5178117:5179046	283.771	75.5597	96.7935	133.977	148.956	149.42	159.831
MXAN_RS14920	2	MXAN_3078	DNA-directed RNA polymerase subunit beta' 3603419:3607630	882.104	260.415	625.413	779.153	558.438	475.743	647.975
MXAN_RS05265	2	MXAN_1096	CTP synthetase 1275284:1276924	222.713	82.4464	85.4974	124.925	113.814	119.851	107.399
MXAN_RS29280	2	MXAN_6035	2-oxoglutarate dehydrogenase subunit E1 7466815:7469706	457.646	118.704	142.74	174.871	245.925	206.444	212.744
MXAN_RS23160	2	MXAN_4766		447.289	147.178	198.02	200.558	256.887	221.473	215.633
MXAN_RS11020	2	MXAN_2281	phosphate transport regulator 2648796:2649422	424.432	72.2746	139.72	118.927	152.703	129.594	140.713
MXAN_RS14545	2	MXAN_3004	biopolymer transporter ExbD 3528285:3528806	184.919	85.7755	122.008	133.746	109.604	115.303	88.7935
MXAN_RS10175	2	MXAN_2098	hypothetical protein 2431311:2432219	200.296	99.4512	159.765	149.046	123.481	151.444	120.631
MXAN_RS28770	2	MXAN_5933	peptidase M48 7355430:7356254	323.253	111.249	159.077	158.623	156.304	138.444	133.177
MXAN_RS20130	2	MXAN_4146	alanine dehydrogenase 5093233:5094357	542.035	148.249	184.589	219.952	265.255	249.035	183.639
MXAN_RS09815	2	MXAN_2024	monothiol glutaredoxin	1071.3	212.424	518.969	483.15	523.246	542.76	398.134
MXAN_RS23170	2	MXAN_4768	beta-ketoacyl-[acyl-carrier-protein] synthase II 5968613:5969866	446.946	174.552	211.855	222.724	316.939	246.037	206.083	fabF	Fatty acids elongation	Bhat et al., 2014
MXAN_RS10185	2	MXAN_2100	hypothetical protein 2432809:2433192	597.639	230.466	401.112	319.321	329.784	376.818	239.971
MXAN_RS13205	2	MXAN_2726	NADH-quinone oxidoreductase subunit I 3175318:3176082	455.283	138.809	256.495	305.66	170.673	167.95	181.389
MXAN_RS29285	2	MXAN_6036	dihydrolipoamide succinyltransferase 7469696:7470892	598.196	150.513	172.45	260.987	326.142	307.909	324.42
MXAN_RS05155	2	MXAN_1074	leucine dehydrogenase 1250245:1251276	226.506	46.9304	63.5747	72.7237	97.4285	108.396	91.7367		Branched fatty acids primer synthesis. Via leucine degradation pathway	KEGG database (Kanehisa et al., 2017)
MXAN_RS14235	2	MXAN_2938	chitin-binding protein 3449300:3450454	154.919	52.5305	59.7644	67.5664	95.0543	79.0216	67.7864
MXAN_RS28185	2	MXAN_5814	transcriptional regulator 7208471:7209148	797.393	365.816	581.342	507.936	489.987	381.795	389.733	OCS
MXAN_RS30700	2	MXAN_6337	isocitrate dehydrogenase	399.408	85.5977	129.395	166.148	178.994	206.731	168.395
MXAN_RS21160	2	MXAN_4359	ATP-dependent zinc metalloprotease FtsH 5363934:5365850	296.007	143.321	235.277	255.528	203.114	197.097	230.362
MXAN_RS17130	2	MXAN_3534	hypothetical protein 4117109:4117861	3905.75	505.058	783.969	1645.44	814.839	1139.17	1888.06
MXAN_RS17135	2	MXAN_3535	hypothetical protein 4117861:4120137	1093.06	215.515	287.8	508.978	370.174	387.444	556.164
MXAN_RS33780	2	MXAN_6979	two-component sensor histidine kinase 8537161:8538471	120.88	39.5034	37.9611	52.4363	56.3938	56.3415	63.9494	HK	Signaling
MXAN_RS17170	2	MXAN_3542	succinate--CoA ligase subunit alpha 4127956:4128855	746.934	154.557	221.795	366.369	434.064	389.826	388.048
MXAN_RS06105	2	MXAN_1264	phosphoenolpyruvate carboxykinase 1476079:1477872	2918.74	731.524	1332.4	1824.85	1277.79	1252.03	1527.99
MXAN_RS29530	2	MXAN_6087	cytochrome c oxidase subunit I 7533015:7534685	759.3	167.598	228.066	288.205	373.94	304.255	342.819
MXAN_RS23180	2	MXAN_4770	beta-ketoacyl-ACP reductase 5970298:5971047	514.97	173.664	192.977	244.174	266.544	267.319	221.99	fabG	Fatty acids elongation	Bhat et al., 2014
MXAN_RS25920	2	MXAN_5341	ribosome recycling factor 6649837:6650394	3327.43	1174.15	2460.58	2944.69	1497.42	1484.95	1253.11
MXAN_RS17145	2	MXAN_3537	isocitrate dehydrogenase (NADP(+)) 4121250:4122548	1375.62	387.464	669.908	1005.2	971.827	746.043	705.923	icd	Development NS	Müller et al., 2010
MXAN_RS11015	2	MXAN_2280	inorganic phosphate transporter 2647770:2648795	200.421	64.1181	74.7311	72.116	110.126	104.617	76.3974
MXAN_RS27555	2	MXAN_5685	hypothetical protein 7048137:7048964	424.961	176.818	204.66	200.093	250.145	269.169	253.917
MXAN_RS04140	2	MXAN_0864	glutathione S-transferase 981202:981828	505.744	118.39	168.872	243.447	212.268	183.769	201.102
MXAN_RS22965	2	MXAN_4727	membrane protein 5920745:5921299	725.566	245.067	598.175	618.173	390.535	464.134	375.703
MXAN_RS16520	2	MXAN_3410	3,4-dihydroxy-2-butanone-4-phosphate synthase 3963323:3964474	230.455	88.3145	120.918	140.467	116.34	144.1	170.48
MXAN_RS17165	2	MXAN_3541	succinyl-CoA ligase subunit beta 4126766:4127926	934.773	206.105	340.359	567.951	581.167	494.826	457.966
MXAN_RS19565	2	MXAN_4024	hypothetical protein 4928684:4929670	282.252	104.331	123.459	126.535	129.623	156.104	146.671
MXAN_RS27960	2	MXAN_5768	acetyl-CoA carboxylase	731.709	222.649	492.412	498.729	421.226	605.667	374.023	accB	Straight chain fatty acids and primer synthesis.	Bhat et al., 2014
MXAN_RS14785	2	MXAN_3051	ferredoxin 3580078:3580413	499.629	146.86	311.002	242.1	266.286	203.873	195.488
MXAN_RS23600	2	MXAN_4859	hypothetical protein 6077090:6077572	1562.58	608.294	916.966	1340.53	1184.24	1044.43	1323.6
MXAN_RS34020	2	MXAN_7028	ATP synthase subunit alpha 8601722:8603269	1066.68	264.48	639.521	860.749	658.587	641.944	569.118
MXAN_RS13210	2	MXAN_2727	NADH dehydrogenase subunit H 3176125:3177573	308.21	103.641	149.354	174.982	217.822	193.338	204.998
MXAN_RS02525	2	MXAN_0522	hypothetical protein 586377:588023	461.847	162.205	372.183	382.391	347.982	332.939	275.386
MXAN_RS17180	2	MXAN_3544	23S rRNA (adenine(2503)-C(2))-methyltransferase RlmN 4129525:4130661	376.803	120.815	182.067	179.661	206.301	208.492	191.104
MXAN_RS01965	2	MXAN_0404	ATP synthase subunit B 465342:465896	1154.48	188.089	570.842	693.243	552.819	548.071	553.991
MXAN_RS10180	2	MXAN_2099	hypothetical protein 2432241:2432801	428.127	222.903	350.043	260.789	385.995	306.003	212.908
MXAN_RS10055	2	MXAN_2072	30S ribosomal protein S15 2404126:2404395	3978.93	477.366	2123.51	2792.35	1787.04	1423.91	1737.19
MXAN_RS12875	2	MXAN_2661	multifunctional 2',3'-cyclic-nucleotide 2'-phosphodiesterase/5'-nucleotidase/3'-nucleotidase 3105751:3108135	248	116.116	172.166	139.538	130.401	155.296	119.929
MXAN_RS16975	2	MXAN_3503	cupin 4083298:4083660	340.736	123.654	259.035	200.125	141.327	158.244	140.054
MXAN_RS02030	2	MXAN_0417	hypothetical protein 477945:478718	142.619	59.7728	53.3895	70.2151	93.9627	81.2166	73.882
MXAN_RS17150	2	MXAN_3538	malate dehydrogenase 4122581:4123525	1635.99	308.478	823.902	1342.9	1215.03	950.052	968.155
MXAN_RS25850	2	MXAN_5327	GDP-mannose 4,6-dehydratase 6633484:6634458	131.477	62.1627	91.8982	112.68	116.684	104.478	96.6366
MXAN_RS27965	2	MXAN_5769	elongation factor P 7144529:7145107	1098.65	366.312	739.407	1013.42	762.923	861.728	658.498
MXAN_RS27760	2	MXAN_5727	hypothetical protein 7094375:7095106	393.171	117.618	224.132	254.534	192.898	174.374	174.4
MXAN_RS31925	2	MXAN_6592	MarR family transcriptional regulator 8117344:8117907	438.188	131.966	240.66	215.512	189.862	232.752	297.013	OCS
MXAN_RS12865	2	MXAN_2659	hypothetical protein 3102167:3103693	248.528	109.583	148.52	152.502	192.036	188.634	177.639
MXAN_RS05610	2	MXAN_1164	diguanylate cyclase 1358452:1359042	1695.61	250.413	328.46	344.246	847.038	763.478	421.522
MXAN_RS21290	2	MXAN_4386	hypothetical protein 5389117:5389902	305.177	171.399	221.55	236.936	272.046	187.396	191.713		Secondary metabolite cluster (Unknown)	Korp et al., 2016
MXAN_RS06600	2	MXAN_1363	aconitate hydratase 1599740:1602469	453.337	194.611	227.072	303.867	338.113	275.332	314.937
MXAN_RS13290	2	MXAN_2742	arginine decarboxylase 3193853:3195943	186.319	78.1185	110.366	114.059	107.095	94.0508	97.7215
MXAN_RS20140	2	MXAN_4148	regulator PrtR 5095264:5096172	437.396	159.089	252.492	208.087	191.72	205.928	217.191	OCS
MXAN_RS11420	2	MXAN_2363	glutamine--tRNA ligase 2746958:2748646	164.496	92.7811	113.165	117.69	91.001	115.388	105.026
MXAN_RS12200	2	MXAN_2526	hypothetical protein 2939569:2940096	400.694	165.67	367.776	309.716	232.057	219.118	247.442	sgmH	S motility Mangella-4	Youderian and Hartzell, 2006
MXAN_RS04145	2	MXAN_0865	short-chain dehydrogenase 981825:982667	305.466	93.7271	114.463	167.758	125.424	132.831	152.244
MXAN_RS24630	2	MXAN_5070	hypoxanthine phosphoribosyltransferase 6346462:6346995	247.886	106.592	142.962	223.494	135.898	118.624	128.341
MXAN_RS15095	2	MXAN_3114	molecular chaperone DnaJ 3651423:3651932	168.603	87.7253	108.486	98.4446	124.622	129.64	126.969
MXAN_RS00945	2	MXAN_0191	fatty acid hydroxylase 232374:233189	425.609	105.903	126.234	165.404	126.23	220.3	234.829
MXAN_RS23345	2	MXAN_4803	hypothetical protein 6008478:6009194	119.726	68.3005	93.0333	119.577	75.4041	106.266	97.8366	dotU	Secretion system TVI	Konovalova et al., 2010
MXAN_RS06920	2	MXAN_1427	glutathione S-transferase 1679174:1679800	532.739	125.299	277.902	359.873	259.943	240.043	230.757
MXAN_RS28715	2	MXAN_5922	transaldolase 7344658:7345329	1036.63	232.91	484.062	743.717	553.962	565.348	588.618
MXAN_RS06760	2	MXAN_1394	metal-dependent hydrolase 1640270:1641109	186.741	74.3248	62.7824	121.122	99.5458	102.114	90.3467
MXAN_RS05345	2	MXAN_1111	acetyl-CoA carboxylase biotin carboxylase subunit 1293166:1294683	187.487	111.915	113.612	127.586	145.767	121.434	127.263		Straight chain fatty acids primer synthesis	KEGG database (Kanehisa et al., 2017)
MXAN_RS03805	2	MXAN_0791	peptidase M16 901216:902625	158.018	73.0094	81.209	108.781	80.8628	103.462	96.0222
MXAN_RS36130	2	MXAN_7477	chromosome partitioning protein 9103439:9104230	234.901	125.283	212.962	150.946	140.463	175.017	153.902
MXAN_RS29545	2	MXAN_6090	hypothetical protein 7535894:7536886	132.106	59.6931	82.3596	106.898	124.864	88.7224	100.682
MXAN_RS12870	2	MXAN_2660	hypothetical protein 3103780:3105750	250.643	112.279	134.246	146.898	141.191	149.077	145.006
MXAN_RS15950	2	MXAN_3291	hypothetical protein 3846354:3847085	411.649	141.636	359.142	351.37	187.231	234.369	294.743
MXAN_RS15135	2	MXAN_3122	monooxygenase 3658204:3659526	374.387	146.345	231.908	391.227	240.948	223.191	276.167	bcsA	B signal	Cusick et al., 2015
MXAN_RS09775	2	MXAN_2016	peptidase S9 2344229:2346298	286.527	148.855	197.053	219.27	225.237	189.598	199.469
MXAN_RS21295	2	MXAN_4387	hypothetical protein 5389907:5390383	266.693	140.478	206.341	239.663	287.742	181.02	164.425		Secondary metabolite cluster (Unknown)	Korp et al., 2016
MXAN_RS27245	2	MXAN_5622	transcriptional regulator 6986642:6987592	220.007	104.937	118.666	130.07	156.838	149.026	159.15	carD (OCS)		Nicolás et al. 1996
MXAN_RS13240	2	MXAN_2733	NADH-quinone oxidoreductase subunit B 3184275:3184838	405.539	167.027	384.375	303.123	297.431	239.426	225.711
MXAN_RS32225	2	MXAN_6655	proline--tRNA ligase 8182903:8184336	240.907	89.7915	170.088	231.659	155.637	149.312	153.591	proRS	Adenosine tetraphosphate synthesis, Secondary metabolite cluster (Alkylresorcinol)	Kimura et al., 2018; Korp et al., 2016
MXAN_RS18445	2	MXAN_3802	hypothetical protein 4567682:4568191	276.541	100.434	175.777	204.671	195.494	175.638	192.436
MXAN_RS03530	2	MXAN_0731	hypothetical protein 832589:833437	212.566	64.9926	94.5703	94.0662	106.728	122.118	131.877	socE	Early starvation response, inhibits the stringent response	Crawford and Shimkets, 2000
MXAN_RS17390	2	MXAN_3585	PilZ domain-containing protein 4182154:4182543	494.684	176.266	210.8	320.967	170.409	210.862	202.782
MXAN_RS19715	2	MXAN_4055	hypothetical protein 4975108:4975764	189.73	108.806	139.369	179.693	137.705	131.392	127.389
MXAN_RS36125	2	MXAN_7476	chromosome partitioning protein ParB 9102523:9103413	286.515	117.413	177.19	168.05	204.812	168.397	156.866
MXAN_RS13215	2	MXAN_2728	ferredoxin 3177576:3179456	200.423	97.9934	121.6	146.422	161.621	162.756	159.293
MXAN_RS17370	2	MXAN_3581	peptidyl-dipeptidase A 4176810:4178684	143.775	76.4129	90.8922	102.076	115.437	105.927	93.1097
MXAN_RS18415	2	MXAN_3796	hypothetical protein 4563186:4563638	216.14	116.044	147.84	222.024	198.527	165.164	151.253		Secondary metabolite cluster (Myxoprincomide)	Cortina et al., 2012
MXAN_RS05305	2	MXAN_1103	amidophosphoribosyltransferase 1284364:1285752	146.377	57.8152	93.608	111.306	125.472	110.948	121.095
MXAN_RS17040	2	MXAN_3517	hypothetical protein 4096481:4096864	404.661	144.959	300.978	316.375	211.987	209.342	182.366
MXAN_RS27130	2	MXAN_5599	cell division protein FtsA 6960881:6962113	325.391	154.217	234.379	231.043	241.655	204.138	198.821
MXAN_RS25820	2	MXAN_5321	hypothetical protein 6624209:6624835	149.407	70.3841	116.317	142.249	122.714	139.855	104.75
MXAN_RS33520	2	MXAN_6923	ATP synthase subunit beta 8474315:8475760	735.535	165.249	320.21	513.256	481.008	445.293	385.947
MXAN_RS01555	2	MXAN_0317		1259.46	377.456	913.664	773.228	595.812	672.764	440.003
MXAN_RS16310	2	MXAN_3368	hypothetical protein 3912713:3913483	270.422	145.551	223.195	184.521	205.783	179.175	174.745
MXAN_RS18265	2	MXAN_3765	GTPase Era 4482267:4483211	126.056	77.2943	96.5847	120.603	113.869	98.0885	102.496		Secondary metabolite cluster (Myxoprincomide)	Cortina et al., 2012; Korp et al., 2016
MXAN_RS24970	2	MXAN_5138	DNA methylase N-4 6420632:6421516	179.287	53.773	58.0139	95.4191	122.795	95.3827	85.2845
MXAN_RS17020	2	MXAN_3512	carbamoyl phosphate synthase small subunit 4092162:4093286	166.913	52.6828	88.52	125.362	145.981	124.75	104.029
MXAN_RS20135	2	MXAN_4147	RNA polymerase sigma24 factor 5094600:5095241	696.573	340.403	450.729	499.856	473.955	418.151	562.562	rpoE1 (ECF)	Regulation of A and S motility	Ward et al., 1998
MXAN_RS07090	2	MXAN_1461	hypothetical protein 1721783:1722118	499.693	163.743	261.502	317.645	336.782	254.401	205.794
MXAN_RS03625	2	MXAN_0751	penicillin-binding protein activator 857139:859319	108.284	62.9904	62.4047	85.8786	78.4715	87.0619	80.701
MXAN_RS13225	2	MXAN_2730	NADH dehydrogenase subunit C 3180713:3181231	353.907	129.088	245.862	250.371	259.338	247.603	205.265
MXAN_RS11105	2	MXAN_2298	asparagine--tRNA ligase 2671512:2672912	178.519	91.1681	116.375	118.576	112.436	114.533	113.19	aspRS		Kimura et al., 2018
MXAN_RS01960	2	MXAN_0403	ATP synthase F0 subunit C 464980:465210	2355.76	354.849	1136.43	1480.78	1626.87	1488.89	1358.51
MXAN_RS12740	2	MXAN_2634	ATP synthase F0 subunit C 464980:465210	2355.76	354.849	1136.43	1480.78	1626.87	1488.89	1358.51
MXAN_RS34295	2	MXAN_7084	methionine aminopeptidase 8658721:8659716	226.358	122.631	145.92	191.35	169.285	162.545	201.134
MXAN_RS07670	2	MXAN_1578	MBL fold hydrolase 1853245:1854402	2361.13	638.865	1004.64	1157.88	1462.61	1185.69	1203.1
MXAN_RS18395	2	MXAN_3791	acetyl-CoA acetyltransferase 4555839:4557020	725.639	221.688	310.059	507.819	481.208	444.076	428.583		Secondary metabolite cluster (Myxoprincomide)	Cortina et al., 2012
MXAN_RS35830	2	MXAN_7407	hypothetical protein 9031800:9032423	485.458	184.878	237.518	322.721	407.131	294.112	345.952
MXAN_RS16645	3	MXAN_3434	hypothetical protein 3993417:3994604	355.272	3753	363.356	183.621	161.243	171.46	163.793
MXAN_RS22590	3	MXAN_4653	hypothetical protein 5837127:5837858	230.255	747.666	251.478	157.162	248.11	191.175	217.454
MXAN_RS17115	3	MXAN_3532	2-succinylbenzoate-CoA ligase 4113225:4114673	117.359	561.371	156.799	96.3729	140.883	148.085	146.775
MXAN_RS31245	3	MXAN_6451	hypothetical protein 7952994:7953755	416.762	2641.12	676.259	243.924	512.698	574.56	468.842
MXAN_RS04040	3	MXAN_0842	hypothetical protein 957944:958354	467.637	1084.38	745.731	270.66	262.488	415.678	300.224
MXAN_RS13830	3	MXAN_2855	hypothetical protein 3327303:3327512	20523.7	17109.1	6925.74	1628.69	3721.25	7607.11	5870.14
MXAN_RS10770	3	MXAN_2231	ferritin 2572013:2573329	34.9638	203.525	56.559	57.7792	58.4165	73.1526	73.2121
MXAN_RS12820	3	MXAN_2650	hypothetical protein 3093968:3094303	1057.01	2493.01	1536.22	852.576	1419.06	984.95	833.479
MXAN_RS03310	3	MXAN_0683	cytochrome P450 779742:781094	246.532	401.817	203.316	56.4961	70.8729	92.1977	90.589
MXAN_RS26225	3	MXAN_5407	choloylglycine hydrolase 6727703:6728773	83.0551	194.18	49.4873	56.1703	50.7912	73.6853	76.8321
MXAN_RS13835	3	MXAN_2856	hypothetical protein 3327544:3327759	14383.2	17270.5	4396.23	1245.86	3377.19	5814.99	4962.47
MXAN_RS07735	3	MXAN_1591	TonB-dependent receptor 1866403:1869888	174.815	202.521	115.884	71.845	74.1715	80.9012	88.6193		Secondary metabolite cluster (Hexapeptide)	Korp et al., 2016
MXAN_RS17120	3	///	hypothetical protein 4114702:4114914	1412.92	5715.41	2155.35	1057.21	1678.27	1615.75	1411.97
MXAN_RS13840	3	MXAN_2857	lantibiotic modification protein 3327756:3331079	267.908	438.958	91.8746	52.2367	110.651	140.726	152.94
MXAN_RS03360	3	MXAN_0695	radical SAM protein 790522:792576	60.9915	141.97	56.0131	68.2422	63.4063	76.0816	98.6547
MXAN_RS24480	3	MXAN_5039	hypothetical protein 6300467:6300904	621.932	2152.52	512.065	262.369	1052.27	872.978	948.887
MXAN_RS27275	3	MXAN_5628	hypothetical protein 6993033:6993773	305.63	384.871	248.404	182.666	201.113	204.956	215.641
MXAN_RS03520	3	MXAN_0729	dienelactone hydrolase 830572:831450	60.7818	203.133	81.0773	76.2694	131.866	102.862	121.335
MXAN_RS22565	3	MXAN_4648	FHA domain-containing protein 5831086:5832831	174.333	295.412	208.913	169.455	178.169	171.95	154.311
MXAN_RS15400	3	MXAN_3179	hypothetical protein 3726448:3727503	53.5154	136.257	51.9245	66.8785	56.8894	86.4866	87.0383
MXAN_RS33750	3	MXAN_6972	metallophosphatase 8532736:8533638	134.276	251.164	140.988	78.5035	101.891	106.148	121.067
MXAN_RS26175	3	MXAN_5394	peptidase S1 6714942:6715967	126.472	237.937	89.955	87.5951	71.2233	95.7604	87.062
MXAN_RS25470	3	MXAN_5243	ferritin 6539911:6541230	39.5252	94.1043	32.0683	44.4143	54.1679	52.4958	61.2391
MXAN_RS34660	3	MXAN_7158	peptidase M1 8737660:8740413	109.526	152.366	112.312	88.8653	107.51	100.392	103.376
MXAN_RS34435	3	MXAN_7113	hypothetical protein 8683875:8685146	261.343	472.705	244.802	80.3704	102.682	128.362	106.445
MXAN_RS15945	3	MXAN_3290	hybrid sensor histidine kinase/response regulator 3844556:3846253	170.929	278.241	199.905	103.645	135.803	153.369	170.15	hpk8 (hyHK)	Signaling. Development	Shi et al., ,2008
MXAN_RS10570	3	MXAN_2188	glucose dehydrogenase 2529208:2530716	223.715	348.067	191.066	153.04	187.165	174.715	149.681
MXAN_RS01075	3	MXAN_0219	hypothetical protein 265880:267541	63.0347	69.1202	40.1637	43.2688	49.1303	64.3222	57.8064	fabH	KEGG database (Kanehisa et al., 2017)
MXAN_RS05255	3	MXAN_1094	3-deoxy-D-manno-octulosonate 8-phosphate phosphatase 1273844:1274419	501.396	621.183	459.591	312.336	455.555	433.612	419.282
MXAN_RS13820	3	MXAN_2853	lantibiotic ABC transporter permease 3324821:3327022	65.9896	89.7305	38.7431	39.1502	53.5766	58.5357	56.4483		Secondary metabolite cluster (CLASS II Lantipeptide)	Korp et al., 2016
MXAN_RS36390	3			3775.1	15356.2	5890.16	6390.82	9208.87	6572.63	7574.62
MXAN_RS08230	3	MXAN_1697	hypothetical protein 2011748:2012755	63.754	124.766	44.8792	60.988	55.0896	66.8847	81.4371
MXAN_RS28030	3	MXAN_5782	ABC transporter 7157783:7158778	181.211	529.974	385.496	181.097	194.887	276.419	227.555	pilG	S motility TPIV	Wall and Kaiser, 1999; Friedrich et al., 2014
MXAN_RS28980	3	MXAN_5974	alpha/beta hydrolase 7396818:7397672	234.915	325.706	240.325	117.134	156.418	183.016	174.293
MXAN_RS22345	3	MXAN_4604	hypothetical protein 5777816:5778733	172.635	166.641	106.357	64.3871	126.414	134.402	144.179		Secondary metabolite cluster (Lipopeptide)	Korp et al., 2016
MXAN_RS11875	3	MXAN_2454	hypothetical protein 2858899:2859480	852.202	1053.11	590.568	568.48	838.287	610.275	512.321		Secretion system TIII Cluster I	Konovalova et al., 2010
MXAN_RS00780	3	MXAN_0158	alpha/beta hydrolase 193489:194274	206.77	212.458	148.062	128.016	154.15	144.771	128.173
MXAN_RS19410	3	MXAN_3992	hypothetical protein 4860652:4861866	104.679	194.897	140.132	99.1859	137.676	101.18	127.35
MXAN_RS26425	3	MXAN_5450	hypothetical protein 6779804:6780994	110.179	179.508	129.466	88.4534	138.651	160.988	132.198
MXAN_RS04790	3	MXAN_0996	tryptophan halogenase 1152567:1153739	74.27	111.144	49.6812	49.9261	46.1877	71.5693	75.5094
MXAN_RS08495	3	MXAN_1752	isoquinoline 1-oxidoreductase 2075851:2078007	43.8903	104.599	52.1022	60.9337	63.4814	64.6456	74.4348
MXAN_RS06540	3	MXAN_1351	hypothetical protein 1585509:1587518	64.3019	111.351	63.9984	53.3224	65.8508	70.9387	79.759
MXAN_RS05770	3	MXAN_1197	peptidase M1 1402684:1405389	105.243	107.802	64.0865	62.0938	54.437	82.7108	71.0827
MXAN_RS28025	3	MXAN_5781	ABC transporter 7156806:7157786	77.4281	156.267	107.821	79.751	88.0231	110.844	92.3145	pilH	S motility TPIV	Wall and Kaiser, 1999; Friedrich et al., 2014
MXAN_RS03815	3	MXAN_0793	hypothetical protein 904238:905854	97.5893	136.601	69.396	63.1408	108.148	110.63	106.221
MXAN_RS06775	3	MXAN_1397	PBS lyase 1644939:1646534	572.238	854.987	518.369	408.623	410.753	412.672	397.94
MXAN_RS22585	3	MXAN_4652	Flp pilus assembly protein CpaB 5836108:5836923	322.492	469.869	378.446	211.912	297.301	285.055	268.588
MXAN_RS34710	3	MXAN_7168	hypothetical protein 8752252:8753508	63.5683	109.096	85.3046	68.1664	62.0376	79.9158	80.0113
MXAN_RS29320	3	MXAN_6043	serine/threonine protein kinase 7478793:7480430	115.026	114.007	85.7621	50.4865	75.7973	77.5471	75.4706	STPK	Signaling. Protein kinase	Pérez et al., 2008
MXAN_RS21470	3	MXAN_4419	beta-alanine--pyruvate aminotransferase 5471341:5472165	66.9535	169.656	89.7221	75.9858	113.789	136.316	95.8815		Secondary metabolite cluster (Lipopeptide)	Korp et al., 2016
MXAN_RS36080	3	MXAN_7466	hypothetical protein 9093838:9096696	38.452	84.7009	51.6311	41.5594	44.7447	59.6563	54.9155
MXAN_RS00605	3	MXAN_0121	methylmalonate-semialdehyde dehydrogenase (acylating) 141977:143503	176.533	374.167	272.593	199.734	250.259	228.104	281.941
MXAN_RS26625	3	MXAN_5491	hypothetical protein 6834797:6835552	74.5606	178.747	87.58	77.4096	76.6558	95.8468	100.071
MXAN_RS05235	3	MXAN_1090	general secretion pathway protein GspE 1271335:1272177	96.9072	115.632	89.7839	76.7954	73.3163	64.2715	91.2944
MXAN_RS25100	3	MXAN_5165	GMC oxidoreductase 6449749:6451365	79.9201	90.853	83.8675	45.6564	57.3675	74.8778	68.8237
MXAN_RS28960	3	MXAN_5970	peptidase S8 7390855:7393161	1020.44	1090.64	415.772	237.897	759.268	639.174	465.116
MXAN_RS03450	3	MXAN_0713	chemotaxis protein CheR 817833:818669	69.6157	115.046	86.7395	75.1155	86.3863	83.3296	87.183
MXAN_RS10450	3	MXAN_2160	hypothetical protein 2497842:2500808	61.1102	106.38	75.8857	59.3548	75.9802	96.2843	88.6659
MXAN_RS18500	3	MXAN_3812	two-component sensor histidine kinase 4580501:4581838	108.325	149.956	58.3054	49.1039	84.0107	100.372	106.046	HK	Signaling
MXAN_RS24765	3	MXAN_5097	peptidase M20 6370253:6371566	63.8131	94.1411	53.8438	62.3835	50.5415	72.9614	75.6301
MXAN_RS26210	3	MXAN_5404	hypothetical protein 6724436:6725632	99.2247	116.794	70.9641	74.2431	60.9811	75.8912	81.5162
MXAN_RS04405	3	MXAN_0917	kynureninase 1047259:1048539	97.0688	105.924	71.1921	63.398	77.1811	98.8242	88.2049
MXAN_RS17830	3	MXAN_3676	hypothetical protein 4385250:4387343	806.707	2058.98	1016.62	557.264	1576.76	1534.4	924.245
MXAN_RS06185	3	MXAN_1280	histidine kinase 1495604:1496665	60.174	140.014	79.9573	74.7479	82.3669	82.4893	78.6858	HK	Signaling. Secondary metabolite cluster (Dipeptide)	Korp et al., 2016
MXAN_RS16185	3	MXAN_3338	protein kinase 3880785:3882347	57.0273	88.7183	57.9942	46.3207	60.6863	66.605	75.123
MXAN_RS06130	3	MXAN_1269	patatin 1482161:1483999	44.0067	86.818	53.9087	47.4585	50.9594	59.605	64.8925
MXAN_RS11800	3	MXAN_2439	type III secretion system protein 2845604:2846422	125.417	189.02	143.699	86.0019	113.053	108.106	124.813	yscJ	Secretion system TIII. Cluster I	Konovalova et al., 2010
MXAN_RS06215	3	MXAN_1286	hypothetical protein 1503779:1506082	577.765	840.506	635.827	318.729	420.896	531.471	402.28	abcA	Development NS and Secondary metabolite cluster (Dipeptide)	Ward et al., 1998
MXAN_RS18090	3	MXAN_3729	dehydrogenase 4443010:4446108	45.6596	81.1346	57.3562	55.1757	55.9799	63.6317	73.3252
MXAN_RS28035	3	MXAN_5783	prepilin-type N-terminal cleavage/methylation domain-containing protein 7158798:7159460	3985.17	5806.66	3729.99	1874.92	2289.01	3148.67	3074.31	pilA	S motility TPIV	Wu and Kaiser, 1995; Friedrich et al., 2014
MXAN_RS04570	3	MXAN_0950	hypothetical protein 1091117:1092286	84.6412	116.931	62.6962	65.1039	75.1245	70.1849	73.7005
MXAN_RS34885	3	MXAN_7206	histidine kinase 8793202:8797341	54.7899	84.7602	54.7489	50.189	55.5899	59.7981	69.2763	HK	Signaling
MXAN_RS18330	3	MXAN_3778	2-alkenal reductase 4498820:4501138	53.5984	84.4681	58.49	41.4259	58.0956	67.0392	63.189		Secondary metabolite cluster (Myxoprincomide)	Müller et al., 2016; Cortina et al., 2012
MXAN_RS22530	3	MXAN_4641	hypothetical protein 5823559:5825160	82.442	108.213	75.0795	65.5879	68.4083	77.5776	68.8785
MXAN_RS06190	3	MXAN_1282	3-isopropylmalate dehydratase 1496990:1498960	93.4672	124.571	97.4504	68.5922	113.553	110.249	102.215		Secondary metabolite cluster (Dipeptide)	Korp et al., 2016
MXAN_RS04075	3	MXAN_0850	dehydrogenase 965615:967828	37.8611	100.001	51.1622	46.7733	48.5474	60.4971	65.4451
MXAN_RS22325	3	MXAN_4600	RiPP maturation radical SAM protein 1 5762866:5764788	49.9412	91.7163	71.2782	52.0219	62.1487	87.0512	75.6938		Secondary metabolite cluster (Lipopeptide)	Korp et al., 2016
MXAN_RS07410	3	MXAN_1525	GGDEF domain-containing protein 1787909:1788790	193.906	278.213	185.389	151.444	195.555	186.241	159.82		Secondary metabolite cluster (Unknown)	Korp et al., 2016
MXAN_RS25570	4	MXAN_5265	hypothetical protein 6560569:6563121	49.6844	850.065	1333.58	2021.76	399.055	261.129	319.607	CorE2 regulated in presence of metals	CorE2 regulated gene	Marcos-Torres et al., 2016
MXAN_RS21945	4	MXAN_4524	hypothetical protein 5600376:5600801	1056.75	33152	12963.2	6571.3	1736.26	1363.31	2418.34		Secondary metabolite cluster (Myxalamide)	Korp et al., 2016
MXAN_RS20760	4	MXAN_4276	serpin 5238709:5240019	43.8888	3090.64	940.929	456.933	164.23	216.858	238.993	spiA (Tn5 lac Ω4521)	A signal pathway	Kuspa et al., 1986; Kroos et al., 1986; Kroos and Kaiser, 1987; Singer and Kaiser, 1995; Kaplan et al., 1991; Keseler and Kaiser, 1995; Konovalova et al., 2012
MXAN_RS32820	4	MXAN_6776	hypothetical protein 8328497:8328898	124.309	1714.8	375.704	283.912	384.171	241.019	326.217
MXAN_RS26160	4	MXAN_5391	hypothetical protein 6711252:6712457	52.4715	1055.11	998.476	471.198	228.834	175.339	139.143
MXAN_RS23540	4	MXAN_4844	hypothetical protein 6064161:6065483	62.0385	132.98	159.342	139.525	111.969	108.518	88.48
MXAN_RS08040	4	MXAN_1656	hypothetical protein 1959218:1959532	109.42	24408.8	20754.2	16100.8	3462.79	1804.5	1447.31
MXAN_RS20030	4	MXAN_4123	hypothetical protein 5064218:5065234	118.121	2266.46	501.071	402.509	197.523	151.059	173.565
MXAN_RS33995	4	MXAN_7023	hypothetical protein 8593777:8595969	102.251	2943.33	898.477	626.045	248.548	284.687	454.154
MXAN_RS01690	4	MXAN_0345	N-acetylmuramoyl-L-alanine amidase 403478:405337	101.018	1671.46	788.523	496.477	210.132	179.899	154.767
MXAN_RS25580	4	MXAN_5266	hypothetical protein 6563733:6564815	128.272	614.648	235.736	222.169	107.586	117.723	127.852	MXAN_5266 (Tn5 Lac Ω4427)	A signal dependent	Kroos et al., 1986; Kroos and Kaiser, 1987; Cusick, 2015
MXAN_RS09305	4	MXAN_1919	hypothetical protein 2248421:2249764	99.7221	176.754	234.493	141.938	98.7726	101.358	87.5865
MXAN_RS08045	4	MXAN_1657	hypothetical protein 1959544:1959891	74.2883	10446.5	8123.92	6909.24	2145.72	841.253	840.309
MXAN_RS31580	4	MXAN_6517	S-adenosylmethionine synthase 8037599:8038789	251.813	389.485	613.106	533.256	318.316	386.274	349.123
MXAN_RS35580	4	MXAN_7352	hypothetical protein 8972494:8973090	75.6241	1135.83	397.394	182.56	257.83	271.516	208.525
MXAN_RS07935	4	MXAN_1632	hypothetical protein 1935949:1938681	73.0623	212.758	183.541	123.154	109.748	104.809	111.901
MXAN_RS28380	4	MXAN_5854	hypothetical protein 7263586:7264413	64.8368	465.465	332.036	204.326	140.984	137.971	138.603
MXAN_RS33230	4	MXAN_6860	gliding motility protein 8413402:8413986	901.982	1186.51	2439.9	2265.86	885.823	963.987	861.959	aglS	A motility	Luciano et al., 2011; Islam and Mignot, 2015
MXAN_RS20765	4	MXAN_4277	peptidase S1 5240206:5241144	91.0782	808.866	306.388	154.074	85.0345	124.13	128.123
MXAN_RS20720	4	MXAN_4268	spore coat protein 5231538:5232026	47.1366	306.769	724.463	375.616	136.309	139.061	127.045
MXAN_RS04460	4	MXAN_0928	two-component sensor histidine kinase 1057351:1058352	87.7949	399.695	275.697	173.018	155.041	127.765	137.085	HK	Signaling
MXAN_RS20205	4	MXAN_4161	acetyltransferase 5111807:5112658	66.1495	202.758	231.391	169.582	94.382	103.39	93.3223		Secondary metabolite cluster (Bacteriocin)	Korp et al., 2016
MXAN_RS27870	4	MXAN_5750	carotenoid synthesis regulator CarF 7118705:7119550	280.932	535.208	619.891	360.895	225.356	280.482	269.121	carF	Carotenoid biosynthesis	Fontes et al., 2003
MXAN_RS35145	4	MXAN_7262	type I-B CRISPR-associated protein Cas7/Cst2/DevR 8865322:8866230	60.1933	186.729	122.209	115.925	103.641	99.475	108.141	devR (Tn5 lacΩ 4414), type I A CRISPR-associated protein Cas7	Develoment: dev operon. Sporulation	Kroos et al., 1986; Kroos and Kaiser, 1987; Thony-Meyer and Kaiser, 1993; Viswanathan et al., 2007
MXAN_RS02980	4	MXAN_0614	serine/threonine protein kinase 711993:713402	34.8058	290.908	148.935	118.505	160.226	102.166	117.483	STPK	Signaling. Protein kinase	Pérez et al., 2008
MXAN_RS01695	4	MXAN_0346	hypothetical protein 405345:406445	41.9159	301.926	117.388	84.386	72.7582	82.0994	74.5134
MXAN_RS19760	4	MXAN_4064	adenylyl-sulfate kinase 4983907:4984680	204.681	314.551	367.908	251.517	219.77	182.1	138.935		Secondary metabolite cluster (Myxochromide)	Korp et al., 2016
MXAN_RS04905	4	MXAN_1020	hypothetical protein 1187555:1191925	199.781	733.963	970.863	650.915	274.388	231.023	266.536
MXAN_RS34180	4	MXAN_7061	hemagglutinin 8637297:8638100	533.517	14138.4	19840.9	10940.5	4032.55	4635.69	2892.4	mbhA	Development	Romeo and Zusmann, 1991
MXAN_RS06010	4	MXAN_1244	TetR family transcriptional regulator 1455501:1456547	46.4536	488.902	232.35	116.437	108.037	140.596	140.502	sasN (OCS)	A signal pathway	Xu et al., 1998; Guo et al., 2000
MXAN_RS20870	4	MXAN_4302	FAD-binding protein 5294281:5296824	80.2985	232.669	240.243	144.822	136.501	142.896	110.96	dkxD	Development and Dkxanthene synthesis. Secondary metabolite cluster	Meiser et al., 2006; Korp et al, 2016
MXAN_RS27000	4	MXAN_5572	hypothetical protein 6920542:6922551	149.417	270.43	292.615	183.293	134.774	161.726	134.422
MXAN_RS35585	4	MXAN_7353	3-ketoacyl-ACP synthase 8973090:8974202	74.5938	551.929	260.215	129.448	129.145	150.524	144.908
MXAN_RS06030	4	MXAN_1248	chemotaxis protein 1460068:1461858	47.851	153.781	100.003	75.0523	85.9832	97.8046	98.1898
MXAN_RS27710	4	MXAN_5716	hypothetical protein 7084230:7084940	105.98	293.574	254.681	163.886	195.124	171.683	194.777
MXAN_RS20185	4	MXAN_4157	hypothetical protein 5107369:5108358	80.8331	240.917	252.748	187.993	146.478	150.197	148.719		Secondary metabolite (Bacteriocin)	Korp et al. 2016
MXAN_RS04895	4	MXAN_1018	prepilin cleavage protein 1185820:1187025	70.8974	334.727	370.201	214.798	196.48	150.547	179.512
MXAN_RS08420	4	MXAN_1733	secretion protein 2050537:2053188	59.8141	473.208	465.463	430.274	223.558	184.038	176.026
MXAN_RS33235	4	MXAN_6861	biopolymer transporter ExbD 8414012:8414500	490.939	953.403	1476.25	1225.05	743.959	648.791	606.345	aglQ	A motility	Luciano et al., 2014; Islam and Mignot, 2015
MXAN_RS20710	4	MXAN_4266	zinc-binding dehydrogenase 5229050:5230087	35.6928	416.761	771.089	385.032	210.317	184.219	193.182		Branched fatty acid primer synthesis. Alternative IV-CoA biosynthesis pathway, mevalonate pathway	Bhat et al., 2014; Bode et al., 2009
MXAN_RS15415	4	MXAN_3183	protein kinase 3730998:3732152	61.621	243.243	194.497	155.507	117.525	100.092	93.849	PseudoK	Signaling. Pseudokinase NO D (HRA)	Pérez et al., 2008
MXAN_RS00895	4	MXAN_0181	pyridine nucleotide-disulfide oxidoreductase 218766:220097	62.1192	772.35	788.716	777.061	292.592	236.539	261.516
MXAN_RS34060	4	MXAN_7037	chemotaxis protein MotB 8610697:8611584	102.581	577.667	406.377	260.937	329.559	246.88	255.861
MXAN_RS11400	4	///	hypothetical protein 2743355:2743609	261.756	1724.34	1695.88	854.202	318.019	344.833	312.511
MXAN_RS05645	4	MXAN_1171	oxidoreductase 1364010:1365590	64.3001	98.094	116.721	73.8053	61.9024	86.4502	68.6221
MXAN_RS23640	4	MXAN_4869	gliding motility protein 6098447:6099883	166.869	433.5	385.829	268.747	254.015	197.206	165.511	gltE/aglT	A motility	Luciano et al., 2014; Islam and Mignot, 201502/05/2019 Jakobczak et al., 2015
MXAN_RS11425	4	MXAN_2364	serine hydrolase 2748720:2750180	74.9091	173.551	276.914	158.481	93.7335	134.969	105.444
MXAN_RS04630	4	MXAN_0962	hypothetical protein 1109214:1112606	685.735	3055.84	2650.68	1711.31	865.521	825.288	555.213	cglD	A motility	Pathak and Wall, 2012
MXAN_RS25550	4	MXAN_5261	hypothetical protein 6556279:6556608	1215.77	3253.93	4807.46	3450.31	920.244	1867.03	1134.42
MXAN_RS11395	4	MXAN_2359	glycosyl transferase family 2 2742438:2743316	119.385	425.42	371.774	242.945	130.728	136.812	134.954
MXAN_RS15280	4	MXAN_3153	ethanolamine ammonia lyase large subunit 3692800:3695124	42.0103	331.64	316.334	228.306	141.815	125.616	144.963
MXAN_RS35305	4	MXAN_7296	hypothetical protein 8912647:8913066	63.2208	1523.02	1716.58	983.981	486.874	412.372	591.466
MXAN_RS20715	4	MXAN_4267	hydroxymethylglutaryl-CoA synthase 5230137:5231393	34.8533	392.12	577.008	319.088	199.763	168.511	171.796	mvaS	Branched fatty acid primer synthesis. Alternative IV-CoA biosynthesis pathway, mevalonate pathway	Bode et al., 2009
MXAN_RS20700	4	MXAN_4264	glutaconate CoA-transferase 5227468:5228265	32.3041	465.085	458.305	230.711	144.551	127.13	179.08		Branched fatty acid primer synthesis. Alternative IV-CoA biosynthesis pathway, mevalonate pathway	Bhat et al., 2014, Bode et al., 2009
MXAN_RS10520	4	MXAN_2177	protein kinase 2518119:2519336	51.4998	271.836	256.414	172.414	128.251	102.107	84.1963	PseudoK	Signaling. Pseudokinase NO D (HRA)	Pérez et al., 2008
MXAN_RS25645	4	MXAN_5280	lipoprotein 6583272:6583955	48.2312	317.466	170.778	202.124	76.1402	74.524	92.2204
MXAN_RS26165	4	MXAN_5392	hypothetical protein 6713044:6714276	464.039	1029.77	1361.77	913.464	832.548	877.256	516.863
MXAN_RS24650	4	MXAN_5074	septation protein spoVG 6349147:6349446	1458.76	2270.49	3250.86	1620.87	1402.91	1052.81	1310.58
MXAN_RS26610	4	MXAN_5488	hypothetical protein 6830578:6832284	145.425	314.191	375.265	237.93	262.009	223.207	193.961
MXAN_RS10840	4	MXAN_2245	hypothetical protein 2591360:2592565	56.8734	170.707	108.511	84.6195	66.7384	85.2215	69.7609
MXAN_RS11430	4	MXAN_2365	hypothetical protein 2750389:2752110	457.126	4490.71	5976.81	3109.99	2648.63	2881.1	2163.23
MXAN_RS20705	4	MXAN_4265	glutaconate CoA-transferase 5228262:5229002	31.5654	420.039	518.082	248.513	131.127	110.963	135.358		Branched fatty acid primer synthesis. Alternative IV-CoA biosynthesis pathway, mevalonate pathway	Bhat et al., 2014; Bode et al., 2009
MXAN_RS28345	4	MXAN_5848	hypothetical protein 7254611:7255474	221.589	665.647	675.551	380.798	367.314	314.918	314.774
MXAN_RS20565	4	MXAN_4235	phosphomethylpyrimidine synthase 5194388:5196262	150.814	211.428	266.088	291.004	187.808	132.545	131.04
MXAN_RS19040	4	MXAN_3919	elongation factor GreAB 4716666:4717082	483.946	616.654	1002.68	1047.6	548.522	434.865	509.229
MXAN_RS14830	4	MXAN_3060	gliding motility protein 3589256:3590506	389.397	1282.67	1648.6	1069.96	540.757	595.474	473.93	cglB	A motility	Youderian et al., 2003; Pathak and Wall, 2012
MXAN_RS08440	4	MXAN_1739	hypothetical protein 2059142:2059906	41.8038	322.368	93.3719	121.077	108.216	77.3883	76.7925
MXAN_RS19215	4	MXAN_3953	hypothetical protein 4812313:4814886	348.573	1383.67	1384.75	1270.41	633.272	415.342	540.953		Secondary metabolite cluster (Myxovirescine)	Korp et al., 2016
MXAN_RS34485	4	MXAN_7123	histidine kinase 8695976:8697577	39.4974	294.164	273.186	171.464	120.308	103.088	101.623	HK	Signaling
MXAN_RS20875	4	MXAN_4303	alkaline phosphatase family protein 5296877:5298262	170.982	418.931	507.966	221.033	159.381	156.135	130.315	dkxC	Development and Dkxanthene synthesis. Secondary metabolite cluster	Meiser et al., 2006; Korp et al, 2016
MXAN_RS25045	4	MXAN_5155	aminotransferase V 6439889:6441301	250.277	1399.94	2284.51	1409.13	683.298	686.679	533.439
MXAN_RS30595	4	MXAN_6315	histidine kinase 7794916:7796814	56.3717	152.568	96.2217	75.9623	84.3422	80.9119	90.8506	HK	Signaling
MXAN_RS26030	4	MXAN_5364	Fis family transcriptional regulator 6677567:6679024	166.674	932.469	645.375	472.677	336.752	365.512	381.632	hsfA (bEBP)	Signaling. B signal pathway	Ueki and Ihnouye, 2002
MXAN_RS04475	4	MXAN_0931	histidine kinase 1061417:1063750	112.798	244.471	228.68	141.7	121.525	107.472	123.747	espA (HyHK)	Signaling. Regulates developmental timing	Cho and Zusman, 1999
MXAN_RS08050	4	MXAN_1658	High-affinity carbon uptake protein Hat/HatR 1959961:1962426	58.6907	191.387	117.101	102.929	109.362	78.2966	87.5874
MXAN_RS11435	4	MXAN_2366	hypothetical protein 2752127:2753758	115.168	1343.18	1572.32	667.296	723.942	740.118	583.396
MXAN_RS35575	4	MXAN_7351	hypothetical protein 8971810:8972418	54.4415	524.484	288.794	139.605	172.356	181.701	129.336
MXAN_RS27005	4	MXAN_5573	type IV secretion protein Rhs 6922600:6925101	125.338	268.16	266.662	155.476	128.072	156.214	142.427	vgrG	Secretion system TVI	KEGG database (Kanehisa et al., 2017)
MXAN_RS23645	4	MXAN_4870	hypothetical protein 6099883:6103539	197.979	444.313	447.202	329.858	203.092	192.328	184.79	agmU/gltD	A motility	Luciano et al., 2014; Islam and Mignot, 2015; Jakobczak et al., 2015
MXAN_RS26335	4	MXAN_5430	development-specific protein S 6759822:6760343	396.777	11227.6	16517	9950.6	2563.11	3441.06	3171.17	S homolog S1	Development NS	Dahl et al., 2007
MXAN_RS24060	4	MXAN_4955	hypothetical protein 6199495:6200340	53.152	199.034	141.153	90.5572	154.297	138.344	99.0902		Secondary metabolite cluster (Bacteriocin)	Korp et al., 2016
MXAN_RS35005	4	MXAN_7232	alpha/beta hydrolase 8823868:8824695	92.5278	325.121	259.34	186.198	205.541	164.604	161.509
MXAN_RS23635	4	MXAN_4868	hypothetical protein 6098050:6098319	1197.6	2061.18	2884.52	1757.38	897.878	1174.04	763.059	gltF/cglF	A motility/ Secretion system TVI	Pathak and Wall, 2012; Luciano et al., 2014; Islam and Mignot, 2015; Jakobczak et al., 2015
MXAN_RS16915	4	MXAN_3489	hypothetical protein 4070459:4070734	152.743	310.364	334.462	243.927	156.582	133.168	131.33
MXAN_RS00635	4	MXAN_0128	hypothetical protein 148831:150870	80.4463	118.052	132.851	157.094	100.588	108.788	100.851
MXAN_RS28385	4	MXAN_5855	hypothetical protein 7264517:7265674	38.484	236.7	307.311	146.466	72.4583	108.598	194.588
MXAN_RS03125	4	MXAN_0644	peptidase M1 743996:746644	44.542	85.0669	83.0623	94.3022	61.0744	68.2028	63.5206
MXAN_RS11440	4	MXAN_2367	acetyltransferase 2753748:2754242	74.32	327.81	363.857	249.809	276.592	152.977	211.993
MXAN_RS26330	4	MXAN_5428	MBL fold hydrolase 6757957:6759453	34.166	126.902	131.209	89.2478	64.395	80.2924	72.7783
MXAN_RS23625	4	MXAN_4866	hypothetical protein 6095315:6095944	149.422	279.256	286.339	210.91	201.262	171.878	160.747	gltH/cglE	A motility/ Secretion system TVI	Pathak and Wall, 2012; Islam and Mignot, 2015; Jakobczak et al., 2015
MXAN_RS35815	4	MXAN_7402	hypothetical protein 9027223:9027780	106.914	364.13	460.61	312.921	233.767	236.079	223.871	nsd (Tn5 lac Ω4469)	Stringent response/A signal independent	Kroos et al., 1986; Kroos and Kaiser, 1987; Brenner et al., 2004
MXAN_RS32715	4	MXAN_6756	hypothetical protein 8306948:8307841	153.09	1431.12	1009.02	305.73	455.922	545.184	479.67
MXAN_RS03340	4	///	hypothetical protein 786961:787284	1520.86	2544.1	3651.06	2169.95	1130.89	1535.69	1182.96
MXAN_RS28415	4	MXAN_5861	hypothetical protein 7271511:7273172	63.4354	229.214	200.918	145.486	132.192	135.984	126.125
MXAN_RS04900	4	MXAN_1019	hypothetical protein 1187022:1187558	120.322	657.071	895.516	602.974	327.154	189.028	233.703
MXAN_RS03245	4	MXAN_0670	hypothetical protein 770755:771207	228.194	4211.58	2663.38	1479.99	1211.93	1683.89	1398.5
MXAN_RS09295	4	MXAN_1917	hypothetical protein 2247282:2247893	193.893	226.561	312.317	275.616	233.613	168.71	181.222
MXAN_RS26605	4	MXAN_5487	transcriptional initiation protein Tat 6829136:6830572	100.053	249.736	224.273	198.67	219.483	177.742	172.636
MXAN_RS12545	4	MXAN_2595	hypothetical protein 3018122:3019234	698.219	1024.48	1011.84	910.838	640.048	495.783	574.716
MXAN_RS06240	4	MXAN_1291	non-ribosomal peptide synthetase 1511191:1517475	75.4219	124.167	127.5	74.9573	81.268	101.739	84.949	NRPS	Secondary metabolite cluster (Dipeptide). NRPS	Korp et al., 2016
MXAN_RS05955	4	MXAN_1234	protein kinase 1447087:1448301	94.0805	544.62	648.557	402.265	346.505	255.52	200.043	pdd3 (PseudoK)	Signaling. Pseudokinase NO D (HRA). Development	Inouye et al., 2008
MXAN_RS35150	4	MXAN_7263	type I-MYXAN CRISPR-associated Cas8a1/Cmx1 8866262:8867887	48.739	122.333	77.2784	76.4944	77.3942	82.9303	86.9491	devT, type I-A CRISPR-associated Cas8a1	Development: dev operon	Boysen et al., 2002; Viswanathan et al., 2007
MXAN_RS33240	4	MXAN_6862	flagellar motor protein MotA 8414623:8415360	309.288	1259.93	1399.82	1373.41	1046.32	786.169	736.726	aglR	A motility	Luciano et al., 2014; Islam and Mignot, 2015
MXAN_RS32710	4	MXAN_6755	hypothetical protein 8306469:8306996	252.493	2012.18	2040.89	568.134	549.043	671.161	391.202
MXAN_RS19370	4	MXAN_3984	hypothetical protein 4852407:4853513	197.675	295.443	362.282	233.65	180.999	182.775	196.917
MXAN_RS21245	4	MXAN_4378	hypothetical protein 5382892:5383482	56.7591	153.182	188.966	243.703	85.308	101.812	101.668
MXAN_RS28400	4	MXAN_5858	cation acetate symporter 7267976:7269610	40.3788	282.769	390.77	130.359	134.569	161.592	264.352
MXAN_RS09770	4	MXAN_2015	ATP-dependent Clp protease ATP-binding subunit ClpX 2342655:2343938	498.037	767.596	778.257	623.974	387.897	400.956	555.772
MXAN_RS23520	4	MXAN_4841	protein kinase 6058815:6060029	106.071	583.015	717.426	505.51	338.02	200.798	169.484	PseudoK	Signaling. Pseudokinase NO D (HRA)	Pérez et al., 2008
MXAN_RS19530	4	MXAN_4016	6-phosphofructokinase 4919916:4921013	45.2026	98.0191	77.9616	71.7909	63.8274	74.7977	74.8305	pfkA	Development. Secondary metabolite cluster (Lipopeptide)	Nariya and Inouye, 2003; Korp et al., 2016
MXAN_RS12980	4	MXAN_2680	protein kinase 3126214:3128271	79.8621	198.151	163.365	116.504	145.367	131.617	118.88	pskA12 (STPK)	Signaling. Protein kinase Development NS	Inouye et al., 2008
MXAN_RS00375	4	MXAN_0074	hypothetical protein 81438:82439	54.2455	157.716	129.171	116.864	103.56	109.357	120.673
MXAN_RS18470	4	MXAN_3807	hypothetical protein 4572496:4573569	41.0405	96.1482	73.1641	55.9489	62.1526	77.2794	88.7578
MXAN_RS00125	4	MXAN_0022	hypothetical protein 27440:28207	94.3428	165.735	134.445	111.806	123.606	82.4563	108.794
MXAN_RS31470	4	MXAN_6495	glyoxalase 8009108:8009767	42.4519	191.157	150.49	159.587	103.193	97.4188	96.5752
MXAN_RS05535	4	MXAN_1149	hypothetical protein 1340819:1341676	181.631	452.537	345.67	212.221	212.048	183.86	162.616
MXAN_RS03335	4	MXAN_0689	hypothetical protein 785389:786807	74.813	148.168	116.852	86.5731	110.877	110.808	99.9884
MXAN_RS03555	4	MXAN_0736	histidine kinase 840186:842030	46.9253	240.626	223.185	163.941	174.942	141.562	136.266	HK	Signaling
MXAN_RS23970	4	///	hypothetical protein 6175112:6175435	108.595	333.015	344.405	161.693	126.059	131.894	129.488
MXAN_RS12265	4	MXAN_2538	gliding motility protein 2953411:2953965	136.852	252.34	246.244	191.621	180.156	192.731	141.272	agmO/gltK/cglC	A motility	Pathak and Wall, 2012; Luciano et al., 2014; Islam and Mignot, 2015
MXAN_RS29190	4	MXAN_6017	1-acyl-sn-glycerol-3-phosphate acyltransferase 7446836:7447588	186.665	373.866	637.925	465.393	310.489	297.373	249.513		Acyltransferase (lipid biosynthesis): conversion of DAGs into TAGs for Lipid bodies	KEGG database (Kanehisa et al., 2017)
MXAN_RS23515	4	MXAN_4840	hypothetical protein 6057594:6058550	58.1473	133.007	107.865	67.4211	82.7615	76.2639	68.8911
MXAN_RS11065	4	MXAN_2290	fibro-slime domain-containing protein 2661426:2663177	192.419	438.309	479.521	345.061	266.721	240.479	207.79
MXAN_RS26035	4	MXAN_5365	hybrid sensor histidine kinase/response regulator 6679021:6680604	59.1477	116.635	105.044	68.0793	87.1464	88.587	90.6813	hsfB (hyHK)	Signaling. B signal pathway	Ueki and Ihnouye, 2002
MXAN_RS08015	4	MXAN_1650	peptidase S1 1954062:1955195	553.108	1011.56	710.651	665.914	818.845	484.809	387.636
MXAN_RS16495	4	MXAN_3405	transcription elongation factor GreA 3957094:3957612	205.103	340.452	455.726	539.241	344.534	259.209	249.444
MXAN_RS28390	4	MXAN_5856	acetyl-coenzyme A synthetase 7265703:7267667	43.3014	327.536	481.465	194.552	134.683	170.564	283.922	ace4		Kimura et al., 2018
MXAN_RS35135	4	MXAN_7260	type I-MYXAN CRISPR-associated endonuclease Cas4/Cas1 8862974:8864635	45.2738	105.862	82.6061	90.8491	64.2167	72.568	89.6912	dev, type I-A CRISPR-associated endonuclease Cas4/Cas1	Develoment: dev operon	Viswanathan et al., 2007
MXAN_RS23630	4	MXAN_4867	hypothetical protein 6096051:6097973	222.697	613.712	518.32	387.218	338.671	260.12	248.341	pgll/gltG	A motility	Luciano et al., 2014; Islam and Mignot, 2015; Jakobczak et al., 2015
MXAN_RS34410	4	MXAN_7108	hypothetical protein 8678645:8679220	101.668	258.808	196.406	256.789	144.556	117.905	117.54
MXAN_RS15195	4	MXAN_3134	hypothetical protein 3671289:3671723	205.522	705.207	747.085	594.477	530.942	389.455	444.257
MXAN_RS21580	4	MXAN_4442	hypothetical protein 5498739:5500535	41.1	114.328	83.0337	65.9162	68.705	82.4139	80.0442
MXAN_RS12275	4	MXAN_2540	hypothetical protein 2955024:2955794	191.596	396.183	373.611	190.293	215.486	217.814	160.923	gltA	A motility	Luciano et al., 2014; Islam and Mignot, 2015
MXAN_RS17905	4	MXAN_3691	hypothetical protein 4403668:4404732	39.8716	101.198	143.054	112.866	82.1473	77.9692	77.6915
MXAN_RS07405	4	MXAN_1524	glucose-1-phosphate adenylyltransferase 1786424:1787653	84.3291	206.08	199.351	191.81	180.508	114.846	144.851	glgC	Secondary metabolite cluster (Unknown)	Korp et al., 2016
MXAN_RS03115	4	MXAN_0641	sensory protein TspO 741412:741924	51.9849	192.472	163.783	115.004	109.634	97.5895	112.984
MXAN_RS30440	4	MXAN_6282	hypothetical protein 7758398:7758739	870.53	1895.89	1759.38	1403.74	1106.94	850.639	1300.27
MXAN_RS26890	4	MXAN_5549	enoyl-CoA hydratase 6898475:6899254	61.9188	169.352	156.424	192.735	119.592	95.3189	93.6148
MXAN_RS25220	4	MXAN_5190	hypothetical protein 6483164:6483646	150.55	533.593	294.155	314.649	300.433	240.203	442.907
MXAN_RS16740	4	MXAN_3453	methyl-accepting chemotaxis protein 4022492:4024705	97.601	248.34	277.429	161.693	163.216	139.353	124.702		Secondary metabolite cluster (Unknown)	Korp et al., 2016
MXAN_RS21600	4	MXAN_4446	LexA repressor 5507020:5507688	180.991	378.935	303.622	269.852	245.995	283.326	241.036	lexA (OCS)	Stringent response	Campoy et al., 2003
MXAN_RS04910	4	MXAN_1021	hypothetical protein 1192001:1192720	176.966	405.676	418.013	285.781	201.603	129.942	196.963
MXAN_RS14060	4	MXAN_2903	hypothetical protein 3394527:3396164	44.879	135.007	83.497	72.9514	70.8307	74.4814	75.9217
MXAN_RS25290	5	MXAN_5204	RNA polymerase sigma factor RpoD 6497804:6499930	529.666	301.76	570.386	754.737	301.201	295.343	289.53	asgC , rpoD, sigA (Sigma70)	A signal pathway	Inouye, 1990; Kaplan and Plamann, 1996; Biran and Kroos, 1997; Hao et al., 2002
MXAN_RS33965	5	MXAN_7017	type I-C CRISPR-associated protein Cas7/Csd2 8585415:8586329	545.066	231.124	185.057	143.205	87.7829	93.3275	111.386	Type I-C CRISPR-associated protein Cas7
MXAN_RS23790	5	MXAN_4900	hypothetical protein 6131036:6132229	1171	474.675	648.666	686.662	428.322	456.55	414.988
MXAN_RS09875	5	MXAN_2036	hypothetical protein 2367209:2367631	330.065	215.475	356.442	213.252	142.088	169.44	120.821
MXAN_RS29985	5	MXAN_6184	hypothetical protein 7646867:7647817	1130.14	299.133	613.815	554.361	356.429	364.174	216.24
MXAN_RS32430	5	MXAN_6698	hypothetical protein 8238411:8239940	520.675	414.457	437.213	283.486	199.675	285.351	276.425
MXAN_RS20430	5	MXAN_4208	hypothetical protein 5164716:5165501	653.293	549.843	621.497	549.585	312.067	370.73	289.741
MXAN_RS33880	5	MXAN_7000	hypothetical protein 8561650:8562804	1953.29	682.005	736.608	605.247	453.502	324.857	253.349
MXAN_RS20810	5	MXAN_4290	thioesterase 5254048:5254836	1005.99	453.279	987.638	733.789	272.985	303.654	197.916	dkxO	Development and Dkxanthene synthesis. Secondary metabolite cluster	Meiser et al., 2006; Korp et al, 2016
MXAN_RS11005	5	MXAN_2277	hypothetical protein 2643182:2644825	325.9	235.304	221.67	143.618	125.432	154.579	141.158
MXAN_RS10715	5	MXAN_2221	protease 2560836:2561600	501.725	509.025	289.908	196.007	130.468	187.132	185.692
MXAN_RS32925	5	MXAN_6798	hypothetical protein 8349479:8350771	218.652	313.82	197.459	151.409	100.614	126.985	119.532
MXAN_RS09225	5	MXAN_1902	hypothetical protein 2229075:2229755	381.958	315.331	359.028	173.148	183.184	179.365	155.396
MXAN_RS05355	5	MXAN_1113	methylmalonyl-CoA carboxyltransferase 1295455:1297017	416.22	237.494	276.836	247.585	223.098	200.114	178.257
MXAN_RS23365	5	MXAN_4807	type VI secretion system-associated protein 6015943:6016437	3008.31	1157.63	2257.04	1902.49	854.072	1193.94	889.991		Secretion system TVI	Konovalova et al., 2010
MXAN_RS25465	5	MXAN_5242	hypothetical protein 6539210:6539749	4112.18	1966.68	2261.26	685.363	515.985	910.696	566.055
MXAN_RS06830	5	MXAN_1408	hypothetical protein 1655951:1656838	404.304	410.269	259.98	208.807	195.421	191.11	204.406
MXAN_RS19745	5	MXAN_4061	hypothetical protein 4979999:4980937	447.138	304.695	505.547	401.733	201.536	249.798	218.654		Secondary metabolite cluster (Myxochromide)	Korp et al., 2016
MXAN_RS34430	5	MXAN_7112	hypothetical protein 8682279:8683868	420.674	375.381	197.963	96.6612	108.629	132.098	105.002
MXAN_RS26010	5	MXAN_5360	glycosyl hydrolase 6672072:6673985	541.832	360.962	441.039	286.613	215.493	223.709	204.142
MXAN_RS07895	5	MXAN_1623	peptidase M16 1925744:1927180	607.685	358.106	367.107	358.148	297.72	266.726	256.553		Secondary metabolite cluster (Hexapeptide)	Korp et al., 2016
MXAN_RS09880	5	MXAN_2037	hypothetical protein 2367739:2368737	361.171	240.115	267.132	176.977	173.315	184.546	138.901
MXAN_RS28250	5	MXAN_5827	hypothetical protein 7223606:7224715	471.154	438.099	293.363	227.1	173.294	187.211	224.619
MXAN_RS07015	5	MXAN_1446	biopolymer transporter ExbD 1705095:1705595	5385.68	1947.85	5088.5	4951.46	2041.5	2401.22	2116.36
MXAN_RS30835	5	MXAN_6366	hypothetical protein 7847318:7847944	249.865	337.986	283.19	168.661	113.79	115.626	174.517
MXAN_RS14345	5	MXAN_2962	response regulator 3470329:3470706	557.963	287.77	588.505	523.163	296.758	246.813	242.913	RR (CheY)	Signaling
MXAN_RS35310	5	MXAN_7297	hypothetical protein 8913161:8913574	1503.38	1148.48	938.836	677.561	465.128	382.829	415.927
MXAN_RS14455	5	MXAN_2985	cell filamentation protein Fic 3498283:3499125	518.682	169.806	235.967	217.724	143.308	133.365	141.7
MXAN_RS03675	5	MXAN_0762	hypothetical protein 870796:871083	455.403	390.761	684.982	391.311	380.411	407.137	255.82
MXAN_RS05115	5	MXAN_1065	ribosomal biogenesis GTPase 1242191:1242856	574.034	1018.75	758.334	588.159	355.47	284.635	389.653
MXAN_RS11880	5	MXAN_2455	hypothetical protein 2859580:2859957	1344.06	690.245	805.094	657.359	389.601	408.403	394.505		Secretion system TIII Cluster I	Konovalova et al., 2010
MXAN_RS25095	5	MXAN_5164	membrane protein 6449231:6449746	490.949	313.008	390.415	258.76	187.807	219.743	143.123
MXAN_RS28245	5	MXAN_5826	PrkA protein 7221520:7223583	1783.63	1148.22	919.984	750.828	472.717	536.47	665.202
MXAN_RS27270	5	MXAN_5627	hypothetical protein 6992116:6992994	241.39	153.328	153.805	125.656	95.9053	125.305	99.1567
MXAN_RS24485	5	MXAN_5040	aldehyde dehydrogenase 6300904:6302424	3937.14	5894.07	3213.99	2124.73	1783.63	1505.74	1498.85
MXAN_RS09335	5	MXAN_1925	mutual gliding-motility protein MglA 2258120:2258707	684.224	407.545	581.783	436.467	351.618	349.08	310.133	mglA	Regulation of A motility and S motility	Hodgkin and Kaiser, 1979
MXAN_RS11790	5	MXAN_2437	DNA-directed RNA polymerase sigma-70 factor 2844214:2845050	599.62	398.641	400.031	318.284	261.995	244.519	201.642	ECF	Secretion system TIII Cluster I	Konovalova et al., 2010
MXAN_RS23310	5	MXAN_4796	hypothetical protein 5995148:5996368	290.759	156.884	230.181	180.484	162.152	163.756	138.747
MXAN_RS05520	5	MXAN_1146	hypothetical protein 1337390:1338172	1801.73	2728.65	3527.1	1408.37	741.663	897.034	812.839
MXAN_RS11795	5	MXAN_2438	type III secretion system protein 2845073:2845489	1627.8	842.521	1074.57	969.157	506.45	630.493	439.799	yscI	Secretion system TIII Cluster I	Konovalova et al., 2010
MXAN_RS28050	5	MXAN_5786	type II secretion system protein F 7162674:7163927	204.884	204.819	220.769	137.357	164.154	158.084	121.451	pilC	S motility TPIV	Wall and Kaiser, 1999; Friedrich et al., 2014
MXAN_RS25765	5	MXAN_5310	cold-shock protein 6613968:6614168	3234.41	2046.32	3454.68	1340.67	1317.37	1085.34	770.124
MXAN_RS27985	5	MXAN_5773	hypothetical protein 7149130:7149732	784.211	559.185	714.91	568.616	382.463	442.931	368.06	pilP	S motility TPIV	Wall and Kaiser, 1999; Friedrich et al., 2014
MXAN_RS32275	5	MXAN_6665	ethanolamine utilization protein EutJ 8193278:8194483	270.735	183.653	213.753	192.611	174.356	157.127	132.053	livK	ABC transporter. Branched-chain aminoacids	KEGG database (Kanehisa et al., 2017)
MXAN_RS29290	5	MXAN_6037	cold-shock protein 7471050:7471256	4318.66	521.072	3376.6	2072.83	617.718	398.095	349.821
MXAN_RS22755	5	MXAN_4685	hypothetical protein 5872415:5873704	163.422	116.339	132.328	112.62	92.1039	89.2715	91.064
MXAN_RS26560	5	MXAN_5478	peptidoglycan-binding protein LysM 6818543:6818935	1688.82	1312.21	2621.93	3131.07	1145.19	994.442	860.609
MXAN_RS09340	5	MXAN_1926	dynein regulation protein LC7 2258719:2259198	1349.03	735.646	1200.3	830.15	574.238	701.392	595.446	mglB	Regulation of A motility and S motility	Hodgkin and Kaiser, 1979
MXAN_RS23370	5	MXAN_4808	type VI secretion protein 6016463:6017947	1346.19	662.908	1103.86	1025.43	606.39	530.436	500.02		Secretion sytem TVI	Konovalova et al., 2010
MXAN_RS30770	5	MXAN_6352	serine protease 7830416:7832053	283.399	211.621	260.066	201.243	127.489	133.021	124.913
MXAN_RS11925	5	MXAN_2465	hypothetical protein 2867877:2868815	292.212	150.338	245.98	166.963	90.5179	105.511	107.095
MXAN_RS27265	5	MXAN_5626	hypothetical protein 6990984:6992069	1142.64	1493.77	2481.63	1959.86	1008.25	1018.63	769.028
MXAN_RS27990	5	MXAN_5774	pilus biosynthesis protein PilO 7149737:7150354	883.857	685.12	802.546	603.871	399.122	430.819	374.949	pilO	S motility TPIV	Wall and Kaiser, 1999; Friedrich et al., 2014
MXAN_RS05525	5	MXAN_1147	hypothetical protein 1338133:1339710	631.918	1114.12	1170.36	669.045	390.195	317.714	326.936
MXAN_RS26200	5	MXAN_5402	cytochrome b6 6722301:6723707	554.313	804.846	1004.93	793.212	393.43	394.086	424.094
MXAN_RS14665	5	///	hypothetical protein 3555041:3555439	538.85	415.333	790.95	622.096	338.032	272.827	370.394
MXAN_RS02645	5	MXAN_0545	hypothetical protein 628544:628726	1494.56	805.479	616.093	317.707	375.688	239.15	257.791
MXAN_RS03355	5	MXAN_0694	hypothetical protein 790015:790380	1364.79	1332.92	2522.07	750.391	426.206	692.664	821.575
MXAN_RS07440	5	MXAN_1532	hypothetical protein 1798267:1798584	5461.71	1998.49	3950.23	3442.61	1830.61	1276.06	1406.84		Secondary metabolite cluster (Unknown)	Korp et al., 2016
MXAN_RS05220	5	MXAN_1087	transcriptional regulator 1267687:1268436	143.747	91.3483	126.264	112.894	86.7881	77.733	95.8845	OCS
MXAN_RS12280	5	MXAN_2541	hypothetical protein 2955791:2957815	646.565	962.19	1296.98	652.159	379.703	411.04	265.776	agnA/gltC	A motility	Luciano et al., 2014; Islam and Mignot, 2015
MXAN_RS14485	5	MXAN_2991	hypothetical protein 3504676:3508863	164.68	260.122	217.342	164.367	116.132	121.482	117.23	aglZ	A motility	Yang et al., 2004
MXAN_RS12255	5	MXAN_2536	long-chain-fatty-acid--CoA ligase 2949910:2951724	735.115	586.509	465.049	440.408	344.62	257.413	275.885		Fatty acids degradation: β oxidation	KEGG database (Kanehisa et al., 2017)
MXAN_RS24885	5	MXAN_5121	hypothetical protein 6396498:6396791	2545.42	1143.61	3852.81	2080.91	768.938	614.458	657.622
MXAN_RS28610	5	MXAN_5900	hypothetical protein 7320504:7320872	173.06	127.765	244.591	205.122	140.809	117.025	129.06
MXAN_RS03255	5	MXAN_0672	cold-shock protein 772044:772247	573.3	441.013	1005.27	733.144	280.101	239.442	203.807
MXAN_RS34530	5	MXAN_7133	hypothetical protein 8707558:8708022	324.357	419.664	471.604	286.209	119.927	155.124	155.4
MXAN_RS11770	5	MXAN_2433	hypothetical protein 2842325:2842627	320.065	173.804	243.517	193.753	169.643	138.1	114.954
MXAN_RS20815	5	MXAN_4291	hypothetical protein 5254833:5255093	1449.68	499.293	1187.19	894.096	576.075	525.109	371.801	dkxN	Development and Dkxanthene synthesis. Secondary metabolite cluster	Meiser et al., 2006; Korp et al, 2016
MXAN_RS10155	5	MXAN_2094	hypothetical protein 2427372:2427905	547.652	377.407	473.94	444.742	299.563	334.373	272.488
MXAN_RS35755	5	MXAN_7389	hypothetical protein 9014176:9014604	491.09	237.845	341.019	266.971	263.435	237.621	161.176
MXAN_RS22580	5	MXAN_4651	secretion system protein F 5835221:5836066	434.257	360.582	393.442	245.02	281.015	295.095	254.871
MXAN_RS05530	5	MXAN_1148	hypothetical protein 1339707:1340819	507.295	984.126	927.025	526.946	353.708	315.626	300.927
MXAN_RS20495	5	MXAN_4221	DofB protein 5181937:5182386	517.446	603.031	701.503	411.37	248.663	261.289	271.208
MXAN_RS29615	5	MXAN_6106	peptidase 7547978:7550212	6416.51	7908.77	10054.6	11267.6	5392.87	5002.78	4443.58	fibA	Lipid-directed chemotaxis and protein in the extracellular matrix fibrils	Kearns et al., 2002; Lee et al., 2011
MXAN_RS25125	5	MXAN_5170	hypothetical protein 6457975:6458220	509.852	734.899	500.491	264.302	257.856	267.413	282.054
MXAN_RS13630	5	MXAN_2812	hypothetical protein 3282991:3283266	442.462	590.61	1103.29	641.595	339.917	236.53	249.195		Secondary metabolite (Unknown)
MXAN_RS27995	5	MXAN_5775	pilus assembly protein PilN 7150369:7151046	530.282	440.561	560.032	375.45	380.716	374.985	352.16	pilN	S motility TPIV	Wall and Kaiser, 1999; Friedrich et al., 2014
MXAN_RS11195	5	MXAN_2316	calcium-binding protein 2692253:2692927	533.521	346.605	531.227	465.372	224.093	172.693	178.42
MXAN_RS28975	5	MXAN_5973	hypothetical protein 7396528:7396740	1826.97	2210.15	2892.88	1291.62	892.651	845.151	840.463
MXAN_RS32305	5	MXAN_6671	molecular chaperone DnaK 8198970:8200793	152.838	159.878	184.534	184.79	125.727	124.739	114.555
MXAN_RS28255	5	MXAN_5828	SpoVR-like protein 7224751:7226244	320.591	250.999	238.141	143.765	111.518	124.018	159.859	cbgA	Development: Sporulation	Tengra et al., 2006
MXAN_RS06880	5	MXAN_1419	hypothetical protein 1667984:1668331	1430.49	1232.9	1264.83	1135.19	769.705	835.92	829.161
MXAN_RS22340	5	MXAN_4603	B12-binding domain-containing radical SAM protein 5776041:5777807	495.246	469.75	359.513	228.1	255.224	274.322	209.75		Secondary metabolite cluster (Lipopeptide)	Korp et al., 2016
MXAN_RS09210	5	///	hypothetical protein 2225744:2226199	342.206	195.864	236.553	189.789	171.439	204.618	125.785
MXAN_RS20805	5	MXAN_4289	hypothetical protein 5252527:5254017	596.549	665.718	853.237	520.767	356.837	337.004	317.065	dkxP	Development and Dkxanthene synthesis. Secondary metabolite cluster	Meiser et al., 2006; Korp et al, 2016
MXAN_RS07740	5	MXAN_1592	hypothetical protein 1869909:1870910	183.331	200.438	110.155	93.1001	76.3285	88.4262	88.7782		Secondary metabolite cluster (Hexapeptide)	Korp et al., 2016
MXAN_RS00610	5	MXAN_0122	hypothetical protein 143578:144831	445.962	550.739	526.125	513.337	303.176	286.289	378.392
MXAN_RS35080	5	MXAN_7249	helicase SNF2 8846310:8849294	127.461	100.523	84.5245	78.8914	64.9217	74.9388	71.1838
MXAN_RS30840	5	MXAN_6367	hypothetical protein 7847963:7848508	277.048	333.895	270.296	176.278	119.849	122.733	193.744
MXAN_RS34535	5	MXAN_7134	hypothetical protein 8709446:8710222	277.554	250.836	381.122	200.78	154.06	210.898	129.186
MXAN_RS13655	5	MXAN_2817	triose-phosphate isomerase 3289371:3290141	395.378	482.162	380.507	448.382	368.296	293.829	293.255
MXAN_RS24155	5	MXAN_4974	transcriptional regulator 6220501:6221250	146.197	81.8233	102.906	99.9815	76.3921	83.847	81.2396	OCS
MXAN_RS22835	5	MXAN_4700	protein kinase 5888844:5891669	144.765	163.962	167.07	114.283	102.55	129.939	97.9495	STPK	Signaling. Protein Kinase	Pérez et al., 2008
MXAN_RS28060	5	MXAN_5788	type IV-A pilus assembly ATPase PilB 7165146:7166846	224.82	194.821	212.962	170.324	104.914	114.309	113.225	pilB	S motility TPIV	Wall and Kaiser, 1999; Friedrich et al., 2014
MXAN_RS33715	5	MXAN_6965	response regulator 8524624:8525001	180.046	211.097	151.158	232.659	141.162	153.159	132.736	RR (CheY)	Signaling
MXAN_RS28055	5	MXAN_5787	twitching motility protein PilT 7163985:7165103	156.549	179.561	158.129	119.732	102.23	125.869	102.31	pilT	S motility TPIV	Wall and Kaiser, 1999; Friedrich et al., 2014
MXAN_RS30530	5	MXAN_6302	excinuclease ABC subunit A 7779061:7779300	6425.1	5344.26	6252.85	5479.74	2302.83	1520.67	1387.4
MXAN_RS23065	5	MXAN_4747	starch-binding protein 5949204:5950547	1154.58	962.043	853.557	506.867	660.987	744.925	509.357
MXAN_RS06230	5	MXAN_1289	hypothetical protein 1509039:1510166	290.166	234.868	319.158	208.128	197.616	264.341	185.122		Secondary metabolite cluster (Dipeptide)	Korp et al., 2016
MXAN_RS12995	5	MXAN_2683	methyl-accepting chemotaxis protein 3130558:3132174	134.449	149.914	133.145	117.575	120.968	97.2915	82.1966	mcp4	Chemosensory pathway	Zusman et al., 2007
MXAN_RS32310	5	MXAN_6672	nucleotide exchange factor GrpE 8200799:8201680	169.187	167.321	152.726	125.855	108.601	112.959	101.898
MXAN_RS35760	5	MXAN_7390	hypothetical protein 9014755:9015285	348.147	284.41	298.302	244.224	233.411	209.395	202.088
MXAN_RS13310	5	MXAN_2747	molecular chaperone DnaK 3200565:3202172	189.346	130.029	158.145	138.911	101.633	93.2691	99.1713
MXAN_RS22510	5	MXAN_4637	hypothetical protein 5817395:5817736	728.707	469.908	767.516	555.704	372.581	439.541	311.681
MXAN_RS09695	5	MXAN_2000	hypothetical protein 2333022:2333744	199.753	133.878	130.207	128.088	96.3655	100.271	104.704
MXAN_RS17245	5	MXAN_3557	ferritin 4141282:4141758	193.166	149.719	203.501	141.504	168.498	125.185	105.305	encB	Encapsulin protein. Secondary metabolite cluster (Bacteriocin)	McHugh et al., 2014; Korp et al., 2016
MXAN_RS11785	5	MXAN_2436	hypothetical protein 2843811:2844206	459.831	442.065	412.154	287.118	331.305	296.974	271.16		Secretion system TIII Cluster I	Konovalova et al., 2010
MXAN_RS03875	5	MXAN_0805	peptidase M10 917355:918845	1712.38	1768.65	1678	1879.37	910.345	1395.48	976.454
MXAN_RS15495	5	MXAN_3200	conjugal transfer protein TraR 3748210:3748572	851.339	776.645	1348.28	1330.77	838.61	596.307	593.016	dksA	Stringent reponse	García-Moreno et al., 2009
MXAN_RS19680	5	MXAN_4047	2-alkenal reductase 4958019:4959539	208.599	286.006	320.027	187.494	150.235	148.385	146.501
MXAN_RS34540	5	///	hypothetical protein 8710232:8710819	375.488	338.967	459.81	294.377	200.061	312.495	170.642
MXAN_RS11915	5	MXAN_2463	EscV/YscV/HrcV family type III secretion system export apparatus protein 2864565:2866688	139.245	159.695	172.744	109.899	103.54	88.9676	88.6144	yscV	Secretion system TIII Cluster I	Konovalova et al., 2010
MXAN_RS32405	5	MXAN_6693	response regulator 8234253:8234621	517.505	298.82	522.326	540.088	382.131	333.755	262.472	difD (che2) (RR, CheY)	Signaling. S motility. Chemosensory	Zusman et al., 2007
MXAN_RS31255	5	MXAN_6454	arginine N-succinyltransferase 7955692:7956717	169.403	144.356	166.974	128.82	98.1657	117.181	109.826
MXAN_RS27975	5	MXAN_5771	hypothetical protein 7145665:7146357	514.513	368.089	358.395	335.666	329.088	283.315	269.066		S motility	Bretl et al., 2016
MXAN_RS16035	6	MXAN_3308	30S ribosomal protein S17 3859003:3859317	3408.56	602.129	3553.14	5647.14	2505.21	2257.96	2309.58
MXAN_RS28760	6	MXAN_5931	TIGR04551 family protein 7352477:7354276	136.425	95.2747	145.224	170.423	136.855	128.406	123.621
MXAN_RS16030	6	MXAN_3307	50S ribosomal protein L29 3858706:3858900	3661.68	921.994	3751.48	5833.85	2915.06	3222.78	3111.3
MXAN_RS24720	6	MXAN_5088	hypothetical protein 6360623:6361000	926.127	237.473	733.178	1073.81	539.291	517.642	385.138
MXAN_RS16000	6	MXAN_3301	50S ribosomal protein L23 3855608:3855901	3050.4	792.641	4966.84	6009.84	2560.67	2200.9	2370.64
MXAN_RS15990	6	MXAN_3299	30S ribosomal protein S10 3854626:3854934	3283.43	646.143	7680.83	8128.93	2651.38	3026.87	3045.65
MXAN_RS04380	6	MXAN_0912	glutamine synthetase 1041586:1043025	372.314	302.698	387.252	588.527	269.4	289.813	370.859
MXAN_RS16050	6	MXAN_3311	50S ribosomal protein L5 3860314:3860967	1787.18	409.603	2826.3	3754.22	1954.78	1795.14	1865.03
MXAN_RS06505	6	MXAN_1344	hypothetical protein 1577373:1578017	1120.62	577.414	1875.46	2813.96	1460.39	906.427	1030.01
MXAN_RS34420	6	MXAN_7110	peptidylprolyl isomerase 8680215:8680994	1461.15	551.087	1319.14	1948.31	1192.31	938.899	762.789
MXAN_RS24960	6	MXAN_5136	crotonase 6416350:6418728	243.842	180.11	296.467	580.089	524.198	350.045	345.137		Fatty acids degradation: β oxidation	KEGG database (Kanehisa et al., 2017)
MXAN_RS15995	6	MXAN_3300	50S ribosomal protein L4 3854988:3855611	1454.69	522.002	2212.61	2778.85	1893.38	1921.1	1802.9
MXAN_RS16015	6	MXAN_3304	50S ribosomal protein L22 3857114:3857458	2401.86	608.935	2862.78	3874.95	2161.19	2257.9	1986.22
MXAN_RS16070	6	MXAN_3315	50S ribosomal protein L18 3862499:3862855	1585.48	510.02	1754.61	2634.08	2313.18	1833.46	1902.27
MXAN_RS13645	6	MXAN_2815	type I glyceraldehyde-3-phosphate dehydrogenase 3287094:3288104	1271.8	395.55	1172.2	1865.68	1014.29	875.962	962.764
MXAN_RS16020	6	MXAN_3305	30S ribosomal protein S3 3857500:3858162	1005.74	450.212	1451.27	2161.23	1725.81	1502.78	1488.63
MXAN_RS16010	6	MXAN_3303	30S ribosomal protein S19 3856791:3857078	3063.04	768.252	3774.69	5241.17	2676.48	2432.4	2552.87
MXAN_RS16055	6	MXAN_3312	30S ribosomal protein S14 type Z 3860995:3861180	2043.13	324.487	2303.24	3330.93	1852.16	1837.85	1842.43
MXAN_RS07600	6	MXAN_1564	alkyl hydroperoxide reductase 1836128:1836682	10278	3343.15	9779.7	13405.4	5614.8	4830.94	5666.2
MXAN_RS15985	6	MXAN_3298	elongation factor Tu 3853234:3854424	2401.81	629.815	1952.23	2791.98	2093.45	2156.65	1817.23
MXAN_RS15970	6	MXAN_3295	30S ribosomal protein S12 3849877:3850248	2294.21	735.891	3412.06	4220.65	2369.19	2387.71	2039.02
MXAN_RS09660	6	MXAN_1993	50S ribosomal protein L13 2327764:2328210	1793.71	1059.11	3790.02	3853.58	1857.78	2210.53	1842.91
MXAN_RS25935	6	MXAN_5344	30S ribosomal protein S2 6652214:6653152	1703.77	462.363	2074.63	3096.2	2025.23	1909.42	1767.5
MXAN_RS16040	6	MXAN_3309	50S ribosomal protein L14 3859385:3859753	2946.98	678.206	3381.35	5108.53	2698.74	2317.91	2526.19
MXAN_RS02815	6	MXAN_0581	translation initiation factor IF-3 664509:665138	1046.36	830.718	1323.79	1521.92	953.5	1022.98	936.416
MXAN_RS16125	6	MXAN_3326	DNA-directed RNA polymerase subunit alpha 3869058:3870080	846.645	247.967	964.65	1399.42	887.992	803.231	904.724
MXAN_RS16005	6	MXAN_3302	50S ribosomal protein L2 3855936:3856781	1537.82	439.279	2066.47	2859.5	1510.87	1408.16	1461.16
MXAN_RS15975	6	MXAN_3296	30S ribosomal protein S7 3850399:3850869	1198.91	473.136	2065.54	2739.61	1459.45	1437.04	1388.17
MXAN_RS24670	6	MXAN_5078	30S ribosomal protein S6 6352209:6352685	1490.12	437.898	2105.53	3135.3	1911.68	1554.03	1658.34
MXAN_RS30005	6	MXAN_6188	catalase HPII 7651363:7653513	51.6074	57.99	118.768	243.29	119.303	98.6654	127.27
MXAN_RS24680	6	MXAN_5080	50S ribosomal protein L9 6353160:6353603	870.453	277.521	1092.36	1534.59	1072.53	818.289	924.175
MXAN_RS28295	6	MXAN_5838	short-chain dehydrogenase 7240910:7241713	109.127	102.008	138.204	211.322	129.309	136.4	108.267
MXAN_RS16120	6	MXAN_3325	30S ribosomal protein S4 3868288:3868914	377.064	223.671	644.112	879.026	953.415	730.5	799.523
MXAN_RS24295	6	MXAN_5003	iron-sulfur-binding protein 6254037:6254435	396.419	316.699	611.173	660.803	370.481	539.795	409.929
MXAN_RS22790	6	MXAN_4692	preprotein translocase subunit YajC 5880531:5880887	283.22	210.983	440.229	542.962	555.891	617.939	415.016	yajC	Secretion system sec SRP	Konovalova et al., 2010
MXAN_RS35610	6	MXAN_7358	transketolase 8978844:8980976	198.526	175.351	240.972	370.312	286.509	231.25	234.144
MXAN_RS14350	6	MXAN_2963	SCP-2 sterol transfer family protein 3470804:3471127	1019.86	690.188	1576.17	2508.17	1967.83	1139.1	1400.84
MXAN_RS24660	6	MXAN_5076	50S ribosomal protein L25/general stress protein Ctc 6350618:6351280	940.292	165.501	978.075	1467.65	684.03	725.978	820.479
MXAN_RS12145	6	MXAN_2515	general secretion pathway protein GspC 2925671:2926615	272.487	152.515	416.622	331.706	202.314	229.64	233.979	gspC	Secretion system TII	Konovalova et al., 2010
MXAN_RS25275	6	MXAN_5201	30S ribosomal protein S21 6494801:6494995	2217.74	864.457	4698.18	4898.38	2202.5	1610.6	1680.04
MXAN_RS27180	6	MXAN_5609	UDP-N-acetylmuramyl peptide synthase 6972807:6974330	390.723	235.616	449.113	622.036	520.369	401.353	406.183
MXAN_RS16045	6	MXAN_3310	50S ribosomal protein L24 3859797:3860132	2026.18	524.224	2340.17	3182.91	1850.57	1565.37	1850.31
MXAN_RS10030	6	MXAN_2066	transcription termination factor NusA 2396577:2398277	387.589	131.372	364.023	431.905	339.004	313.796	309.881
MXAN_RS14870	6	MXAN_3068	elongation factor Tu 3593508:3594698	3101.72	673.177	2180.04	3623.71	2550.52	2588.03	2145.15
MXAN_RS28420	6	MXAN_5862	superoxide dismutase 7273263:7273841	892.808	495.555	997.629	1168	658	661.745	651.05
MXAN_RS25930	6	MXAN_5343		1080.6	270.07	1089.82	1684.94	884.567	778.825	810.635
MXAN_RS18420	6	MXAN_3797	acyl-CoA dehydrogenase 4563644:4564786	224.728	128.888	233.162	333.72	278.977	193.798	225.503	sgmN	Secondary metabolite cluster (Myxoprincomide). S motility Mangella-4	Cortina et al., 2012; Youderian and Hartzell, 2006
MXAN_RS14895	6	MXAN_3073	50S ribosomal protein L11 3596294:3596740	3125.36	702.063	3147.2	4107.86	1860.5	2441.53	2307.13
MXAN_RS22785	6	MXAN_4691	protein-export membrane protein SecD 5878759:5880531	457.203	203.656	497.786	555.862	489.969	446.615	398.051	secD	Secretion system sec SRP	Konovalova et al., 2010
MXAN_RS16315	6	MXAN_3370	50S ribosomal protein L3 3913660:3914304	1042.53	689.572	2259.76	2682.05	1766.44	1564.64	1456.03
MXAN_RS24675	6	MXAN_5079	30S ribosomal protein S18 6352737:6353132	1214.78	507.669	1627.62	2584.7	1541.04	1408.03	1355.29
MXAN_RS23040	6	MXAN_4742	30S ribosomal protein S20 5941802:5942077	893.991	227.429	1443.27	1559.27	850.498	902.981	714.298
MXAN_RS31995	6	MXAN_6610	ATPase AAA 8137310:8138338	156.431	87.6986	140.775	159.043	128.663	123.958	113.705
MXAN_RS16105	6	MXAN_3322	50S ribosomal protein L36 3867162:3867278	3749.4	1053.79	6069.51	6119.02	5111.3	4598.22	4172.39
MXAN_RS24425	6	MXAN_5028	hypothetical protein 6285962:6286990	146.663	78.2787	150.685	254.985	130.9	146.109	127.054
MXAN_RS13245	6	MXAN_2734	NADH-quinone oxidoreductase subunit A 3184845:3185216	363.485	195.58	398.851	395.257	392.593	371.759	305.426
MXAN_RS27200	6	MXAN_5613	anti-sigma factor antagonist 6977734:6978120	224.765	136.268	360.201	227.056	227.328	239.839	212.878
MXAN_RS14915	6	MXAN_3077	DNA-directed RNA polymerase subunit beta 3599058:3603284	684.293	216.99	631.921	851.318	512.625	472.613	553.277	rpoB	Beta subunit RNA polymerase
MXAN_RS14900	6	MXAN_3074	50S ribosomal protein L1 3596777:3597490	534.318	187.826	573.763	777.388	840.225	631.618	781.939
MXAN_RS23765	6	MXAN_4895	molecular chaperone GroEL 6125850:6127499	3349	340.273	1746.19	4520.88	3109.65	1578.01	1819.4	groEL1	Development NS	Li et al., 2010
MXAN_RS19610	6	MXAN_4033	hypothetical protein 4941366:4941599	567.19	312.525	1022.13	818.127	974.123	674.237	545.576
MXAN_RS13590	6	MXAN_2804	methionine--tRNA ligase 3272136:3274247	138.942	88.1993	123.879	194.345	137.303	131.151	120.98		Secondary metabolite cluster (Unknown)	Korp et al., 2016
MXAN_RS16360	6	MXAN_3379	GTP-binding protein 3927178:3929025	129.186	80.8915	183.22	231.599	170.349	153.371	164.208
MXAN_RS12135	6	MXAN_2513	type II secretion system protein GspE 2921231:2923048	135.866	93.7007	164.244	171.599	120.316	118.562	125.473	gspE	Secretion system TII	Konovalova et al., 2010
MXAN_RS17205	6	MXAN_3549	50S ribosomal protein L19 4132728:4133111	473.944	346.473	1488.28	1560.18	800.497	658.046	584.729
MXAN_RS17430	6	MXAN_3593	50S ribosomal protein L20 4188574:4188921	551.077	266.52	831.248	883.746	799.476	751.374	700.23
MXAN_RS17425	6	MXAN_3592	50S ribosomal protein L35 4188268:4188474	1357.07	504.936	2263.55	2628.29	1629.85	1432.41	1190.7
MXAN_RS16075	6	MXAN_3316	30S ribosomal protein S5 3862878:3863399	743.522	277.265	815.248	1282.66	1411.06	1041.95	1191.55
MXAN_RS12385	6	MXAN_2562	hypothetical protein 2981633:2982361	141.812	111.704	249.399	226.829	248.31	223.563	213.666
MXAN_RS23760	6	MXAN_4894	molecular chaperone GroES 6125521:6125811	6777.08	618.574	3436.85	7468.3	4692.7	2366	2535.26
MXAN_RS07030	6	MXAN_1449	biopolymer transporter TonB 1706892:1707644	677.193	551.213	1370.95	1313.04	1172.74	1153.99	1124.97
MXAN_RS22780	6	MXAN_4690	preprotein translocase subunit SecF 5877557:5878735	291.043	177.632	337.021	388.207	386.235	273.068	296.244	secF	Secretion system sec SRP	Konovalova et al., 2010
MXAN_RS16080	6	MXAN_3317	50S ribosomal protein L30 3863403:3863672	1064.65	326.079	1200.86	1870.55	1799.95	1366.29	1737.47
MXAN_RS31575	6	MXAN_6516	adenosylhomocysteinase 8035965:8037395	365.283	180.994	403.668	558.366	336.443	341.927	306.561
MXAN_RS17255	6	MXAN_3559	30S ribosomal protein S1 4143834:4145774	159.15	134.916	226.926	299.467	219.763	179.479	215.081		Secondary metabolite cluster (Bacteriocin)	Korp et al., 2016
MXAN_RS35590	6	MXAN_7354	hypothetical protein 8974681:8975235	145.015	101.616	136.48	218.93	148.307	153.873	153.814
MXAN_RS09760	6	MXAN_2013	trigger factor 2340519:2341796	231.908	111.007	236.559	457.11	396.714	304.287	285.793
MXAN_RS17185	6	MXAN_3545	30S ribosomal protein S16 4130752:4131012	499.172	312.487	1056.25	1014.9	702.956	636.069	542.802
MXAN_RS23455	6	MXAN_4826	superoxide dismutase 6041643:6042224	1229.28	1045.55	1577.07	2501.46	2508.68	1458.16	1671.41
MXAN_RS07595	6	MXAN_1563	alkyl hydroperoxide reductase 1835597:1836121	846.44	518.412	1127.08	1601.79	2063.35	1032.86	1333.13
MXAN_RS10095	6	MXAN_2080	phosphoribosylaminoimidazolesuccinocarboxamide synthase 2414366:2415325	119.574	88.805	156.404	225.715	165.138	151.044	122.231
MXAN_RS14890	6	MXAN_3072	transcription termination/antitermination factor NusG 3595605:3596147	228.278	114.916	347.93	411.355	423.694	368.661	347.934
MXAN_RS21695	6	MXAN_4467	molecular chaperone GroEL 5530482:5532125	1786.78	309.254	1223.14	2471.42	1564.63	1031.2	1151.57
MXAN_RS09765	6	MXAN_2014	ATP-dependent Clp protease proteolytic subunit 2341818:2342438	841.127	650.029	943.002	1258.98	943.356	726.479	1021.58
MXAN_RS03695	6	MXAN_0766	DNA gyrase subunit A 874092:876965	150.956	127.798	160.566	237.563	219.118	165.058	171.42
MXAN_RS18435	6	MXAN_3800	3-hydroxybutyryl-CoA dehydrogenase 4566311:4567159	409.561	167.25	355.347	581.775	338.28	311.731	308.684
MXAN_RS16210	6	MXAN_3345	cold-shock protein 3890334:3890537	621.446	246.542	1056.27	723.389	817.08	395.069	373.605
MXAN_RS24290	6	MXAN_5002	iron-sulfur cluster scaffold-like protein 6253610:6254011	351.926	372.125	675.702	708.519	479.654	606.588	476.73
MXAN_RS16065	6	MXAN_3314	50S ribosomal protein L6 3861824:3862390	840.879	297.474	1060.47	1601.53	1264.57	1049.86	1094.86
MXAN_RS12140	6	MXAN_2514	type II secretion system protein GspD 2923054:2925645	145.324	111.889	217.837	206.485	155.334	135.503	143.902	gspD	Secretion system TII	Konovalova et al., 2010
MXAN_RS16115	6	MXAN_3324	30S ribosomal protein S11 3867778:3868218	1062.32	576.637	1633.91	2064.38	1816.16	1533.69	1433.61
MXAN_RS13650	6	MXAN_2816		347.302	201.48	338.699	432.463	404.407	277.196	327.191	pgk	Adenosine tetraphosphate synthesis	Kimura et al., 2018
MXAN_RS27205	6	MXAN_5614	division/cell wall cluster transcriptional repressor MraZ 6978167:6978619	183.148	129.454	263.823	250.656	186.294	186.421	210.158
MXAN_RS10060	6	MXAN_2073	polyribonucleotide nucleotidyltransferase 2404779:2406947	248.176	83.9359	193.088	319.775	311.09	256.492	266.713
MXAN_RS27315	6	MXAN_5636	transcription termination factor Rho 7000123:7001376	167.387	111.186	195.803	192.216	144.896	161.602	137.681
MXAN_RS25925	6	MXAN_5342	UMP kinase 6650433:6651185	306.106	200.204	326.216	338.434	242.644	206.608	211.991
MXAN_RS07055	6	MXAN_1454	hypothetical protein 1714617:1715198	116.719	109.684	145.777	205.585	201.685	138.012	137.328
MXAN_RS17000	6	MXAN_3508	elongation factor 4 4086802:4088613	84.5706	64.4568	78.2345	124.192	107.863	98.7046	118.377
MXAN_RS25105	6	MXAN_5166	leucyl aminopeptidase 6451652:6452872	647.004	501.708	991.444	1079.21	1047.19	1064.49	696.638
MXAN_RS18160	6	MXAN_3743	fructose-bisphosphate aldolase 4456905:4457828	322.119	285.296	386.04	545.33	525.138	363.394	470.769
MXAN_RS16025	6	MXAN_3306	50S ribosomal protein L16 3858229:3858648	836.387	455.122	902.293	1550.94	1706.18	1266.49	1472.98
MXAN_RS19415	6	MXAN_3993	Lon protease 2 4862103:4864586	934.206	407.586	909.395	1289.05	636.617	533.637	743.281	bsgA (lonD)	B signal pathway. Secondary metabolite cluster (Lipopeptide)	Gill et al., 1993; Tojo et al., 1993; Ueki and Inouye, 2002; Korp et al., 2016
MXAN_RS33175	6	MXAN_6849	peptidyl-prolyl cis-trans isomerase 8401064:8401387	674.013	614.995	878.495	1237.51	1301.06	912.21	923.979
MXAN_RS15285	6	MXAN_3154	1	69.838	55.6319	64.5864	100.543	89.3834	92.8525	74.9025
MXAN_RS06690	6	MXAN_1380	hypothetical protein 1620284:1620562	199.96	134.824	361.238	315.513	550.128	206.185	235.139
MXAN_RS28745	6	MXAN_5928	4-hydroxy-tetrahydrodipicolinate synthase 7350084:7350971	148.626	97.0132	134.357	169.164	144.38	155.006	143.452
MXAN_RS23740	6	MXAN_4890	DNA-directed RNA polymerase subunit omega 6123084:6123320	385.92	220.215	606.99	520.953	516.191	450.211	448.632
MXAN_RS12095	6	MXAN_2504	general secretion pathway protein GspL 2913560:2915161	75.4331	62.8676	77.7489	106.595	90.7264	85.6102	85.6091	gspL	Secretion system TII	Konovalova et al., 2010
MXAN_RS24800	6	MXAN_5104	acetylornithine carbamoyltransferase 6377816:6378823	104.97	49.6269	66.9443	119.026	113.3	72.4119	117.339
MXAN_RS16085	6	MXAN_3318	50S ribosomal protein L15 3863693:3864220	494.594	166.583	558.385	899.262	1029.48	659.331	921.707
MXAN_RS25280	6	MXAN_5202	glutamyl-tRNA amidotransferase 6495100:6495558	412.344	250.835	575.441	625.721	458.824	396.09	400.272
MXAN_RS12380	6	MXAN_2561	hypothetical protein 2980677:2981636	139.531	113.166	266.782	252.393	190.226	175.418	200.2	sgmI	S motility Mangella-4	Youndaria and Hartzell, 2005
MXAN_RS09665	6	MXAN_1994	30S ribosomal protein S9 2328225:2328626	711.722	539.709	1274.3	1516.44	1015.85	1185.04	1108.72
MXAN_RS22970	6	MXAN_4728	outer membrane protein assembly factor BamA 5921407:5923893	69.9101	50.2116	72.1869	89.7394	87.5016	86.2947	72.7346
MXAN_RS09895	6	MXAN_2041	pyridoxal-5'-phosphate-dependent protein subunit beta 2369811:2371178	184.923	135.309	195.205	287.872	224.28	181.694	176.213
MXAN_RS16110	6	MXAN_3323	30S ribosomal protein S13 3867333:3867716	1710.16	540.464	2493.03	2747.28	2447.91	1874.44	1840.81
MXAN_RS22255	6	MXAN_4586	ABC-F family ATPase 5724902:5726500	167.177	106.658	181.002	218.576	172.003	185.534	140.022		Secondary metabolite cluster (Lipopeptide)	Korp et al., 2016
MXAN_RS25940	6	MXAN_5345	protein translocase subunit SecA 6653571:6656393	306.979	176.541	271.57	356.506	235.117	201.03	197.771	secA	Secretion system sec SRP	Konovalova et al., 2010
MXAN_RS14905	6	MXAN_3075	50S ribosomal protein L10 3597887:3598408	1636.53	607.459	2147.98	3282.27	3858.48	2680.6	3574.3
MXAN_RS12090	6	MXAN_2503	hypothetical protein 2913000:2913557	139.789	96.5579	175.843	195.508	146.56	112.699	124.583	gspM	Secretion system TII	Konovalova et al., 2010
MXAN_RS07175	6	MXAN_1478	YajQ family cyclic di-GMP-binding protein 1738998:1739495	197.271	89.8434	261.673	264.1	149.018	190.011	146.238
MXAN_RS23585	6	MXAN_4854	signal recognition particle protein 6072576:6074222	131.999	79.0021	121.536	148.925	123.12	121.904	129.894	fth	Secretion system sec SRP	Konovalova et al., 2010
MXAN_RS16060	6	MXAN_3313	30S ribosomal protein S8 3861343:3861759	954.033	288.78	1069.52	1453.29	1473.2	1496.96	1390.18
MXAN_RS07050	6	MXAN_1453	hypothetical protein 1713599:1714495	312.969	176.116	335.236	436.344	374.245	314.02	287.226
MXAN_RS27050	6	MXAN_5582	antifreeze protein	339.045	263.996	329.126	480.685	344.608	339.865	317.791
MXAN_RS18235	6	MXAN_3759	carboxylase 4476402:4477931	243.329	158.201	271.719	272.206	288.293	238.534	220.474	liuB/sgmM	Synthesis isoprenoids via Leucine degradation S. motility Mangella-4	Bode et al., 2009; Youderian and Hartzell, 2006
MXAN_RS07025	6	MXAN_1448	flagellar motor protein MotA 1706137:1706820	2001.66	1010.74	2522.55	2874.96	2388.21	1896.86	2003.46		Aggregation	Srinivisan et al., 2005
MXAN_RS19200	6	MXAN_3950	NusG-like protein 4808688:4809194	193.825	184.965	336.525	286.572	229.123	254.453	302.212	taA	Secondary metabolite cluster (Myxovirescine). Monofunctional enzymes similar to the ones involved in type II fatty-acid biosynthesis (FAB)	Simunovic et al., 2006
MXAN_RS25955	6	MXAN_5348	peptidase M23 6658759:6659676	147.086	108.593	217.743	200.946	214.502	214.76	192.3
MXAN_RS16090	6	MXAN_3319	preprotein translocase subunit SecY 3864355:3865701	236.997	142.309	276.709	334.86	318.508	245.557	301.42	secY	Secretion system sec SRP	Konovalova et al., 2010
MXAN_RS12015	6	MXAN_2483	DNA topoisomerase IV subunit B 2893093:2895024	112.075	88.017	104.682	146.049	113.827	104.205	97.2142
MXAN_RS25905	6	MXAN_5338	histidine phosphatase 6647366:6647863	219.977	196.122	368.339	358.158	353.487	349.428	313.885	sixA		García-Hernández et al., Unpublished results
MXAN_RS01405	7	MXAN_0286	(Fe-S)-binding protein 338479:340686	97.3828	147.252	188.434	278.294	263.334	188.727	211.143
MXAN_RS26065	7	MXAN_5371	multifunctional fatty acid oxidation complex subunit alpha 6685351:6687591	46.6533	183.879	241.449	511.832	474.402	247.715	302.31	fadJ	Fatty acids degradation: β oxidation	Bhat et al., 2014; Bullock et al., 2018
MXAN_RS26070	7	MXAN_5372	acetyl-CoA C-acyltransferase FadI 6687591:6688892	55.541	254.769	364.06	811.121	804.053	383.754	473.075		Fatty acids degradation: β oxidation	Bhat et al., 2014
MXAN_RS24340	7	MXAN_5012	decarboxylase 6264309:6266519	188.649	892.116	1738.14	2069.78	1036.51	687.882	492.515
MXAN_RS14155	7	MXAN_2922	undecaprenyl-phosphate glucose phosphotransferase 3423007:3424401	95.581	212.793	191.65	193.522	195.544	181.09	183.883	sgmK	S motility Mangella-4	Youdarian and Hartzell, 2005
MXAN_RS21215	7	MXAN_4371	serine/threonine protein kinase 5377079:5378248	38.7187	120.82	106.03	121.403	174.214	165.469	200.996	PseudoK	Signaling. Pseudokinase NO DFG (HFG)	Pérez et al., 2008
MXAN_RS14065	7	MXAN_2904	thiazole biosynthesis protein ThiF 3396368:3397279	31.9074	149.073	137.998	145.421	183.97	119.706	158.163
MXAN_RS22680	7	MXAN_4671	acyl-CoA dehydrogenase 5853473:5855317	81.6513	176.239	237.997	588.418	555.089	355.845	416.074
MXAN_RS10545	7	MXAN_2183	hypothetical protein 2522787:2524010	63.8408	571.893	816.955	1102.62	764.108	531.41	576.108
MXAN_RS35810	7	MXAN_7401	Vegetative protein 9026488:9027024	324.392	703.76	913.577	996.636	1580.32	917.06	958.988
MXAN_RS30815	7	MXAN_6362	hypothetical protein 7843131:7844222	46.3067	152.056	263.428	304.658	235.553	154.967	208.025
MXAN_RS23965	7	MXAN_4937	EGF domain-containing protein 6173644:6174843	47.5171	534.789	720.574	795.004	350.756	222.799	294.968
MXAN_RS04095	7	MXAN_0855	chemotaxis protein MotB 970860:971663	129.944	254.05	262.018	270.11	285.252	203.234	175.648
MXAN_RS07290	7	MXAN_1501	peptidase S8 1761302:1762609	42.7256	1054.22	2265.59	2670.92	1201.49	705.996	903.256	fmgD (Tn5 ΩLac 4403)	C signal pathway. Strong C signal dependent, FruA and MrpC dependent	Kroos et al., 1986; Kroos and Kaiser, 1987; Lee et al., 2011, Robison et al., 2014, Kroos, 2016
MXAN_RS33845	7	MXAN_6993	hypothetical protein 8551398:8552423	50.0753	487.744	1040.49	1707.71	609.778	581.041	1414.48
MXAN_RS03495	7	MXAN_0723	hypothetical protein 825793:826344	59.383	208.029	169.68	111.21	256.951	138.031	138.692
MXAN_RS05945	7	///	hypothetical protein 1443574:1444152	115.93	247.811	532.011	605.055	381.686	263.155	230.231
MXAN_RS14930	7	MXAN_3080	hypothetical protein 3608541:3608891	381.974	450.851	1099.76	1055.66	1110.27	821.008	817.128
MXAN_RS14925	7	MXAN_3079	hypothetical protein 3607814:3608368	1074.91	1999.85	4381.78	5650.9	3350.06	2613.01	2597.05
MXAN_RS05295	7	MXAN_1101	UDP-N-acetyl glucosamine 2-epimerase 1282076:1283206	51.363	156.033	205.014	365.02	323.179	233.772	377.014
MXAN_RS19345	7	MXAN_3979	hypothetical protein 4845910:4846668	37.4092	143.369	203.765	318.925	258.14	149.914	153.016
MXAN_RS25555	7	MXAN_5262	hypothetical protein 6556680:6558374	34.0335	107.815	118.01	145.888	200.662	129.823	175.063	CorE2 regulated	CorE2 dependent gene	Marcos-Torres et al., 2016
MXAN_RS17335	7	MXAN_3574	VWA domain-containing protein 4168835:4170613	55.7965	90.4548	132.023	255.157	139.611	110.067	141.42
MXAN_RS33675	7	MXAN_6957	reductase 8513012:8514133	46.365	219.935	112.314	81.2646	145.977	120.203	159.318
MXAN_RS09605	7	MXAN_1981	hypothetical protein 2316567:2318060	68.2475	169.122	312.646	642.956	585.933	342.172	474.614
MXAN_RS20045	7	MXAN_4127	cytochrome P450 5067899:5069143	40.9228	126.758	212.874	272.519	145.956	101.326	120.45	fmgC (Tn5 Ωlac 4499)	C signal pathway. C signal dependent, FruA and MrpC dependent.	Kroos et al., 1986; Kroos and Kaiser, 1987; Mittal and Kroos, 2009; Robinson et al., 2014; Kroos, 2016
MXAN_RS32780	7	MXAN_6768	hypothetical protein 8319006:8319890	30.2524	428.97	336.882	375.92	315.197	169.484	208.446
MXAN_RS16865	7	MXAN_3479	carbohydrate-binding protein 4058863:4059951	92.5709	182.917	265.411	318.472	214.97	225.211	399.566		Secondary metabolite cluster (Unknown)	Korp et al., 2016
MXAN_RS08780	7	MXAN_1816	hypothetical protein 2147726:2149021	34.7257	62.2248	105.575	120.722	107.873	107.241	125.159
MXAN_RS28710	7	MXAN_5921	acyl-CoA dehydrogenase 7343333:7344469	157.076	284.225	511.708	1177.58	1095.54	646.612	877.256		Fatty acids degradation: β oxidation	Bhat et al., 2014
MXAN_RS04465	7	MXAN_0929	hypothetical protein 1058518:1059549	43.4639	471.099	374.138	203.251	250.619	222.793	295.649
MXAN_RS06850	7	MXAN_1413	hypothetical protein 1660456:1661085	45.6973	193.047	160.973	138.532	183.545	150.806	148.272
MXAN_RS26575	7	MXAN_5481	hypothetical protein 6820724:6821638	62.5765	159.866	234.641	320.599	367.623	226.138	264.407
MXAN_RS30825	7	MXAN_6364	hypothetical protein 7844862:7845698	40.8324	184.066	153.915	190.778	298.327	179.24	185.475
MXAN_RS32850	7	MXAN_6783	decarboxylase 8333356:8334798	47.8386	97.4845	115.62	108.99	75.079	92.1859	90.0918
MXAN_RS14070	7	MXAN_2905	hypothetical protein 3397307:3397753	80.2258	1368.57	1938.87	2099.14	819.304	500.212	815.151	dofA	Development NS	Horiuchi et al., 2002
MXAN_RS27285	7	MXAN_5630	glutamine synthetase 6995031:6996380	34.8944	71.1596	75.1313	98.4097	121.992	85.6316	112.446
MXAN_RS09870	7	MXAN_2035	cystathionine beta-lyase 2365915:2367060	199.715	283.636	342.225	400.682	329.739	252.409	257.348
MXAN_RS19220	7	MXAN_3954	hypothetical protein 4814982:4815875	46.276	150.462	186,8131024+E830:G830	131.462	141.058	105.181	127.306		Secondary metabolite cluster (Myxovirescine)	Korp et al., 2016
MXAN_RS20040	7	MXAN_4126	ferredoxin reductase 5066203:5067840	31.6341	100.594	145.102	187.612	136.444	108.655	118.639	fmgB (Tn5 lac Ω4499)	C signal pathway. Partially C signal dependent, FruA and MrpC dependent.	Kroos et al., 1986; Kroos and Kaiser, 1987; Mittal and Kroos, 2009; Robinson et al., 2014; Kroos, 2016
MXAN_RS29030	7	MXAN_5984	hypothetical protein 7409858:7410268	56.817	127.931	175.794	310.032	266.705	204.277	355.751
MXAN_RS08010	7	MXAN_1649	carboxylesterase 1952191:1953762	75.9229	438.246	844.54	1148.13	507.827	228.285	273.187
MXAN_RS05415	7	MXAN_1126	hypothetical protein 1310217:1311101	39.2328	142.67	104.473	92.1109	146.972	130.691	158.066
MXAN_RS36100	7	MXAN_7471	ergothioneine biosynthesis protein EgtB 9098578:9099924	64.4806	126.792	111.054	111.255	136.477	128.749	123.926
MXAN_RS14330	7	MXAN_2959	AMP-dependent synthetase 3466807:3468669	140.478	218.268	249.066	187.672	216.732	224.738	213.545		Fatty acids degradation: β oxidation	KEGG database (Kanehisa et al., 2017)
MXAN_RS30360	7	MXAN_6263	lysine 2	63.482	259.237	301.317	279.352	410.871	341.863	235.235
MXAN_RS10365	7	MXAN_2141	hypothetical protein 2473048:2475183	37.9889	62.7604	71.8676	97.9782	103.941	81.987	86.0375
MXAN_RS12075	7	MXAN_2500	DNA-directed RNA polymerase sigma-70 factor 2909623:2910126	47.0823	586.351	347.978	450.254	346.853	233.175	319.778	ECF
MXAN_RS13175	7	MXAN_2719	hypothetical protein 3169434:3169868	479.562	657.171	925.046	1169.37	1031.04	996.165	1126.93
MXAN_RS15110	7	MXAN_3117	DNA-binding response regulator 3654152:3654841	667.813	4904.6	7046.24	4846.72	3675.63	3025.66	5304.33	fruA (RR)	Signaling. C signal pathway	Kroos et al., 1986; Kroos and Kaiser, 1987;Ogawa et al., 1996, Ellehauge et al., 1998; Robinson et al., 2014
MXAN_RS05135	7	MXAN_1070	D-alanyl-D-alanine carboxypeptidase 1245306:1247552	50.3597	165.003	175.402	190.804	211.317	129.128	159.002
MXAN_RS14710	7	MXAN_3036	two-component sensor histidine kinase 3562538:3564061	46.6241	191.54	134.915	133.555	162.284	152.809	199.518	HK	Signaling
MXAN_RS34380	7	MXAN_7102	hypothetical protein 8670483:8671379	48.0354	260.561	201.545	183.553	218.558	112.437	168.926
MXAN_RS00795	7	MXAN_0161	thiosulfate reductase cytochrome B subunit 195530:196207	33.8369	83.8104	133.01	156.67	115.496	111.734	94.1261
MXAN_RS16285	7	MXAN_3362	hypothetical protein 3908726:3909049	178.513	273.625	542.9	611.625	679.388	381.428	552.561
MXAN_RS05465	7	MXAN_1135	hypothetical protein 1322789:1323304	58.6374	375.596	201.787	158.735	620.431	350.512	241.08
MXAN_RS01605	7	MXAN_0327	hypothetical protein 384701:386704	36.2564	94.0613	124.657	113.805	88.173	79.12	89.8422
MXAN_RS34900	7	MXAN_7209	peptidase S8 8801111:8802844	34.5358	131.517	103.581	100.496	140.937	103.101	113.751
MXAN_RS20745	7	MXAN_4273	hypothetical protein 5235951:5237168	28.5818	168.021	173.954	336.598	531.354	293.197	379.083
MXAN_RS26025	7	MXAN_5363	inorganic polyphosphate kinase 6676646:6677491	39.5181	129.744	81.9607	65.4859	102.272	104.672	92.8186
MXAN_RS08765	7	MXAN_1813	hypothetical protein 2144359:2145612	47.7405	132.634	505.329	525.134	257.103	269.139	340.923
MXAN_RS36105	7	MXAN_7473	dimethylhistidine N-methyltransferase 9099934:9100959	100.535	168.915	226.262	212.484	231.597	155.16	160.934
MXAN_RS05940	7	MXAN_1231	hypothetical protein 1442248:1443570	59.6168	248.569	361.154	401.504	310.19	187.599	170.336
MXAN_RS36015	7	MXAN_7451	WecB/TagA/CpsF family glycosyl transferase 9075393:9076208	41.9148	77.7373	62.0328	106.408	115.134	93.3792	86.3559	epsA	Exopolysaccharide biosynthesis. EPS operon
MXAN_RS07060	7	MXAN_1455	DUF4920 domain-containing protein 1715205:1715867	270.13	336.584	505.984	750.558	500.334	382.208	358.789
MXAN_RS23860	7	MXAN_4915	hypothetical protein 6150460:6151497	35.9374	306.902	681.37	1101.58	1097.87	598.646	679.075
MXAN_RS35425	7	MXAN_7320	PheA/TfdB family FAD-binding monooxygenase 8939925:8941505	35.2675	68.9207	76.8548	77.7696	91.5342	102.131	116.548
MXAN_RS13460	7	MXAN_2777	biopolymer transporter TonB 3230248:3231009	47.2679	89.8109	169.119	228.764	153.511	74.0846	83.5212
MXAN_RS13530	7	MXAN_2792	hypothetical protein 3249065:3250243	39.852	120.368	114.263	96.0791	155.624	111.564	122.454		Secondary metabolite cluster (Unknown)	Korp et al., 2016
MXAN_RS31490	7	MXAN_6499	phosphomannomutase 8011821:8013191	95.3376	147.585	164.838	186.827	159.103	163.888	112.878
MXAN_RS06655	7	MXAN_1374	hypothetical protein 1613593:1614855	50.6458	74.3664	154.843	297.828	148.616	127.101	166.624
MXAN_RS13970	7	MXAN_2884	hypothetical protein 3367856:3370270	32.7594	167.102	215.913	157.836	142.991	111.018	134.147	fmgA (Tn5 ΩLac 4400)	C signal pathway. Weak C signal dependent, FruA and MrpC dependent.	Kroos et al., 1986; Kroos and Kaiser, 1987; Konovalova et al., 2012; Robinson et al., 2014; Kroos, 2016
MXAN_RS12230	7	MXAN_2531	hypothetical protein 2945254:2946528	38.5437	70.5621	68.2213	76.1866	80.2471	88.5116	107.939
MXAN_RS35365	7	MXAN_7308	transglycosylase 8924601:8925836	39.0565	67.0137	68.4988	69.6984	66.5743	79.7422	76.5491
MXAN_RS01025	7	MXAN_0207	hypothetical protein 252891:253361	251.588	592.992	546.103	513.567	726.885	458.934	693.998	popD	C signal pathway	Konovalova et al., 2012; Robinson et al., 2014
MXAN_RS03500	7	MXAN_0724	serine/threonine protein kinase 826731:827777	36.0221	88.6638	73.5913	79.1439	104.022	97.2494	113.828	PseudoK	Signaling. Pseudokinase NO D (HGS)	Pérez et al., 2008
MXAN_RS12590	7	MXAN_2604	hypothetical protein 3029131:3031545	56.2393	137.657	88.0882	82.5238	133.012	103.428	110.814
MXAN_RS30795	7	MXAN_6358	hypothetical protein 7838678:7839100	91.0648	107.213	188.404	243.701	116.73	180.151	214.973
MXAN_RS05015	7	MXAN_1043	undecaprenyl-phosphate alpha-N-acetylglucosaminyl 1-phosphate transferase 1218919:1220406	38.3567	118.572	103.17	75.8969	122.959	92.4123	103.748
MXAN_RS31195	7	MXAN_6441	malate synthase A 7944010:7945635	44.9243	67.399	124.578	201.793	174.331	127.391	167.635	aceB	Sporulation	Müller et al., 2010; Orlowski et al., 1972
MXAN_RS34470	7	MXAN_7120	hypothetical protein 8693124:8694185	36.034	224.186	390.806	593.078	600.835	340.708	377.015
MXAN_RS11245	7	MXAN_2326	aldehyde dehydrogenase 2704334:2705725	42.1914	91.2542	100.019	118.648	118.411	84.0281	87.4877
MXAN_RS24905	7	MXAN_5125	transcriptional regulator 6402563:6403309	929.213	3235.03	3835.61	2710.76	4415.23	3364.18	2688.98	mrpC (OCS)	C signal pathway. Known MrpC target.	Sun and Shi 2001a; Sun and Shi 2001b; Nariya and Inouye, 2005; Robinson et al., 2014
MXAN_RS13930	7	MXAN_2876	glycoprotein X 3355269:3358874	1261.06	5708.24	5801.87	3929.02	4422.69	4764	3989.57
MXAN_RS11060	7	MXAN_2289	hypothetical protein 2659715:2661181	36.0952	114.622	76.6673	66.4441	78.9565	82.1825	80.8521
MXAN_RS19165	7	MXAN_3943	hypothetical protein 4802585:4803916	72.5743	122.861	168.294	154.758	142.844	142.562	133.595	taH	Secondary metabolite cluster (Myxovirescine) Cytochrome	Simunovic et al., 2006
MXAN_RS15190	7	MXAN_3133	hypothetical protein 3670592:3671296	61.8113	173.162	163.496	114.844	205.167	172.458	183.944
MXAN_RS04875	7	MXAN_1014	PAS domain-containing sensor histidine kinase 1182913:1184352	44.032	117.827	82.9996	107.473	123.506	93.2983	105.098	sdeK (Tn5 Ωlac 4408) (HK)	Signaling. C signal pathway. A signal independent. Aggregation and sporulation. Temporal coordination	Kroos et al., 1986; Kroos and Kaiser, 1987; Singer and Kaiser, 1995; Garza et al., 1998; Pollack and Singer, 2001; Rasmussen et al., 2005; Viswanathan et al., 2006; Kroos, 2016
MXAN_RS15920	7	MXAN_3285	peptidase S8 3836877:3838670	77.9099	172.263	170.028	180.163	172.611	134.968	150.614
MXAN_RS19195	7	MXAN_3949	poly(3-hydroxyalkanoate) depolymerase 4808375:4808614	181.571	342.574	502.101	313.909	359.437	437.226	438.699	taB	Secondary metabolite cluster (Myxovirescine) Monofunctional enzymes similar to the ones involved in type II fatty-acid biosynthesis (FAB)	Simunovic et al., 2006
MXAN_RS14495	7	MXAN_2993	DUF4912 domain-containing protein 3512306:3514654	74.8335	126.177	141.176	117.6	122.861	109.487	130.36
MXAN_RS19655	7	MXAN_4042	acetoacetate metabolism regulatory protein AtoC 4951501:4952955	102.622	146.584	219.545	306.994	267.013	205.915	300.228	nla6 (bEBP)	Signaling. Development: Nla6 starts preparing cells for sporulation	Caberoy et al., 2003; Giglio et al., 2011; Giglio et al., 2015; Sarwar and Garza, 2016
MXAN_RS05410	7	MXAN_1125	SAM-dependent methyltransferase 1309201:1310196	132.366	889.21	917.881	692.406	723.263	507.542	643.564
MXAN_RS03110	7	MXAN_0640	membrane protein 740698:741252	51.4261	180.416	107.388	123.161	198.053	157.15	175.088
MXAN_RS26565	7	MXAN_5479	transferase 6818983:6819543	69.8817	84.5553	99.1422	125.378	132.942	106.389	111.517
MXAN_RS01020	7	MXAN_0206	peptidase S8 251454:252881	219.217	518.788	527.086	664.561	592.22	329.706	431.463	popC	C signal pathway	Rolbetzki et al., 2008; Konovalova et al., 2012
MXAN_RS02345	7	MXAN_0480	lactoylglutathione lyase 538739:539125	91.1815	123.244	179.322	293.693	244.945	216.067	200.221
MXAN_RS11665	7	MXAN_2412	hypothetical protein 2806911:2808851	48.8224	71.8501	176.944	158.119	78.3919	125.598	85.8574
MXAN_RS19190	7	MXAN_3948	3-hydroxy-3-methylglutaryl-ACP synthase 4807103:4808365	77.9265	163.701	238.869	152.454	213.123	175.053	213.76	taC	Secondary metabolite cluster (Myxovirescine). Monofunctional enzymes similar to the ones involved in type II fatty-acid biosynthesis (FAB)	Simunovic et al., 2006
MXAN_RS24065	7	MXAN_4956	hypothetical protein 6200452:6200754	302.991	710.639	1121.27	701.05	1008.81	857.125	525.671		Secondary metabolite cluster (Bacteriocin)	Korp et al., 2016
MXAN_RS22205	7	MXAN_4576	acetyl CoA synthetase subunit alpha 5711489:5714227	38.627	60.5216	70.2342	76.274	74.2718	75.1663	75.4035		Secondary metabolite cluster (Bacteriocin)	Korp et al., 2016
MXAN_RS09290	7	MXAN_1916	hypothetical protein 2245905:2247170	54.7634	74.7744	102.402	74.3438	100.402	79.7468	82.2349
MXAN_RS05745	7	MXAN_1192	bifunctional alpha	47.4586	71.9152	63.0626	84.7924	80.8567	75.2687	95.3037	ostAB	Development (trehalose biosynthesis)	Higgs et al., 2005; Kimura et al., 2014
MXAN_RS29660	7	MXAN_6114	cyclase 7557570:7560857	29.3177	84.4305	51.7249	59.8705	59.2591	58.6974	67.7349
MXAN_RS36110	7	///	hypothetical protein 9101025:9101219	221.001	605.898	457.378	427.912	600.403	422.918	473.538
MXAN_RS00730	7	MXAN_0148	hypothetical protein 182235:185459	40.4885	85.8053	68.3047	70.7615	70.959	66.9594	75.0339
MXAN_RS34185	7	MXAN_7062	transcriptional regulator 8638152:8638874	56.6117	165.058	208.25	176.057	198.568	145.36	151.596	OCS
MXAN_RS05000	7	MXAN_1040	sulfatase 1214460:1216487	39.8879	79.3978	70.3307	63.0279	72.6668	73.2902	73.435
MXAN_RS06720	7	MXAN_1386	glutamine--fructose-6-phosphate aminotransferase 1627444:1629279	145.806	271.798	257.615	270.874	392.348	255.253	245.999
MXAN_RS13170	7	MXAN_2718	hypothetical protein 3169198:3169398	515.244	687.903	1075.36	1471.47	1212.72	1185.8	1259.71
MXAN_RS04890	7	MXAN_1017	prepilin-type N-terminal cleavage/methylation domain-containing protein 1185174:1185818	57.4141	184.875	213.953	145.854	149.099	142.375	155.47
MXAN_RS19375	7	MXAN_3985	hypothetical protein 4853684:4854103	127.501	459.183	210.905	347.01	607.065	332.523	335.932
MXAN_RS02535	7	MXAN_0524	response regulator 590273:590734	219.881	420.632	792.928	679.693	485.334	505.322	686.805	RR (CheY)	Signaling
MXAN_RS30880	7	MXAN_6376	hypothetical protein 7856042:7858774	36.6079	46.6377	74.7234	73.129	55.5515	57.559	67.3575
MXAN_RS02565	7	MXAN_0530	hypothetical protein 602524:603264	72.7689	91.6098	99.5843	133.281	114.892	110.209	97.6592
MXAN_RS23830	7	MXAN_4910	hypothetical protein 6143738:6144127	206.933	533.649	412.552	302.557	782.244	446.369	431.652
MXAN_RS24285	7	MXAN_5001	cysteine desulfurase 6252149:6253513	66.0362	107.775	121.715	126.399	134.979	159.507	139.401
MXAN_RS19350	7	MXAN_3980	GNAT family acetyltransferase 4846661:4847710	35.9258	68.9583	93.021	122.207	94.3818	85.2071	89.0655
MXAN_RS19180	7	MXAN_3946	acyl carier protein 4805847:4806098	171.22	380.243	614.509	426.609	335.765	481.901	412.481	taE	Secondary metabolite cluster (Myxovirescine). Monofunctional enzymes similar to the ones involved in type II fatty-acid biosynthesis (FAB)	Simunovic et al., 2006
MXAN_RS01615	7	MXAN_0330	hypothetical protein 387468:387986	79.5934	228.99	400.202	416.944	297.483	239.066	243.1
MXAN_RS02315	7	MXAN_0473	hypothetical protein 535425:535874	87.3693	510.415	328.809	312.747	343.198	309.078	290.701
MXAN_RS03600	7	MXAN_0746	hypothetical protein 851704:852798	60.1875	114.067	116.174	150.228	193.209	149.505	149.094
MXAN_RS09675	7	MXAN_1996	hypothetical protein 2330215:2330970	61.2794	88.6641	89.2223	138.502	136.168	115.317	106.602
MXAN_RS08770	7	MXAN_1814	hypothetical protein 2145600:2146691	30.6075	58.2066	79.6645	104.648	91.9274	79.3873	89.0973
MXAN_RS30105	7	MXAN_6209	RNA polymerase sigma-C factor 7676556:7677443	150.687	1195.76	1646.7	1239.99	2358.17	1325.49	797.601	sigC (Sigma70)	Development: Sporulation	Apelian and Inouye, 1993; Ueki and Inouye, 2001
MXAN_RS14325	7	MXAN_2958	hypothetical protein 3466013:3466810	66.4244	121.603	146.761	132.879	142.293	113.369	120.522
MXAN_RS21250	7	MXAN_4379	hypothetical protein 5383486:5384307	32.4194	101.931	122.868	143.916	75.5225	87.675	93.9805
MXAN_RS07130	7	MXAN_1469	50S ribosomal protein L21 1730313:1730621	433.569	531.178	1133.67	1229.44	1344.38	940.33	884.522
MXAN_RS04575	7	MXAN_0951	phosphogluconate dehydrogenase (NADP(+)-dependent	124.104	252.491	158.093	229.323	247.497	178.613	202.279
MXAN_RS24075	7	MXAN_4958	DNA-binding protein 6202642:6204261	58.6874	66.2572	90.3068	107.06	94.7737	95.9444	98.8437	OCS	Secondary metabolite cluster (Bacteriocin)	Korp et al., 2016
MXAN_RS29770	7	MXAN_6142	cell envelope protein 7587978:7589357	66.6307	111.695	120.701	105.971	101.912	127.586	96.2935
MXAN_RS04550	7	MXAN_0946	hypothetical protein 1085853:1086860	35.3361	82.3331	86.6959	92.9342	130.893	126.54	128.315
MXAN_RS22055	7	MXAN_4547	molybdenum cofactor carrier protein 5671335:5671886	54.0456	354.81	487.708	395.233	291.412	276.745	521.653		Secondary metabolite cluster (Myxalamide)	Korp et al., 2016
MXAN_RS24910	7	MXAN_5126	hypothetical protein 6403434:6404012	145.081	156.681	184.282	136.453	225.395	152.211	138.258
MXAN_RS13025	8	MXAN_2689	UDP-N-acetyl-D-glucosamine dehydrogenase 3139093:3140412	30.3528	46.5197	45.4462	153.809	641.784	316.546	312.078	cheA4	Chemosensory pathway	Zusman et al., 2007
MXAN_RS28700	8	MXAN_5919	electron transfer flavoprotein subunit beta 7341416:7342381	261.798	346.273	416.917	718.608	824.636	467.555	545.445
MXAN_RS32785	8	MXAN_6770	hypothetical protein 8320054:8321694	44.6186	90.5609	53.3555	81.5939	399.8	171.309	195.431
MXAN_RS01665	8	MXAN_0340	histidine kinase 396925:398418	39.4576	59.4437	44.2886	62.6205	156.435	93.6307	111.973	HK	Signaling
MXAN_RS15655	8	MXAN_3232	aminotransferase DegT 3783331:3784500	32.3735	59.224	39.4207	75.2094	124.461	98.3965	110.429
MXAN_RS35495	8	MXAN_7334	hypothetical protein 8957354:8957755	86.9012	107.757	141.391	438.619	2783.12	670.754	849.162
MXAN_RS10265	8	MXAN_2117	hypothetical protein 2453085:2453666	49.309	69.5373	79.7472	440.183	1763.82	790.433	782.458
MXAN_RS04290	8	MXAN_0894	farnesyltranstransferase 1019276:1020361	39.194	63.979	60.5844	76.2354	98.0574	108.571	182.177		Secondary metabolite cluster (Terpene, carotenoids)	Korp et al., 2016
MXAN_RS24840	8	MXAN_5112	Na+/H+ antiporter 6386468:6388078	33.7025	69.3815	57.5494	68.4967	92.3661	87.4066	90.2597
MXAN_RS14425	8	MXAN_2978	5-formyltetrahydrofolate cyclo-ligase 3492361:3492984	88.7584	105.195	85.4951	95.918	341.182	203.685	263.326
MXAN_RS30305	8	MXAN_6253	hypothetical protein 7723793:7725667	39.098	60.6333	56.5178	73.986	221.175	375.525	373.206		Secondary metabolite cluster (Geosmin)	Korp et al., 2016; Lorenze et al., 2009
MXAN_RS15730	8	MXAN_3248	hypothetical protein 3800671:3802773	35.3162	46.9695	35.5711	58.2156	109.352	84.8161	83.948
MXAN_RS16335	8	MXAN_3374	gliding motility protein U 3918630:3922238	37.1965	57.9252	65.9664	113.205	126.184	111.869	172.885	nfsD	Development: Sporulation	Müller et al., 2010; Müller et al., 2012; Holkenbrink et al., 2014
MXAN_RS33320	8	MXAN_6880	hypothetical protein 8431349:8431837	71.2137	156.414	181.078	228.72	582.818	680.356	821.648
MXAN_RS16280	8	MXAN_3361	ATPase AAA 3907650:3908630	39.9324	70.4576	57.1005	65.8404	119.206	79.958	111.641
MXAN_RS31495	8	MXAN_6500	serine/threonine protein kinase 8013331:8015391	40.3311	53.2562	40.068	48.3693	147.401	91.8423	87.0177	pktA1 (STPK)	Signaling. Protein kinase NO RD (HWD). Development	Inouye et al., 2008
MXAN_RS16790	8	MXAN_3464	hypothetical protein 4040347:4042365	56.5818	138.989	219.464	954.2	1716.38	962.06	947.794	fmgE (Tn5 Lac Ω4406)	C signal pathway. Strong C signal dependent, FruA and MrpC dependent. Secondary metabolite cluster (Unknown)	Kroos et al., 1986; Kroos and Kaiser, 1987; Son et al., 2011; Robinson et al., 2014; Kroos, 2016
MXAN_RS17195	8	MXAN_3547	ribosome maturation factor RimM 4131305:4131871	66.2348	73.6665	84.4522	97.644	136.304	93.9313	122.964
MXAN_RS03560	8	MXAN_0737	helicase 842246:845314	48.4882	56.0842	48.9994	67.9272	95.0378	77.3855	94.4493
MXAN_RS20070	8	MXAN_4133	hypothetical protein 5078487:5079632	37.9276	64.2102	57.8367	85.8561	80.9907	100.842	115.903
MXAN_RS15640	8	MXAN_3229	sugar transferase 3779636:3781003	41.5666	45.7519	33.6743	51.7154	255.655	121.043	109.853	exoE (cps)	Capsular polysaccharide	Lu et al., 2005; Müller et al., 2010; Berleman et al., 2011; Müller et al., 2012
MXAN_RS00915	8	MXAN_0185	hypothetical protein 224504:226126	39.7416	56.3562	80.9369	242.458	167.246	174.596	169.257
MXAN_RS28705	8	MXAN_5920	electron transfer flavoprotein subunit beta 7342418:7343215	541.674	478.581	986.821	1446.38	1907.48	1251.88	1246.87
MXAN_RS05100	8	MXAN_1061	RNA polymerase sigma-54 factor 1238621:1240138	75.331	85.8671	95.2799	136.163	140.342	106.921	132.63	rpoN (Sigma54)		Keseler and Kaiser, 1997
MXAN_RS29100	8	MXAN_5998	acetyltransferase 7423669:7424784	43.9833	55.4954	69.4518	168.257	301.737	178.449	215.339
MXAN_RS24955	8	MXAN_5135	acetyl-CoA acetyltransferase 6415098:6416270	125.923	130.004	155.568	268.689	379.887	247.435	293.873		Fatty acids degradation: β oxidation	KEGG database (Kanehisa et al., 2017)
MXAN_RS15785	8	MXAN_3259	polysaccharide deacetylase 3811484:3812641	35.3546	46.7715	46.3185	75.1933	343.807	136.223	150.564	MXAN_3259 (nla6 binds to it)	Develoment (Nla6 signalling)	Giglio et al., 2015
MXAN_RS15630	8	MXAN_3227	chain-length determining protein 3777366:3778775	34.1434	53.5439	68.2841	103.388	301.176	161.957	171.195	exoC	Development: Sporulation (nla6 signaling)	Licking et al., 2000; Lu et al., 2005; Müller et al., 2010; Müller et al., 2012; Holkenbrink et al., 2014
MXAN_RS12045	8	MXAN_2492	hypothetical protein 2901346:2902626	37.6834	64.8594	121.645	579.813	2154.7	976.19	1144.96
MXAN_RS31200	8	MXAN_6442	isocitrate lyase 7945693:7946979	56.5503	75.3938	211.877	514.364	422.998	243.702	392.722	aceA	Sporulation	Müller et al., 2010; Orlowski et al., 1972
MXAN_RS03035	8	MXAN_0625	aldehyde dehydrogenase 722971:724410	51.972	61.6232	52.0643	73.7719	105.1	87.5827	103.098		Fatty acids degradation. Other pathways	KEGG database (Kanehisa et al., 2017)
MXAN_RS27845	8	MXAN_5745	alpha/beta hydrolase 7114102:7114962	48.879	76.4627	77.9213	144.753	152.052	113.468	186.366
MXAN_RS33040	8	MXAN_6822	peptidase M1 8371323:8373875	68.0773	91.3232	70.6247	124.396	168.882	113.169	125.139
MXAN_RS12760	8	MXAN_2638	hypothetical protein 3081231:3082916	42.6202	63.5954	50.4728	73.4972	135.828	102.536	123.403
MXAN_RS34085	8	MXAN_7042	cyclic nucleotide-binding protein 8617841:8619154	36.8812	44.4802	33.7133	57.2097	77.9619	62.8405	71.3433
MXAN_RS11360	8	MXAN_2352	threonine--tRNA ligase 2732618:2733820	30.2804	50.6489	49.6934	50.5	213.491	149.067	194.416	thrRS		Kimura et al., 2018
MXAN_RS33850	8	MXAN_6994	two-component sensor histidine kinase 8552605:8553864	29.5753	43.5401	31.3366	52.3655	113.998	89.5467	78.7752	HK	Signaling
MXAN_RS19520	8	MXAN_4014	hypothetical protein 4917731:4919062	34.493	45.3509	33.992	57.9758	128.913	85.3677	92.172		Secondary metabolite cluster (Lipopeptide)
MXAN_RS15075	8	MXAN_3110	hypothetical protein 3648186:3648764	36.281	129.118	123.266	157.17	584.018	227.224	195.621
MXAN_RS26505	8	MXAN_5469	epimerase 6808353:6809249	69.6042	125.865	140.407	168.904	247.418	170.33	185.435
MXAN_RS31795	8	MXAN_6563	hypothetical protein 8085141:8085818	132.158	125.905	199.561	185.582	300.735	447.399	367.521
MXAN_RS16870	8	MXAN_3480	(2Fe-2S)-binding protein 4060219:4061826	38.8283	54.5363	32.8331	64.3113	217.474	119.172	139.056
MXAN_RS31485	8	MXAN_6498	FMN reductase 8011268:8011819	78.3421	103.377	106.994	108.828	157.256	108.923	154.723
MXAN_RS16885	8	MXAN_3483	hypothetical protein 4063824:4064924	27.5106	42.676	34.7041	69.3761	137.788	90.812	95.9142
MXAN_RS16350	8	MXAN_3377	hypothetical protein 3924282:3926330	38.8838	63.5309	69.467	99.262	285.515	161.03	166.954	nfsG	Development: Sporulation	Müller et al., 2010; Müller et al., 2012; Holkenbrink et al., 2014
MXAN_RS07930	8	MXAN_1631	hypothetical protein 1934113:1935564	43.9397	75.7101	181.285	907.571	712.914	663.517	619.502
MXAN_RS22420	8	MXAN_4619	glycosyl transferase family 2 5796811:5799153	43.0379	50.5368	55.2735	88.3646	76.6733	77.492	74.9077
MXAN_RS16890	8	MXAN_3484	glycosyl transferase family 2 4064921:4066174	40.9128	47.1707	35.3276	52.6714	136.39	74.9531	82.4332
MXAN_RS24410	8	MXAN_5025	hypothetical protein 6281892:6283208	73.546	82.3545	77.0913	82.2243	149.587	128.189	122.476
MXAN_RS34400	8	MXAN_7106	transcriptional initiation protein Tat 8676459:8677799	44.2283	56.0521	52.8337	58.9267	202.999	105.661	105.904
MXAN_RS11110	8	MXAN_2299	hypothetical protein 2672961:2674700	33.9711	46.8687	41.7785	62.8196	112.19	84.8587	89.1883
MXAN_RS18295	8	MXAN_3771	hypothetical protein 4488105:4488920	70.7785	86.5813	73.7202	88.0138	134.522	105.759	114.684		Secondary metabolite cluster (Myxoprincomide)	Cortina et al., 2012; Korp et al., 2016
MXAN_RS35410	8	MXAN_7317	hypothetical protein 8937057:8937773	65.0698	64.5313	93.7489	102.563	293.351	321.149	198.895
MXAN_RS15620	8	MXAN_3225	sugar ABC transporter substrate-binding protein 3775550:3776122	40.7255	70.5025	90.116	116.145	328.717	175.321	161.181	exoC/fdgA (Tn5 lac Ω7536)	Sporulation	Licking et al., 2000; Viswanathan et al., 2006; Holkenbrink et al., 2014; Ueki and Inouye 2005; Kroos, 2016
MXAN_RS15625	8	MXAN_3226	hypothetical protein 3776119:3777333	31.7857	55.0804	56.3859	64.6445	173.898	110.914	92.9677	exoB	Sporulation	Holkenbrink et al., 2014
MXAN_RS15565	8	MXAN_3214	Fis family transcriptional regulator 3763806:3765467	29.3683	50.8499	35.4398	52.7099	184.463	94.6241	91.0523	actB (bEBP)	Signaling. C signal pathway	Gronewold and Kaiser, 2001; Robinson et al., 2014
MXAN_RS19135	8	MXAN_3937	luciferase 4790333:4791439	53.0572	84.6556	68.2728	85.5939	106.594	102.341	117.05	taJ	Secondary metabolite cluster (Myxovirescine). Synthesis	Simunovic et al., 2006
MXAN_RS23070	8	MXAN_4748	oxidoreductase 5950614:5951504	88.3486	111.68	92.8543	163.212	450.253	310.322	325.399
MXAN_RS16330	8	MXAN_3373	hypothetical protein 3916877:3918415	42.1893	55.9018	83.8655	115.198	161.751	114.67	193.061	nfsC	Development: Sporulation	Müller et al., 2010; Müller et al., 2012; Holkenbrink et al., 2014
MXAN_RS25590	8	MXAN_5268	hypothetical protein 6566943:6568121	53.6802	55.2881	35.7791	57.7452	140.951	130.756	118.13
MXAN_RS23670	8	MXAN_4876	hypothetical protein 6106815:6109373	34.5722	53.3356	34.3792	67.2556	82.3684	81.6994	83.5038
MXAN_RS03345	8	MXAN_0690	hypothetical protein 787437:788981	41.6877	80.8708	106.202	206.042	222.108	171.419	269.346
MXAN_RS26815	8	MXAN_5530	hypothetical protein 6879573:6880295	156.352	112.734	150.963	169.774	358.903	456.686	454.903
MXAN_RS31155	8	MXAN_6433	hypothetical protein 7937164:7937649	57.5368	83.2254	141.814	150.321	149.05	183.121	306.919
MXAN_RS16880	8	MXAN_3482	hypothetical protein 4062633:4063772	35.5794	47.5754	40.6348	58.6913	126.561	91.7323	93.4967
MXAN_RS33740	8	MXAN_6970	hypothetical protein 8529474:8531231	35.1626	58.9696	37.0204	52.0449	107.544	81.3611	83.4814
MXAN_RS34395	8	MXAN_7105	hypothetical protein 8674774:8676462	29.8771	44.4526	37.724	50.4617	136.662	98.0059	86.822
MXAN_RS01035	8	MXAN_0210	lytic transglycosylase 255625:258021	34.6063	62.3105	48.7444	76.003	89.7322	90.1005	116.038
MXAN_RS21280	8	MXAN_4384	3-keto-5-aminohexanoate cleavage protein 5387898:5388725	58.5166	85.4142	58.7536	83.841	133.469	121.363	113.616		Secondary metabolite cluster (Unknown)	Korp et al., 2016
MXAN_RS13085	8	MXAN_2701	phosphoribosylformylglycinamidine cyclo-ligase 3151821:3152858	74.0416	91.5008	83.0035	140.676	215.898	135.643	134.431
MXAN_RS24785	8	MXAN_5101	RNA polymerase 6375397:6375948	70.9081	179.922	232.548	304.752	462.614	475.592	594.054	ECF
MXAN_RS29040	8	MXAN_5986	hypothetical protein 7410867:7412210	49.2461	59.3118	54.9088	111.846	146.994	107.444	114.782
MXAN_RS16100	8	MXAN_3321	translation initiation factor IF-1 3866870:3867088	1147.81	495.626	1630.41	1725.6	2904.26	2641.84	2247.45
MXAN_RS32210	8	MXAN_6652	hypothetical protein 8180634:8181260	240.176	211.803	240.685	414.756	583.856	411.936	356.902		Secondary metabolite cluster (Alkylresorcinol)	Korp et al., 2016
MXAN_RS10395	8	MXAN_2147	hypothetical protein 2480413:2481942	33.6152	38.9947	41.934	85.0322	145.538	143.586	125.731
MXAN_RS25035	8	MXAN_5152	Cys-rich repeat-containing protein 6435968:6436717	113.934	108.129	202.867	180.655	302.823	279.547	209.538
MXAN_RS33220	8	MXAN_6858	hypothetical protein 8411291:8412511	29.3804	63.4134	48.487	53.1713	114.445	81.8711	93.721
MXAN_RS12765	8	MXAN_2639	hypothetical protein 3082943:3083746	169.875	145.83	196.853	283.129	386.002	392.343	542.354
MXAN_RS20175	8	MXAN_4155	hypothetical protein 5102635:5105058	90.0679	78.3974	90.801	121.383	169.188	122.956	114.133
MXAN_RS04230	8	MXAN_0882	serine/threonine protein kinase 999393:1000886	71.8285	87.7919	70.6881	99.0053	157.534	102.197	168.884	STPK	Signaling. Protein kinase	Pérez et al., 2008
MXAN_RS17840	8	MXAN_3678	polyprenyl synthetase 4389209:4390207	75.3575	73.4463	94.3718	140.058	153.43	166.712	235.23
MXAN_RS21205	8	MXAN_4369	SAM-dependent methyltransferase 5375277:5376068	56.0014	59.3006	55.3433	83.1733	200.411	124.498	153.12
MXAN_RS33170	8	MXAN_6848	thiol reductase thioredoxin 8400673:8401050	801.603	714.669	789.664	1120.17	1789.46	1168.24	1236.67
MXAN_RS19105	8	MXAN_3931	hypothetical protein 4729983:4730888	71.1847	100.926	88.2137	120.38	143.37	160.553	164.885	taQ	Secondary metabolite cluster (Myxovirescine). Synthesis	Simunovic et al., 2006
MXAN_RS09850	8	MXAN_2031	Cys-rich repeat-containing protein 2362174:2363361	86.3011	192.136	245.27	410.891	563.052	395.148	418.405
MXAN_RS14910	8	MXAN_3076	50S ribosomal protein L7/L12 3598512:3598880	906.828	343.624	1081.69	1710.5	2928.33	2187.18	2864.98
MXAN_RS01365	8	MXAN_0278	mercuric reductase 331739:333130	36.7399	62.0758	51.4556	93.9484	144.48	102.867	110.553
MXAN_RS18855	8	MXAN_3881	pyruvate carboxylase 4662830:4666333	35.5867	60.8535	57.0108	93.294	132.805	98.9018	109.325
MXAN_RS28670	8	MXAN_5913	hypothetical protein 7335262:7336770	122.198	116.062	112.62	134.226	229.088	168.012	182.649
MXAN_RS19125	8	MXAN_3935	non-ribosomal peptide synthetase 4756846:4783794	47.8534	69.8056	61.201	72.2926	79.6847	89.361	91.8747	ta-1 (PKS/NRPS domains)	Secondary metabolite cluster (Myxovirescine). Synthesis	Simunovic et al., 2006
MXAN_RS14380	8	MXAN_2969	acyl-CoA dehydrogenase 3478916:3480055	83.2186	83.8895	98.5901	141.441	182.251	143.278	119.434
MXAN_RS15560	8	MXAN_3213	diguanylate cyclase response regulator 3762733:3763761	45.7835	55.7682	72.1722	83.4194	200.193	90.9447	99.0802	actA (RR, GGDEF)	Signaling. C signal pathway	Gronewold and Kaiser, 2001
MXAN_RS29205	8	MXAN_6020	SAM-dependent methyltransferase 7451046:7452053	86.6667	82.2598	87.904	103.385	161.04	173.819	172.049
MXAN_RS06870	8	MXAN_1417	hypothetical protein 1665740:1666618	94.9074	64.7498	92.8252	127.098	223.688	177.862	159.801
MXAN_RS24460	8	MXAN_5035	peptidase M16 6296011:6297342	54.7813	58.7925	65.884	66.3149	96.0456	82.2912	96.803
MXAN_RS24210	8	MXAN_4986	hypothetical protein 6235079:6238072	30.3112	51.7719	47.2917	67.1443	82.4552	75.7719	106.027
MXAN_RS13020	8	MXAN_2688	hypothetical protein 3137034:3139025	36.6571	47.9548	33.091	42.6549	133.804	81.6712	70.3052		Development (Nla6 signalling)	Giglio et al., 2015
MXAN_RS31165	8	MXAN_6435	peptidase M48 7938432:7939868	34.3059	68.0321	55.5327	83.6919	116.083	86.1882	116.104
MXAN_RS17785	8	MXAN_3666	membrane protein 4374885:4376084	37.0831	44.4859	39.4169	51.5483	66.6905	76.4716	77.0984
MXAN_RS11010	8	MXAN_2278	bifunctional aspartate kinase/homoserine dehydrogenase I 2644911:2647370	37.6814	84.179	79.9518	83.3549	145.306	128.037	147.862
MXAN_RS22795	8	MXAN_4693	tRNA guanosine(34) transglycosylase Tgt 5881030:5882229	35.1179	39.6458	33.2708	56.196	56.5862	56.5608	80.2183
MXAN_RS33445	8	MXAN_6908		118.984	117.172	120.768	199.96	235.68	153.153	193.712	sgnD	S motility Mangella-4	Youndaria and Hartzell, 2005
MXAN_RS20730	8	MXAN_4270	cation transporter 5232631:5235063	38.8963	63.7137	58.598	89.9992	112.343	101.37	96.7341
MXAN_RS07570	8	MXAN_1558	amino acid permease 1830558:1832000	33.1593	50.6516	34.4433	60.5235	96.0537	82.359	74.0232
MXAN_RS07960	8	MXAN_1639	CDP-paratose 2-epimerase 1942204:1943304	33.4052	45.7679	46.8496	62.0282	76.0833	62.5068	64.2424
MXAN_RS27280	8	MXAN_5629	alcohol dehydrogenase 6993823:6995007	37.7135	68.1207	60.2825	84.0784	102.806	97.5001	96.0175
MXAN_RS24450	8	MXAN_5033	hypothetical protein 6293474:6293938	486.562	235.326	466.393	613.857	1841.73	2123.3	1623.58
MXAN_RS18275	8	MXAN_3767	hypothetical protein 4484664:4485467	97.2803	65.0881	68.7662	111.21	211.311	163.157	145.459		Secondary metabolite cluster (Myxoprincomide)	Cortina et al., 2012; Korp et al., 2016
MXAN_RS08775	8	MXAN_1815	hypothetical protein 2146693:2147697	26.3208	53.9358	48.4455	63.4179	78.9602	68.4487	82.6214
MXAN_RS21885	8	MXAN_4507	hypothetical protein 5578972:5580825	47.9519	59.9636	80.5255	61.7758	86.2981	116.232	107.426
MXAN_RS21530	8	MXAN_4432	hypothetical protein 5480746:5481741	84.9474	120.699	136.033	117.545	204.995	135.806	194.068		Secondary metabolite cluster (Lipopeptide)	Korp et al., 2016
MXAN_RS17080	8	MXAN_3525	ubiquinone biosynthesis protein UbiE 4105462:4106151	91.4563	70.977	90.5659	142.177	108.03	156.237	192.903
MXAN_RS02590	8	///	hypothetical protein 609347:609631	476.782	532.844	1076.83	881.704	836.979	2128.88	2037.06
MXAN_RS04545	8	MXAN_0945	hypothetical protein 1083081:1085825	32.5342	67.3124	74.4288	103.835	159.226	155.319	206.308
MXAN_RS04560	8	MXAN_0948	hypothetical protein 1087881:1089287	36.2077	108.209	163.887	275.039	357.491	350.445	454.127
MXAN_RS15030	8	MXAN_3101	glycine--tRNA ligase subunit beta 3632037:3634148	82.9881	76.6942	76.71	99.2558	138.298	113.323	115.783	glyRS-b		Kimura et al., 2008
MXAN_RS16325	8	MXAN_3372	hypothetical protein 3915525:3916853	37.7801	57.9231	52.4704	94.1396	166.147	117.905	154.133	nfsB	Development: Sporulation	Müller et al., 2010; Müller et al., 2012; Holkenbrink et al., 2014
MXAN_RS12190	8	MXAN_2524	homoserine kinase 2938045:2939016	52.4031	56.2263	58.0181	69.7234	151.327	96.7247	109.972
MXAN_RS27880	8	MXAN_5752	hypothetical protein 7120552:7121586	88.2425	111.857	110.356	151.262	298.068	271.887	263.797
MXAN_RS28880	8	MXAN_5954	hypothetical protein 7376153:7378243	44.7505	55.7288	51.4138	78.3712	105.987	83.3054	107.353
MXAN_RS16305	8	MXAN_3367	hypothetical protein 3912173:3912646	86.3615	132.931	187.063	189.334	536.976	316.745	406.778
MXAN_RS18865	8	MXAN_3883	o-succinylbenzoate--CoA ligase 4666798:4669152	30.1142	45.7888	37.0232	42.739	100.116	78.4798	72.0485	mcuB	Development NS	Cao et al., 2015
MXAN_RS33450	8	MXAN_6909	short-chain dehydrogenase 8462142:8462912	60.9684	60.87	53.5975	77.6961	84.5322	67.8235	95.03		Fatty acids biosynthesis. Elongation	KEGG database (Kanehisa et al., 2017)
MXAN_RS35805	8	MXAN_7400	tryptophan 2	103.291	144.815	140.953	159.033	199.682	162.45	180.291
MXAN_RS12185	8	MXAN_2523	cellulose synthase 2936328:2937908	40.2876	49.5504	41.08	66.8385	104.103	81.7673	78.3228
MXAN_RS16320	8	MXAN_3371	hypothetical protein 3914628:3915512	42.7748	62.0936	66.8165	138.062	193.047	161.067	161.601	nfsA	Development: Sporulation	Müller et al., 2010; Müller et al., 2012; Holkenbrink et al., 2014
MXAN_RS19120	8	MXAN_3934	permease 4755331:4756707	59.1329	67.6144	79.5498	101.867	123.15	105.558	113.104	taN	Secondary metabolite cluster (Myxovirescine). Synthesis	Simunovic et al., 2006
MXAN_RS35470	8	MXAN_7329	glycerol-3-phosphate dehydrogenase 8950928:8952625	41.6152	59.8781	50.1159	65.0392	99.6527	82.1123	99.9182
MXAN_RS33840	8	MXAN_6992	hypothetical protein 8550401:8551138	58.0449	65.6015	69.9928	93.4855	98.7846	100.084	133.126
MXAN_RS11415	8	MXAN_2362	glycosyl transferase 2745623:2746780	49.9665	52.8739	44.6714	56.0068	105.762	105.372	106.529
MXAN_RS16095	8	MXAN_3320	adenylate kinase 3865865:3866512	124.002	148.083	163.409	221.45	231.853	195.483	190.442	adk		Kimura et al., 2018
MXAN_RS03630	8	MXAN_0752	hypothetical protein 859316:860959	50.0721	55.6593	41.9841	68.088	101.094	82.5434	82.4471
MXAN_RS33045	8	MXAN_6823	hypothetical protein 8373854:8375236	38.2892	63.0416	53.4957	56.5528	104.886	81.2339	89.6341
MXAN_RS24655	8	MXAN_5075	ribose-phosphate pyrophosphokinase 6349494:6350444	114.79	132.019	159.693	155.352	255.475	183.287	197.768
MXAN_RS35725	8	MXAN_7383	hypothetical protein 9007784:9008647	51.219	51.5697	47.9241	71.0043	109.327	100.862	115.021
MXAN_RS18010	8	MXAN_3713	peptidase M16 4428765:4430204	77.1062	89.2366	74.1595	86.8939	134.606	98.3915	133.535
MXAN_RS18230	8	MXAN_3758	hypothetical protein 4475839:4476198	79.0063	162.887	228.694	335.602	605.533	381.379	511.689
MXAN_RS12035	8	MXAN_2490	MBL fold hydrolase 2899940:2900596	97.2865	95.6771	78.9404	115.384	208.617	135.472	137.033
MXAN_RS07445	8	MXAN_1533	malto-oligosyltrehalose synthase 1798825:1801851	40.6656	61.1502	55.7385	80.1326	89.9595	81.4666	93.6847	treY	Sporulation (trehalose biosynthesis). Secondary metabolite cluster (Unknown)	Müller et al., 2010; Kimura et al., 2014
MXAN_RS09555	8	MXAN_1971	methionine synthase 2304880:2308395	37.843	51.5072	47.4858	55.1681	70.9944	82.5626	72.6315
MXAN_RS22685	8	MXAN_4672	acyl dehydratase 5855486:5856148	161.159	126.19	177.277	225.964	321.645	213.812	220.32
MXAN_RS00160	8	MXAN_0029	hypothetical protein 35989:38070	55.2259	87.9782	69.0294	76.8402	107.325	94.0272	103.118
MXAN_RS16340	8	MXAN_3375	gliding motility protein 3922235:3923734	40.9608	56.5678	58.0225	100.975	113.874	100.9	150.011	nfsE	Development: Sporulation	Müller et al., 2010; Müller et al., 2012; Holkenbrink et al., 2014
MXAN_RS05110	8	MXAN_1063	hypothetical protein 1240839:1241651	75.1693	73.0163	79.1324	89.5585	136.779	119.055	82.6264
MXAN_RS03225	8	MXAN_0666	RND transporter 765073:766182	51.6941	64.9282	57.8498	63.975	99.182	90.0624	87.84
MXAN_RS07150	8	MXAN_1473	cell envelope biogenesis protein LolA 1733250:1733972	83.9248	75.1554	94.516	108.728	153.116	193.051	174.644
MXAN_RS24440	8	MXAN_5031	MFP transporter 6289024:6290184	57.513	62.838	58.3634	72.2791	113.295	105.869	81.0396
MXAN_RS14505	8	MXAN_2995	peptidase S1 3516367:3517848	71.8659	66.8636	65.6506	88.4569	115.316	85.08	118.928
MXAN_RS31450	8	MXAN_6492	oxidoreductase 8005048:8006133	41.5994	66.3644	52.9727	77.3816	79.9653	77.3177	69.4112
MXAN_RS33215	8	MXAN_6857	membrane protein 8410173:8411294	34.8751	58.693	54.9157	63.2902	93.6217	82.5759	78.5051
MXAN_RS15725	8	MXAN_3247	hypothetical protein 3799079:3800674	34.2866	49.9651	39.7279	52.5233	88.7839	91.9606	85.8542
MXAN_RS00220	8	MXAN_0041	glycosyl hydrolase family 15 47274:49139	31.2945	51.5901	30.8242	62.1191	70.8283	68.3415	87.0181
MXAN_RS19660	8	MXAN_4043	histidine kinase 4953035:4953772	111.488	155.378	223.63	288.987	429.968	289.513	434.059	HK	Signaling
MXAN_RS01255	8	MXAN_0256	aminotransferase class V 304826:305986	61.3357	105.921	69.3729	85.262	152.609	121.254	126.619
MXAN_RS34065	8	MXAN_7038	hypothetical protein 8611600:8612187	83.6417	88.0964	124.367	146.718	169.177	184.3	155.386
MXAN_RS22120	8	MXAN_4560	hypothetical protein 5690213:5691133	46.5756	54.7626	40.6905	79.0451	58.4508	63.7735	64.2195		Secondary metabolite cluster (Lantipeptide)	Korp et al., 2016
MXAN_RS34090	8	MXAN_7043	aldo/keto reductase 8619179:8620219	75.1285	59.7812	56.7827	106.703	117.068	96.9392	114.565
MXAN_RS34330	8	MXAN_7091	haloacid dehalogenase 8662925:8664433	90.406	88.1681	84.9949	102.189	151.355	142.514	162.792
MXAN_RS28650	8	MXAN_5909	oxidoreductase 7330061:7330822	59.0607	77.8128	63.7834	85.151	100.907	104.219	108.842
MXAN_RS14660	8	MXAN_3027	glycosyl transferase family 1 3553497:3554651	34.7202	51.6662	49.425	66.7682	135.227	87.3235	85.4107
MXAN_RS26925	8	MXAN_5556	NrfD family oxidoreductase membrane subunit 6904441:6905919	71.6425	54.4206	54.692	136.437	100.51	136.119	244.842
MXAN_RS19605	8	MXAN_4032	membrane protein 4939778:4941289	54.3578	62.087	59.5618	66.5838	102.134	96.0971	87.7168
MXAN_RS14160	8	MXAN_2923	gliding motility protein 3424470:3426407	83.7769	99.2878	120.332	131.616	205.137	185.059	154.162	agmQ	A motility	Luciano et al., 2014; Islam and Mignot, 2015; Jakobczak et al., 2015
MXAN_RS30720	8	MXAN_6341	glycine cleavage system protein T 7821755:7822825	68.6903	62.631	51.5132	84.2771	129.221	127.111	130.012
MXAN_RS18825	8	MXAN_3875	oxidoreductase 4651910:4654876	33.1117	47.9429	37.6787	39.9374	70.1761	58.8906	64.6901
MXAN_RS05820	8	MXAN_1207	AT hook motif 1416094:1416654	113.147	89.7038	117.829	124.103	167.382	181.71	212.03
MXAN_RS27175	8	MXAN_5608	UDP-N-acetylmuramoyl-tripeptide--D-alanyl-D- alanine ligase 6971358:6972758	60.079	57.716	47.5084	61.3523	84.1378	74.2947	74.9236
MXAN_RS29675	8	MXAN_6117	PAS domain-containing sensor histidine kinase 7563441:7565138	57.8018	67.9156	52.4641	67.4004	103.534	95.0422	99.1648	HK	Signaling
MXAN_RS18790	8	MXAN_3868	cytochrome c oxidase subunit I 4645072:4646709	33.6243	50.2632	40.1858	52.8356	67.5933	64.684	68.6939
MXAN_RS30800	8	MXAN_6359	hypothetical protein 7839113:7840924	46.6932	60.1704	62.3725	82.1418	63.5604	87.514	112.845
MXAN_RS13660	8	MXAN_2818	preprotein translocase subunit SecG 3290237:3290635	187.829	203.859	243.19	303.063	515.074	436.161	383.389	secG	Secretion system sec SRP	Konovalova et al., 2010
MXAN_RS35595	8	MXAN_7355	cell wall protein 8975398:8976192	95.2467	120.528	118.114	108.961	180.49	132.17	144.003
MXAN_RS12660	8	MXAN_2618	adenylosuccinate synthetase 3057198:3058508	124.7	115.687	137.066	180.636	208.552	168.953	198.398
MXAN_RS14650	8	MXAN_3025	hypothetical protein 3550361:3552076	36.457	39.1619	41.2227	44.8469	64.7606	65.1966	74.3378
MXAN_RS04800	8	MXAN_0998	peptidase S8 1158553:1161117	41.5107	51.7117	47.6722	68.9304	66.0951	70.9592	72.3334
MXAN_RS13760	8	MXAN_2841	dehydrogenase 3308648:3310192	66.219	138.423	108.331	152.663	218.455	161.143	170.748
MXAN_RS10625	8	MXAN_2203	hypothetical protein 2541175:2543460	38.1108	48.109	35.9254	42.004	87.402	77.0336	78.7021	sgmG	S motility Mangenlla-4	Youndaria and Hartzell, 2005
MXAN_RS20295	8	MXAN_4180	hypothetical protein 5133316:5134641	107.23	117.949	95.987	137.193	211.809	154.864	185.267
MXAN_RS34040	8	MXAN_7032	hypothetical protein 8606693:8607562	48.2268	78.9462	58.0628	79.6562	157.413	179.256	150.158
MXAN_RS15025	8	MXAN_3100	glycine--tRNA ligase subunit alpha 3631055:3632047	70.9669	74.1136	100.943	134.266	151.205	124.248	107.393	glyRS-a		Kimura et al., 2018
MXAN_RS10100	8	MXAN_2081	lipoprotein 2415397:2415984	151.131	161.835	189.636	152.367	242.653	184.217	185.968
MXAN_RS04990	8	MXAN_1038	hypothetical protein 1212663:1213208	77.6665	116.52	130.984	190.982	236.268	200.102	225.03
MXAN_RS13180	8	MXAN_2720	hypothetical protein 3169909:3170208	473.831	362.094	754.184	905.399	1034.22	822.679	1128.96
MXAN_RS18170	8	MXAN_3745	organic solvent ABC transporter 4459883:4460488	108.73	89.08	102.727	161.423	215.409	162.78	179.893
MXAN_RS31405	8	MXAN_6483	flagellar motor protein MotA 7995388:7996110	342.646	417.713	508.393	569.124	898.099	635.034	766.384
MXAN_RS34480	8	MXAN_7122	hypothetical protein 8694728:8695975	39.7906	68.2655	47.5576	91.6859	76.7383	68.4052	83.1253
MXAN_RS18280	8	MXAN_3768	dehydrogenase 4485479:4486642	54.2302	58.5119	53.6112	59.8165	94.9821	107.963	96.4096		Secondary metabolite cluster (Myxoprincomide)	Cortina et al., 2012; Korp et al., 2016
MXAN_RS24080	8	MXAN_4959	hypothetical protein 6204271:6205146	67.2897	58.3395	68.0491	85.4525	82.6989	102.701	96.4467		Secondary metabolite cluster (Bacteriocin)	Korp et al., 2016
MXAN_RS32725	8	MXAN_6758	hypothetical protein 8308310:8308954	109.917	153.823	206.905	153.756	251.766	282.401	328.102
MXAN_RS21030	8	MXAN_4333	ATPase AAA 5330754:5332778	39.7399	65.7642	51.5172	67.1829	113.961	79.8867	112.985	ftsH	C signal pathway	Konovalova et al., 2012
MXAN_RS18120	8	MXAN_3735	diguanylate cyclase response regulator 4451655:4452611	35.1286	55.562	61.9291	69.8538	106.895	85.8259	80.2382	dmxB (RR, GGDEF)	Fruiting bodies formation, sporulation and EPS accumulation	Skotnicka et al., 2016
MXAN_RS16995	8	MXAN_3507	UDP-glucose 4-epimerase 4085587:4086531	156.605	148.795	173.837	228.74	282.948	176.632	200.333
MXAN_RS13110	8	MXAN_2706	polyhydroxyalkanoic acid synthase 3156614:3157888	53.583	60.465	62.4671	61.9073	98.2576	87.4201	92.0076
MXAN_RS26080	8	MXAN_5374	glycosyl hydrolase 6690129:6692498	38.215	53.6898	45.9145	54.5996	64.5584	69.0796	67.7762
MXAN_RS03080	8	MXAN_0634	hypothetical protein 732114:734216	36.2529	65.3813	54.8475	57.131	77.1899	75.0291	72.7308
MXAN_RS31480	8	MXAN_6497	glucokinase 8010323:8011255	53.4848	60.5611	54.4066	88.2317	98.7032	83.1	81.3347	glkC
MXAN_RS35720	8	MXAN_7382	hypothetical protein 9007168:9007746	160.992	107.629	130.227	211.194	292.086	212.591	205.425
MXAN_RS12600	8	MXAN_2606	two-component system sensor histidine kinase/response regulator 3032327:3035239	40.4083	58.1239	43.8089	62.219	74.2741	80.7364	74.6945	HyHK	Signaling
MXAN_RS29165	8	MXAN_6011	dipeptidase 7440935:7442335	48.026	64.2378	73.1369	90.6304	97.9243	93.662	93.3209
MXAN_RS05670	8	MXAN_1177	hypothetical protein 1369966:1370931	51.05	72.7027	52.3264	60.0152	139.83	110.587	117.932
MXAN_RS03140	9	MXAN_0647	hypothetical protein 748912:749466	346.867	84.2698	259.727	194.156	125.846	498.815	494.726
MXAN_RS13505	9	MXAN_2787	homogentisate 1	358.254	62.0611	45.7721	64.6986	238.904	192.483	155.163		Secondary metabolite cluster (Unknown)	Korp et al., 2016
MXAN_RS33470	9	MXAN_6913	cytochrome ubiquinol oxidase subunit I 8466978:8468321	74.8106	45.1379	36.5437	51.8852	62.4868	75.4395	97.9557
MXAN_RS04370	9	MXAN_0910	hypothetical protein 1038529:1040052	116.3	59.8995	93.6455	88.6029	107.501	265.048	315.166
MXAN_RS10685	9	MXAN_2215	hypothetical protein 2555713:2557230	455.041	138.499	71.6181	85.5229	158.441	226.992	442.003
MXAN_RS07605	9	MXAN_1565	ATPase AAA 1837171:1838766	55.3617	50.1038	35.3902	55.3386	64.7868	79.0166	88.6102	nla34, bEBP, No response regulator	Signaling?. Enhancer binding protein?? Sigma 54 binding domain	Diodati et al., 2006; Giglio et al., 2010
MXAN_RS29500	9	MXAN_6081	iron ABC transporter 7528230:7528775	438.243	95.1561	97.2718	170.278	272.126	238.713	249.753
MXAN_RS23000	9	MXAN_4734	peptide chain release factor 2 5929774:5930682	132.466	86.547	106.749	122.392	164.139	117.607	117.961
MXAN_RS20475	9	MXAN_4217	dihydrolipoamide acetyltransferase 5176806:5178056	216.731	94.3318	89.2225	121.089	165.45	142.905	163.389		Branched chain fatty acids and primer synthesis. Via Leucine degradation pathway	Bhat et al., 2014
MXAN_RS18700	9	MXAN_3850	general stress protein 4628841:4629302	1073.26	222.182	284.312	434.68	601.771	618.298	697.936
MXAN_RS24830	9	MXAN_5110	N-acetyl-gamma-glutamyl-phosphate reductase 6384475:6385542	71.3294	42.6103	34.9438	96.1034	98.7073	76.4401	89.7557
MXAN_RS04850	9	MXAN_1009	hypothetical protein 1173241:1174728	111.081	71.3678	110.772	114.782	96.3556	191.42	238.696
MXAN_RS28285	9	MXAN_5836	peptidase M3 7233069:7235021	85.0566	70.9542	56.0248	74.9108	96.0981	86.8846	103.217
MXAN_RS28525	9	MXAN_5883	3-ketoacyl-CoA thiolase 7301442:7302638	150.881	121.677	87.7396	118.123	211.863	157.053	158.192		Fatty acids degradation: β oxidation	KEGG database (Kanehisa et al., 2017)
MXAN_RS28510	9	MXAN_5880	hypothetical protein 7299959:7300687	262.714	120.539	227.208	229.075	296.173	249.873	301.367
MXAN_RS12830	9	MXAN_2652	thiol reductase thioredoxin 3095262:3095594	912.323	327.219	500.361	496.275	752.497	836.454	840.526
MXAN_RS27820	9	MXAN_5740	glycosyl transferase family 2 7107347:7108870	116.212	65.8694	95.7942	107.397	125.859	141.131	106.018
MXAN_RS35320	9	MXAN_7299	fatty acid desaturase 8915555:8916607	605.204	52.8101	99.4134	167.039	257.849	317.345	297.055
MXAN_RS29235	9	MXAN_6026	ATP-dependent Clp protease ATP-binding subunit ClpA 7455295:7457592	197.1	91.2105	100.862	154.758	169.07	164.584	180.51
MXAN_RS20610	9	MXAN_4245	response regulator 5205313:5206026	100.09	66.7212	55.4037	74.5413	83.8362	98.3353	104.241	nmpT (RR)	S motility regulation	Bretl et al., 2018
MXAN_RS05185	9	MXAN_1080	NADH-quinone oxidoreductase subunit N 1259280:1260839	191.263	67.5729	83.5332	96.4829	141.18	122.881	150.975
MXAN_RS15760	9	MXAN_3254	cytochrome C biogenesis protein CcmE 3808350:3808826	286.494	161.6	154.816	187.028	270.664	203.058	205.254
MXAN_RS01910	9	MXAN_0391	NADP-dependent aryl-alcohol dehydrogenase 452250:453227	149.553	84.748	112.408	252.173	232.125	210.514	287.601
MXAN_RS02200	9	MXAN_0450	CDP-alcohol phosphatidyltransferase 513060:514310	94.4901	83.4495	60.6387	82.8629	159.164	133.46	145.307
MXAN_RS20575	9	MXAN_4237	sodium:sulfate symporter 5197129:5198520	201.73	123.089	93.9904	88.2867	227.734	175.192	160.414
MXAN_RS17950	9	MXAN_3701	hypothetical protein 4413346:4414950	114.362	84.2288	82.0012	87.4881	86.8419	109.98	133.45
MXAN_RS28145	9	MXAN_5806	glutamate--cysteine ligase 7197318:7198655	60.7393	50.3718	36.4543	59.3347	97.239	94.2461	88.1632
MXAN_RS18705	9	MXAN_3851	TVP38/TMEM64 family protein 4629588:4630361	143.744	66.2285	80.6596	140.818	180.976	133.389	188.579
MXAN_RS20615	9	MXAN_4246	histidine kinase 5206001:5207191	78.7553	68.8027	64.738	76.7655	108.002	103.935	119.044	nmpU (HK)	S motility regulation	Bretl et al., 2018
MXAN_RS14375	9	MXAN_2968	hemolysin D 3477499:3478620	496.414	196.656	199.461	272.738	608.302	638.912	604.67
MXAN_RS26945	9	MXAN_5560	cytochrome c 6910181:6910990	346.116	185.64	129.726	164.126	266.554	221.357	262.966
MXAN_RS34695	9	MXAN_7165	lactate dehydrogenase 8748915:8749931	470.682	200.608	215.644	167.473	379.919	257.904	337.371
MXAN_RS18180	9	MXAN_3747	hypothetical protein 4461586:4462758	172.128	81.0239	105.886	137.439	158.859	129.385	172.823
MXAN_RS34320	9	MXAN_7089	hypothetical protein 8661524:8662144	124.988	77.7432	102.061	124.09	194.089	109.381	121.267
MXAN_RS15665	9	MXAN_3234	hypothetical protein 3785848:3786816	83.9257	53.0775	57.8601	67.1324	101.113	74.7999	98.8929
MXAN_RS15755	9	MXAN_3253	cytochrome c biogenesis protein CcmF 3806332:3808353	169.079	114.201	91.1336	102.366	146.867	159.845	141.307
MXAN_RS26955	9	MXAN_5562	cytochrome-c peroxidase 6911647:6912756	172.899	74.36	58.3464	94.2911	125.216	102.45	144.705
MXAN_RS23805	9	MXAN_4904	hypothetical protein 6137967:6138782	87.8832	60.1396	89.2673	84.934	127.405	89.4451	99.612
MXAN_RS27560	9	MXAN_5686	hypothetical protein 7048980:7049546	175.68	142.63	120.322	118.922	203.898	295.475	203.396
MXAN_RS19280	9	MXAN_3966	universal stress protein 4830522:4830983	691.006	416.061	244.667	326.385	591.269	565.719	526.723
MXAN_RS07345	9	MXAN_1512	AraC family transcriptional regulator 1774533:1775705	102.275	71.404	79.3785	101.365	95.9097	168.447	193.754	OCS	Secondary metabolite cluster (Unknown)	Korp et al., 2016
MXAN_RS24925	9	MXAN_5129	hydrolase 6406613:6408601	65.952	49.7372	40.7503	40.449	50.2331	70.7466	69.5655
MXAN_RS15770	9	MXAN_3256	transcriptional regulator 3809024:3809737	154.719	77.6086	64.6322	95.502	231.431	208.773	197.528	OCS
MXAN_RS08140	9	MXAN_1678	deoxyhypusine synthase 1985910:1986932	115.291	62.7875	93.8848	130.911	106.995	118.841	161.447
MXAN_RS34325	9	MXAN_7090	glutathione peroxidase 8662278:8662829	393.916	169.859	247.334	398.785	415.295	409.179	521.204
MXAN_RS23185	9	MXAN_4771	malonyl CoA-acyl carrier protein transacylase 5971044:5971985	159.324	75.8912	92.1914	91.4745	145.25	127.526	133.035	fabD	Straight chain fatty acids and primer synthesis.	Bhat et al., 2014
MXAN_RS14845	9	MXAN_3063	23S rRNA (guanosine(2251)-2'-O)-methyltransferase RlmB 3592108:3592956	101.995	73.2731	85.4983	100.882	119.516	155.14	110.901
MXAN_RS14190	9	MXAN_2927	glycosyl hydrolase 3437095:3438894	67.1053	45.737	32.8817	42.3433	68.1532	71.0851	59.4012
MXAN_RS10300	9	MXAN_2127	hypothetical protein 2459374:2460657	356.053	91.7317	209.812	264.271	390.334	424.405	338.201
MXAN_RS02150	9	MXAN_0441	hypothetical protein 503000:505480	67.2886	58.2919	41.4794	52.6386	79.9474	86.9111	98.6544
MXAN_RS36070	9	MXAN_7464	ABC transporter substrate-binding protein 9088148:9091072	114.316	57.5821	70.3225	85.4245	95.6236	93.3919	99.7484
MXAN_RS24805	9	MXAN_5105	acetylglutamate kinase 6378867:6379793	86.9031	50.5756	51.782	76.817	108.646	84.6245	106.93
MXAN_RS18315	9	MXAN_3775	GMP synthetase 4494778:4496331	70.9177	64.5257	50.7687	81.1382	75.2601	101.797	93.3099		Secondary metabolite cluster (Myxoprincomide)	Cortina et al., 2012
MXAN_RS02205	9	MXAN_0451	phosphatidic acid phosphatase 514303:515229	252.574	129.733	121.293	149.332	345.732	251.818	265.272
MXAN_RS14370	9	MXAN_2967	acriflavin resistance protein 3474323:3477463	465.547	209.81	178.71	215.463	494.708	411.839	428.122
MXAN_RS32965	9	MXAN_6807	hypothetical protein 8359265:8360935	118.605	71.781	80.5771	86.402	162.405	141.574	128.273
MXAN_RS20285	9	MXAN_4178	ATPase AAA 5129944:5132463	90.4623	64.8005	76.6244	79.02	84.9991	110.034	90.4068
MXAN_RS16220	9	MXAN_3347	HNH endonuclease 3892066:3892659	195.525	82.4674	94.0274	109.702	175.799	119.01	189.279
MXAN_RS26930	9	MXAN_5557	iron-sulfur-binding protein 6905916:6908894	101.11	67.6718	57.6042	103.919	110.83	127.07	184.925
MXAN_RS17660	9	MXAN_3640	glutamate-1-semialdehyde aminotransferase 4337885:4339159	150.506	133.319	73.8786	107.24	156.593	130.19	117.29		Secondary metabolite cluster (Myxochelin)	Dziewanowska et al., 2014; Korp et al., 2016
MXAN_RS21315	9	MXAN_4391	hypothetical protein 5394614:5395645	90.8155	73.6399	72.1937	114.58	117.688	94.2429	107.754		Secondary metabolite cluster (Unknown)	Korp et al., 2016
MXAN_RS20125	9	MXAN_4145	radical SAM protein 5091743:5093047	68.5643	65.9333	46.2581	70.3192	74.0848	85.7911	77.287
MXAN_RS14320	9	///	DNA-directed RNA polymerase sigma-70 factor 3465166:3465915	1322.58	656.321	941.029	1788.78	2070.04	2130.88	2659.09	ECF
MXAN_RS06965	9	MXAN_1436	alpha/beta hydrolase 1693660:1694823	74.9265	55.9695	45.4109	61.7372	80.6961	91.784	127.037
MXAN_RS10775	9	MXAN_2232	hypothetical protein 2573519:2574544	118.256	105.985	61.1482	71.0375	128.51	116.701	156
MXAN_RS18430	9	MXAN_3799	enoyl-CoA hydratase 4565495:4566271	156.129	84.502	98.2095	188.554	239.337	188.37	244.552
MXAN_RS36255	9	MXAN_7513	hypothetical protein 9135282:9137708	64.7126	47.4921	37.7686	72.6806	51.2282	66.9021	77.2605
MXAN_RS31400	9	MXAN_6482	aldo/keto reductase 7994224:7995222	122.747	81.7789	69.0562	93.7031	138.528	134.033	148.78
MXAN_RS21125	9	MXAN_4352	phosphoglucosamine mutase 5357056:5358450	142.156	74.8027	95.2713	106.961	158.721	110.445	123.315
MXAN_RS10955	9	MXAN_2267	2-nitropropane dioxygenase 2629723:2630796	88.6689	53.0513	57.4299	94.2356	94.5073	116.96	136.086
MXAN_RS25790	9	MXAN_5315	TonB-dependent receptor 6617461:6618375	91.281	80.3577	63.3216	70.1664	100.475	122.256	113.727
MXAN_RS06995	9	MXAN_1442	pyridine nucleotide-disulfide oxidoreductase 1700576:1701961	133.768	67.3892	54.5642	136.953	248.398	218.826	397.471
MXAN_RS03145	9	MXAN_0650	hypothetical protein 749523:750080	175.395	111.488	146.072	120.348	100.187	210.701	185.582
MXAN_RS18040	9	MXAN_3719	mammalian cell entry protein 4434926:4436455	85.1816	66.796	40.0077	63.345	57.8007	75.5461	70.6165	malD	ABC transporter (phospholipids)	KEGG database (Kanehisa et al., 2017)
MXAN_RS15080	9	MXAN_3111	hypothetical protein 3648892:3650106	79.9139	64.2142	45.1651	64.0564	69.8091	84.9715	91.3415
MXAN_RS27430	9	MXAN_5660	aerotolerance regulator BatD 7022946:7024820	67.7651	57.7728	47.971	69.2551	77.4407	83.6628	70.0259	OCS
MXAN_RS30285	9	MXAN_6249	Crp/Fnr family transcriptional regulator 7720726:7722123	61.7257	55.6969	39.4912	47.951	70.932	82.6518	76.4955	OCS	Secondary metabolite cluster (Geosmin)	Dickschat et al., 2004; Lorenze et al., 2009
MXAN_RS05815	9	///	hypothetical protein 1415494:1416012	1209.35	636.875	1102.98	943.868	1125.46	1263.42	1425.29
MXAN_RS32010	9	MXAN_6613	hypothetical protein 8141850:8142485	521.738	181.675	249.194	603.073	707.688	600.628	713.27
MXAN_RS01970	9	MXAN_0405	GTP-binding protein YchF 465949:467058	177.755	71.5274	105.663	119.893	159.432	164.022	174.638
MXAN_RS30280	9	MXAN_6248	Crp/Fnr family transcriptional regulator 7719281:7720690	123.05	56.7965	58.8566	64.7356	92.8985	106.353	97.9162	OCS	Secondary metabolite cluster (Geosmin)	Dickschat et al., 2004; Lorenze et al., 2009
MXAN_RS31500	9	MXAN_6501	mannose-1-phosphate guanylyltransferase 8015592:8016656	73.8344	49.5048	45.6666	87.1547	72.7627	93.4522	76.6098
MXAN_RS31665	9	MXAN_6535	PTS mannose transporter subunit IID 8053570:8053989	512.129	306.295	346.222	344.976	559.327	342.171	647.733
MXAN_RS30755	9	MXAN_6349	2-keto-4-pentenoate hydratase 7828145:7829125	159.018	96.2942	134.764	143.007	206.442	163.141	146.566
MXAN_RS20455	9	MXAN_4213	GTP cyclohydrolase II 5172459:5173133	176.485	77.3268	130.478	153.609	157.004	163.903	170.867
MXAN_RS07665	9	MXAN_1577	serine/threonine protein kinase 1852019:1853215	362.402	119.823	149.54	198.374	353.272	296.83	379.357	STPK	Signaling. Protein kinase	Pérez et al., 2008
MXAN_RS27550	9	MXAN_5684	penicillin-binding protein activator LpoB 7047514:7048122	283.301	133.447	152.184	138.621	206.449	218.477	194.279
MXAN_RS13810	9	MXAN_2851	hypothetical protein 3321954:3323225	219.042	120.373	130.939	152.026	225.145	232.122	184.673
MXAN_RS25855	9	MXAN_5328	GDP-4-dehydro-6-deoxy-D-mannose reductase 6634459:6635385	95.4687	71.851	52.4595	70.6747	83.6987	82.6788	79.5511
MXAN_RS30250	9	MXAN_6242	hypothetical protein 7707911:7710169	110.251	43.9376	32.8748	52.9901	53.0715	81.2454	69.8891		Secondary metabolite cluster (Geosmin)	Dickschat et al., 2004; Lorenze et al., 2009
MXAN_RS02940	9	MXAN_0606	mechanosensitive ion channel protein 700496:702103	63.9869	55.6868	48.8208	43.7053	61.9383	83.8918	77.7221
MXAN_RS25260	9	MXAN_5198	L-asparaginase 1 6491020:6492081	85.3496	59.9567	40.1493	75.833	63.2459	105.331	85.7358
MXAN_RS28570	9	MXAN_5892	aldose 1-epimerase 7312409:7313257	87.1214	74.7991	82.1569	60.8008	123.896	94.0689	92.2953
MXAN_RS34830	9	MXAN_7193	diacylglycerol kinase 8776547:8777554	102.035	78.6993	85.0404	103.202	143.236	131.945	130.396
MXAN_RS26850	9	MXAN_5541	bifunctional cbb3-type cytochrome C oxidase subunit I/II 6889429:6891810	80.907	65.6986	58.162	96.995	109.032	114.708	188.172
MXAN_RS02195	9	MXAN_0449	hypothetical protein 512072:513070	100.213	62.5574	54.7396	69.1061	94.767	83.5934	98.1446
MXAN_RS26860	9	MXAN_5543	P-type ATPase 6892003:6894531	97.6441	69.2922	56.3867	61.1217	94.3097	113.256	104.013
MXAN_RS33185	9	MXAN_6851	NAD+ synthetase 8402879:8404771	68.3118	62.9474	44.7654	59.5166	72.6416	82.828	83.5395
MXAN_RS14365	9	MXAN_2966	MarR family transcriptional regulator 3473724:3474323	275.268	203.146	120.641	142.472	344.333	285.219	350.551	OCS
MXAN_RS01415	9	MXAN_0289	thiol:disulfide interchange protein 343105:345429	108.145	80.6717	71.0393	96.4508	120.668	111.012	117.775
MXAN_RS34690	9	MXAN_7164	universal stress protein 8747587:8748879	720.343	254.711	244.216	460.965	708.769	541.301	643.248
MXAN_RS21705	9	MXAN_4469	tetratricopeptide repeat domain protein 5532743:5533813	59.6152	50.9896	42.9276	63.2723	88.8446	74.9556	76.7188
MXAN_RS19285	9	MXAN_3967	hypothetical protein 4830996:4832180	155.096	94.2811	61.1381	80.0135	156.731	132.79	150.184
MXAN_RS22300	9	MXAN_4595	non-ribosomal peptide synthetase 5744578:5747865	67.9116	64.0987	51.2177	47.4214	62.9056	69.0191	67.8091	NRPS	Secondary metabolite cluster (Lipopeptide). NRPS	Korp et al., 2016
MXAN_RS05440	9	MXAN_1131	RDD family protein 1318343:1319077	101.094	66.6758	67.4097	88.095	117.933	75.5087	91.6321
MXAN_RS23775	9	MXAN_4897	hypothetical protein 6128005:6128409	298.347	114.732	166.864	337.893	325.162	344.627	417.983
MXAN_RS31585	9	MXAN_6518	hypothetical protein 8039028:8039603	437.092	127.218	208.76	267.082	307.519	364.953	342.415	afuA/sgnB	ABC transporter (phpspholipids) S motiity Mangella-4	Youndaria and Hartzell, 2005
MXAN_RS07635	9	MXAN_1571	cysteine synthase A 1845524:1846444	327.212	216.84	234.949	368.444	352.258	369.56	346.994
MXAN_RS31845	9	MXAN_6573	hypothetical protein 8098274:8099038	558.64	253.666	278.932	385.805	610.957	469.474	499.518
MXAN_RS03715	9	MXAN_0770	iron ABC transporter substrate-binding protein 879448:880431	91.6706	76.9732	63.7727	80.4213	113.262	93.2324	108.541	afuA	ABC transporter (Fe)	KEGG database (Kanehisa et al., 2017)
MXAN_RS28495	9	MXAN_5877	polyisoprenoid-binding protein 7296639:7297253	306.546	110.469	161.802	207.325	340.013	310.497	301.847
MXAN_RS16795	9	MXAN_3465	histidine ammonia-lyase 4042948:4044474	92.4832	69.6394	63.1646	87.3725	100.952	102.392	112.216		Secondary metabolite cluster (Unknown)	Korp et al., 2016
MXAN_RS14595	9	MXAN_3014	acetylornithine aminotransferase 3540473:3541717	89.4419	68.4894	48.4584	71.3229	84.3878	94.6831	94.5555
MXAN_RS01085	9	MXAN_0221	lipase 268797:269795	86.5695	59.8162	40.6622	57.9615	60.6394	64.7641	70.9344		Lipase	KEGG database (Kanehisa et al., 2017)
MXAN_RS13525	9	MXAN_2263	protease 3247840:3248637	12800	3362.96	1578.64	788.403	1514	2255.15	1520.96
MXAN_RS08105	9	MXAN_1671	sodium-translocating pyrophosphatase 1973887:1975965	159.415	96.7664	99.5915	129.179	176.073	149.213	162.483
MXAN_RS08185	9	MXAN_1688	biopolymer transporter TonB 1996662:1999271	74.4549	47.8585	33.0637	41.2715	56.6701	65.37	62.2041
MXAN_RS20380	10	MXAN_4198	transporter 5153681:5154976	35.6287	55.0318	29.2078	53.755	48.2435	62.2876	66.6573
MXAN_RS26390	10	MXAN_5442	peptidase M4 family protein 6771710:6773152	42.5311	53.1125	51.3473	52.5069	139.516	252.959	233.948
MXAN_RS21435	10	MXAN_4412	hypothetical protein 5446910:5448223	36.8087	129.5	72.3616	63.804	125.511	115.162	90.2436		Secondary metabolite cluster (Lipopeptide)	Korp et al., 2016
MXAN_RS32120	10	MXAN_6636	AMP-dependent synthetase 8164932:8166710	45.1134	61.5785	40.1713	56.7144	87.817	75.2863	83.6961		Secondary metabolite cluster (Alkylresorcinol)	Korp et al., 2016
MXAN_RS21760	10	MXAN_4479	serine/threonine protein kinase 5547428:5548594	41.0898	76.4308	61.6854	69.1226	103.903	126.533	147.605	STPK	Signaling. Protein kinase	Pérez et al., 2008
MXAN_RS03955	10	MXAN_0821	biopolymer transporter TonB 936037:938799	45.6148	57.3727	39.8804	43.9961	55.0877	59.0535	73.4845
MXAN_RS06495	10	MXAN_1342	hypothetical protein 1575351:1576697	69.9207	89.635	48.7994	58.7497	79.1816	83.4196	91.2349
MXAN_RS19115	10	MXAN_3933	polyketide synthase 4740017:4755334	45.9672	70.1529	56.9189	66.1845	81.0933	87.7127	95.9388	taO (PKS/NRPS domains)	Secondary metabolite cluster (Myxovirescine). Mixed type I polyketide synthase - peptide synthetase	Simunovic et al., 2006
MXAN_RS04860	10	MXAN_1011	hypothetical protein 1176123:1177790	50.2238	45.7447	71.0909	77.8963	54.3267	150.894	171.312
MXAN_RS33245	10	MXAN_6863	general secretion pathway protein GspE 8415686:8416576	37.4487	59.1004	54.5384	50.9456	56.1832	79.7929	70.3539
MXAN_RS24465	10	MXAN_5036	hypothetical protein 6297323:6298648	48.0889	85.393	65.0665	65.8157	87.1751	81.6459	89.7982
MXAN_RS21835	10	MXAN_4496	hypothetical protein 5565968:5567539	48.4414	72.6094	64.1075	59.2622	90.4392	118.444	121.476
MXAN_RS09425	10	MXAN_1943	amine oxidase 2277895:2279208	45.9023	54.3335	38.6102	57.9112	71.0851	74.7399	76.882
MXAN_RS33600	10	MXAN_7517	phytoene dehydrogenase 8493471:8495060	37.4417	54.038	44.2394	54.5621	76.6927	89.994	115.212
MXAN_RS26910	10	MXAN_5553	hypothetical protein 6902161:6903357	40.0856	55.5688	39.3484	85.9304	65.6757	99.9807	217.167
MXAN_RS25690	10	MXAN_5293	hypothetical protein 6595370:6597055	40.532	54.3595	29.387	45.9187	63.311	88.4077	98.1658
MXAN_RS35670	10	MXAN_7371	serine/threonine protein kinase 8996954:8998273	34.0752	77.4027	56.4683	64.5787	120.922	145.211	132.91	PseudoK	Signaling. Pseudokinase NO DFG (HFT)	Pérez et al., 2008
MXAN_RS36260	10	MXAN_7514	hypothetical protein 9137734:9139602	38.8936	64.0137	35.8202	40.2491	45.5902	65.269	66.7084
MXAN_RS22635	10	MXAN_4662	RNA polymerase sigma factor 5846306:5846977	60.5366	88.9116	68.8095	112.908	98.5587	118.156	143.707	ECF
MXAN_RS17125	10	MXAN_3533	PheA/TfdB family FAD-binding monooxygenase 4115407:4117032	75.0884	144.715	65.0313	95.7528	98.1071	106.318	127.4
MXAN_RS21860	10	MXAN_4502	hypothetical protein 5571239:5572846	43.124	53.4556	63.1553	54.6531	66.9705	103.516	98.994
MXAN_RS23780	10	MXAN_4898	hypothetical protein 6128446:6129543	46.5575	50.6774	42.2712	52.3738	64.231	74.4007	87.7876
MXAN_RS01925	10	MXAN_0395	glutamate-1-semialdehyde 2	49.7034	75.0407	51.2921	54.004	86.8895	78.93	78.522
MXAN_RS01715	10	MXAN_0350	hypothetical protein 411511:412500	61.46	77.3282	43.8585	58.6985	60.4112	67.6474	76.6041
MXAN_RS18550	10	MXAN_3821	choline dehydrogenase 4590230:4591804	35.026	43.6093	36.3957	47.928	46.4631	66.0994	77.211
MXAN_RS07120	10	MXAN_1467	serine/threonine protein kinase 1727666:1729618	34.2139	49.064	20.9886	41.9499	109.887	77.2685	73.3319	pkn1 (STPK)	Signaling. Protein kinase. Developent	Muñoz-Dorado et al., 1991
MXAN_RS20600	10	MXAN_4243	hypothetical protein 5202267:5204183	46.4083	88.4541	74.7188	48.8436	83.2514	115.55	109.469
MXAN_RS05565	10	MXAN_1155	Fe-S cluster assembly protein SufD 1345985:1347325	48.2471	65.7344	42.9294	51.8123	78.2032	93.3537	80.6694
MXAN_RS23410	10	MXAN_4816	thiol:disulfide interchange protein 6026252:6026809	90.8846	114.142	79.4713	116.751	92.6444	87.1961	226.299
MXAN_RS30545	10	MXAN_6305	peptidase M50 7782138:7783565	62.6445	66.5969	53.3979	53.3816	86.1103	105.359	97.1136
MXAN_RS06035	10	MXAN_1249	two-component sensor histidine kinase 1461842:1463335	33.2132	63.4048	38.4966	46.3639	47.9123	54.6645	63.1553	sasS (HK)	Signaling. A signal pathway	Yang and Kaplan, 1997; Shi et al., 2008
MXAN_RS30395	10	MXAN_6270	hypothetical protein 7744982:7746964	58.9423	87.0191	72.5472	77.9595	93.0578	112.812	98.5884
MXAN_RS24205	10	MXAN_4984	lipoprotein 6232678:6234096	43.6856	49.8669	32.6397	56.1888	56.8447	72.3931	104.22
MXAN_RS31590	10	MXAN_6519	gliding motility protein 8039711:8041849	54.7305	55.3071	41.1976	55.3612	64.6238	76.2938	83.997
MXAN_RS25040	10	MXAN_5153	sigma-54-dependent Fis family transcriptional regulator 6436937:6438433	41.688	66.5394	51.2284	46.1477	62.6283	66.4894	74.8379	nla26, crdA (bEBP)	Signaling. Nla6 signaling	Caberoy et al., 2003
MXAN_RS03000	10	MXAN_0618	dihydroxyacetone kinase 716019:717719	40.5556	62.4249	32.8579	38.1988	51.6671	68.1909	72.2384
MXAN_RS29895	10	MXAN_6165	hypothetical protein 7622919:7624235	39.345	51.4851	38.5691	66.7208	58.6663	68.971	80.0793
MXAN_RS00495	10	MXAN_0098	hypothetical protein 112585:114258	44.6459	52.5842	27.5679	46.8812	50.1271	59.9861	68.6396
MXAN_RS01710	10	MXAN_0349	hypothetical protein 410066:410857	76.8845	150.003	115.836	114.644	217.784	253.174	205.171
MXAN_RS14410	10	MXAN_2975	hypothetical protein 3489060:3490220	45.3041	60.3207	40.2344	49.1323	57.134	77.0356	68.1089
MXAN_RS14430	10	MXAN_2979	hypothetical protein 3493368:3494330	57.6858	87.5296	51.7333	62.8115	100.051	83.8451	85.1599
MXAN_RS33205	10	MXAN_6855	histidine kinase 8407234:8409762	38.6926	85.4786	58.8369	52.5501	84.1094	80.4977	77.4409	espC (HyHK)	Signaling. Regulates developmental timing	Lee et al., 2005; Schramm et al., 2012; Robinson et al., 2014
MXAN_RS21975	10	MXAN_4530	polyketide synthase 5638598:5645587	36.0704	48.2659	31.1947	45.0965	58.048	64.6615	68.8207	PKS	Secondary metabolite cluster (Myxalamide). PKS, type I	Korp et al., 2016
MXAN_RS07585	10	MXAN_1561	hypothetical protein 1834006:1835019	70.3232	69.1105	49.8585	63.2409	87.8491	102.193	115.347
MXAN_RS04770	10	MXAN_0992	cysteine synthase 1148048:1149013	77.9673	92.7727	55.1313	78.5089	100.953	106.817	107.206
MXAN_RS02765	10	MXAN_0569	hypothetical protein 654804:656615	30.2147	43.4337	30.7057	40.6767	38.8602	56.9527	59.757
MXAN_RS26015	10	MXAN_5361	bifunctional metallophosphatase/5'-nucleotidase 6674228:6675838	42.6411	57.1448	40.2212	51.9911	69.0196	82.5882	74.311
MXAN_RS34555	10	MXAN_7137	hypothetical protein 8712453:8713787	51.1783	53.2847	38.8193	51.0959	51.9736	71.7997	75.1181
MXAN_RS11600	10	MXAN_2399	serine/threonine protein kinase 2790555:2792618	31.4801	55.3653	31.5293	45.6423	64.4735	65.9684	68.6086	STPK	Signaling. Protein kinase NO DFG (DLG)	Pérez et al., 2008
MXAN_RS21875	10	MXAN_4505	tail protein 5575598:5578018	36.5015	54.6516	34.1234	47.1115	65.4765	69.8805	78.0962
MXAN_RS31900	10	MXAN_6586	histidine kinase 8111014:8113608	29.9104	49.9453	27.5776	35.5358	42.9756	53.3553	59.5054	HK	Signaling
MXAN_RS05570	10	MXAN_1156	cysteine desulfurase 1347322:1348545	51.0196	84.6271	54.5478	64.1687	77.6244	95.1661	93.5954
MXAN_RS27565	10	MXAN_5687	mechanosensitive ion channel protein MscS 7049668:7051326	44.0917	50.4071	38.9964	53.3192	66.1596	64.3985	70.0535
MXAN_RS06810	10	MXAN_1404	teichoic acid biosynthesis protein 1651862:1652971	58.6525	95.4258	50.4585	65.823	74.9502	80.5782	86.3195
MXAN_RS21890	10	MXAN_4508	hypothetical protein 5580829:5585349	49.5856	68.7589	60.9392	55.8013	73.8761	97.6451	98.9221		Secondary metabolite cluster (Myxalamide)	Korp et al., 2016
MXAN_RS02640	10	MXAN_0544	hypothetical protein 626500:628521	49.1888	53.8269	36.73	42.0104	49.2221	59.8795	68.6726
MXAN_RS21830	10	MXAN_4495	tail protein 5565484:5565939	93.1684	239.248	148.989	108.357	238.883	348.394	368.586
MXAN_RS06255	10	MXAN_1294	SDR family oxidoreductase 1520199:1520888	44.9537	124.357	65.302	68.0137	164.619	121.037	150.565	csgA	C signal. Secondary metabolite cluster (Dipeptide)	Shimkets and Rafiee, 1990; Crawford and Shimkets, 2002
MXAN_RS12575	10	MXAN_2601	hypothetical protein 3026293:3027027	53.1862	83.7467	53.2729	77.5537	80.7179	84.2975	70.0792
MXAN_RS24390	10	MXAN_5021	type 2 isopentenyl-diphosphate Delta-isomerase 6276084:6277142	61.2268	77.5262	61.1589	63.5547	104.355	103.509	90.7543		Transformation of HMG-CoA to dimethylallydiphosphate, which are a universal building blocks of isoprenoids	Bode et al., 2009
MXAN_RS05390	10	MXAN_1120	hypothetical protein 1302823:1304298	44.0939	50.7469	45.7296	48.725	83.2989	94.4543	116.517
MXAN_RS13265	10	MXAN_2738	protein kinase 3188249:3191365	36.1691	45.0185	30.9658	39.4929	41.1222	58.8429	58.081	STPK	Signaling. Protein kinase	Pérez et al., 2008
MXAN_RS18305	10	MXAN_3773	permease 4489837:4492257	30.4266	47.9611	34.0041	40.032	41.207	57.2175	60.4906		Secondary metabolite cluster (Myxoprincomide)	Cortina et al., 2012; Korps et al., 2016
MXAN_RS24890	10	MXAN_5122	spermidine synthase 6396920:6399796	55.4726	60.9975	47.0896	41.5955	57.2408	69.8085	66.1703
MXAN_RS28300	10	MXAN_5839	peptidase U32 7241832:7244468	47.4237	67.6449	48.1959	61.4217	72.6579	67.8099	84.1668
MXAN_RS30910	10	MXAN_6383	metallophosphatase 7863965:7865245	46.5601	63.762	33.1627	58.9904	56.9124	71.2429	75.1088		Secondary metabolite cluster (Lantipeptide/Ladderane)	Korp et al., 2016
MXAN_RS04670	10	MXAN_0971	aspartate kinase 1120623:1123118	28.5803	43.5411	31.053	43.2311	57.3351	69.2591	83.2901
MXAN_RS00745	10	MXAN_0151	SAM-dependent methyltransferase 187417:188298	56.501	102.29	73.9444	74.8074	74.6279	84.2911	93.2219
MXAN_RS26550	10	MXAN_5476	peptidase M16 6815045:6817795	34.1654	52.0317	40.7656	42.6807	58.7414	59.016	64.9895
MXAN_RS00530	10	MXAN_0106	hypothetical protein 121790:123724	25.9093	64.0462	39.4652	49.282	73.6941	83.4297	73.6725
MXAN_RS16515	10	MXAN_3409	threonine synthase 3961949:3963289	46.5649	62.617	36.364	59.5626	80.5599	81.7567	76.6218
MXAN_RS13565	10	MXAN_2799	mechanosensitive ion channel protein MscS 3266784:3268307	51.2909	58.3213	36.3807	46.1158	54.6138	53.5693	68.9781		Secondary metabolite cluster (Unknown)	Korp et al., 2016
MXAN_RS06300	10	MXAN_1302	hypothetical protein 1528290:1529291	38.5493	60.6702	48.3907	57.7878	52.9503	59.076	71.417		Secondary metabolite cluster (Dipeptide)	Korp et al., 2016
MXAN_RS08475	10	MXAN_1746	GntR family transcriptional regulator 2071622:2073118	42.1636	55.8163	39.6341	46.0554	49.1054	68.9518	54.8166	OCS
MXAN_RS15020	10	MXAN_3099	serine/threonine protein kinase 3628701:3631007	34.6403	57.1927	32.8534	45.1666	52.6795	59.23	69.2359	STPK	Signaling. Protein Kinase	Pérez et al., 2008
MXAN_RS20980	10	MXAN_4323	hypothetical protein 5321762:5323054	42.2049	53.6714	37.7628	52.1509	69.0668	65.6531	72.6296
MXAN_RS26195	10	MXAN_5400	hypothetical protein 6719618:6721291	40.0712	51.5903	47.5462	55.1947	71.0667	125.176	147.178
MXAN_RS32450	10	MXAN_6702	histidine kinase 8243090:8244598	37.9954	46.3761	32.4456	46.6967	44.9157	69.3392	63.6443	HK	Signaling
MXAN_RS21870	10	MXAN_4504	putative baseplate assembly protein 5573256:5575598	39.1593	59.344	49.3766	41.6504	66.4799	85.1005	88.4853
MXAN_RS31160	10	MXAN_6434	hypothetical protein 7937658:7938416	62.6538	88.0699	71.3604	68.2021	114.821	111.132	160.71
MXAN_RS21665	10	MXAN_4461	response regulator 5523579:5524841	86.8433	90.2125	80.6095	85.9616	101.625	125.615	100.728	romR (RR)	Signaling. A motility and polarity control	Leonardy et al., 2007
MXAN_RS31725	10	MXAN_6549	sugar kinase 8066442:8067668	42.8136	62.2595	42.669	50.6947	52.3689	66.9075	78.5506
MXAN_RS20245	10	MXAN_4170	hypothetical protein 5120154:5121956	32.3886	61.0244	29.4126	44.2918	46.6653	58.2758	57.2954
MXAN_RS13010	10	MXAN_2686	hybrid sensor histidine kinase/response regulator 3133153:3135699	50.7795	75.1472	57.5001	45.6935	64.0317	71.4485	70.4065	HyHK	Signaling
MXAN_RS17090	10	MXAN_3527	isochorismate synthase 4107164:4108474	38.2212	47.1784	32.3268	56.9364	52.2716	64.3625	70.7219		Biosynthesis of siderophore group (non ribosomal peptide)	KEGG database (Kanehisa et al., 2017)
MXAN_RS18635	10	MXAN_3837	cyclic nucleotide-binding protein 4612120:4614267	39.5515	52.5277	39.974	37.2068	52.5151	68.7409	59.5137
MXAN_RS00135	10	MXAN_0024	ribonuclease R 31391:33286	44.9822	65.1105	39.093	56.919	56.6039	74.2703	71.8936
MXAN_RS35985	10	MXAN_7444	hybrid sensor histidine kinase/response regulator 9067687:9069252	38.673	76.6902	54.4954	62.3733	88.9792	76.1398	96.1357	epsF (HyHK)	Exopolysaccharide biosynthesis. EPS operon. Signaling	Lu et al., 2005
MXAN_RS19140	10	MXAN_3938	polyketide synthase 4791436:4797702	45.9286	63.7513	52.7971	51.4539	75.3959	78.492	86.6094	tal (PKS/NRPS domains)	Secondary metabolite cluster (Myxovirescine). NRPS/PKS	Simunovic et al., 2006
MXAN_RS36075	10	MXAN_7465	chloride channel protein 9091475:9093241	31.4952	46.7596	30.3457	39.0532	51.8073	56.3121	60.5112
MXAN_RS21445	10	MXAN_4414	non-ribosomal peptide synthetase 5449706:5461426	37.8617	75.1576	40.2137	38.6302	70.5174	77.5157	67.0931	PKS/NRPS	Secondary metabolite cluster (Lipopeptide). NRPS/PKS, type I	Korp et al., 2016
MXAN_RS11805	10	MXAN_2440	hypothetical protein 2846494:2848716	52.5045	55.3957	39.9729	35.4742	54.1246	72.8373	63.94		Secretion system TIII cluster I	Konovalova et al., 2010
MXAN_RS19615	10	MXAN_4034	lytic transglycosylase 4941959:4944094	39.1552	49.7751	40.2456	42.5931	56.8321	64.4065	70.5661
MXAN_RS06980	10	MXAN_1439	hypothetical protein 1697157:1698689	49.2607	51.6336	37.9991	43.3798	54.675	76.2922	64.3635
MXAN_RS29970	10	MXAN_6181	ammonia channel protein 7642624:7644015	34.5801	49.5599	37.8956	51.9985	48.2005	62.3059	71.92
MXAN_RS22920	10	MXAN_4718	lipid-A-disaccharide synthase 5913292:5914443	35.8755	70.6839	42.3018	55.1384	50.4937	56.9485	69.8562			Srinivasan et al., 2005
MXAN_RS19110	10	MXAN_3932	polyketide synthase 4730911:4740024	46.4281	66.3057	56.8532	64.9111	71.9865	82.6992	91.4393	taP (PKS/NRPS domains)	Secondary metabolite cluster (Myxovirescine). NRPS/PKS	Simunovic et al., 2006
MXAN_RS22215	10	MXAN_4578	hypothetical protein 5715294:5716115	34.8947	124.758	78.9215	79.7135	149.897	142.804	165.388		Secondary metabolite cluster (Lipopeptide)	Korp et al., 2016
MXAN_RS01275	10	MXAN_0260	potassium transporter 307792:309939	40.4538	66.6451	47.9595	51.9329	73.8153	77.7077	79.3198
MXAN_RS13950	10	MXAN_2880	sphingosine-1-phosphate lyase 3363088:3364617	63.114	70.3009	47.0734	71.7789	78.5714	82.4297	84.7514
MXAN_RS05385	10	MXAN_1119	rhomboid family intramembrane serine protease 1300756:1302783	37.0712	58.9378	34.6306	43.1925	57.7528	62.6734	69.5428
MXAN_RS00295	10	MXAN_0056	RNA degradosome polyphosphate kinase 62304:64466	52.0051	68.1141	43.4008	60.5835	80.4535	78.0278	90.5711
MXAN_RS29375	10	MXAN_6055	Na+/H+ antiporter NhaA 2 7495045:7496457	47.1139	85.0796	64.0924	78.9008	96.1514	98.9623	108.269
MXAN_RS29325	10	MXAN_6044	ligand-gated channel protein 7480469:7482949	55.6672	59.3652	38.9628	44.9875	53.9206	66.5429	67.3093
MXAN_RS02920	10	MXAN_0602	cytochrome oxidase assembly protein 694361:695332	47.4192	63.0401	51.5631	64.0079	78.4364	92.4931	90.9309
MXAN_RS13640	10	MXAN_2814	N-acetylmuramoyl-L-alanine amidase 3284132:3286999	39.33	65.1601	37.8343	44.4248	60.2511	65.361	64.1863
MXAN_RS25875	10	MXAN_5332	glycosyl transferase family 1 6637439:6638524	40.025	60.061	35.0455	51.0642	49.4568	72.6506	64.9419
MXAN_RS05025	10	MXAN_1046	hypothetical protein 1221696:1224455	35.0573	54.5546	44.8569	54.2681	63.8727	88.5143	78.3442
MXAN_RS24110	10	MXAN_4965	hypothetical protein 6209892:6211127	45.8497	66.4748	38.3801	49.5794	73.0068	67.5516	83.0992
MXAN_RS31370	10	MXAN_6476	hypothetical protein 7987849:7989603	39.4918	53.1271	32.7682	41.8148	51.4044	64.5458	64.7903
MXAN_RS07630	10	MXAN_1570	aminotransferase V 1844376:1845512	52.5396	66.9633	48.2559	72.7521	88.9015	87.9834	96.0595
MXAN_RS17735	10	MXAN_3656	hypothetical protein 4363850:4367236	52.3339	74.0143	55.9014	48.456	64.9692	80.5545	71.3477		Secondary metabolite cluster (Myxochelin)	Korp et al., 2016
MXAN_RS01560	10	MXAN_0318	adenosylmethionine--8-amino-7-oxononanoate aminotransferase BioA 374231:375562	63.3364	61.4019	41.2701	58.2699	73.9554	90.5863	98.0072
MXAN_RS32815	10	MXAN_6775	hypothetical protein 8326705:8328423	38.7407	54.5204	38.634	41.1093	49.0553	61.0845	66.0526
MXAN_RS31110	10	MXAN_6423	hypothetical protein 7918202:7923748	38.8469	51.8198	34.9564	39.3995	66.1344	68.0178	68.2514
MXAN_RS06220	10	MXAN_1287	hypothetical protein 1506079:1507479	71.5786	106.456	71.374	56.5	92.5255	127.637	99.7793		Secondary metabolite cluster (Dipeptide)	Korp et al., 2016
MXAN_RS32860	10	MXAN_6785	potassium transporter 8335642:8337741	58.3096	68.4151	46.1783	44.0147	82.5959	91.7166	81.4652
MXAN_RS35325	10	MXAN_7301	hypothetical protein 8916696:8917712	53.5764	98.8844	54.5467	74.9534	87.3933	90.6914	82.535
MXAN_RS13360	10	MXAN_2757	phosphoesterase 3211193:3212938	34.7242	45.649	27.5073	38.6918	38.578	53.8302	66.1368
MXAN_RS18370	10	MXAN_3786	VWA domain-containing protein 4551006:4552403	45.8474	51.1457	36.9612	48.2806	62.6692	62.6668	71.5243		Secondary metabolite cluster (Myxoprincomide)	Cortina et al., 2012
MXAN_RS31820	10	MXAN_6568	ferrichrome ABC transporter permease 8089052:8091289	30.2013	44.6962	26.7911	39.1995	41.9466	54.5058	53.8311
MXAN_RS02585	10	MXAN_0534	hypothetical protein 607572:609095	39.9523	50.4826	33.2612	61.266	62.334	71.0498	68.6277
MXAN_RS02630	10	MXAN_0542	carbohydrate-binding protein 623563:624915	29.9037	45.8491	32.7408	46.0213	49.9928	59.3188	53.0286
MXAN_RS23945	10	MXAN_4931	hypothetical protein 6167224:6169209	69.2828	131.599	95.8044	71.995	91.4632	132.96	122.88
MXAN_RS27545	10	MXAN_5683	hypothetical protein 7046242:7047498	53.9415	54.2689	46.2788	55.5341	84.9235	91.1784	91.0385
MXAN_RS05800	10	MXAN_1203	hypothetical protein 1409225:1411234	36.774	56.7792	30.3932	37.0345	46.6929	55.6835	60.6159
MXAN_RS31265	10	MXAN_6456	ABC transporter substrate-binding protein 7957815:7960961	42.4854	53.4479	30.2005	35.9688	47.1696	59.3031	61.184
MXAN_RS12620	10	MXAN_2610	hypothetical protein 3042104:3045049	32.2201	46.8413	32.6958	33.826	70.5746	62.4158	62.6825
MXAN_RS12390	10	MXAN_2563	hypothetical protein 2982369:2984201	52.9176	71.6472	63.2316	57.343	85.2679	80.3056	77.5062
MXAN_RS14600	10	MXAN_3015	molecular chaperone DnaJ 3542102:3543187	44.7547	57.0639	51.6669	58.5561	45.4536	69.2489	74.1824
MXAN_RS23900	10	MXAN_4924	hypothetical protein 6158070:6159626	49.3294	52.9745	40.3773	59.0639	47.7443	69.5317	61.0728
MXAN_RS06425	10	MXAN_1328	hypothetical protein 1554882:1556498	44.5817	66.15	41.1965	46.5969	50.6841	60.9957	61.6024
MXAN_RS00110	10	MXAN_0019	tenascin-X 22471:24672	38.962	53.4049	36.0038	49.6648	67.9866	65.1717	77.6548
MXAN_RS19575	10	MXAN_4026	DNA mismatch repair protein MutL 4930779:4932638	29.0007	45.7522	36.8159	36.8517	56.8394	54.0049	62.7222
MXAN_RS30580	10	MXAN_6312	tyrosine protein kinase 7790986:7793088	32.585	53.4584	33.4188	41.9691	50.8054	48.851	65.0294	pskB8 (STPK)	Signaling. Protein kinase. Development	Inouye et al., 2008
MXAN_RS18895	10	MXAN_3889	hypothetical protein 4674883:4676535	43.7296	55.4007	32.06	46.8777	66.3136	76.6004	63.4193
MXAN_RS11630	10	MXAN_2405	peptide transporter 2797053:2798948	62.6873	61.4245	50.7593	43.7951	64.2183	83.703	74.799
MXAN_RS25830	10	MXAN_5323	molecular chaperone DnaK 6626785:6629562	52.5698	52.2308	36.5468	36.2704	66.9885	63.8863	65.4972
MXAN_RS13915	10	MXAN_2873	gluconolaconase 3351688:3353337	42.7497	54.9862	34.8922	47.396	59.1911	65.5954	59.1494
MXAN_RS08875	10	MXAN_1835	hypothetical protein 2159527:2161437	32.4326	49.1942	26.5944	41.1363	41.6032	62.8978	58.9611
MXAN_RS31785	10	MXAN_6561	protein kinase 8081212:8084067	31.9256	48.6549	28.9242	38.7558	41.3888	55.3966	58.4838	pktC7 (STPK)	Signaling. Protein Kinase. Development	Inouye et al., 2008
MXAN_RS17395	10	MXAN_3586	hypothetical protein 4182556:4183479	64.107	95.0328	61.415	84.4515	113.952	115.114	115.866
MXAN_RS06695	10	MXAN_1381	peptidase M3 1620674:1622635	38.1339	52.3632	43.7205	55.3322	62.334	79.2241	82.7157
MXAN_RS11945	10	MXAN_2469	hypothetical protein 2873664:2875355	36.4975	48.6581	41.193	43.9173	49.1542	58.7952	70.3623
MXAN_RS25845	10	MXAN_5326	phytase 6632091:6633341	51.8533	104	69.5712	77.9625	121.254	90.1271	108.366
MXAN_RS32565	10	MXAN_6725	signal protein PDZ 8267406:8270255	34.9932	49.8988	32.6231	37.5604	39.1591	50.1932	56.4285
MXAN_RS07000	10	MXAN_1443	ATPase AAA 1701977:1703620	36.5819	57.4366	43.533	49.9937	52.6164	67.2584	85.9975
MXAN_RS34015	10	MXAN_7027	PAS domain-containing sensor histidine kinase 8599992:8601470	56.9989	94.1597	46.3741	63.0379	100.219	85.2929	75.5288	HK	Signaling
MXAN_RS33895	10	MXAN_7003	two-component sensor histidine kinase 8566252:8568552	33.8884	62.6454	48.529	42.5812	52.3015	59.4073	66.755	HK	Signaling
MXAN_RS17605	10	MXAN_3630	polyketide synthase 4256301:4259360	32.9709	42.9569	25.4874	42.3742	44.4899	50.064	48.8345	PKS	Secondary metabolite cluster (Myxoprincomide). PKS	Cortina et al., 2012
MXAN_RS19130	10	MXAN_3936	polyketide synthase 4783781:4790329	42.1272	66.7188	50.8161	53.7781	71.5619	72.4669	80.4519	taL (PKS)	Secondary metabolite cluster (Myxovirescine). PKS	Simunovic et al., 2006
MXAN_RS32525	10	MXAN_6717	helicase 8259444:8261432	33.0416	42.5043	34.0047	44.5379	48.1419	56.2682	60.2646
MXAN_RS24770	10	MXAN_5098	hypothetical protein 6371699:6373918	52.0089	62.1832	47.7984	53.112	66.5334	85.7028	84.2621
MXAN_RS07875	10	MXAN_1620	DNA polymerase II 1921184:1923598	33.5881	47.4526	30.2623	42.8979	47.1034	57.5547	50.2591		Secondary metabolite cluster (Hexapeptide)	Korp et al., 2016
MXAN_RS00865	10	MXAN_0175	formate--tetrahydrofolate ligase 210960:212615	47.0766	52.754	34.8796	40.7124	53.9525	71.7509	56.9743
MXAN_RS15230	10	MXAN_3143	xanthine dehydrogenase 3679461:3683282	41.8796	54.7339	41.9932	54.2154	59.0159	64.0542	71.2448
MXAN_RS02055	10	MXAN_0422	acyl-CoA dehydrogenase 481980:483794	40.6611	42.9137	35.7532	51.0316	51.3738	62.1765	71.9333
MXAN_RS12745	10	MXAN_2635	hypothetical protein 3078103:3079533	49.6341	57.4359	37.1071	55.1055	88.3877	71.7612	89.2117
MXAN_RS35155	10	MXAN_7264	CRISPR-associated helicase/endonuclease Cas3 8867872:8870112	41.9975	99.1417	53.5828	55.5953	67.3449	74.2979	76.889	Type I-A CRISPR-associated helicase/endonuclease Cas3		Viswanathan et al., 2007
MXAN_RS18905	10	MXAN_3891	decarboxylase 4677504:4679606	35.7033	50.645	30.8308	47.4466	63.223	77.4365	75.78
MXAN_RS30680	10	MXAN_6333	hypothetical protein 7810867:7812465	46.0779	61.089	41.3472	56.1137	69.5379	74.3015	60.4716
MXAN_RS29370	10	MXAN_6053	two-component sensor histidine kinase 7492925:7494301	71.3271	76.4793	44.2743	60.9832	83.2384	74.2608	72.7658	HK	Signaling
MXAN_RS14120	10	MXAN_2915	gliding motility protein 3412771:3415611	52.8286	60.834	43.8202	46.6634	71.3929	72.9625	76.9485
MXAN_RS05725	10	MXAN_1188	hypothetical protein 1382609:1385056	31.0639	48.021	30.9808	43.778	41.4411	55.0851	61.5532
MXAN_RS26150	10	MXAN_5389	epimerase 6709014:6710147	56.8381	81.2031	36.0823	59.876	49.5552	64.2912	64.0763
MXAN_RS02175	10	MXAN_0446	hypothetical protein 508945:510342	54.6841	66.6508	39.1053	44.5883	53.6693	70.1908	62.8486
MXAN_RS32720	10	MXAN_6757	hypothetical protein 8307858:8308286	141.985	281.717	237.416	130.688	293.676	369.216	320.617
MXAN_RS23505	10	MXAN_4838	amidase 6053772:6055445	37.6038	46.5304	29.9499	42.1738	52.9881	53.4409	57.3918
MXAN_RS03040	10	MXAN_0626	aldehyde dehydrogenase 724449:725900	40.3108	57.776	46.8311	55.3078	69.6411	73.3023	80.133		Fatty acids degradation. Other pathways	KEGG database (Kanehisa et al., 2017)
MXAN_RS34990	10	MXAN_7229	hypothetical protein 8820456:8822690	35.834	55.1147	35.3823	42.0662	44.6251	60.1249	56.4236
MXAN_RS21340	10	MXAN_4396	hypothetical protein 5399832:5402801	42.336	47.8448	32.6467	37.8029	53.581	58.8217	59.7667		Secondary metabolite cluster (Unknown)	Korp et al., 2016
MXAN_RS09980	10	MXAN_2056	pantoate--beta-alanine ligase 2387815:2388693	61.7646	93.082	59.4234	72.6501	113.447	110.61	128.074
MXAN_RS33815	10	MXAN_6986	aldehyde dehydrogenase 8544293:8545699	60.4689	68.0649	37.0723	55.5874	74.6539	93.1679	80.9128		Fatty acids degradation. Other pathways	KEGG database (Kanehisa et al., 2017)
MXAN_RS11090	10	MXAN_2295	spermidine synthase 2666856:2669051	37.6132	47.8593	33.4185	35.0398	44.4026	63.6859	50.2569		Fatty acids degradation. Other pathways	KEGG database (Kanehisa et al., 2017)
MXAN_RS26705	10	MXAN_5507	CHAT domain-containing protein 6853702:6856629	36.7465	42.5834	34.7423	49.8159	46.8183	64.6701	61.1165
MXAN_RS33155	10	MXAN_6845	TonB-dependent receptor 8395600:8398230	29.6363	45.2558	29.6449	38.8493	43.6531	56.8323	57.9575
MXAN_RS02570	10	MXAN_0531	aminotransferase 603538:604842	45.8491	67.1802	46.7189	58.3109	61.9892	64.3246	77.5068
MXAN_RS05675	10	MXAN_1178	peptidylprolyl isomerase 1370885:1372117	64.3693	78.5175	75.8879	54.2048	95.6111	82.5814	89.5724
MXAN_RS30225	10	MXAN_6237	hypothetical protein 7701635:7704787	44.5745	58.342	32.652	49.9785	42.6787	68.7908	60.4027
MXAN_RS29790	10	MXAN_6144	oxidoreductase 7592710:7594158	62.9643	95.2677	59.6167	65.4889	99.8588	89.8856	97.2644
MXAN_RS17250	10	MXAN_3558	lipid II flippase MurJ 4141864:4143561	40.7249	47.9635	29.6148	45.0919	43.7269	65.9088	59.3885		Secondary metabolite cluster (Bacteriocin)	Korp et al., 2016
MXAN_RS00225	10	MXAN_0042	hypothetical protein 49156:51831	31.5762	49.8836	35.9772	41.4153	48.1581	61.5083	61.9583
MXAN_RS09125	10	MXAN_1883	hypothetical protein 2207623:2210826	31.0345	53.9396	32.1164	40.9292	44.1401	66.2582	68.5881
MXAN_RS22220	10	MXAN_4579	two-component sensor histidine kinase 5716370:5718484	33.3764	67.5102	36.9519	39.3561	46.0158	58.9796	56.3621	HK	Signaling. Secondary metabolite cluster (Lipopeptide)	Korp et al., 2016
MXAN_RS22175	10	MXAN_4571	phosphoenolpyruvate carboxylase 5703279:5705948	47.5684	52.9595	32.7618	47.3236	60.5831	61.1243	60.2972
MXAN_RS19845	10	MXAN_4081	DEAD/DEAH box helicase 5026443:5027948	51.1274	53.6403	41.8786	58.3571	72.5345	78.8905	79.9872		Secondary metabolite cluster (Myxochromide)	Korp et al., 2016
