# Supplementary material for: Transcriptome dynamics of the Myxococcus xanthus multicellular developmental program
Source: eLife. 2019 Oct 14;8:e50374. doi: 10.7554/eLife.50374 (PMC6791715; doi:10.7554/eLife.50374)
Supplement: Figure 3—source data 2. — Since no data existed at 0 hr for these genes (and therefore not included in Figure 3A), we compared correlation scores of the developmental time points and found that 7 out of 13 genes had high correlations and passed the developmental regulation criteria (highlighted in blue). Four of these genes are most likely forming operons with other genes included in DG4 and DG7 based on the genomic environment and relative expression profiles (written in red). The profiles have been represented assuming that relative time at 0 hr = 0 RPKM. Genes excluded because of low correlation values are highlighted in yellow. [file elife-50374-fig3-data2.xlsx]

## Sheet: Figure 3—source data 2
Figure 3—source data 2. Genes with no reads at time 0 hours. Since no data existed at 0 h for these genes (and therefore not included in Figure 3A), we compared correlation scores of the developmental time points and found that 7 out of 13 genes had high correlations and passed the developmental regulation criteria (highlighted in blue). Four of these genes are most likely forming operons with ot…
new_nomenclature	old nomenclature	RPKM_ 0_1	RPKM_6_1	RPKM_12_1	RPKM_24_1	RPKM_48_1	RPKM_72_1	RPKM_96_1	RPKM_0_2	RPKM_6_2	RPKM_12_2	RPKM_24_2	RPKM_48_2	RPKM_72_2	RPKM_96_2	Correlation	Number of missing data points	Fold change	Developmentally regulated?	Predicted function	Comments and references
MXAN_4272	MXAN_RS20740	ND	289.204	277.272	429.572	567.24	328.979	413.946	ND	179.372	216.57	358.281	770.247	321.349	471.797	0.958976	2	4.29413	YES	Hypothetical protein	Putative operon with MXAN_4273 (DG7)
MXAN_2146	MXAN_RS10390	69.4551	385.29	3685.08	9415.38	9028.12	6775.09	7380.21	ND	405.521	2632.3	8107.92	11084.6	6671.85	6284.75	0.945529	1	159.593	YES	Putative binding protein	Spore specific gene (Bhat et al., 2014)
MXAN_4263	MXAN_RS20695	ND	563.11	804.976	510.977	188.926	178.358	142.566	30.4973	631.471	1234.82	365.956	192.773	148.875	194.972	0.93051	1	40.4893	YES	Transcriptional regulator, TetR family	Putative operon with MXAN_4264-4268 (DG4). Branched fatty acid primer synthesis. Alternative IV-CoA biosynthesis pathway, mevalonate pathway ( Bode et al., 2009)
MXAN_1121	MXAN_RS05395	ND	100.554	260.646	283.528	495.332	415.939	463.516	55.467	128.283	178.893	167.736	483.471	355.256	580.265	0.898045	1	10.4614	YES	Hypothetical protein
MXAN_7121	MXAN_RS34475	72.0216	103.928	161.691	174.88	254.08	207.024	186.338	ND	102.328	179.955	247.752	379.446	191.042	174.706	0.869127	1	5.2685	YES	Hypothetical protein
MXAN_5857	MXAN_RS28395	ND	469.883	670.643	362.608	228.174	212.196	219.932	ND	463.321	1144.95	182.761	172.653	223.539	455.044	0.846269	2	6.63151	YES	Hypothetical protein	Putative operon with MXAN_5854-5858 (DG4)
MXAN_4271	MXAN_RS20735	ND	230.91	216.693	335.718	377.797	282.994	246.273	ND	156.96	197.702	313.789	539.39	206.386	329.612	0.821914	2	3.43648	YES	Hypothetical protein	Putative operon MXAN_4273 (DG7)
MXAN_0947	MXAN_RS04555	ND	243.315	148.371	229.868	223.168	242.946	296.453	ND	153.126	128.333	136.191	241.453	179.086	258.207	0.653731	2	2.31002	NO	RNA polymerase sigma-70 factor, ECF subfamily
MXAN_0669	MXAN_RS03240	ND	176.534	139.99	117.331	164.815	137.7	123.941	45.9072	164.568	192.479	53.2486	197.404	147.014	176.851	0.548726	1	4.30007	NO	Hypothetical protein
MXAN_0475	MXAN_RS02320	ND	259.468	142.483	163.982	201.46	212.278	162.276	88.8372	240.132	165.09	151.806	317.048	172.88	172.686	0.527687	1	3.56887	NO	Hypothetical protein
MXAN_1499	MXAN_RS07280	ND	115.421	156.432	114.254	113.289	87.7967	96.2656	48.7673	93.05	117.402	107.408	116.895	115.814	86.8965	0.343767	1	3.20772	NO	ThiF domain protein
MXAN_6363	MXAN_RS30820	ND	232.904	354.34	600.276	327.765	262.571	353.438	ND	310.247	366.261	312.84	296.403	176.387	297.339	0.328595	2	3.40317	NO	Hypothetical protein
MXAN_6268	MXAN_RS30385	ND	127.396	122.031	184.333	138.087	117.677	137.302	55.4791	116.442	174.331	131.46	163.126	125.165	118.627	-0.127512	1	3.32257	NO	Transposase orfA, IS5 family
		0	6	12	24	48	72	96
MXAN_4272	MXAN_RS20740	0	234.288	246.921	393.926	668.743	325.164	442.872
MXAN_4271	MXAN_RS20735	0	193.935	207.198	324.754	458.594	244.69	287.942
MXAN_4273 (DG7)	MXAN_RS20745	28.5818	168.021	173.954	336.598	531.354	293.197	379.083
		0	6	12	24	48	72	96
MXAN_4263	MXAN_RS20695	15.2487	597.29	1019.9	438.467	190.849	163.616	168.769
MXAN_4264 (DG4)	MXAN_RS20700	32.3041	465.085	458.305	230.711	144.551	127.13	179.08
MXAN_4265 (DG4)	MXAN_RS20705	31.5654	420.039	518.082	248.513	131.127	110.963	135.358
MXAN_4266 (DG4)	MXAN_RS20710	35.6928	416.761	771.089	385.032	210.317	184.219	193.182
MXAN_4267 (DG4)	MXAN_RS20715	34.8533	392.12	577.008	319.088	199.763	168.511	171.796
MXAN_4268 (DG4)	MXAN_RS20720	47.1366	306.769	724.463	375.616	136.309	139.061	127.045
		0	6	12	24	48	72	96
MXAN_5857	MXAN_RS28395	0	466.602	907.798	272.684	200.414	217.867	337.488
MXAN_5854 (DG4)	MXAN_RS28380	64.8368	465.465	332.036	204.326	140.984	137.971	138.603
MXAN_5855 (DG4)	MXAN_RS28385	38.484	236.7	307.311	146.466	72.4583	108.598	194.588
MXAN_5856 (DG4)	MXAN_RS28390	43.3014	327.536	481.465	194.552	134.683	170.564	283.922
MXAN_5858 (DG4)	MXAN_RS28400	40.3788	282.769	390.77	130.359	134.569	161.592	264.352
