# Supplementary material for: Transcriptome dynamics of the Myxococcus xanthus multicellular developmental program
Source: eLife. 2019 Oct 14;8:e50374. doi: 10.7554/eLife.50374 (PMC6791715; doi:10.7554/eLife.50374)
Supplement: Figure 3—source data 3. — Genes have been highlighted by color (see color code) to depict known or implied roles in developmental processes and/or membership of protein families involved in development. References are the same as in Figure 3—source data 1. [file elife-50374-fig3-data3.xlsx]

## Sheet: Figure 3—source data 3
Figure 3—source data 3. Previously reported developmental genes and identification in the 10 developmental groups shown in Figure 3A. Genes have been highlighted by color (see color code) to depict known or implied roles in developmental processes and/or membership of protein families involved in development. References are the same as in Figure 3—Source data 1.
Color code			Color code
Stringent response (ppGpp-signaling)			S motility
B signal pathway			A motility
A signal pathway			DK xanthene synthesis
C signal pathway			Nla6 signaling
E signal pathway			Chemosensory pathways
Development: Sporulation			Enhnacer binding protein
Lipid Metabolism			Protein Kinases and Pseudokinases or atypical kinases
Synthesis isoprenoids via Leucine degradation			EPS operon
CorE2 regulated gene in presence of metals			Development NS: Not Specified
Lipid-directed chemotaxis, extracellular matrix fibrils
YORF (MXAN_RS)	DG	MXAN	Gene	Function-Pathway	References (in Figure 2A—Source data 3)
MXAN_RS03540	1	MXAN_0733	rodK	Stimulation of early developmental gene expression, inhibition of A-signal production and inhibition of the intercellular C-signal transduction pathway	Rasmussen et al., 2005
MXAN_RS05260		MXAN_1095	MXAN_1095	Swarm expansion	Srinivasan et al., 2005
MXAN_RS05605		MXAN_1163	MXAN_1163	Protein kinase	Siewering et al., 2014
MXAN_RS12925		MXAN_2670	asgA	A-signal regulator	Kuspa and Kaiser, 1989; Keseler and Kaiser, 1995; Plamann et al., 1995
MXAN_RS14465		MXAN_2987	MXAN_2987	Branched chain fatty acids primer synthesis	KEGG database (Kanehisa et al., 2017)
MXAN_RS14530		MXAN_3001	tsaP	TPIV machine	Siewering et al., 2014
MXAN_RS15515		MXAN_3204	relA	Stringent response	Harris et al., 1998; Ossa et al., 2007
MXAN_RS20585		MXAN_4240	nmpR (bEBP)	S motility regulation	Bretl et al., 2018
MXAN_RS33640		MXAN_6950	mcp6	Chemosensory pathway	Zusman et al., 2007
MXAN_RS35895		MXAN_7421	epsY	EPS	Lu et al., 2005
MXAN_RS03530	2	MXAN_0731	socE	Early starvation response, inhibits the stringent response	Crawford and Shimkets, 2000; Ossa et al., 2007
MXAN_RS05155		MXAN_1074	MXAN_1074	Branched fatty acids primer synthesis. Via leucine degradation pathway	KEGG database (Kanehisa et al., 2017)
MXAN_RS05345		MXAN_1111	MXAN_1111	Straight chain fatty acids primer synthesis	KEGG database (Kanehisa et al., 2017)
MXAN_RS15135		MXAN_3122	bcsA	B signal pathway	Cusick et al., 2015
MXAN_RS17145		MXAN_3537	icd	Development NS	Müller et al., 2010
MXAN_RS17175		MXAN_3543	ndk	Stringent response	Muñoz-Dorado et al., 1990; Bretl and Kirby, 2016
MXAN_RS18260		MXAN_3764	MXAN_3764	Synthesis isoprenoids via Leucine degradation	Bode et al., 2009
MXAN_RS20135		MXAN_4147	rpoE1	A and S motility regulation	Ward et al., 1998
MXAN_RS20485		MXAN_4219	MXAN_4219	Branched chain fatty acids and primer synthesis. Via Leucine degradation pathway	Bhat et al., 2014
MXAN_RS22140		MXAN_4564	esgA	E signal pathway. Branched chain fatty acids and primer synthesis. Via leucine degradation pathway	Downard et al., 1993; Toal et al., 1995
MXAN_RS22145		MXAN_4565	esgB	E signal pathway. Branched chain fatty acids and primer synthesis. Via leucine degradation pathway	Downard et al., 1993; Toal et al., 1995
MXAN_RS23170		MXAN_4768	fabF	Fatty acids elongation	Bhat et al., 2014
MXAN_RS23180		MXAN_4770	fabG	Fatty acids elongation	Bhat et al., 2014
MXAN_RS23605		MXAN_4860	MXAN_4860	Development, ECM associated	Curtis et al., 2007
MXAN_RS27960		MXAN_5768	accB	Straight chain fatty acids and primer synthesis.	Bhat et al., 2014
MXAN_RS06215	3	MXAN_1286	abcA	Development and Secondary metabolite cluster (Dipeptide)	Ward et al., 1998; Robinson et al., 2014
MXAN_RS15945		MXAN_3290	hpk8	Development NS	Shi et al., ,2008
MXAN_RS28025		MXAN_5781	pilH	S motility TPIV	Wall and Kaiser, 1999; Friedrich et al., 2014
MXAN_RS28030		MXAN_5782	pilG	S motility TPIV	Wall and Kaiser, 1999; Friedrich et al., 2014
MXAN_RS28035		MXAN_5783	pilA	S motility TPIV. Putative MrpC target	Wu and Kaiser, 1995; Friedrich et al., 2014; Robinson et al., 2014
MXAN_RS29320		MXAN_6043	MXAN_6043	Protein kinase	Pérez et al., 2008
MXAN_RS02980	4	MXAN_0614	MXAN_0614	Protein kinase	Pérez et al., 2008
MXAN_RS04475		MXAN_0931	espA	Regulates developmental timing	Cho and Zusman, 1999a
MXAN_RS04630		MXAN_0962	cglD	A motility	Pathak and Wall, 2012
MXAN_RS05955		MXAN_1234	pdd3 (MXAN_1234)	Pseudokinase NO D (HRA), Development	Inouye et al., 2008, Pérez et al., 2008
MXAN_RS06010		MXAN_1244	sasN	A signal pathway	Xu et al., 1998; Guo et al., 2000
MXAN_RS10520		MXAN_2177	MXAN_2177	Pseudokinase NO D (HRA)	Pérez et al., 2008
MXAN_RS12265		MXAN_2538	agmO/gltK	A motility	Luciano et al., 2014; Islam and Mignot, 2015
MXAN_RS12275		MXAN_2540	gltA	A motility	Luciano et al., 2014; Islam and Mignot, 2015
MXAN_RS12980		MXAN_2680	pskA12	Protein kinase Development	Inouye et al., 2008
MXAN_RS19530		MXAN_3183	MXAN_3183	Pseudokinase NO D (HRA)	Pérez et al., 2008
MXAN_RS15415		MXAN_4016	pfkA	Development NS	Nariya and Inouye, 2003; Korp et al., 2016
MXAN_RS20700		MXAN_4264	MXAN_4264	Branched fatty acid primer synthesis. Alternative IV-CoA biosynthesis pathway, mevalonate pathway	Bhat et al., 2014; Bode et al., 2009
MXAN_RS20705		MXAN_4265	MXAN_4265	Branched fatty acid primer synthesis. Alternative alternative IV-CoA biosynthesis. Mevalonate Synthesis	Bhat et al., 2014; Bode et al., 2009
MXAN_RS20710		MXAN_4266	MXAN_4266	Branched fatty acid primer synthesis. Alternative IV-CoA biosynthesis pathway, mevalonate pathway	Bhat et al., 2014; Bode et al., 2009
MXAN_RS20715		MXAN_4267	MXAN_4267	Branched fatty acid primer synthesis. Alternative IV-CoA biosynthesis pathway, mevalonate pathway	Bode et al., 2009
MXAN_RS20760		MXAN_4276	spiA (Tn5 lac Ω4521)	A signal dependent	Kuspa et al., 1986; Kroos et al., 1986; Kroos and Kaiser, 1987; Singer and Kaiser, 1995; Kaplan et al., 1991; Keseler and Kaiser, 1995; Konovalova et al., 2012
MXAN_RS20870		MXAN_4302	dkxD	Development and Dkxanthene synthesis	Meiser et al., 2006
MXAN_RS20875		MXAN_4303	dkxC	Development and Dkxanthene synthesis	Meiser et al., 2006
MXAN_RS23520		MXAN_4841	MXAN_4841	Pseudokinase NO D (HRA)	Pérez et al., 2008
MXAN_RS23625		MXAN_4866	cglE	A motility	Pathak and Wall, 2012; Jakobczak et al., 2015
MXAN_RS23635		MXAN_4868	gltF/cglF	A motility/ Secretion system TVI	Luciano et al., 2014; Islam and Mignot, 2015; Jakobczak et al., 2015
MXAN_RS23640		MXAN_4869	gltE/aglT	A motility	Luciano et al., 2014; Islam and Mignot, 2015; Jakobczak et al., 2015
MXAN_RS25570		MXAN_5265	CorE2 regulated in presence of metals	Development NS	Marcos-Torres et al., 2016
MXAN_RS25580		MXAN_5266	MXAN_5266 (Tn5 Lac Ω4427)	A signal pathway	Kroos et al., 1986; Kroos and Kaiser, 1987; Cusick, 2015
MXAN_RS26030		MXAN_5364	hsfA	B signal pathway. Enhancer binding protein	Ueki and Ihnouye, 2002
MXAN_RS26035		MXAN_5365	hsfB	B signal pathway	Ueki and Ihnouye, 2003
MXAN_RS26335		MXAN_5430	S homolog S1	Development	Dahl et al., 2007
MXAN_RS33230		MXAN_6860	aglS	A motility	Luciano et al., 2014; Islam and Mignot, 2015
MXAN_RS33235		MXAN_6861	aglQ	A motility	Luciano et al., 2014; Islam and Mignot, 2015
MXAN_RS33240		MXAN_6862	aglR	A motility	Luciano et al., 2014; Islam and Mignot, 2015
MXAN_RS34180		MXAN_7061	mbhA	Development NS	Romeo and Zusmann, 1991
MXAN_RS35135		MXAN_7260	dev (cas4/cas1)	Develoment: dev operon	Viswanathan et al., 2007
MXAN_RS35145		MXAN_7262	devR (Tn5 lac Ω4414)	Develoment: dev operon	Kroos et al., 1986; Kroos and Kaiser, 1987; Thony-Meyer and Kaiser, 1993; Ellehauge et al., 1998; Viswanathan et al., 2007
MXAN_RS35150		MXAN_7263	devT	Development: dev operon	Boysen et al., 2002; Viswanathan et al., 2007
MXAN_RS35815		MXAN_7402	nsd (Tn5 lacΩ 4469)	Stringent response. A signal independent	Kroos et al., 1986; Kroos and Kaiser, 1987; Singer and Kaiser, 1995; Brenner et al., 2004; Viswanathan et al., 2007
MXAN_RS09335	5	MXAN_1925	mglA	Regulation of A and S motility	Hodgkin and Kaiser, 1979
MXAN_RS09340		MXAN_1926	mglB	Regulation of A and S motility	Hodgkin and Kaiser, 1979
MXAN_RS12255		MXAN_2536	MXAN_2536	Fatty acids degradation: β oxidation	KEGG database (Kanehisa et al., 2017)
MXAN_RS12280		MXAN_2541	agnA/gltC	A motility	Luciano et al., 2011; Islam and Mignot, 2015
MXAN_RS12995		MXAN_2683	mcp4	Chemosensory pathway	Zusman et al., 2007
MXAN_RS14485		MXAN_2991	aglZ	A motility	Yang et al., 2004
MXAN_RS15495		MXAN_3200	dksA	Stringent reponse	Diodati et al., 2008; García-Moreno et al., 2009
MXAN_RS20805		MXAN_4289	dkxP	Development and Dkxanthene synthesis	Meiser et al., 2006
MXAN_RS20810		MXAN_4290	dkxO	Development and Dkxanthene synthesis	Meiser et al., 2006
MXAN_RS20815		MXAN_4291	dkxN	Development and Dkxanthene synthesis	Meiser et al., 2006
MXAN_RS22835		MXAN_4700	MXAN_4700	Protein Kinase	Pérez et al., 2008
MXAN_RS25290		MXAN_5204	asgC , rpoD, sigA	A signal pathway	Biran and Kroos, 1997; Hao et al., 2002; Inouye, 1990; Kaplan and Plamann, 1996
MXAN_RS27975		MXAN_5771	MXAN_5771	S motility	Bretl et al., 2016
MXAN_RS27985		MXAN_5773	pilP	S motility TPIV	Wall and Kaiser, 1999; Friedrich et al., 2014
MXAN_RS27990		MXAN_5774	pilO	S motility TPIV	Wall and Kaiser, 1999; Friedrich et al., 2015
MXAN_RS27995		MXAN_5775	pilN	S motility TPIV	Wall and Kaiser, 1999; Friedrich et al., 2016
MXAN_RS28050		MXAN_5786	pilC	S motility TPIV	Wall and Kaiser, 1999; Friedrich et al., 2017
MXAN_RS28055		MXAN_5787	pilT	S motility TPIV	Wall and Kaiser, 1999; Friedrich et al., 2018
MXAN_RS28060		MXAN_5788	pilB	S motility TPIV	Wall and Kaiser, 1999; Friedrich et al., 2019
MXAN_RS28255		MXAN_5828	cbgA	Development: Sporulation	Tengra et al., 2006
MXAN_RS29615		MXAN_6106	fibA	Lipid-directed chemotaxis and protein in the extracellular matrix fibrils	Kearns et al., 2002; Lee et al., 2011a
MXAN_RS32405		MXAN_6693	difD (che2)	S motility. Chemosensory	Zusman et al., 2007
MXAN_RS07025	6	MXAN_1448	MXAN_1448	Aggregation	Srinivisan et al., 2005
MXAN_RS18235		MXAN_3759	liuB/sgmM	Synthesis isoprenoids via Leucine degradation S. motility Mangella-4	Bode et al., 2009; Youderian and Hartzell, 2005
MXAN_RS18420		MXAN_3797	sgmN	Secondary metabolite cluster (Myxoprincomide). S motility Mangella-4	Cortina et al., 2012; Youderian and Hartzell, 2005
MXAN_RS19415		MXAN_3993	bsgA (lonD)	B signal pathway. Putative MrpC target	Gill et al., 1993; Tojo et al., 1993; Ueki and Inouye, 2002; Robinson et al., 2014
MXAN_RS23765		MXAN_4895	groEL1	Development NS	Li et al., 2010
MXAN_RS24960		MXAN_5136	MXAN_5136	Fatty acids degradation: β oxidation	KEGG database (Kanehisa et al., 2017)
		MXAN_5338	sixA	Development NS	García-Hernández et al., Unpublished results
MXAN_RS01020	7	MXAN_0206	popC	C signal pathway	Rolbetzki et al., 2008; Konovalova et al, 2012
MXAN_RS01025		MXAN_0207	popD	C signal pathway	Konovalova et al., 2012; Robinson et al., 2014
MXAN_RS03500		MXAN_0724	MXAN_0724	Pseudokinase NO D (HGS)	Pérez et al., 2008
MXAN_RS04875		MXAN_1014	sdeK (Tn5 lac Ω4408)	C signal pathway. A signal independent. Aggregation and sporulation. Temporal coordination	Kroos et al., 1986; Kroos and Kaiser, 1987; Singer and Kaiser, 1995; Garza et al., 1998; Pollack and Singer, 2001; Rasmussen et al., 2005; Viswanathan et al., 2006; Kroos, 2016
MXAN_RS05745		MXAN_1192	ostAB	Development (trehalose biosynthesis)	Higgs et al., 2005; Kimura et al., 2014
MXAN_RS07290		MXAN_1501	fmgD (Tn5 Lac Ω4403)	C signal pathway. Strong C signal dependent, FruA and MrpC dependent. MrpC target	Kroos et al., 1986; Kroos and Kaiser, 1987; Lee et al., 2011; Robinson et al., 2014; Kroos, 2016
MXAN_RS13970		MXAN_2884	fmgA (Tn5 Lac Ω4400)	C signal pathway. Weak C signal dependent, FruA and MrpC dependent. MrpC target	Kroos et al., 1986; Kroos and Kaiser, 1987; Konovalova et al., 2012; Robinson et al., 2014; Kroos, 2016
MXAN_RS14070		MXAN_2905	dofA	Development NS	Horiuchi et al., 2002
MXAN_RS14155		MXAN_2922	sgmK	S motility Mangella-4	Youdarian and Hartzell, 2005
MXAN_RS14330		MXAN_2959	MXAN_2959	Fatty acids degradation: β oxidation	KEGG database (Kanehisa et al., 2017)
MXAN_RS15110		MXAN_3117	fruA	C signal pathway. MrpC target	Kroos et al., 1986; Kroos and Kaiser, 1987; Ogawa et al., 1996; Ellehauge et al., 1998; Robinson et al.; 2014, Kroos, 2016
MXAN_RS19655		MXAN_4042	nla6	Enhancer binding protein Development: Nla6 starts preparing cells for sporulation	Caberoy et al., 2003; Giglio et al., 2011; Giglio et al., 2015; Sarwar, and Garza, 2016
MXAN_RS20040		MXAN_4126	fmgB (Tn5 lac Ω4499)	C signal pathway. Moderate C-signal dependent, FruA and MrpC dependent. MrpC target	Kroos et al., 1986; Kroos and Kaiser, 1987; Mittal and Kroos, 2009; Robinson et al., 2014; Kroos, 2016
MXAN_RS20045		MXAN_4127	fmgC (Tn5 lac Ω4499)	C signal pathway. Moderate C-signal dependent, FruA and MrpC dependent. MrpC target	Kroos et al., 1986; Kroos and Kaiser, 1987; Mittal and Kroos, 2009; Robinson et al., 2014; Kroos, 2016
MXAN_RS24905		MXAN_4371	MXAN_4371	Pseudokinase NO DFG (HFG)	Pérez et al., 2008
MXAN_RS24905		MXAN_5125	mrpC	C signal pathway. MrpC target	Sun and Shi 2001a; Sun and Shi 2001b; Nariya and Inouye, 2005; Robinson et al., 2014; Kroos, 2016
MXAN_RS26065		MXAN_5371	fadJ	Fatty acids degradation: β oxidation	Bhat et al., 2014; Bullock et al., 2018
MXAN_RS26070		MXAN_5372	MXAN_5372	Fatty acids degradation: β oxidation	Bhat et al., 2014
MXAN_RS28710		MXAN_5921	MXAN_5921	Fatty acids degradation: β oxidation	Bhat et al., 2014
MXAN_RS30105		MXAN_6209	sigC	Development: Sporulation	Apelian and Inouye, 1993; Ueki and Inouye, 2001
MXAN_RS31195		MXAN_6441	aceB	Sporulation	Müller et al., 2010; Orlowski et al., 1972
MXAN_RS03035	8	MXAN_0625	MXAN_0625	Fatty acids degradation. Other pathways	KEGG database (Kanehisa et al., 2017)
MXAN_RS04230		MXAN_0882	MXAN_0882	Protein kinase	Pérez et al., 2008
MXAN_RS07445		MXAN_1533	treY	Sporulation (trehalose biosynthesis) and Secondary metabolite cluster: unknown	Müller et al., 2010; Kimura et al., 2014
MXAN_RS13020		MXAN_2688	MXAN_2688	Development (Nla6 signaling)	Giglio et al., 2015
MXAN_RS13025		MXAN_2689	cheA4	Chemosensory pathway	Zusman et al., 2007
MXAN_RS15560		MXAN_3213	actA	C signal pathway	Gronewold and Kaiser, 2001; Gronewold and Kaiser, 2007
MXAN_RS15565		MXAN_3214	actB	Enhancer binding protein. C signal pathway	Gronewold and Kaiser, 2001; Gronewold and Kaiser, 2007
MXAN_RS15620		MXAN_3225	exoC/fdgA (Tn5 lac Ω7536)	Sporulation	Licking et al., 2000; Viswanathan et al., 2006; Holkenbrink et al., 2014; Ueki and Inouye 2005; Kroos, 2016
MXAN_RS15625		MXAN_3226	exoB	Sporulation	Holkenbrink et al., 2014
MXAN_RS15630		MXAN_3227	exoC	Development: Sporulation, Nla6 signaling	Licking et al., 2000; Müller et al., 2010; Müller et al., 2012; Holkenbrink et al., 2014
MXAN_RS15640		MXAN_3229	exoE (cps)	Development: Sporulation, Capsular polysaccharide	Müller et al., 2010; Berleman et al., 2011; Müller et al., 2012
MXAN_RS16320		MXAN_3371	nfsA	Development: Sporulation	Müller et al., 2010; Müller et al., 2012; Holkenbrink et al., 2014
MXAN_RS16325		MXAN_3372	nfsB	Development: Sporulation	Müller et al., 2010; Müller et al., 2012; Holkenbrink et al., 2015
MXAN_RS16330		MXAN_3373	nfsC	Development: Sporulation	Müller et al., 2010; Müller et al., 2012; Holkenbrink et al., 2016
MXAN_RS16335		MXAN_3374	nfsD	Development: Sporulation	Müller et al., 2010; Müller et al., 2012; Holkenbrink et al., 2017
MXAN_RS16340		MXAN_3375	nfsE	Development: Sporulation	Müller et al., 2010; Müller et al., 2012; Holkenbrink et al., 2018
MXAN_RS16350		MXAN_3377	nfsG	Development: Sporulation	Müller et al., 2010; Müller et al., 2012; Holkenbrink et al., 2019
MXAN_RS16790		MXAN_3464	fmgE (Tn5 Lac Ω4406)	C signal pathway. Strong C signal dependent, FruA and MrpC dependent. MrpC target. Secondary metabolite cluster (Unknown).	Kroos et al., 1986; Kroos and Kaiser, 1987; Son et al., 2011; Robinson et al., 2014; Kroos, 2016
MXAN_RS18120		MXAN_3735	dmxB	Fruiting bodies formation, sporulation and EPS accumulation	Skotnicka et al., 2016
MXAN_RS18865		MXAN_3883	mcuB	Development NS	Cao et al., 2015
MXAN_RS21030		MXAN_4333	ftsH	C signal pathway	Konovalova et al., 2012
MXAN_RS24955		MXAN_5135	MXAN_5135	Fatty acids degradation: β oxidation	KEGG database (Kanehisa et al., 2017)
MXAN_RS31200		MXAN_6442	aceA	Sporulation	Müller et al., 2010; Orlowski et al., 1972
MXAN_RS31495		MXAN_6500	pktA1	Protein kinase NO RD (HWD) Development	Inouye et al., 2008
MXAN_RS33450		MXAN_6909	MXAN_6909	Fatty acids biosynthesis. Elongation	KEGG database (Kanehisa et al., 2017)
MXAN_RS07605	9	MXAN_1565	EBP	Enhancer binding protein?? Sigma 54 binding domain	Giglio et al., 2010
MXAN_RS07665		MXAN_1577	MXAN_1577	Protein kinase	Pérez et al., 2008
MXAN_RS20475		MXAN_4217	MXAN_4217	Branched chain fatty acids and primer synthesis. Via Leucine degradation pathway	Bhat et al., 2014
MXAN_RS20610		MXAN_4245	nmpT (RR)	S motility regulation	Bretl et al., 2018
MXAN_RS20615		MXAN_4246	nmpU (HK)	S motility regulation	Bretl et al., 2018
MXAN_RS23185		MXAN_4771	bsgA (lonD)	Straight chain fatty acids and primer synthesis.	Bhat et al., 2014
MXAN_RS28525		MXAN_5883	MXAN_5883	Fatty acids degradation: β oxidation	KEGG database (Kanehisa et al., 2017)
MXAN_RS03040	10	MXAN_0626	MXAN_0626	Fatty acids degradation. Other pathways	KEGG database (Kanehisa et al., 2017)
MXAN_RS06035		MXAN_1249	sasS	A signal pathway	Yang and Kaplan, 1997; Shi et al., 2008
MXAN_RS06255		MXAN_1294	csgA	C signal. Secondary metabolite cluster (Dipeptide)	Shimkets and Rafiee, 1990; Crawfrod and Shimkets, 2007; Korps et al., 2016
MXAN_RS07120		MXAN_1467	pkn1	Protein kinase Development	Muñoz-Dorado et al., 1991
MXAN_RS11090		MXAN_2295	MXAN_2295	Fatty acids degradation. Other pathways	KEGG database (Kanehisa et al., 2017)
MXAN_RS11600		MXAN_2399	MXAN_2399	Protein kinase NO DFG (DLG)	Pérez et al., 2008
MXAN_RS11805		MXAN_2440	MXAN_2440	Secretion system TIII cluster I	Konovalova et al., 2010
MXAN_RS13265		MXAN_2738	MXAN_2738	Protein kinase	Pérez et al., 2008
MXAN_RS15020		MXAN_3099	MXAN_3099	Protein Kinase	Pérez et al., 2008
MXAN_RS21665		MXAN_4461	romR	A motility and polarity control	Leonardy et al., 2007
MXAN_RS22920		MXAN_4718	MXAN_4718	Swarm expansion	Srinivasan et al., 2005
MXAN_RS21760		MXAN_4479	MXAN_4479	Protein kinase	Pérez et al., 2008
MXAN_RS25040		MXAN_5153	crdA	Enhancer binding protein, Nla6 signalling	Caberoy et al., 2003
MXAN_RS30580		MXAN_6312	pskB8	Protein kinase Development	Inouye et al., 2008
MXAN_RS31785		MXAN_6561	pktC7	Protein Kinase Development	Inouye et al., 2008
MXAN_RS33205		MXAN_6855	espC	Regulates developmental timing	Lee et al., 2005; Schramm et al., 2012
MXAN_RS33815		MXAN_6986	MXAN_6986	Fatty acids degradation. Other pathways	KEGG database (Kanehisa et al., 2017)
MXAN_RS35155		MXAN_7264	Type I-A CRISPR-associated helicase/endonuclease Cas3		Viswanathan et al., 2007
MXAN_RS35670		MXAN_7371	MXAN_7371	Pseudokinase NO DFG (HFT)	Pérez et al., 2008
