# Supplementary material for: Transcriptome dynamics of the Myxococcus xanthus multicellular developmental program
Source: eLife. 2019 Oct 14;8:e50374. doi: 10.7554/eLife.50374 (PMC6791715; doi:10.7554/eLife.50374)
Supplement: Figure 3—source data 4. [file elife-50374-fig3-data4.xlsx]

## Sheet: Figure 3—source data 4
Figure 3—source data 4. Genes involved in development that are not included in the DGs shown in Figure 3A and reasons for their exclusion.
new_nomenclature	old_nomenclature	PRODUCT	START	END	strand	RPKM wt_0_1	RPKM_wt_6_1	RPKM_12_1	RPKM_24_1	RPKM_48_1	RPKM_72_1	RPKM_96_1	RPKM wt_0_2	RPKM_wt_6_2	RPKM_12_2	RPKM_24_2	RPKM_48_2	RPKM_72_2	RPKM_96_2	Correlation	#missing data points	Fold change	Reason for fail	Gene	Reference
MXAN_RS00130	MXAN_0023	serine/threonine protein kinase 28264:31128	28264	31128	reverse	45.9516	76.0227	52.2199	35.2655	56.2962	59.2995	66.0005	52.7574	85.6929	59.2361	61.396	54.4749	62.6447	59.3226	0.646635	0	2.42994	fail correlation	pkn13	Inouye et al., 2008
MXAN_RS01350	MXAN_0275	biopolymer transporter protein ExbB 328725:329477	328725	329477	reverse	51.276	52.3028	ND	ND	32.8275	55.8536	71.0375	37.0942	68.8114	ND	38.0322	ND	73.4102	45.6669	X	4	2.23624	fail data points	MXAN_0275	Srinivasan et al., 2005
MXAN_RS02245	MXAN_0459	two-component sensor histidine kinase 522573:523982	522573	523982	forward	66.6317	85.7378	69.8559	75.8989	71.7242	76.4685	78.1603	64.3423	91.2889	100.338	81.1928	69.6006	85.5427	70.5533	0.329944	0	1.55945	fail correlation	redC	Higgs et al., 2005
MXAN_RS02250	MXAN_0460	response regulator 523979:524746	523979	524746	forward	107.104	119.043	93.3289	ND	84.4869	115.475	99.6506	119.209	80.9588	96.7704	77.3388	114.297	94.7664	75.4085	X	1	1.58084	fail data points	redD	Higgs et al., 2005
MXAN_RS02255	MXAN_0461	histidine kinase 524750:525478	524750	525478	forward	86.3583	94.5474	87.7934	ND	63.5807	70.2373	57.5746	85.1492	105.604	84.1529	90.2122	91.8461	97.3155	78.2069	X	1	1.83422	fail data points	redE	Higgs et al., 2005
MXAN_RS02260	MXAN_0462	response regulator 525475:525858	525475	525858	forward	168.526	154.041	153.526	170.635	116.825	145.426	109.437	159.827	115.806	153.804	113.394	116.386	79.2753	87.3049	0.523619	0	2.15243	fail correlation	redF	Higgs et al., 2005
MXAN_RS03445	MXAN_0712	diguanylate cyclase 811933:817836	811933	817836	forward	186.452	207.029	168.04	159.358	113.567	122.972	114.026	179.177	193.855	186.411	150.196	117.802	118.146	134.724	0.932996	0	1.82297	constitutive	hpk37	Shi et al., 2008
MXAN_RS03535	MXAN_0732	response regulator 833523:833933	833523	833933	reverse	308.722	236.401	171.476	222.191	190.039	175.936	182.41	336.402	248.814	327.581	201.519	264.557	233.385	200.583	0.396154	0	1.9618	fail correlation	rokA	Wegener-Feldbrugge and Sogaard-Andersen 2009
MXAN_RS03645	MXAN_0755	serine/threonine protein kinase 862505:864274	862505	864274	reverse	32.2222	44.4677	38.2976	29.107	48.8423	48.5189	58.5376	45.1161	47.6384	40.6255	51.4963	73.0754	71.255	63.8584	0.672683	0	2.51057	fail correlation	pkn9	Hanlon et al., 1997
MXAN_RS04175	MXAN_0871	serine/threonine protein kinase 988755:990497	988755	990497	forward	71.2177	94.3458	74.8472	47.7478	75.2846	79.6722	89.6391	57.3804	105.241	66.9552	80.2658	103.209	79.2257	84.0432	0.387845	0	2.20409	fail correlation	pktB6	Inouye et al., 2008
MXAN_RS04470	MXAN_0930	serine/threonine protein kinase 1059796:1061205	1059796	1061205	reverse	41.6448	56.8262	31.7527	ND	56.9414	55.7312	82.8265	40.6951	65.0565	53.5138	59.3911	62.2187	73.1358	73.1189	X	1	2.60849	fail data points	pktA5, pknD1	Stein et al., 2006
MXAN_RS04480	MXAN_0932	peptide transporter 1063747:1065525	1063747	1065525	forward	64.1182	99.5459	64.7044	46.7811	78.533	80.6268	80.4285	48.8099	106.436	86.8034	68.5127	83.5695	63.6497	80.8167	0.609593	0	2.27519	fail correlation	espB	Cho and Zusman 1999a
MXAN_RS04485	MXAN_0933	serine/threonine-protein kinase PknK 1065518:1069531	1065518	1069531	reverse	50.5499	60.9067	42.0463	26.6488	50.1738	61.2061	63.2822	43.0584	66.3152	44.0372	51.9998	59.2421	61.4453	64.6321	0.628376	0	2.48849	fail correlation	pktB8, pknD2	Stein et al., 2006
MXAN_RS05320	MXAN_1106	molecular chaperone DnaJ 1287593:1290271	1287593	1290271	reverse	55.7165	43.0118	50.119	39.1938	45.5147	61.7134	55.547	47.1627	52.9994	31.2352	57.7494	49.3809	64.9343	55.6813	0.166716	0	2.07888	fail correlation	sgmC	Youderian and Hartzell, 2006
MXAN_RS04855	MXAN_1010	formimidoylglutamate deiminase 1174796:1176184	1174796	1176184	forward	36.8396	41.4934	55.2567	ND	65.0282	62.495	76.9744	36.8448	57.5194	33.1034	61.816	80.2882	68.2764	81.3872	X	1	2.45858	fail data points	asgE	Garza et al., 2000
MXAN_RS05175	MXAN_1078	sigma-54-dependent Fis family transcriptional regulator 1256504:1257952	1256504	1257952	forward	55.5747	64.9966	49.4359	ND	52.7439	66.2113	81.1633	52.442	55.136	48.818	59.2545	54.386	70.5305	55.5465	X	1	1.66257	fail data points	spdr; nla19	Caberoy et al., 2003
MXAN_RS05225	MXAN_1088	protein kinase 1268502:1270052	1268502	1270052	forward	94.6413	107.845	90.7161	94.548	76.6469	113.105	78.4734	105.98	97.2923	89.6907	86.7915	107.366	100.911	95.0367	-0.071379	0	1.47566	fail correlation	pab4	Inouye et al., 2008
MXAN_RS05625	MXAN_1166	two-component sensor histidine kinase 1360383:1361813	1360383	1361813	forward	35.17	39.29	38.44	ND	51.25	57.47	58.62	37.93	53.76	29.66	50.37	60.27	59.84	63.83	X	1	2.15	fail data points	nla28S	Caberoy et al., 2003
MXAN_RS05630	MXAN_1167	sigma-54-dependent Fis family transcriptional regulator 1361810:1363153	1361810	1363153	forward	46.8122	52.2972	40.9276	44.2382	71.8025	69.3482	77.1057	60.0039	37.4294	36.8443	63.0985	92.9358	77.415	57.1977	0.601963	0	2.52239	fail correlation	nla28	Caberoy et al., 2003
MXAN_RS06015	MXAN_1245	sigma-54-dependent Fis family transcriptional regulator 1456721:1458130	1456721	1458130	reverse	64.847	64.8018	60.7837	ND	37.2309	42.7705	67.0778	61.5926	80.796	42.6438	51.8732	64.3278	69.8708	59.0082	X	1	2.17013	fail data points	sasR	Gorski and Kaiser, 1998; Yang and Kaplan, 1997
MXAN_RS06405	MXAN_1324	hypothetical protein 1548574:1550493	1548574	1550493	reverse	49.7971	62.2198	43.9635	29.9278	46.6325	59.9524	63.3839	41.9933	49.3077	41.7476	64.0307	53.4262	81.5073	64.0471	0.205401	0	2.72346	fail correlation	MXAN_1324	Srinivasan et al., 2005
MXAN_RS06800	MXAN_1402	LysR family transcriptional regulator 1650450:1651358	1650450	1651358	reverse	74.7779	102.104	111.215	63.2506	75.6153	76.4256	76.9352	52.9088	83.0413	102.503	78.1617	83.4573	101.33	91.5667	0.416888	0	2.10202	fail correlation	ladA	Viswanathan et al., 2007
MXAN_RS07035	MXAN_1450	TonB-dependent receptor 1707666:1711064	1707666	1711064	forward	2076.39	1977.66	1952.02	1744.36	2200.14	2723.94	2125.25	2127.32	1926.18	2026.9	1334.53	1827.82	2604.8	2803.19	0.676383	0	2.10052	fail correlation	oar	Martínez-Cañamero et al., 1993; Gómez Santos et al., 2019
MXAN_RS08055	MXAN_1659	mRNA interferase PemK 1962661:1963029	1962661	1963029	forward	ND	ND	ND	ND	ND	ND	71.4652	ND	ND	ND	ND	ND	ND	73.6731	X	12	1.0309	fail data points	mazF	Nariya and Inouye 2008
MXAN_RS08295	MXAN_1710	protein kinase 2027037:2030186	2027037	2030186	reverse	51.9082	68.6962	67.7902	46.5384	63.6951	66.6909	71.7715	61.2701	79.3458	78.5677	64.5853	61.8128	74.5058	61.4153	0.445652	0	1.70495	fail correlation	pkn8	Nariya and Inouye, 2005a, 2005b
MXAN_RS08690	MXAN_1795	hypothetical protein 2122481:2123269	2122481	2123269	forward	30.8493	ND	ND	ND	42.0967	49.8257	58.4055	43.2662	ND	ND	51.0814	ND	56.0451	53.9023	X	6	1.89325	fail data points	sgmE	Youderian and Hartzell, 2006
MXAN_RS09670	MXAN_1995	twitching motility protein PilT 2328760:2330166	2328760	2330166	forward	122.22	122.887	99.0979	98.5973	107.542	116.246	92.3558	115.182	152.473	144.125	101.708	100.396	119.099	95.1288	0.468158	0	1.65093	fail correlation	MXAN_1995	Srinivasan et al., 2005
MXAN_RS09910	MXAN_2044	protein-serine/threonine phosphatase 2373550:2374314	2373550	2374314	reverse	81.1919	115.833	117.119	ND	73.7115	74.0985	76.3761	98.3785	56.1196	84.8138	106.758	91.408	137.289	74.5217	X	1	2.44636	fail data points	pph1	Treuner-Lange et al., 2001
MXAN_RS10315	MXAN_2128	LysR family transcriptional regulator 2462214:2463125	2462214	2463125	forward	40.4863	50.8839	46.304	ND	41.4938	65.1488	64.9541	39.1256	69.7847	46.5566	52.3238	50.5619	65.6474	51.5847	X	1	1.78361	fail data points	sgmF	Youderian and Hartzell, 2006
MXAN_RS10515	MXAN_2176	protein kinase 2516257:2518050	2516257	2518050	forward	45.8163	52.4903	50.6176	ND	58.0843	64.1655	72.4218	39.7584	43.7024	40.0818	72.075	58.0093	84.6694	68.5479	X	1	2.1296	fail data points	pktE2	Inouye et al., 2008
MXAN_RS10895	MXAN_2255	serine/threonine protein kinase 2606710:2608200	2606710	2608200	reverse	34.8802	49.966	44.6108	ND	36.2424	51.4759	62.8797	36.9227	48.6205	31.6279	52.6078	37.8946	66.6899	57.62	X	1	2.10858	fail data points	pktB4	Inouye et al., 2008
MXAN_RS10965	MXAN_2269	hypothetical protein 2633614:2634066	2633614	2634066	forward	ND	ND	ND	205.926	1249.33	509.065	698.208	ND	ND	ND	74.9923	1702.83	527.211	779.762	X	6	22.7067	fail data points	mspA	Dahl et al., 2007
MXAN_RS11765	MXAN_2432	S1 RNA-binding domain protein 2841467:2842309	2841467	2842309	reverse	30.862	ND	ND	ND	54.0562	60.7278	80.0376	44.1724	57.9444	51.771	55.3536	51.1759	57.9144	52.592	X	3	2.5934	fail data points	mspB	Dahl et al., 2007
MXAN_RS12040	MXAN_2491	hypothetical protein 2900731:2901270	2900731	2901270	forward	ND	ND	ND	ND	45.8001	54.2091	68.6145	37.3772	ND	ND	55.0268	ND	61.4521	50.3	X	7	1.83573	fail data points	mrw	Otani et al., 1998
MXAN_RS12150	MXAN_2516	acetoacetate metabolism regulatory protein AtoC 2926779:2928185	2926779	2928185	reverse	45.3109	55.9484	55.4585	47.8901	41.1511	51.3042	74.8199	50.1508	51.5253	45.2487	73.0788	59.181	71.3286	78.417	0.396751	0	1.90559	fail correlation	nla4	Caberoy et al., 2003
MXAN_RS12270	MXAN_2539	hypothetical protein 2954200:2955027	2954200	2955027	forward	162.177	247.989	174.661	210.732	142.722	199.841	111.302	137.732	309.279	311.986	152.422	201.23	180.232	156.267	0.453725	0	2.80305	fail correlation	gltB	Islam and Mignot, 2015
MXAN_RS12325	MXAN_2550	serine/threonine protein kinase 2967422:2969554	2967422	2969554	forward	58.5832	56.6625	56.3591	39.9424	58.6183	67.6677	75.5546	47.2474	71.4266	51.9443	69.061	60.6334	84.1531	75.4516	0.334615	0	2.10686	fail correlation	pkn6	Zhang et al., 1996
MXAN_RS12810	MXAN_2648	rod shape-determining protein RodA 3091945:3093096	3091945	3093096	forward	38.5989	34.1718	39.9807	ND	51.6085	65.0504	74.2592	50.4903	43.673	32.7546	63.5007	63.2558	65.5483	54.9615	X	1	2.26714	fail data points	MXAN_2648	Srinivasan et al., 2005
MXAN_RS13465	MXAN_2778	DNA-binding response regulator 3231177:3231893	3231177	3231893	reverse	37.4637	64.7419	ND	ND	40.9427	67.5887	71.1657	36.7949	ND	ND	51.7798	ND	53.9708	47.963	X	5	1.93412	fail data points	PhoP2	Moraleda-Munoz et al., 2003
MXAN_RS13470	MXAN_2779	histidine kinase 3231890:3233719	3231890	3233719	reverse	32.5401	39.1689	30.0523	ND	34.5864	45.4296	57.0666	41.9414	50.9257	30.2748	49.2278	42.2444	49.8017	52.3755	X	1	1.89891	fail data points	PhoR2	Moraleda-Munoz et al., 2003
MXAN_RS14110	MXAN_2913	DNA-binding protein 3410626:3411117	3410626	3411117	forward	449.002	563.598	354.063	367.039	333.089	277.087	264.465	473.436	514.902	602.267	330.077	399.459	256.721	283.449	0.632487	0	2.346	fail correlation	asgB	Mayo and Kaiser, 1989
MXAN_RS14540	MXAN_3003	flagellar motor protein MotA 3527483:3528265	3527483	3528265	forward	135.063	118.556	78.4617	106.364	146.003	137.78	100.892	137.73	88.8589	141.618	102.947	133.006	115.303	108.632	0.0315662	0	1.86081	fail correlation	MXAN_3003	Srinivasan et al., 2005
MXAN_RS14995	MXAN_3094	serine/threonine protein kinase 3622370:3623743	3622370	3623743	forward	43.3473	55.2469	26.9992	ND	44.3876	47.2171	55.0693	32.1682	51.6869	29.1746	48.6043	50.8636	75.7235	59.8972	X	1	2.80466	fail data points	pktA7	Inouye et al., 2008
MXAN_RS15570	MXAN_3215	nucleoside-diphosphate sugar epimerase 3765521:3766834	3765521	3766834	forward	44.0513	36.3747	30.1801	ND	43.4783	44.5068	56.3339	52.5227	55.1749	26.9187	54.8592	56.5829	60.9645	66.764	X	1	2.48021	fail data points	actC	Gronewold and Kaiser, 2001
MXAN_RS16345	MXAN_3376	hypothetical protein 3923936:3924226	3923936	3924226	forward	170.541	ND	669.991	430.224	832.63	595.08	923.872	189.706	ND	280.316	566.159	609.718	282.368	560.932	X	2	5.41731	fail data points	nfsF	Müller et al., 2010
MXAN_RS16355	MXAN_3378	hypothetical protein 3926483:3927085	3926483	3927085	forward	36.2035	ND	55.2078	105.27	170.436	124.374	124.233	45.0499	ND	50.8832	102.056	155.498	105.457	132.106	X	2	4.70771	fail data points	nfsH	Müller et al., 2010
MXAN_RS16990	MXAN_3506	epimerase 4084582:4085541	4084582	4085541	forward	138.106	140.617	115.964	117.709	131.122	105.686	122.549	158.365	120.25	135.136	125.919	92.9635	147.749	115.91	-0.205853	0	1.70352	fail correlation	sgmL	Youderian and Hartzell, 2006
MXAN_RS17910	MXAN_3692	ATPase AAA 4404733:4406163	4404733	4406163	reverse	42.7918	43.2216	36.6498	ND	48.0131	57.4669	72.4147	35.7627	34.1183	39.546	56.2967	50.9143	55.3331	51.8219	X	1	2.12246	fail data points	nla18	Caberoy et al., 2003
MXAN_RS18650	MXAN_3840	SMC-Scp complex subunit ScpB 4618724:4619713	4618724	4619713	reverse	78.8244	52.5521	56.8695	ND	75.6626	78.4755	74.7891	87.7493	70.2605	51.2235	83.5417	72.1149	88.3792	74.9296	X	1	1.72536	fail data points	scpB	Youderian and Hartzell, 2006
MXAN_RS18945	MXAN_3899	ABC transporter 4689964:4691655	4689964	4691655	forward	47.0928	53.9951	36.2845	ND	43.3397	53.4568	64.1538	43.5313	45.4642	28.5652	57.0037	52.7215	63.1157	62.5285	X	1	2.24587	fail data points	abc1-2	Inouye et al., 2008
MXAN_RS20100	MXAN_4140	gliding motility regulatory protein 5086084:5088417	5086084	5088417	reverse	85.8731	122.829	78.351	63.6647	86.9654	85.3204	85.602	95.3211	122.307	118.168	88.083	92.9861	73.7479	94.9045	0.537744	0	1.92931	fail correlation	frzE	Inclán et el., 2008
MXAN_RS20105	MXAN_4141	frizzy aggregation protein FrzCD 5088451:5089704	5088451	5089704	reverse	217.423	261.21	162.207	195.985	225.954	205.499	148.235	163.258	195.87	234.124	164.85	211.081	187.98	230.078	-0.507746	0	1.76214	fail correlation	frzCD	Bustamante et al., 2004
MXAN_RS20110	MXAN_4142	Frizzy aggregation protein frzB 5089710:5090084	5089710	5090084	reverse	107.583	127.7	ND	ND	92.821	102.539	92.2932	124.309	110.687	157.505	144.445	ND	127.925	128.068	X	3	1.70658	fail data points	frzCD	Bustamante et al., 2004
MXAN_RS20120	MXAN_4144	response regulator 5090734:5091606	5090734	5091606	forward	190.337	182.032	137.795	220.297	139.78	104.712	116.868	214.152	132.248	202.662	157.918	170.398	125.561	123.329	0.34804	0	2.10384	fail correlation	frzZ	Inclán et al., 2007
MXAN_RS20145	MXAN_4149	hypothetical protein 5096349:5098037	5096349	5098037	forward	113.223	96.5318	106.775	129.054	111.969	108.185	109.061	110.169	118.242	106.089	121.74	91.5463	91.0263	108.147	0.203358	0	1.41777	fail correlation	frzS	Berleman et al., 2011
MXAN_RS20150	MXAN_4150	hypothetical protein 5098089:5099222	5098089	5099222	reverse	93.2212	96.7051	63.1803	80.4045	94.6434	74.1428	100.102	103.953	92.6485	77.9881	70.1191	81.3095	86.8914	78.1685	0.338018	0	1.64533	fail correlation	rasA	Pham et al., 2005
MXAN_RS20155	MXAN_4151	type III pantothenate kinase 5099219:5099989	5099219	5099989	reverse	56.6092	56.553	48.1427	ND	48.0901	42.6897	54.4342	57.3596	49.9221	ND	74.2862	75.2582	65.7196	63.378	X	2	1.76291	fail data points	brgE	Pham et al., 2005
MXAN_RS21050	MXAN_4337	serine/threonine protein kinase 5334841:5338731	5334841	5338731	forward	35.1247	47.666	35.4893	23.9277	38.6715	56.569	60.6352	35.6554	47.5084	31.8007	52.5548	38.961	59.3672	53.6658	0.515915	0	2.5341	fail correlation	pktB9	Inouye et al., 2008
MXAN_RS21620	MXAN_4450	5'-nucleotidase SurE 5511012:5511800	5511012	5511800	reverse	135.099	90.9136	158.973	163.358	203.63	170.334	150.186	145.532	112.573	151.005	131.736	239.473	145.951	256.896	0.548175	0	2.82572	fail correlation	hpk30	Shi et al., 2008
MXAN_RS21685	MXAN_4465	two-component system sensor histidine kinase/response regulator 5527707:5529260	5527707	5529260	forward	47.4991	61.5067	51.0321	47.1827	55.1388	51.1516	60.8581	50.3932	59.0242	43.2415	62.7511	55.4928	62.7996	65.1752	0.349862	0	1.50724	fail correlation	hpk30	Shi et al., 2008
MXAN_RS21795	MXAN_4486	hypothetical protein 5553490:5553912	5553490	5553912	forward	79.4551	ND	ND	ND	47.5298	73.5661	81.7954	56.9208	ND	ND	ND	ND	82.8503	77.0949	X	7	1.74312	fail data points	fruE	Akiyama and Komano 2003
MXAN_RS22525	MXAN_4640	histidine kinase 5820562:5823072	5820562	5823072	reverse	97.5177	116.406	67.2239	71.7993	81.4475	90.581	78.2558	92.6124	110.737	95.2839	89.4679	81.1011	81.7436	76.3304	0.579841	0	1.73161	fail correlation	sgmT	Petters et al., 2012
MXAN_RS23215	MXAN_4777	DNA-binding response regulator 5976177:5976857	5976177	5976857	forward	39.4471	ND	ND	ND	37.4378	63.1103	61.6387	39.8824	58.7036	45.0466	56.0788	56.8125	73.0647	75.7533	X	3	2.02344	fail data points	phoP1	Carrero-Lérida et al., 2005
MXAN_RS23220	MXAN_4778	histidine kinase 5976871:5978235	5976871	5978235	forward	41.1751	43.2533	35.6117	ND	44.6805	51.5451	62.0605	39.1973	49.8601	28.5034	55.9143	43.5738	68.8032	35.7779	X	1	2.41386	fail data points	phoR1	Carrero-Lérida et al., 2005
MXAN_RS23225	MXAN_4779	serine/threonine protein phosphatase 5978248:5979192	5978248	5979192	forward	87.9098	93.7461	81.2461	ND	46.581	56.1006	75.7425	83.724	109.632	93.6023	77.4252	64.5345	76.9977	65.0987	X	1	2.35357	fail data points	pph2	García-Hernández et al., 2009
MXAN_RS23610	MXAN_4862	gliding motility protein 6078854:6080878	6078854	6080878	reverse	92.7709	106.88	83.9971	105.673	113.964	115.038	97.4525	97.24	86.9253	97.7903	106.764	116.726	95.0077	114.305	0.124554	0	1.38964	fail correlation	gltJ/agmX	Pathak and Wall, 2012; Islam and Mignot, 2015; Jakobczak et al., 2015
MXAN_RS23615	MXAN_4863	gliding motility protein 6081012:6093293	6081012	6093293	reverse	60.27	60.8503	53.3958	48.2159	60.6177	63.1227	72.0733	59.3715	60.6746	56.5999	77.7997	70.4156	71.1726	69.2455	-0.0707433	0	1.61357	fail correlation	gltl/agmK	Pathak and Wall, 2012; Islam and Mignot, 2015; Jakobczak et al., 2015
MXAN_RS23620	MXAN_4864	hypothetical protein 6093422:6095302	6093422	6095302	reverse	152.49	193.52	172.023	181.185	260.158	254.013	169.179	145.08	184.808	188.001	169.595	296.383	168.354	221.124	0.547842	0	2.0429	fail correlation	agmV	Pathak and Wall, 2012; Islam and Mignot, 2015; Jakobczak et al., 2015
MXAN_RS23785	MXAN_4899	ATPase AAA 6129615:6130994	6129615	6130994	forward	191.479	126.311	136.263	127.814	135.381	162.885	113.831	171.379	109.357	102.521	155.164	150.849	148.786	144.176	0.509368	0	1.8677	fail correlation	MXAN_4899	Jelsbak et al., 2005
MXAN_RS24860	MXAN_5116	serine/threonine protein kinase 6390679:6391905	6390679	6391905	reverse	62.903	57.2881	50.0465	ND	46.5636	58.8367	67.035	48.0336	48.2369	25.946	67.3921	54.5383	78.7992	52.3364	X	1	3.03704	fail data points	pkn14	Nariya and Inouye 2005
MXAN_RS24895	MXAN_5123	two-component sensor histidine kinase 6399790:6400815	6399790	6400815	forward	73.6025	105.524	74.8257	61.8271	79.7788	91.7539	101.027	66.5243	85.1017	77.0102	83.7078	110.172	104.125	93.4582	0.331777	0	1.78193	fail correlation	mrpA	Sun and Shi 2001a; Sun and Shi 2001b
MXAN_RS24900	MXAN_5124	sigma-54-dependent Fis family transcriptional regulator 6400823:6402289	6400823	6402289	forward	74.9051	87.1951	59.2923	63.4916	63.147	78.478	88.0152	59.7264	71.6035	62.6842	74.4232	61.8266	85.9824	83.2215	0.568078	0	1.48443	fail correlation	mrpB	Sun and Shi 2001a; Sun and Shi 2001b
MXAN_RS25010	MXAN_5147	hybrid sensor histidine kinase/response regulator 6429145:6431541	6429145	6431541	reverse	34.9854	60.9721	36.8117	27.2759	41.2125	62.4983	63.4566	43.3351	67.2589	36.8784	55.7043	47.7511	58.7526	59.9716	0.685949	0	2.46587	fail correlation	cheA3	Kirby and Zusman 2003
MXAN_RS27095	MXAN_5592	two-component system response regulator 6947379:6947972	6947379	6947972	forward	295.438	229.774	202.627	173.661	187.333	192.472	141.364	202.534	129.646	204.635	185.773	182.914	190.842	187.45	-0.00931208	0	2.27881	fail correlation	digR	Overgaard et al., 2006
MXAN_RS27160	MXAN_5605	cell division protein FtsW 6967622:6968788	6967622	6968788	reverse	57.5129	67.4643	37.2738	44.1598	61.5304	82.2247	55.6828	61.8025	64.6668	72.7497	69.9515	58.6191	67.0723	79.0564	-0.383245	0	2.20596	fail correlation	MXAN_5605	Srinivasan et al., 2005
MXAN_RS27185	MXAN_5610	penicillin-binding protein 6974382:6976400	6974382	6976400	reverse	106.754	91.8835	97.549	114.82	134.946	138.456	106.295	110.968	87.9164	108.006	106.032	153.152	135.868	114.645	0.900748	0	1.74202	constitutive	MXAN_5610	Srinivasan et al., 2005
MXAN_RS27570	MXAN_5688	response regulator 7051515:7051898	7051515	7051898	forward	277.958	ND	126.826	134.44	122.867	102.513	152.353	299.423	ND	104.587	74.6741	155.182	144.137	151.014	X	2	4.00973	fail data points	frzX	Guzzo et al., 2018
MXAN_RS27980	MXAN_5772	secretin 7146367:7149072	7146367	7149072	reverse	479.709	348.45	312.362	304.564	313.997	297.723	253.087	451.738	342.15	333.625	300.745	300.469	300.002	306.03	0.947517	0	1.89543	constitutive	pilQ	Wall et al., 1999
MXAN_RS28005	MXAN_5777	acetoacetate metabolism regulatory protein AtoC 7152372:7153796	7152372	7153796	reverse	51.2134	48.336	47.5761	ND	46.5901	66.686	72.7198	42.9872	46.721	36.4032	61.7409	58.4329	85.2878	66.6369	X	1	2.34286	fail data points	nla23	Caberoy et al., 2003
MXAN_RS28040	MXAN_5784	sigma-54-dependent Fis family transcriptional regulator 7159647:7161014	7159647	7161014	reverse	67.4525	67.8204	65.4565	ND	43.4538	60.7833	63.7279	67.4528	70.2999	64.6383	70.5144	55.4347	73.3636	64.1267	X	1	1.68831	fail data points	pilR	Wu and Kaiser, 1995, 1997
MXAN_RS28375	MXAN_5853	Fis family transcriptional regulator 7262067:7263449	7262067	7263449	forward	75.8187	81.3142	66.5959	55.8868	59.7285	75.9803	72.5511	61.1139	78.0953	72.4616	77.4138	64.5094	83.8852	71.2778	0.169384	0	1.50098	fail correlation	nla1	Caberoy et al., 2003
MXAN_RS28460	MXAN_5870	DNA-directed RNA polymerase sigma-70 factor 7281787:7282893	7281787	7282893	reverse	108.381	100.336	86.6821	71.6238	100.441	121.359	141.929	109.293	86.8897	91.6095	113.014	100.759	114.801	110.31	0.297519	0	1.98159	fail correlation	sigE	Ueki and Inouye 2001
MXAN_RS28540	MXAN_5886	serine/threonine-protein kinase PknK 7304222:7307806	7304222	7307806	reverse	41.6319	54.4793	44.5826	37.0219	54.6728	67.5133	61.9139	44.9694	54.0397	40.4328	63.8397	63.4312	74.448	57.7435	0.556138	0	2.01091	fail correlation	pktD6	Inouye et el., 2008
MXAN_RS29155	MXAN_6009	protein kinase 7436896:7439961	7436896	7439961	reverse	39.9297	48.5803	31.2791	22.6147	36.2441	61.3689	60.8678	32.1067	55.9548	28.8289	62.5537	50.4177	51.6322	53.0735	0.147008	0	2.76607	fail correlation	pktC8	Inouye et el., 2008
MXAN_RS30050	MXAN_6198	hypothetical protein 7663716:7665131	7663716	7665131	forward	70.496	48.6434	29.8113	37.7885	64.3326	49.6873	74.9248	61.8791	63.7358	47.4587	71.1168	55.6544	65.6731	56.842	-0.000693474	0	2.5133	fail correlation	pskB8	Inouye et el., 2008
MXAN_RS31060	MXAN_6413	DNA-binding response regulator 7898713:7899414	7898713	7899414	reverse	37.0696	ND	ND	ND	38.5173	42.984	65.6542	40.8983	ND	ND	57.421	ND	44.6256	47.7001	X	6	1.77111	fail data points	phoP3	Moraleda-Muñoz et al., 2003
MXAN_RS31065	MXAN_6414	two-component sensor histidine kinase 7899411:7901234	7899411	7901234	reverse	35.4061	60.8731	34.3584	ND	34.7003	53.0922	53.6479	28.053	51.0933	31.0207	54.6193	46.4588	54.0033	61.9668	X	1	2.20892	fail data points	phoR3	Moraleda-Muñoz et al., 2003
MXAN_RS31095	MXAN_6420	protein kinase 7914417:7916840	7914417	7916840	forward	56.3908	40.5816	39.0393	26.1547	58.2644	72.3534	69.8725	66.1971	63.4585	33.0638	56.3951	61.9367	70.6289	63.4061	0.566757	0	2.76637	fail correlation	pkn2	Udo et al., 1995
MXAN_RS31135	MXAN_6428	protein kinase 7928023:7931658	7928023	7931658	reverse	40.5866	62.2166	39.0339	24.5166	43.2944	41.1956	61.0452	36.2382	58.569	35.6521	50.7049	43.738	62.5195	52.7069	0.339449	0	2.55009	fail correlation	pktB1	Inouye et al., 2008
MXAN_RS31240	MXAN_6450	serine hydrolase 7951095:7952690	7951095	7952690	reverse	40.9928	67.8133	36.8655	38.4905	48.8502	46.3698	62.8625	40.8075	95.4743	36.1937	49.8087	45.6473	76.7209	52.127	0.683506	0	2.63787	fail correlation	MXAN_6450	Srinivasan et al., 2005
MXAN_RS33370	MXAN_6889	LuxR family transcriptional regulator 8439834:8440961	8439834	8440961	forward	110.081	130.873	90.738	84.347	98.5699	136.112	93.3423	112.069	144.304	137.99	89.2904	141.072	112.662	113.868	0.269317	0	1.71084	fail correlation	hthA	Nielsen et al., 2004
MXAN_RS33375	MXAN_6890	transcriptional regulator 8440958:8442127	8440958	8442127	forward	77.4432	70.8961	42.6455	49.1288	50.1539	74.9839	54.8368	57.0041	67.0303	48.3753	54.3678	63.5529	89.7249	82.7189	0.453042	0	2.10397	fail correlation	hthB	Nielsen et al., 2004
MXAN_RS33665	MXAN_6955	histidine kinase 8511127:8512632	8511127	8512632	forward	42.8873	74.6686	43.3169	ND	60.9981	53.3897	68.2599	37.5844	87.4306	66.5395	54.8988	50.3516	59.9118	68.4548	X	1	2.32624	fail data points	todK	Rasmussen and Sogaard-Andersen 2003
MXAN_RS33735	MXAN_6969	hypothetical protein 8528984:8529517	8528984	8529517	forward	ND	ND	62.3547	ND	136.052	140.475	118.729	39.2517	ND	ND	69.5578	200.717	91.4895	127.166	X	5	5.1136	fail data points	mspC	Dahl et al., 2007
MXAN_RS33860	MXAN_6996	two-component system sensor histidine kinase/response regulator 8554280:8556601	8554280	8556601	reverse	65.0087	72.6258	57.8279	53.7549	60.1602	72.7793	64.4449	59.0908	80.8981	74.6173	70.283	89.6257	74.922	77.0949	0.0738837	0	1.6673	fail correlation	asgD	Cho and Zusman 1999b
MXAN_RS34725	MXAN_7171	serine hydrolase 8754969:8757194	8754969	8757194	reverse	30.5161	41.0363	37.3428	24.9219	45.0732	52.1177	58.7299	35.1733	41.862	30.1816	52.8443	56.7634	62.8545	47.5216	0.381172	0	2.52206	fail correlation	MXAN_7171	Srinivasan, et al., 2005
MXAN_RS35090	MXAN_7251	serine/threonine-protein kinase PknK 8850269:8853895	8850269	8853895	reverse	42.9991	49.1995	39.8358	35.5008	43.4018	52.8814	64.1432	44.6622	44.8513	27.9427	55.5048	55.7302	68.0033	52.8377	0.333711	0	2.43367	fail correlation	pkn12	Inouye et al., 2008
MXAN_RS35140	MXAN_7261	type I-MYXAN CRISPR-associated protein Cas5/Cmx5/DevS 8864681:8865325	8864681	8865325	reverse	59.8751	104.698	77.4109	86.1043	85.0507	77.9809	105.922	62.5661	137.745	71.347	98.6894	103.826	92.8646	81.3913	0.656782	0	2.30054	fail correlation	devS	Thony-Meyer and Kaiser, 1993
MXAN_RS35175	MXAN_7269	serine/threonine protein kinase 8873925:8875784	8873925	8875784	forward	37.8769	53.6492	30.9426	34.0897	39.008	49.117	73.3873	42.9319	64.4192	41.1937	54.1314	51.1541	57.4118	54.447	0.554891	0	2.37173	fail correlation	pktF6	Inouye et al., 2008
MXAN_RS35875	MXAN_7416	polysaccharide biosynthesis protein 9040567:9042102	9040567	9042102	forward	47.51	52.1616	44.9685	41.2852	48.2468	67.2174	61.0364	54.5177	54.9005	32.2358	64.8671	61.9514	65.3343	62.407	0.400028	0	2.08518	fail correlation	epsU	Lu et al., 2005
MXAN_RS35880	MXAN_7417	sugar ABC transporter substrate-binding protein 9042099:9042758	9042099	9042758	forward	68.6883	57.5523	ND	ND	56.1903	56.808	103.511	67.0211	ND	ND	73.9397	72.1513	90.7509	61.711	X	4	1.84214	fail data points	epsV	Lu et al., 2005
MXAN_RS35900	MXAN_7422	glycosyl transferase family 2 9046164:9047408	9046164	9047408	forward	54.5807	60.9759	41.102	ND	52.7113	66.0592	58.1373	57.9274	51.1044	49.247	51.9415	60.9157	62.1272	63.929	X	1	1.6072	fail data points	epsZ	Lu et al., 2005
MXAN_RS35935	MXAN_7433	VWA domain-containing protein 9050769:9052871	9050769	9052871	forward	35.0933	64.8222	29.1899	ND	41.8387	50.3891	64.9034	28.3844	54.862	34.1896	50.8972	45.2405	62.1553	54.1718	X	1	2.28659	fail data points	epsO	Lu et al., 2005
MXAN_RS35955	MXAN_7438	cobalt-zinc-cadmium resistance protein 9059264:9060397	9059264	9060397	reverse	187.922	38.4341	34.9748	ND	38.8106	49.1599	55.8538	222.267	52.1963	29.1156	48.6159	48.5234	74.7103	63.0134	X	1	7.63396	fail data points	epsK	Lu et al., 2005
MXAN_RS35965	MXAN_7440	sigma-54-dependent Fis family transcriptional regulator 9061999:9063354	9061999	9063354	forward	39.5927	52.8708	33.0181	ND	38.7146	55.2568	57.6204	44.0325	51.2824	39.1264	47.6865	55.9256	60.4329	51.3555	X	1	1.8303	fail data points	nla24, epsI	Caberoy et al., 2003; Lu et al., 2005
MXAN_RS35995	MXAN_7447	hypothetical protein 9070961:9071521	9070961	9071521	forward	46.4032	ND	70.7615	ND	50.9705	71.7424	67.5091	42.8939	ND	ND	58.6379	ND	70.6485	56.4827	X	5	1.67256	fail data points	epsE	Lu et al., 2005
MXAN_RS36000	MXAN_7448	glycosyl transferase family 2 9071518:9072531	9071518	9072531	forward	43.8572	58.2404	35.3323	ND	47.9774	58.5889	70.5833	35.9509	46.7036	39.5427	61.6947	49.8711	68.12	69.5858	X	1	1.9977	fail data points	epsD	Lu et al., 2005
MXAN_RS36005	MXAN_7449	serine acetyltransferase 9072541:9073098	9072541	9073098	forward	55.6827	ND	66.5528	ND	54.0151	57.3752	63.4462	50.0806	ND	ND	68.4624	ND	97.4585	51.9195	X	5	1.94603	fail data points	epsC	Lu et al., 2005
																										0
