# Supplementary material for: Transcriptome dynamics of the Myxococcus xanthus multicellular developmental program
Source: eLife. 2019 Oct 14;8:e50374. doi: 10.7554/eLife.50374 (PMC6791715; doi:10.7554/eLife.50374)
Supplement: Figure 3—source data 5. — Developmental transcriptome genes (this study) include those assigned to DGs and those which passed requirements for all data points with >0.7 R2 correlation (considered constitutive). Sporulation transcriptome data were from Müller et al. (2010), in which vegetative cells were induced to artificially sporulate by addition of glycerol to 0.5 M. The sporulation gene data set included genes significantly down-, up-, or not-regulated. Up-regulated genes were classified as up1 (peak expression within 2 hr of sporulation induction) or up2 (peak expression at 2–4 hr of sporulation induction). Only genes present in both studies are included in this table. [file elife-50374-fig3-data5.xlsx]

## Sheet: Figure 3—source data 5
Figure 3—source data 5. Genes included for comparison of developmental and sporulation transcriptomes (Figure 3B). Developmental transcriptome genes (this study) include those assigned to DGs and those which passed requirements for all data points with > 0.7 R2 correlation (considered constitutive). Sporulation transcriptome data were from Müller et. al. (2010) BMC Genomics 11:264, in which veget…
									transcriptome set
									developmental	sporulation
new_nomenclature	old_nomenclature	PRODUCT	START	END	strand	Correlation	#missing data points	Fold change	DG	regulation	gene
MXAN_RS00475	MXAN_0094	amidohydrolase 107033:108109	107033	108109	reverse	0.973932	0	6.02999	1	down
MXAN_RS00655	MXAN_0133	hypothetical protein 155186:156238	155186	156238	forward	0.997349	0	9.78221	1	down
MXAN_RS01770	MXAN_0360	type 4 pilus biogenesis operon protein 424386:425612	424386	425612	reverse	0.998221	0	18.4124	1	down
MXAN_RS01780	MXAN_0362	pilus biogenesis operon protein 426136:430392	426136	430392	reverse	0.999032	0	26.1872	1	down
MXAN_RS02235	MXAN_0457	RNA polymerase subunit sigma-54 521331:521666	521331	521666	forward	0.990054	0	9.00183	1	down
MXAN_RS03185	MXAN_0658	hypothetical protein 757645:758214	757645	758214	reverse	0.945344	0	2.44943	1	down
MXAN_RS04440	MXAN_0924	hypothetical protein 1053569:1054177	1053569	1054177	reverse	0.908304	0	3.1446	1	down
MXAN_RS04695	MXAN_0977	di-heme enzyme 1125961:1127100	1125961	1127100	forward	0.995502	0	7.63835	1	down
MXAN_RS05260	MXAN_1095	3-deoxy-8-phosphooctulonate synthase 1274451:1275287	1274451	1275287	reverse	0.975953	0	3.39222	1	down
MXAN_RS06365	MXAN_1316	ligand-gated channel protein 1539305:1541320	1539305	1541320	forward	0.910968	0	3.04573	1	down
MXAN_RS06370	MXAN_1317	hypothetical protein 1541354:1542013	1541354	1542013	forward	0.985892	0	9.4308	1	down
MXAN_RS06375	MXAN_1318	hemin-degrading factor 1542041:1543129	1542041	1543129	forward	0.992031	0	7.32515	1	down
MXAN_RS06610	MXAN_1365	hypothetical protein 1603051:1607535	1603051	1607535	reverse	0.969827	0	3.474	1	down
MXAN_RS06620	MXAN_1367	prepilin-type N-terminal cleavage/methylation domain-containing protein 1608072:1609259	1608072	1609259	reverse	0.988589	0	4.13951	1	down
MXAN_RS06630	MXAN_1369	prepilin-type N-terminal cleavage/methylation domain-containing protein 1609807:1610514	1609807	1610514	reverse	0.951048	0	3.85115	1	down
MXAN_RS07425	MXAN_1529	hypothetical protein 1794559:1796169	1794559	1796169	reverse	0.936992	0	2.62308	1	down
MXAN_RS07835	MXAN_1612	hypothetical protein 1912653:1914578	1912653	1914578	forward	0.914399	0	3.21794	1	down
MXAN_RS08020	MXAN_1651	hypothetical protein 1955274:1956371	1955274	1956371	reverse	0.985785	0	9.1717	1	down
MXAN_RS08190	MXAN_1689	hypothetical protein 1999330:2000598	1999330	2000598	forward	0.991684	0	6.69234	1	down
MXAN_RS08465	MXAN_1744	lipoxygenase 2066844:2068871	2066844	2068871	reverse	0.719787	0	2.10467	1	down
MXAN_RS11045	MXAN_2286	peptidase M3 2654645:2656858	2654645	2656858	forward	0.765745	0	2.64855	1	down
MXAN_RS12065	MXAN_2498	peptidase 2906774:2908951	2906774	2908951	forward	0.969344	0	2.10247	1	down
MXAN_RS12910	MXAN_2668	dihydrolipoamide acetyltransferase 3115290:3116873	3115290	3116873	forward	0.992373	0	6.1825	1	down
MXAN_RS13130	MXAN_2710	hypothetical protein 3162603:3164198	3162603	3164198	forward	0.973401	0	4.05361	1	down
MXAN_RS14005	MXAN_2891	molybdenum metabolism regulator 3376504:3377853	3376504	3377853	reverse	0.919982	0	2.69302	1	down
MXAN_RS14010	MXAN_2892	molybdenum metabolism regulator 3377883:3379238	3377883	3379238	reverse	0.971639	0	2.70308	1	down
MXAN_RS14075	MXAN_2906	penicillin acylase 3397968:3400475	3397968	3400475	reverse	0.957752	0	4.18913	1	down
MXAN_RS14530	MXAN_3001	peptidoglycan-binding protein 3522288:3523523	3522288	3523523	forward	0.98339	0	2.26413	1	down	tsaP
MXAN_RS15170	MXAN_3129	peptidase S9 3665267:3667474	3665267	3667474	reverse	0.979678	0	4.60574	1	down
MXAN_RS15310	MXAN_3159	hypothetical protein 3699026:3702337	3699026	3702337	forward	0.828088	0	3.61194	1	down
MXAN_RS15910	MXAN_3283	hypothetical protein 3834970:3835920	3834970	3835920	reverse	0.771507	0	3.15694	1	down
MXAN_RS16935	MXAN_3495	fatty acid desaturase 4073904:4074932	4073904	4074932	reverse	0.972477	0	5.09621	1	down
MXAN_RS17065	MXAN_3522	chorismate synthase 4102595:4103614	4102595	4103614	reverse	0.754501	0	2.31036	1	down
MXAN_RS17280	MXAN_3564	peptidase M36 4147966:4153308	4147966	4153308	forward	0.939565	0	5.44663	1	down
MXAN_RS17680	MXAN_3644	isochorismatase 4346191:4347090	4346191	4347090	reverse	0.729811	0	2.43087	1	down
MXAN_RS17685	MXAN_3645	2,3-dihydroxybenzoate-AMP ligase 4347103:4348749	4347103	4348749	reverse	0.871152	0	2.16695	1	down
MXAN_RS19305	MXAN_3971	hypothetical protein 4834386:4836092	4834386	4836092	reverse	0.929138	0	3.98006	1	down
MXAN_RS20310	MXAN_4183	hypothetical protein 5138956:5139705	5138956	5139705	reverse	0.983444	0	3.65752	1	down
MXAN_RS20315	MXAN_4184	hypothetical protein 5139726:5140202	5139726	5140202	reverse	0.988188	0	5.20367	1	down
MXAN_RS20580	MXAN_4239	hypothetical protein 5198638:5199135	5198638	5199135	forward	0.982926	0	4.92517	1	down
MXAN_RS20585	MXAN_4240	acetoacetate metabolism regulatory protein AtoC 5199163:5200578	5199163	5200578	forward	0.926474	0	3.71643	1	down
MXAN_RS21480	MXAN_4421	hypothetical protein 5472736:5473266	5472736	5473266	reverse	0.981771	0	7.38544	1	down
MXAN_RS22080	MXAN_4552	hypothetical protein 5676024:5676425	5676024	5676425	reverse	0.910301	0	2.95443	1	down
MXAN_RS24120	MXAN_4967	UDP-3-O-[3-hydroxymyristoyl] N-acetylglucosamine deacetylase 6212286:6213230	6212286	6213230	reverse	0.928473	0	2.24977	1	down
MXAN_RS24915	MXAN_5127	phenylalanine 4-monooxygenase 6404014:6405585	6404014	6405585	reverse	0.96452	0	4.14021	1	down
MXAN_RS25135	MXAN_5172	radical SAM protein 6459304:6460809	6459304	6460809	reverse	0.885429	0	2.40506	1	down
MXAN_RS25235	MXAN_5193	membrane protein 6485748:6486065	6485748	6486065	forward	0.824788	0	2.78103	1	down
MXAN_RS25240	MXAN_5194	membrane protein 6486083:6487492	6486083	6487492	forward	0.959719	0	2.85958	1	down
MXAN_RS26775	MXAN_5522	lactonizing lipase 6872808:6873734	6872808	6873734	forward	0.9628	0	3.62703	1	down
MXAN_RS26935	MXAN_5558	cytochrome c 6908907:6909548	6908907	6909548	reverse	0.959604	0	6.51279	1	down
MXAN_RS27120	MXAN_5597	cell division protein FtsZ 6950951:6952168	6950951	6952168	reverse	0.91132	0	2.75652	1	down
MXAN_RS29990	MXAN_6185	hypothetical protein 7647832:7648656	7647832	7648656	forward	0.890959	0	2.6266	1	down
MXAN_RS30045	MXAN_6196	hypothetical protein 7662763:7663620	7662763	7663620	reverse	0.994718	0	8.85173	1	down
MXAN_RS30150	MXAN_6219	hypothetical protein 7685053:7685334	7685053	7685334	forward	0.956638	0	4.96653	1	down
MXAN_RS30400	MXAN_6272	hypothetical protein 7747753:7749003	7747753	7749003	forward	0.976972	0	5.0771	1	down
MXAN_RS30550	MXAN_6306	stearoyl-CoA desaturase 7783648:7784712	7783648	7784712	forward	0.967679	0	6.65401	1	down
MXAN_RS31955	MXAN_6601	peptidase S9 8124957:8126993	8124957	8126993	reverse	0.929389	0	2.79277	1	down
MXAN_RS32610	MXAN_6735	chemotaxis protein CheY 8278564:8285172	8278564	8285172	reverse	0.964505	0	2.17064	1	down
MXAN_RS33770	MXAN_6976	hypothetical protein 8535470:8536393	8535470	8536393	forward	0.977452	0	5.13953	1	down
MXAN_RS33775	MXAN_6978	hypothetical protein 8536397:8537164	8536397	8537164	forward	0.971373	0	5.93977	1	down
MXAN_RS33810	MXAN_6985	ABC transporter substrate-binding protein 8542451:8543959	8542451	8543959	reverse	0.990483	0	6.80262	1	down
MXAN_RS33835	MXAN_6991	hypothetical protein 8550023:8550346	8550023	8550346	forward	0.82042	0	3.99723	1	down
MXAN_RS34070	MXAN_7039	hypothetical protein 8612256:8615303	8612256	8615303	forward	0.992118	0	3.14856	1	down
MXAN_RS35950	MXAN_7437	metal transporter CzcA 9056069:9059242	9056069	9059242	reverse	0.991749	0	15.8394	1	down	czc3A
MXAN_RS00680	MXAN_0138	oxidoreductase 160655:162178	160655	162178	reverse	0.832132	0	2.3139	1	not reg
MXAN_RS00860	MXAN_0174	methyl-accepting chemotaxis protein 209306:210898	209306	210898	forward	0.793774	0	2.0486	1	not reg
MXAN_RS01420	MXAN_0290	thioredoxin family protein 345476:346057	345476	346057	forward	0.998343	0	5.89684	1	not reg
MXAN_RS02445	MXAN_0504	hypothetical protein 561968:562381	561968	562381	reverse	0.904146	0	11.5963	1	not reg
MXAN_RS02580	MXAN_0533	epimerase 606283:607458	606283	607458	forward	0.913542	0	3.03521	1	not reg
MXAN_RS02845	MXAN_0587	serine protease 675610:676929	675610	676929	forward	0.845084	0	4.97351	1	not reg
MXAN_RS02970	MXAN_0612	histidine kinase 707603:709774	707603	709774	forward	0.75636	0	3.22435	1	not reg
MXAN_RS03290	MXAN_0679	hypothetical protein 776383:777270	776383	777270	reverse	0.92466	0	3.3849	1	not reg
MXAN_RS03540	MXAN_0733	hybrid sensor histidine kinase/response regulator 833926:836871	833926	836871	reverse	0.978507	0	2.29437	1	not reg	rodK
MXAN_RS03545	MXAN_0734	hypothetical protein 836875:838035	836875	838035	reverse	0.955782	0	4.46864	1	not reg
MXAN_RS03550	MXAN_0735	cytochrome c 838065:839960	838065	839960	reverse	0.990267	0	10.5319	1	not reg
MXAN_RS04410	MXAN_0918	2-amino-3-carboxymuconate-6-semialdehyde decarboxylase 1048536:1049552	1048536	1049552	reverse	0.879376	0	2.03465	1	not reg
MXAN_RS04415	MXAN_0919	3-hydroxyanthranilate 3,4-dioxygenase 1049549:1050073	1049549	1050073	reverse	0.984373	0	2.94934	1	not reg
MXAN_RS04690	MXAN_0976	metallo-mystery pair system four-Cys motif protein 1125091:1125948	1125091	1125948	forward	0.995572	0	10.6568	1	not reg
MXAN_RS04765	MXAN_0991	hypothetical protein 1147562:1147969	1147562	1147969	reverse	0.910036	0	4.64919	1	not reg
MXAN_RS05605	MXAN_1163	protein kinase 1356497:1358335	1356497	1358335	reverse	0.940543	0	3.97226	1	not reg
MXAN_RS06070	MXAN_1257	biotin synthase 1469203:1470243	1469203	1470243	forward	0.883827	0	3.5954	1	not reg
MXAN_RS07625	MXAN_1569	cytochrome c 1842635:1844236	1842635	1844236	reverse	0.83028	0	2.77376	1	not reg
MXAN_RS09535	MXAN_1967	peptidase S8 2300379:2302007	2300379	2302007	reverse	0.990048	0	5.49374	1	not reg
MXAN_RS10660	MXAN_2209	nitrite reductase 2550088:2551572	2550088	2551572	reverse	0.962814	0	4.73106	1	not reg
MXAN_RS10765	MXAN_2230	LuxR family transcriptional regulator 2570542:2571657	2570542	2571657	reverse	0.993758	0	8.76226	1	not reg
MXAN_RS11820	MXAN_2443	flagellar assembly protein FliH 2850802:2851290	2850802	2851290	forward	0.711105	0	3.07623	1	not reg
MXAN_RS11890	MXAN_2458	hypothetical protein 2860642:2861808	2860642	2861808	forward	0.937701	0	3.12367	1	not reg
MXAN_RS12425	MXAN_2570	acetyl-coenzyme A synthetase 2989920:2991896	2989920	2991896	forward	0.862066	0	2.62865	1	not reg
MXAN_RS12430	MXAN_2571	aminotransferase class II 2992195:2993550	2992195	2993550	forward	0.928254	0	3.93962	1	not reg
MXAN_RS12925	MXAN_2670	histidine kinase 3117830:3118987	3117830	3118987	forward	0.847854	0	3.16867	1	not reg	asgA
MXAN_RS13345	MXAN_2754	peptidase M4 3207432:3209609	3207432	3209609	reverse	0.884732	0	3.11414	1	not reg
MXAN_RS13375	MXAN_2760	peptidase M28 3214180:3216222	3214180	3216222	forward	0.919581	0	2.60698	1	not reg
MXAN_RS13740	MXAN_2837	hypothetical protein 3304224:3305240	3304224	3305240	reverse	0.980418	0	4.70136	1	not reg
MXAN_RS14465	MXAN_2987	branched chain amino acid aminotransferase 3500690:3501637	3500690	3501637	reverse	0.915586	0	3.06939	1	not reg
MXAN_RS14635	MXAN_3022	hypothetical protein 3548629:3549096	3548629	3549096	reverse	0.978304	0	4.88168	1	not reg
MXAN_RS15085	MXAN_3112	cell division protein DivIVA 3650169:3650696	3650169	3650696	reverse	0.944437	0	4.44438	1	not reg
MXAN_RS15315	MXAN_3160	peptidase M13 3702496:3704607	3702496	3704607	forward	0.997892	0	3.80144	1	not reg
MXAN_RS15515	MXAN_3204	GTP pyrophosphokinase 3752613:3754832	3752613	3754832	forward	0.835213	0	2.44311	1	not reg	relA
MXAN_RS15590	MXAN_3219	3-deoxy-7-phosphoheptulonate synthase 3770875:3771993	3770875	3771993	forward	0.967947	0	5.13002	1	not reg
MXAN_RS16970	MXAN_3502	gliding motility protein 4082356:4083270	4082356	4083270	forward	0.809049	0	2.56807	1	not reg
MXAN_RS17225	MXAN_3553	hypothetical protein 4136411:4137706	4136411	4137706	reverse	0.981993	0	3.74594	1	not reg
MXAN_RS17230	MXAN_3554	peptidase M23 4137803:4138969	4137803	4138969	reverse	0.876178	0	2.45469	1	not reg
MXAN_RS17350	MXAN_3577	metallophosphoesterase 4172389:4173846	4172389	4173846	reverse	0.954946	0	5.21685	1	not reg
MXAN_RS18490	MXAN_3810	X-Pro dipeptidyl-peptidase 4577070:4579007	4577070	4579007	reverse	0.996436	0	10.5466	1	not reg
MXAN_RS19265	MXAN_3963	FAD-dependent oxidoreductase 4826829:4828346	4826829	4828346	forward	0.934308	0	2.79965	1	not reg
MXAN_RS19920	MXAN_4097	D-alanine--D-alanine ligase 5041602:5043791	5041602	5043791	reverse	0.771544	0	2.43383	1	not reg
MXAN_RS19935	MXAN_4100	delta-aminolevulinic acid dehydratase 5045002:5046009	5045002	5046009	reverse	0.903682	0	3.73092	1	not reg
MXAN_RS20270	MXAN_4175	hemolysin D 5126420:5127679	5126420	5127679	reverse	0.983437	0	4.17278	1	not reg
MXAN_RS20775	MXAN_4279	hypothetical protein 5242135:5245041	5242135	5245041	reverse	0.946101	0	6.1845	1	not reg
MXAN_RS20780	MXAN_4280	hypothetical protein 5245052:5247244	5245052	5247244	reverse	0.937593	0	4.59188	1	not reg
MXAN_RS21915	MXAN_4513	hypothetical protein 5590872:5593619	5590872	5593619	reverse	0.959758	0	7.08061	1	not reg
MXAN_RS22020	MXAN_4539	hypothetical protein 5660241:5662502	5660241	5662502	forward	0.956601	0	5.97192	1	not reg
MXAN_RS22335	MXAN_4602	hypothetical protein 5775025:5775999	5775025	5775999	forward	0.774222	0	2.56937	1	not reg
MXAN_RS24025	MXAN_4948	phosphoserine aminotransferase 6190518:6191606	6190518	6191606	reverse	0.782318	0	2.03172	1	not reg
MXAN_RS26595	MXAN_5485	hypothetical protein 6826589:6827899	6826589	6827899	forward	0.994744	0	9.22174	1	not reg
MXAN_RS27460	MXAN_5666	ATPase AAA 7029773:7030762	7029773	7030762	reverse	0.836207	0	2.67831	1	not reg
MXAN_RS27895	MXAN_5755	biopolymer transporter TonB 7122942:7123730	7122942	7123730	forward	0.812903	0	2.58793	1	not reg
MXAN_RS29295	MXAN_6038	peptidase 7471360:7473564	7471360	7473564	reverse	0.889009	0	2.22642	1	not reg
MXAN_RS29995	MXAN_6186	L-serine ammonia-lyase 7649008:7650423	7649008	7650423	forward	0.85655	0	2.62722	1	not reg
MXAN_RS30085	MXAN_6205	collagenase 7671486:7673726	7671486	7673726	reverse	0.977713	0	4.55136	1	not reg
MXAN_RS30375	MXAN_6266	metallophosphatase 7740388:7742247	7740388	7742247	forward	0.998188	0	11.7106	1	not reg
MXAN_RS31465	MXAN_6494	peptidase M23 8008463:8009011	8008463	8009011	forward	0.984066	0	6.77037	1	not reg
MXAN_RS32315	MXAN_6673	hypothetical protein 8201773:8202396	8201773	8202396	reverse	0.929136	0	2.68296	1	not reg
MXAN_RS32320	MXAN_6674	hypothetical protein 8202460:8204520	8202460	8204520	forward	0.758697	0	2.01002	1	not reg
MXAN_RS33550	MXAN_6930	hypothetical protein 8479538:8481022	8479538	8481022	reverse	0.932222	0	2.26945	1	not reg
MXAN_RS33970	MXAN_7018	type I-C CRISPR-associated protein Cas8c/Csd1 8586368:8588116	8586368	8588116	reverse	0.917236	0	3.03817	1	not reg
MXAN_RS33980	MXAN_7020	CRISPR-associated protein Cas3 8588794:8591097	8588794	8591097	reverse	0.825981	0	2.13568	1	not reg
MXAN_RS34855	MXAN_7199	hypothetical protein 8784069:8786018	8784069	8786018	forward	0.977653	0	5.61166	1	not reg
MXAN_RS35895	MXAN_7421	chain-length determining protein 9044625:9046148	9044625	9046148	forward	0.712325	0	2.03077	1	not reg	epsY
MXAN_RS28325	MXAN_5844	DNA polymerase III subunit alpha 7247958:7251515	7247958	7251515	reverse	0.75116	0	2.41746	1	up1
MXAN_RS32845	MXAN_6781	hypothetical protein 8332280:8332906	8332280	8332906	reverse	0.746683	0	2.21041	1	up1
MXAN_RS33640	MXAN_6950	methyl-accepting chemotaxis protein 8502331:8503974	8502331	8503974	forward	0.886277	0	2.45348	1	up1
MXAN_RS13525	MXAN_2791	protease 3247840:3248637	3247840	3248637	reverse	0.994954	0	17.7468	1	up2
MXAN_RS01555	MXAN_0317		373213	374007	reverse	0.784893	0	3.80426	2	down
MXAN_RS01960	MXAN_0403	ATP synthase F0 subunit C 464980:465210	464980	465210	forward	0.758447	0	8.03026	2	down
MXAN_RS01965	MXAN_0404	ATP synthase subunit B 465342:465896	465342	465896	forward	0.909671	0	6.80371	2	down
MXAN_RS02210	MXAN_0452	inositol-3-phosphate synthase 515207:516541	515207	516541	reverse	0.970263	0	4.22151	2	down
MXAN_RS02525	MXAN_0522	hypothetical protein 586377:588023	586377	588023	forward	0.911884	0	3.23495	2	down
MXAN_RS05190	MXAN_1081	NADH:ubiquinone oxidoreductase subunit M 1260857:1262590	1260857	1262590	reverse	0.974605	0	3.98142	2	down
MXAN_RS05195	MXAN_1082	NADH-quinone oxidoreductase subunit L 1262587:1264815	1262587	1264815	reverse	0.976864	0	3.89279	2	down
MXAN_RS05210	MXAN_1085	NADH-quinone oxidoreductase subunit F 1265717:1267057	1265717	1267057	reverse	0.974269	0	4.87928	2	down
MXAN_RS05215	MXAN_1086	NADH dehydrogenase subunit E 1267093:1267581	1267093	1267581	reverse	0.977099	0	5.65407	2	down
MXAN_RS05340	MXAN_1110	acetyl-CoA carboxylase biotin carboxyl carrier protein subunit 1292634:1293143	1292634	1293143	reverse	0.992425	0	5.54994	2	down
MXAN_RS07670	MXAN_1578	MBL fold hydrolase 1853245:1854402	1853245	1854402	reverse	0.729126	0	4.33428	2	down
MXAN_RS09775	MXAN_2016	peptidase S9 2344229:2346298	2344229	2346298	forward	0.836997	0	2.07427	2	down
MXAN_RS09815	MXAN_2024	monothiol glutaredoxin, Grx4 family 2354020:2354340	2354020	2354340	forward	0.947001	0	6.20034	2	down
MXAN_RS10185	MXAN_2100	hypothetical protein 2432809:2433192	2432809	2433192	forward	0.944607	0	3.33948	2	down
MXAN_RS11015	MXAN_2280	inorganic phosphate transporter 2647770:2648795	2647770	2648795	reverse	0.932014	0	3.79565	2	down
MXAN_RS11020	MXAN_2281	phosphate transport regulator 2648796:2649422	2648796	2649422	reverse	0.950114	0	6.94914	2	down
MXAN_RS12125	MXAN_2510	type II secretion system protein GspG 2919280:2919705	2919280	2919705	reverse	0.969736	0	5.57525	2	down	gspG
MXAN_RS12865	MXAN_2659	hypothetical protein 3102167:3103693	3102167	3103693	reverse	0.889246	0	2.33486	2	down
MXAN_RS12870	MXAN_2660	hypothetical protein 3103780:3105750	3103780	3105750	reverse	0.852774	0	2.67696	2	down
MXAN_RS12875	MXAN_2661	multifunctional 2',3'-cyclic-nucleotide 2'-phosphodiesterase/5'-nucleotidase/3'-nucleotidase 3105751:3108135	3105751	3108135	reverse	0.903664	0	2.26711	2	down
MXAN_RS12900	MXAN_2666	pyruvate dehydrogenase (acetyl-transferring) E1 component subunit alpha 3113074:3114243	3113074	3114243	forward	0.998576	0	9.94702	2	down
MXAN_RS12905	MXAN_2667	pyruvate dehydrogenase subunit beta 3114297:3115283	3114297	3115283	forward	0.996373	0	9.70471	2	down
MXAN_RS13205	MXAN_2726	NADH-quinone oxidoreductase subunit I 3175318:3176082	3175318	3176082	reverse	0.94453	0	4.26634	2	down
MXAN_RS13210	MXAN_2727	NADH dehydrogenase subunit H 3176125:3177573	3176125	3177573	reverse	0.912011	0	3.44209	2	down
MXAN_RS13220	MXAN_2729	NADH-quinone oxidoreductase subunit D 3179453:3180700	3179453	3180700	reverse	0.979373	0	3.79205	2	down
MXAN_RS13290	MXAN_2742	arginine decarboxylase 3193853:3195943	3193853	3195943	reverse	0.88499	0	2.76936	2	down
MXAN_RS14545	MXAN_3004	biopolymer transporter ExbD 3528285:3528806	3528285	3528806	forward	0.949601	0	2.47722	2	down
MXAN_RS14735	MXAN_3041	glycine cleavage system protein H 3567431:3567820	3567431	3567820	forward	0.993224	0	7.75195	2	down
MXAN_RS14785	MXAN_3051	ferredoxin 3580078:3580413	3580078	3580413	forward	0.916821	0	4.28011	2	down
MXAN_RS15055	MXAN_3106	secretin 3639440:3640888	3639440	3640888	forward	0.983872	0	3.10344	2	down	gspD
MXAN_RS17040	MXAN_3517	hypothetical protein 4096481:4096864	4096481	4096864	reverse	0.808211	0	3.07795	2	down
MXAN_RS17145	MXAN_3537	isocitrate dehydrogenase (NADP(+)) 4121250:4122548	4121250	4122548	forward	0.932941	0	3.64316	2	down	icd
MXAN_RS17150	MXAN_3538	malate dehydrogenase 4122581:4123525	4122581	4123525	forward	0.901454	0	6.43297	2	down
MXAN_RS17165	MXAN_3541	succinyl-CoA ligase subunit beta 4126766:4127926	4126766	4127926	forward	0.926801	0	4.62843	2	down
MXAN_RS17170	MXAN_3542	succinate--CoA ligase subunit alpha 4127956:4128855	4127956	4128855	forward	0.936426	0	4.96183	2	down
MXAN_RS17175	MXAN_3543	nucleoside-diphosphate kinase 4128889:4129326	4128889	4129326	forward	0.977591	0	17.1	2	down	ndk
MXAN_RS17370	MXAN_3581	peptidyl-dipeptidase A 4176810:4178684	4176810	4178684	forward	0.81553	0	2.02313	2	down
MXAN_RS18265	MXAN_3765	GTPase Era 4482267:4483211	4482267	4483211	forward	0.775356	0	2.07456	2	down
MXAN_RS21000	MXAN_4327	amino acid dehydrogenase 5325232:5326782	5325232	5326782	forward	0.993079	0	9.52644	2	down
MXAN_RS21295	MXAN_4387	hypothetical protein 5389907:5390383	5389907	5390383	reverse	0.836309	0	2.49714	2	down
MXAN_RS22965	MXAN_4727	membrane protein 5920745:5921299	5920745	5921299	reverse	0.929825	0	3.31297	2	down
MXAN_RS23160	MXAN_4766		5966856	5968112		0.953666	0	3.23368	2	down
MXAN_RS23175	MXAN_4769	acyl carrier protein 5969951:5970193	5969951	5970193	reverse	0.977048	0	8.46964	2	down
MXAN_RS23605	MXAN_4860	hypothetical protein 6077718:6078686	6077718	6078686	reverse	0.98654	0	3.79837	2	down	ECM associated
MXAN_RS24405	MXAN_5024	delta-60 repeat domain-containing protein 6280301:6281782	6280301	6281782	reverse	0.999658	0	4.61789	2	down
MXAN_RS24970	MXAN_5138	DNA methylase N-4 6420632:6421516	6420632	6421516	reverse	0.77427	0	4.02569	2	down
MXAN_RS27760	MXAN_5727	hypothetical protein 7094375:7095106	7094375	7095106	forward	0.894743	0	4.40925	2	down
MXAN_RS27960	MXAN_5768	acetyl-CoA carboxylase, biotin carboxyl carrier protein 7143886:7144485	7143886	7144485	reverse	0.924447	0	4.42854	2	down	accB
MXAN_RS27965	MXAN_5769	elongation factor P 7144529:7145107	7144529	7145107	reverse	0.895644	0	3.16673	2	down
MXAN_RS28185	MXAN_5814	transcriptional regulator 7208471:7209148	7208471	7209148	forward	0.940176	0	2.28174	2	down
MXAN_RS28715	MXAN_5922	transaldolase 7344658:7345329	7344658	7345329	reverse	0.867985	0	4.579	2	down
MXAN_RS29280	MXAN_6035	2-oxoglutarate dehydrogenase subunit E1 7466815:7469706	7466815	7469706	forward	0.958415	0	4.24258	2	down
MXAN_RS29285	MXAN_6036	dihydrolipoamide succinyltransferase 7469696:7470892	7469696	7470892	forward	0.942233	0	4.10106	2	down
MXAN_RS29485	MXAN_6078	cytochrome c 7522928:7523590	7522928	7523590	forward	0.968766	0	8.49834	2	down
MXAN_RS29490	MXAN_6079	molybdopterin oxidoreductase 7523587:7526781	7523587	7526781	forward	0.994256	0	11.0471	2	down
MXAN_RS29495	MXAN_6080	NrfD family oxidoreductase membrane subunit 7526785:7528224	7526785	7528224	forward	0.996921	0	12.2016	2	down
MXAN_RS29505	MXAN_6082	cytochrome CBB3 7528772:7529365	7528772	7529365	forward	0.982973	0	13.3445	2	down
MXAN_RS29510	MXAN_6083	hypothetical protein 7529362:7530606	7529362	7530606	forward	0.995444	0	14.2155	2	down
MXAN_RS29520	MXAN_6085	SCO family protein 7531107:7531988	7531107	7531988	forward	0.963298	0	5.99567	2	down
MXAN_RS29525	MXAN_6086	cytochrome c oxidase subunit II 7531985:7533031	7531985	7533031	forward	0.993518	0	9.08367	2	down
MXAN_RS29530	MXAN_6087	cytochrome c oxidase subunit I 7533015:7534685	7533015	7534685	forward	0.935039	0	4.94988	2	down
MXAN_RS29535	MXAN_6088	cytochrome c oxidase subunit III 7534675:7535343	7534675	7535343	forward	0.989383	0	7.51527	2	down
MXAN_RS29540	MXAN_6089	cytochrome-c oxidase 7535358:7535813	7535358	7535813	forward	0.968062	0	6.82121	2	down
MXAN_RS29545	MXAN_6090	hypothetical protein 7535894:7536886	7535894	7536886	reverse	0.857731	0	2.58878	2	down
MXAN_RS33520	MXAN_6923	ATP synthase subunit beta 8474315:8475760	8474315	8475760	reverse	0.791683	0	4.97489	2	down
MXAN_RS33780	MXAN_6979	two-component sensor histidine kinase 8537161:8538471	8537161	8538471	forward	0.937626	0	5.02667	2	down
MXAN_RS34295	MXAN_7084	methionine aminopeptidase 8658721:8659716	8658721	8659716	reverse	0.733492	0	2.24508	2	down
MXAN_RS35490	MXAN_7333	hypothetical protein 8956536:8957375	8956536	8957375	forward	0.996415	0	12.9153	2	down
MXAN_RS35830	MXAN_7407	hypothetical protein 9031800:9032423	9031800	9032423	reverse	0.701764	0	2.7722	2	down
MXAN_RS36120	MXAN_7475	hypothetical protein 9102067:9102519	9102067	9102519	reverse	0.983538	0	4.56698	2	down
MXAN_RS00945	MXAN_0191	fatty acid hydroxylase 232374:233189	232374	233189	reverse	0.873065	0	4.45959	2	not reg
MXAN_RS01045	MXAN_0212	aminotransferase 258998:260218	258998	260218	reverse	0.998261	0	26.9724	2	not reg
MXAN_RS01295	MXAN_0264	DNA gyrase subunit B 312232:314679	312232	314679	forward	0.965111	0	2.56714	2	not reg
MXAN_RS01485	MXAN_0303	aldo/keto reductase 357157:358167	357157	358167	reverse	0.986315	0	4.48049	2	not reg
MXAN_RS02030	MXAN_0417	hypothetical protein 477945:478718	477945	478718	forward	0.901666	0	3.07632	2	not reg
MXAN_RS03530	MXAN_0731	hypothetical protein 832589:833437	832589	833437	reverse	0.827859	0	4.43611	2	not reg	socE
MXAN_RS03805	MXAN_0791	peptidase M16 901216:902625	901216	902625	forward	0.864943	0	2.28697	2	not reg
MXAN_RS04140	MXAN_0864	glutathione S-transferase 981202:981828	981202	981828	reverse	0.930225	0	4.50037	2	not reg
MXAN_RS04145	MXAN_0865	short-chain dehydrogenase 981825:982667	981825	982667	reverse	0.881672	0	3.90161	2	not reg
MXAN_RS05155	MXAN_1074	leucine dehydrogenase 1250245:1251276	1250245	1251276	forward	0.941094	0	5.60513	2	not reg
MXAN_RS05265	MXAN_1096	CTP synthetase 1275284:1276924	1275284	1276924	reverse	0.959631	0	3.18022	2	not reg
MXAN_RS05335	MXAN_1109	hypothetical protein 1292114:1292629	1292114	1292629	reverse	0.977187	0	3.07739	2	not reg
MXAN_RS05345	MXAN_1111	acetyl-CoA carboxylase biotin carboxylase subunit 1293166:1294683	1293166	1294683	reverse	0.866553	0	2.00298	2	not reg	MAXN_1111
MXAN_RS05610	MXAN_1164	diguanylate cyclase 1358452:1359042	1358452	1359042	reverse	0.888775	0	8.3689	2	not reg
MXAN_RS06105	MXAN_1264	phosphoenolpyruvate carboxykinase 1476079:1477872	1476079	1477872	reverse	0.935905	0	4.09534	2	not reg
MXAN_RS06600	MXAN_1363	aconitate hydratase 1599740:1602469	1599740	1602469	forward	0.885379	0	2.37736	2	not reg
MXAN_RS10055	MXAN_2072	30S ribosomal protein S15 2404126:2404395	2404126	2404395	forward	0.904772	0	8.92849	2	not reg
MXAN_RS10175	MXAN_2098	hypothetical protein 2431311:2432219	2431311	2432219	forward	0.949283	0	2.31292	2	not reg
MXAN_RS11105	MXAN_2298	asparagine--tRNA ligase 2671512:2672912	2671512	2672912	forward	0.758609	0	2.23817	2	not reg
MXAN_RS11420	MXAN_2363	glutamine--tRNA ligase 2746958:2748646	2746958	2748646	forward	0.883112	0	2.10309	2	not reg
MXAN_RS11645	MXAN_2408	elongation factor G 1 2802127:2804241	2802127	2804241	reverse	0.992841	0	3.79073	2	not reg
MXAN_RS12200	MXAN_2526	hypothetical protein 2939569:2940096	2939569	2940096	reverse	0.881696	0	2.66298	2	not reg	sgmH
MXAN_RS13215	MXAN_2728	ferredoxin 3177576:3179456	3177576	3179456	reverse	0.818852	0	2.16868	2	not reg
MXAN_RS13225	MXAN_2730	NADH dehydrogenase subunit C 3180713:3181231	3180713	3181231	reverse	0.767695	0	3.06971	2	not reg
MXAN_RS13240	MXAN_2733	NADH-quinone oxidoreductase subunit B 3184275:3184838	3184275	3184838	reverse	0.833056	0	2.93796	2	not reg
MXAN_RS13500	MXAN_2786	4-hydroxyphenylpyruvate dioxygenase 3242381:3243445	3242381	3243445	forward	0.996957	0	33.1157	2	not reg
MXAN_RS14235	MXAN_2938	chitin-binding protein 3449300:3450454	3449300	3450454	reverse	0.941069	0	3.36486	2	not reg
MXAN_RS14730	MXAN_3040	glycine cleavage system protein T 3566318:3567400	3566318	3567400	forward	0.961367	0	4.81721	2	not reg
MXAN_RS14740	MXAN_3042	glycine dehydrogenase (aminomethyl-transferring) 3567899:3570814	3567899	3570814	forward	0.982454	0	3.22558	2	not reg
MXAN_RS14920	MXAN_3078	DNA-directed RNA polymerase subunit beta' 3603419:3607630	3603419	3607630	forward	0.959799	0	3.73462	2	not reg
MXAN_RS15135	MXAN_3122	monooxygenase 3658204:3659526	3658204	3659526	reverse	0.837486	0	3.21262	2	not reg	bcsA
MXAN_RS15525	MXAN_3206	thioredoxin 3755385:3757355	3755385	3757355	reverse	0.978012	0	2.76708	2	not reg
MXAN_RS15950	MXAN_3291	hypothetical protein 3846354:3847085	3846354	3847085	reverse	0.840998	0	3.39188	2	not reg
MXAN_RS16520	MXAN_3410	3,4-dihydroxy-2-butanone-4-phosphate synthase 3963323:3964474	3963323	3964474	reverse	0.928106	0	2.88143	2	not reg
MXAN_RS16975	MXAN_3503	cupin 4083298:4083660	4083298	4083660	forward	0.903351	0	3.19557	2	not reg
MXAN_RS17020	MXAN_3512	carbamoyl phosphate synthase small subunit 4092162:4093286	4092162	4093286	forward	0.773843	0	3.61872	2	not reg
MXAN_RS17050	MXAN_3519	citrate (Si)-synthase 4098860:4100161	4098860	4100161	reverse	0.966265	0	2.64462	2	not reg
MXAN_RS17130	MXAN_3534	hypothetical protein 4117109:4117861	4117109	4117861	reverse	0.938277	0	8.39203	2	not reg
MXAN_RS17135	MXAN_3535	hypothetical protein 4117861:4120137	4117861	4120137	reverse	0.937946	0	6.8695	2	not reg
MXAN_RS17155	MXAN_3539	succinate dehydrogenase flavoprotein subunit 4123748:4125625	4123748	4125625	forward	0.990312	0	10.7915	2	not reg
MXAN_RS17160	MXAN_3540	succinate dehydrogenase iron-sulfur subunit 4125670:4126479	4125670	4126479	forward	0.981791	0	15.9784	2	not reg
MXAN_RS17390	MXAN_3585	PilZ domain-containing protein 4182154:4182543	4182154	4182543	forward	0.824553	0	4.9631	2	not reg
MXAN_RS18260	MXAN_3764	peptidyl-prolyl cis-trans isomerase 4481549:4482145	4481549	4482145	forward	0.980254	0	4.83844	2	not reg	MXAN_3764
MXAN_RS18385	MXAN_3789	succinyl-CoA--3-ketoacid-CoA transferase 4554391:4555047	4554391	4555047	reverse	0.961088	0	5.13977	2	not reg
MXAN_RS18390	MXAN_3790	succinyl-CoA--3-ketoacid-CoA transferase 4555059:4555757	4555059	4555757	reverse	0.965239	0	4.66119	2	not reg
MXAN_RS18395	MXAN_3791	acetyl-CoA acetyltransferase 4555839:4557020	4555839	4557020	reverse	0.704884	0	3.68056	2	not reg
MXAN_RS18415	MXAN_3796	hypothetical protein 4563186:4563638	4563186	4563638	reverse	0.811284	0	2.1494	2	not reg
MXAN_RS18445	MXAN_3802	hypothetical protein 4567682:4568191	4567682	4568191	reverse	0.829787	0	2.91826	2	not reg
MXAN_RS19565	MXAN_4024	hypothetical protein 4928684:4929670	4928684	4929670	reverse	0.92679	0	2.86924	2	not reg
MXAN_RS19715	MXAN_4055	hypothetical protein 4975108:4975764	4975108	4975764	reverse	0.821286	0	1.97292	2	not reg
MXAN_RS20130	MXAN_4146	alanine dehydrogenase 5093233:5094357	5093233	5094357	forward	0.947629	0	3.94279	2	not reg
MXAN_RS20135	MXAN_4147	RNA polymerase sigma24 factor 5094600:5095241	5094600	5095241	forward	0.77226	0	2.49256	2	not reg
MXAN_RS20140	MXAN_4148	regulator PrtR 5095264:5096172	5095264	5096172	forward	0.884873	0	3.10048	2	not reg
MXAN_RS20480	MXAN_4218	lipoyl synthase 5178117:5179046	5178117	5179046	reverse	0.960521	0	4.87269	2	not reg
MXAN_RS20485	MXAN_4219	dihydrolipoyl dehydrogenase 5179304:5180701	5179304	5180701	reverse	0.980577	0	7.94404	2	not reg	MXAN_4219
MXAN_RS21160	MXAN_4359	ATP-dependent zinc metalloprotease FtsH 5363934:5365850	5363934	5365850	reverse	0.938749	0	2.13391	2	not reg
MXAN_RS21290	MXAN_4386	hypothetical protein 5389117:5389902	5389117	5389902	reverse	0.88538	0	2.09846	2	not reg
MXAN_RS21490	MXAN_4423	hypothetical protein 5474340:5474597	5474340	5474597	forward	0.977902	0	7.36063	2	not reg
MXAN_RS21995	MXAN_4534	chitinase 5655446:5656663	5655446	5656663	forward	0.983133	0	5.05556	2	not reg
MXAN_RS22140	MXAN_4564	3-methyl-2-oxobutanoate dehydrogenase 5696942:5697952	5696942	5697952	forward	0.989058	0	5.1453	2	not reg	esgA
MXAN_RS22145	MXAN_4565	3-methyl-2-oxobutanoate dehydrogenase 5697956:5699014	5697956	5699014	forward	0.962417	0	4.06863	2	not reg	esgB
MXAN_RS23180	MXAN_4770	beta-ketoacyl-ACP reductase 5970298:5971047	5970298	5971047	reverse	0.934512	0	3.48676	2	not reg	fabG
MXAN_RS23345	MXAN_4803	hypothetical protein 6008478:6009194	6008478	6009194	forward	0.871826	0	1.9645	2	not reg
MXAN_RS23500	MXAN_4837	endoglucanase 6052139:6053617	6052139	6053617	reverse	0.963995	0	4.08077	2	not reg
MXAN_RS23600	MXAN_4859	hypothetical protein 6077090:6077572	6077090	6077572	reverse	0.916473	0	2.92622	2	not reg
MXAN_RS24630	MXAN_5070	hypoxanthine phosphoribosyltransferase 6346462:6346995	6346462	6346995	reverse	0.880722	0	2.6496	2	not reg
MXAN_RS25920	MXAN_5341	ribosome recycling factor 6649837:6650394	6649837	6650394	reverse	0.934117	0	3.30168	2	not reg
MXAN_RS27130	MXAN_5599	cell division protein FtsA 6960881:6962113	6960881	6962113	reverse	0.793802	0	2.75388	2	not reg
MXAN_RS27245	MXAN_5622	transcriptional regulator 6986642:6987592	6986642	6987592	forward	0.833435	0	2.46914	2	not reg
MXAN_RS27555	MXAN_5685	hypothetical protein 7048137:7048964	7048137	7048964	reverse	0.931143	0	2.41863	2	not reg
MXAN_RS28565	MXAN_5891	1-pyrroline-5-carboxylate dehydrogenase 7310746:7312401	7310746	7312401	forward	0.994297	0	2.0814	2	not reg
MXAN_RS28770	MXAN_5933	peptidase M48 7355430:7356254	7355430	7356254	forward	0.947716	0	3.22243	2	not reg
MXAN_RS30700	MXAN_6337	isocitrate dehydrogenase, NAD-dependent 7818166:7819170	7818166	7819170	forward	0.938995	0	5.33563	2	not reg
MXAN_RS31925	MXAN_6592	MarR family transcriptional regulator 8117344:8117907	8117344	8117907	forward	0.889266	0	3.85028	2	not reg
MXAN_RS32225	MXAN_6655	proline--tRNA ligase 8182903:8184336	8182903	8184336	forward	0.832659	0	3.36549	2	not reg
MXAN_RS34020	MXAN_7028	ATP synthase subunit alpha 8601722:8603269	8601722	8603269	forward	0.914472	0	4.13238	2	not reg
MXAN_RS35315	MXAN_7298	cytochrome P450 8913955:8915244	8913955	8915244	forward	0.987423	0	31.987	2	not reg
MXAN_RS36125	MXAN_7476	chromosome partitioning protein ParB 9102523:9103413	9102523	9103413	reverse	0.82056	0	3.42325	2	not reg
MXAN_RS36130	MXAN_7477	chromosome partitioning protein 9103439:9104230	9103439	9104230	reverse	0.858525	0	2.30931	2	not reg
MXAN_RS16310	MXAN_3368	hypothetical protein 3912713:3913483	3912713	3913483	forward	0.781654	0	2.08447	2	up1
MXAN_RS05305	MXAN_1103	amidophosphoribosyltransferase 1284364:1285752	1284364	1285752	reverse	0.809715	0	3.16335	2	up2
MXAN_RS03310	MXAN_0683	cytochrome P450 779742:781094	779742	781094	reverse	0.976292	0	9.85687	3	down
MXAN_RS05770	MXAN_1197	peptidase M1 1402684:1405389	1402684	1405389	reverse	0.864135	0	2.33845	3	down
MXAN_RS06190	MXAN_1282	3-isopropylmalate dehydratase 1496990:1498960	1496990	1498960	reverse	0.72067	0	2.09662	3	down
MXAN_RS07735	MXAN_1591	TonB-dependent receptor 1866403:1869888	1866403	1869888	reverse	0.970623	0	3.96908	3	down
MXAN_RS11800	MXAN_2439	type III secretion system protein 2845604:2846422	2845604	2846422	forward	0.767462	0	2.72956	3	down
MXAN_RS11875	MXAN_2454	hypothetical protein 2858899:2859480	2858899	2859480	forward	0.881031	0	2.45614	3	down
MXAN_RS21470	MXAN_4419	beta-alanine--pyruvate aminotransferase 5471341:5472165	5471341	5472165	forward	0.850809	0	2.57989	3	down
MXAN_RS22530	MXAN_4641	hypothetical protein 5823559:5825160	5823559	5825160	forward	0.730581	0	2.14403	3	down
MXAN_RS26425	MXAN_5450	hypothetical protein 6779804:6780994	6779804	6780994	reverse	0.873637	0	2.37912	3	down
MXAN_RS28035	MXAN_5783	prepilin-type N-terminal cleavage/methylation domain-containing protein 7158798:7159460	7158798	7159460	reverse	0.764101	0	4.22717	3	down	pilA
MXAN_RS28960	MXAN_5970	peptidase S8 7390855:7393161	7390855	7393161	forward	0.831152	0	5.54284	3	down
MXAN_RS34435	MXAN_7113	hypothetical protein 8683875:8685146	8683875	8685146	forward	0.913396	0	6.48067	3	down
MXAN_RS00605	MXAN_0121	methylmalonate-semialdehyde dehydrogenase (acylating) 141977:143503	141977	143503	forward	0.843846	0	2.24164	3	not reg
MXAN_RS00780	MXAN_0158	alpha/beta hydrolase 193489:194274	193489	194274	forward	0.875649	0	2.14825	3	not reg
MXAN_RS01075	MXAN_0219	hypothetical protein 265880:267541	265880	267541	forward	0.906996	0	1.96624	3	not reg
MXAN_RS03520	MXAN_0729	dienelactone hydrolase 830572:831450	830572	831450	reverse	0.941974	0	3.90046	3	not reg
MXAN_RS03815	MXAN_0793	hypothetical protein 904238:905854	904238	905854	forward	0.859556	0	2.87694	3	not reg
MXAN_RS04040	MXAN_0842	hypothetical protein 957944:958354	957944	958354	reverse	0.989993	0	5.9701	3	not reg
MXAN_RS04405	MXAN_0917	kynureninase 1047259:1048539	1047259	1048539	reverse	0.780627	0	2.47133	3	not reg
MXAN_RS04570	MXAN_0950	hypothetical protein 1091117:1092286	1091117	1092286	reverse	0.762532	0	2.19239	3	not reg
MXAN_RS04790	MXAN_0996	tryptophan halogenase 1152567:1153739	1152567	1153739	reverse	0.869351	0	3.09355	3	not reg
MXAN_RS05235	MXAN_1090	general secretion pathway protein GspE 1271335:1272177	1271335	1272177	reverse	0.835313	0	2.32759	3	not reg
MXAN_RS05255	MXAN_1094	3-deoxy-D-manno-octulosonate 8-phosphate phosphatase 1273844:1274419	1273844	1274419	reverse	0.901366	0	2.21305	3	not reg
MXAN_RS06130	MXAN_1269	patatin 1482161:1483999	1482161	1483999	reverse	0.767857	0	2.66947	3	not reg
MXAN_RS06540	MXAN_1351	hypothetical protein 1585509:1587518	1585509	1587518	forward	0.865941	0	2.70825	3	not reg
MXAN_RS07410	MXAN_1525	GGDEF domain-containing protein 1787909:1788790	1787909	1788790	forward	0.702798	0	2.05903	3	not reg
MXAN_RS08230	MXAN_1697	hypothetical protein 2011748:2012755	2011748	2012755	reverse	0.895419	0	3.36139	3	not reg
MXAN_RS10450	MXAN_2160	hypothetical protein 2497842:2500808	2497842	2500808	forward	0.830807	0	2.42062	3	not reg
MXAN_RS10570	MXAN_2188	glucose dehydrogenase 2529208:2530716	2529208	2530716	reverse	0.907987	0	2.8961	3	not reg
MXAN_RS12820	MXAN_2650	hypothetical protein 3093968:3094303	3093968	3094303	reverse	0.979812	0	3.32076	3	not reg
MXAN_RS13820	MXAN_2853	lantibiotic ABC transporter permease 3324821:3327022	3324821	3327022	reverse	0.898219	0	3.0993	3	not reg
MXAN_RS13830	MXAN_2855	hypothetical protein 3327303:3327512	3327303	3327512	reverse	0.988558	0	17.4975	3	not reg
MXAN_RS13835	MXAN_2856	hypothetical protein 3327544:3327759	3327544	3327759	reverse	0.973194	0	22.376	3	not reg
MXAN_RS13840	MXAN_2857	lantibiotic modification protein 3327756:3331079	3327756	3331079	reverse	0.966514	0	10.9774	3	not reg
MXAN_RS15400	MXAN_3179	hypothetical protein 3726448:3727503	3726448	3727503	reverse	0.926492	0	3.22691	3	not reg
MXAN_RS16185	MXAN_3338	protein kinase 3880785:3882347	3880785	3882347	reverse	0.769105	0	3.02818	3	not reg
MXAN_RS16645	MXAN_3434	hypothetical protein 3993417:3994604	3993417	3994604	reverse	0.999383	0	35.3663	3	not reg
MXAN_RS17830	MXAN_3676	hypothetical protein 4385250:4387343	4385250	4387343	reverse	0.775599	0	4.25881	3	not reg
MXAN_RS18090	MXAN_3729	dehydrogenase 4443010:4446108	4443010	4446108	forward	0.76421	0	2.26453	3	not reg
MXAN_RS18330	MXAN_3778	2-alkenal reductase 4498820:4501138	4498820	4501138	forward	0.7321	0	2.81751	3	not reg	involved in predation
MXAN_RS18500	MXAN_3812	two-component sensor histidine kinase 4580501:4581838	4580501	4581838	reverse	0.826856	0	3.41967	3	not reg
MXAN_RS19410	MXAN_3992	hypothetical protein 4860652:4861866	4860652	4861866	reverse	0.874944	0	2.48952	3	not reg
MXAN_RS22345	MXAN_4604	hypothetical protein 5777816:5778733	5777816	5778733	forward	0.882107	0	3.31008	3	not reg
MXAN_RS22565	MXAN_4648	FHA domain-containing protein 5831086:5832831	5831086	5832831	reverse	0.932454	0	2.02311	3	not reg
MXAN_RS22585	MXAN_4652	Flp pilus assembly protein CpaB 5836108:5836923	5836108	5836923	reverse	0.854876	0	2.68259	3	not reg
MXAN_RS24480	MXAN_5039	hypothetical protein 6300467:6300904	6300467	6300904	reverse	0.957501	0	11.7242	3	not reg
MXAN_RS24765	MXAN_5097	peptidase M20 6370253:6371566	6370253	6371566	forward	0.810906	0	2.2689	3	not reg
MXAN_RS25100	MXAN_5165	GMC oxidoreductase 6449749:6451365	6449749	6451365	reverse	0.834682	0	2.3848	3	not reg
MXAN_RS25470	MXAN_5243	ferritin 6539911:6541230	6539911	6541230	reverse	0.917892	0	3.15439	3	not reg
MXAN_RS26210	MXAN_5404	hypothetical protein 6724436:6725632	6724436	6725632	reverse	0.807849	0	2.31229	3	not reg
MXAN_RS26625	MXAN_5491	hypothetical protein 6834797:6835552	6834797	6835552	reverse	0.837333	0	3.01594	3	not reg
MXAN_RS27275	MXAN_5628	hypothetical protein 6993033:6993773	6993033	6993773	forward	0.948151	0	2.42738	3	not reg
MXAN_RS28025	MXAN_5781	ABC transporter 7156806:7157786	7156806	7157786	reverse	0.862275	0	2.44084	3	not reg	pilH
MXAN_RS28030	MXAN_5782	ABC transporter 7157783:7158778	7157783	7158778	reverse	0.891873	0	3.26832	3	not reg	pilG
MXAN_RS29320	MXAN_6043	serine/threonine protein kinase 7478793:7480430	7478793	7480430	forward	0.851495	0	2.68736	3	not reg	MXAN_6043 pkn
MXAN_RS31245	MXAN_6451	hypothetical protein 7952994:7953755	7952994	7953755	reverse	0.991071	0	12.0719	3	not reg
MXAN_RS34660	MXAN_7158	peptidase M1 8737660:8740413	8737660	8740413	reverse	0.916168	0	2.00462	3	not reg
MXAN_RS34710	MXAN_7168	hypothetical protein 8752252:8753508	8752252	8753508	forward	0.852889	0	2.15209	3	not reg
MXAN_RS34885	MXAN_7206	histidine kinase 8793202:8797341	8793202	8797341	reverse	0.755009	0	2.36904	3	not reg
MXAN_RS36080	MXAN_7466	hypothetical protein 9093838:9096696	9093838	9096696	forward	0.845431	0	2.79955	3	not reg
MXAN_RS10770	MXAN_2231	ferritin 2572013:2573329	2572013	2573329	forward	0.980302	0	7.06731	3	up1
MXAN_RS28980	MXAN_5974	alpha/beta hydrolase 7396818:7397672	7396818	7397672	forward	0.884274	0	3.24469	3	up1
MXAN_RS03360	MXAN_0695	radical SAM protein 790522:792576	790522	792576	forward	0.958852	0	2.69616	3	up2
MXAN_RS03450	MXAN_0713	chemotaxis protein CheR 817833:818669	817833	818669	forward	0.830998	0	2.10446	3	up2
MXAN_RS04075	MXAN_0850	dehydrogenase 965615:967828	965615	967828	reverse	0.720176	0	3.50599	3	up2
MXAN_RS06185	MXAN_1280	histidine kinase 1495604:1496665	1495604	1496665	reverse	0.773177	0	3.15463	3	up2
MXAN_RS08495	MXAN_1752	isoquinoline 1-oxidoreductase 2075851:2078007	2075851	2078007	reverse	0.866408	0	2.65847	3	up2
MXAN_RS15945	MXAN_3290	hybrid sensor histidine kinase/response regulator 3844556:3846253	3844556	3846253	reverse	0.908724	0	3.2292	3	up2	hpk8
MXAN_RS22590	MXAN_4653	hypothetical protein 5837127:5837858	5837127	5837858	reverse	0.998884	0	5.30658	3	up2
MXAN_RS33750	MXAN_6972	metallophosphatase 8532736:8533638	8532736	8533638	forward	0.926096	0	3.68749	3	up2
MXAN_RS03245	MXAN_0670	hypothetical protein 770755:771207	770755	771207	reverse	0.866073	0	19.6508	4	down
MXAN_RS04630	MXAN_0962	hypothetical protein 1109214:1112606	1109214	1112606	forward	0.94285	0	6.25335	4	down
MXAN_RS05955	MXAN_1234	protein kinase 1447087:1448301	1447087	1448301	forward	0.857278	0	7.76205	4	down	pdd3 (MXAN_1234)
MXAN_RS06240	MXAN_1291	non-ribosomal peptide synthetase 1511191:1517475	1511191	1517475	reverse	0.860192	0	1.98898	4	down	NRPS
MXAN_RS11065	MXAN_2290	fibro-slime domain-containing protein 2661426:2663177	2661426	2663177	forward	0.802892	0	3.40165	4	down
MXAN_RS12265	MXAN_2538	gliding motility protein 2953411:2953965	2953411	2953965	reverse	0.806831	0	2.33187	4	down	agmO/gltK
MXAN_RS12275	MXAN_2540	hypothetical protein 2955024:2955794	2955024	2955794	forward	0.775237	0	3.36327	4	down	gltA
MXAN_RS12980	MXAN_2680	protein kinase 3126214:3128271	3126214	3128271	reverse	0.832738	0	2.79974	4	down	pskA12
MXAN_RS14830	MXAN_3060	gliding motility protein 3589256:3590506	3589256	3590506	forward	0.922576	0	5.02467	4	down
MXAN_RS19760	MXAN_4064	adenylyl-sulfate kinase 4983907:4984680	4983907	4984680	reverse	0.967951	0	2.78677	4	down
MXAN_RS21580	MXAN_4442	hypothetical protein 5498739:5500535	5498739	5500535	reverse	0.777204	0	2.93545	4	down
MXAN_RS23520	MXAN_4841	protein kinase 6058815:6060029	6058815	6060029	reverse	0.835827	0	8.16995	4	down	MXAN_4841 pkn
MXAN_RS24060	MXAN_4955	hypothetical protein 6199495:6200340	6199495	6200340	reverse	0.898571	0	4.5196	4	down
MXAN_RS26605	MXAN_5487	transcriptional initiation protein Tat 6829136:6830572	6829136	6830572	reverse	0.863552	0	2.90962	4	down
MXAN_RS26610	MXAN_5488	hypothetical protein 6830578:6832284	6830578	6832284	reverse	0.92791	0	3.07582	4	down
MXAN_RS27870	MXAN_5750	carotenoid synthesis regulator CarF 7118705:7119550	7118705	7119550	forward	0.975319	0	3.00798	4	down
MXAN_RS32710	MXAN_6755	hypothetical protein 8306469:8306996	8306469	8306996	forward	0.849718	0	11.6855	4	down
MXAN_RS32715	MXAN_6756	hypothetical protein 8306948:8307841	8306948	8307841	forward	0.873286	0	10.9329	4	down
MXAN_RS34060	MXAN_7037	chemotaxis protein MotB 8610697:8611584	8610697	8611584	forward	0.947364	0	6.48544	4	down
MXAN_RS00375	MXAN_0074	hypothetical protein 81438:82439	81438	82439	reverse	0.829768	0	3.43131	4	not reg
MXAN_RS00635	MXAN_0128	hypothetical protein 148831:150870	148831	150870	forward	0.883981	0	2.23687	4	not reg
MXAN_RS00895	MXAN_0181	pyridine nucleotide-disulfide oxidoreductase 218766:220097	218766	220097	reverse	0.947509	0	17.661	4	not reg
MXAN_RS01690	MXAN_0345	N-acetylmuramoyl-L-alanine amidase 403478:405337	403478	405337	forward	0.986616	0	18.4361	4	not reg
MXAN_RS01695	MXAN_0346	hypothetical protein 405345:406445	405345	406445	forward	0.971046	0	8.13482	4	not reg
MXAN_RS03555	MXAN_0736	histidine kinase 840186:842030	840186	842030	reverse	0.807703	0	5.52013	4	not reg
MXAN_RS04460	MXAN_0928	two-component sensor histidine kinase 1057351:1058352	1057351	1058352	reverse	0.976479	0	4.83949	4	not reg
MXAN_RS04475	MXAN_0931	histidine kinase 1061417:1063750	1061417	1063750	forward	0.912214	0	2.5508	4	not reg	espA
MXAN_RS04895	MXAN_1018	prepilin cleavage protein 1185820:1187025	1185820	1187025	reverse	0.951699	0	5.75804	4	not reg
MXAN_RS04900	MXAN_1019	hypothetical protein 1187022:1187558	1187022	1187558	reverse	0.868253	0	9.104	4	not reg
MXAN_RS04905	MXAN_1020	hypothetical protein 1187555:1191925	1187555	1191925	reverse	0.967107	0	5.43941	4	not reg
MXAN_RS04910	MXAN_1021	hypothetical protein 1192001:1192720	1192001	1192720	reverse	0.712558	0	4.81706	4	not reg
MXAN_RS05535	MXAN_1149	hypothetical protein 1340819:1341676	1340819	1341676	forward	0.817556	0	2.97093	4	not reg
MXAN_RS05645	MXAN_1171	oxidoreductase 1364010:1365590	1364010	1365590	reverse	0.946426	0	2.10118	4	not reg
MXAN_RS06010	MXAN_1244	TetR family transcriptional regulator 1455501:1456547	1455501	1456547	reverse	0.960674	0	11.8889	4	not reg	sasN
MXAN_RS06030	MXAN_1248	chemotaxis protein 1460068:1461858	1460068	1461858	forward	0.953983	0	3.5705	4	not reg
MXAN_RS07935	MXAN_1632	hypothetical protein 1935949:1938681	1935949	1938681	forward	0.979491	0	3.03361	4	not reg
MXAN_RS08015	MXAN_1650	peptidase S1 1954062:1955195	1954062	1955195	forward	0.798056	0	3.08561	4	not reg
MXAN_RS08050	MXAN_1658	High-affinity carbon uptake protein Hat/HatR 1959961:1962426	1959961	1962426	reverse	0.910761	0	3.64783	4	not reg
MXAN_RS08420	MXAN_1733	secretion protein 2050537:2053188	2050537	2053188	reverse	0.950783	0	8.84062	4	not reg
MXAN_RS08440	MXAN_1739	hypothetical protein 2059142:2059906	2059142	2059906	reverse	0.922362	0	8.6723	4	not reg
MXAN_RS09305	MXAN_1919	hypothetical protein 2248421:2249764	2248421	2249764	reverse	0.986038	0	3.14784	4	not reg
MXAN_RS10520	MXAN_2177	protein kinase 2518119:2519336	2518119	2519336	forward	0.932662	0	8.14349	4	not reg	MXAN_2177 pkn
MXAN_RS11395	MXAN_2359	glycosyl transferase family 2 2742438:2743316	2742438	2743316	reverse	0.942417	0	3.85184	4	not reg
MXAN_RS11430	MXAN_2365	hypothetical protein 2750389:2752110	2750389	2752110	forward	0.927027	0	13.6259	4	not reg
MXAN_RS11435	MXAN_2366	hypothetical protein 2752127:2753758	2752127	2753758	forward	0.905045	0	15.1959	4	not reg
MXAN_RS12545	MXAN_2595	hypothetical protein 3018122:3019234	3018122	3019234	forward	0.862279	0	2.11987	4	not reg
MXAN_RS14060	MXAN_2903	hypothetical protein 3394527:3396164	3394527	3396164	reverse	0.701939	0	3.33082	4	not reg
MXAN_RS15415	MXAN_3183	protein kinase 3730998:3732152	3730998	3732152	forward	0.948477	0	4.31507	4	not reg	MXAN_3183 pkn
MXAN_RS16495	MXAN_3405	transcription elongation factor GreA 3957094:3957612	3957094	3957612	forward	0.796732	0	3.42095	4	not reg
MXAN_RS16740	MXAN_3453	methyl-accepting chemotaxis protein 4022492:4024705	4022492	4024705	reverse	0.726722	0	3.91226	4	not reg
MXAN_RS16915	MXAN_3489	hypothetical protein 4070459:4070734	4070459	4070734	forward	0.885374	0	4.16794	4	not reg
MXAN_RS17905	MXAN_3691	hypothetical protein 4403668:4404732	4403668	4404732	reverse	0.769808	0	4.42116	4	not reg
MXAN_RS18470	MXAN_3807	hypothetical protein 4572496:4573569	4572496	4573569	reverse	0.825715	0	3.10277	4	not reg
MXAN_RS19370	MXAN_3984	hypothetical protein 4852407:4853513	4852407	4853513	forward	0.84125	0	2.28549	4	not reg
MXAN_RS19530	MXAN_4016	6-phosphofructokinase 4919916:4921013	4919916	4921013	forward	0.835629	0	2.40044	4	not reg
MXAN_RS20030	MXAN_4123	hypothetical protein 5064218:5065234	5064218	5065234	forward	0.987511	0	21.2862	4	not reg
MXAN_RS20185	MXAN_4157	hypothetical protein 5107369:5108358	5107369	5108358	reverse	0.95291	0	4.02289	4	not reg
MXAN_RS20205	MXAN_4161	acetyltransferase 5111807:5112658	5111807	5112658	forward	0.975767	0	4.47012	4	not reg
MXAN_RS20565	MXAN_4235	phosphomethylpyrimidine synthase 5194388:5196262	5194388	5196262	reverse	0.926281	0	2.41298	4	not reg
MXAN_RS20700	MXAN_4264	glutaconate CoA-transferase 5227468:5228265	5227468	5228265	forward	0.93704	0	16.4441	4	not reg	MXAN_4264
MXAN_RS20705	MXAN_4265	glutaconate CoA-transferase 5228262:5229002	5228262	5229002	forward	0.926315	0	19.5126	4	not reg	MXAN_4265
MXAN_RS20710	MXAN_4266	zinc-binding dehydrogenase 5229050:5230087	5229050	5230087	forward	0.948887	0	34.0941	4	not reg	MXAN_4266
MXAN_RS20715	MXAN_4267	hydroxymethylglutaryl-CoA synthase 5230137:5231393	5230137	5231393	forward	0.937124	0	21.5129	4	not reg	mvaS
MXAN_RS20720	MXAN_4268	spore coat protein 5231538:5232026	5231538	5232026	forward	0.977067	0	17.9197	4	not reg
MXAN_RS20760	MXAN_4276	serpin 5238709:5240019	5238709	5240019	forward	0.996198	0	74.585	4	not reg	spiA (A signal dependent, Tn5 lac 4521)
MXAN_RS20870	MXAN_4302	FAD-binding protein 5294281:5296824	5294281	5296824	reverse	0.95683	0	3.47448	4	not reg	dkxD
MXAN_RS21245	MXAN_4378	hypothetical protein 5382892:5383482	5382892	5383482	reverse	0.840292	0	4.55061	4	not reg
MXAN_RS21600	MXAN_4446	LexA repressor 5507020:5507688	5507020	5507688	forward	0.721997	0	2.61581	4	not reg
MXAN_RS23540	MXAN_4844	hypothetical protein 6064161:6065483	6064161	6065483	reverse	0.988865	0	2.75114	4	not reg
MXAN_RS23625	MXAN_4866	hypothetical protein 6095315:6095944	6095315	6095944	reverse	0.876813	0	2.17847	4	not reg
MXAN_RS23630	MXAN_4867	hypothetical protein 6096051:6097973	6096051	6097973	reverse	0.787905	0	3.46027	4	not reg
MXAN_RS23635	MXAN_4868	hypothetical protein 6098050:6098319	6098050	6098319	reverse	0.890131	0	4.56278	4	not reg	gltF/cglF
MXAN_RS23640	MXAN_4869	gliding motility protein 6098447:6099883	6098447	6099883	reverse	0.945967	0	3.01004	4	not reg	gltE/aglT
MXAN_RS23645	MXAN_4870	hypothetical protein 6099883:6103539	6099883	6103539	reverse	0.903429	0	3.14134	4	not reg
MXAN_RS24650	MXAN_5074	septation protein spoVG 6349147:6349446	6349147	6349446	forward	0.928937	0	3.49791	4	not reg
MXAN_RS25550	MXAN_5261	hypothetical protein 6556279:6556608	6556279	6556608	reverse	0.942437	0	6.65228	4	not reg
MXAN_RS25570	MXAN_5265	hypothetical protein 6560569:6563121	6560569	6563121	forward	0.998563	0	43.7542	4	not reg	corE2 regulated
MXAN_RS26030	MXAN_5364	Fis family transcriptional regulator 6677567:6679024	6677567	6679024	reverse	0.914515	0	6.0719	4	not reg	hsfA (activates LonD and regulates bsgA)
MXAN_RS26035	MXAN_5365	hybrid sensor histidine kinase/response regulator 6679021:6680604	6679021	6680604	reverse	0.801191	0	2.17972	4	not reg	hsfB
MXAN_RS26165	MXAN_5392	hypothetical protein 6713044:6714276	6713044	6714276	forward	0.930899	0	3.018	4	not reg
MXAN_RS26330	MXAN_5428	MBL fold hydrolase 6757957:6759453	6757957	6759453	reverse	0.877626	0	5.56334	4	not reg
MXAN_RS27000	MXAN_5572	hypothetical protein 6920542:6922551	6920542	6922551	reverse	0.95465	0	2.44986	4	not reg
MXAN_RS27005	MXAN_5573	type IV secretion protein Rhs 6922600:6925101	6922600	6925101	reverse	0.90452	0	2.64794	4	not reg
MXAN_RS27710	MXAN_5716	hypothetical protein 7084230:7084940	7084230	7084940	reverse	0.953407	0	3.43466	4	not reg
MXAN_RS28345	MXAN_5848	hypothetical protein 7254611:7255474	7254611	7255474	forward	0.926288	0	3.49081	4	not reg
MXAN_RS28380	MXAN_5854	hypothetical protein 7263586:7264413	7263586	7264413	forward	0.978752	0	7.63217	4	not reg
MXAN_RS28415	MXAN_5861	hypothetical protein 7271511:7273172	7271511	7273172	forward	0.869149	0	4.02642	4	not reg
MXAN_RS29190	MXAN_6017	1-acyl-sn-glycerol-3-phosphate acyltransferase 7446836:7447588	7446836	7447588	forward	0.805276	0	4.08679	4	not reg	MXAN_6017
MXAN_RS30440	MXAN_6282	hypothetical protein 7758398:7758739	7758398	7758739	reverse	0.739663	0	2.52802	4	not reg
MXAN_RS31470	MXAN_6495	glyoxalase 8009108:8009767	8009108	8009767	forward	0.821971	0	5.70998	4	not reg
MXAN_RS31580	MXAN_6517	S-adenosylmethionine synthase 8037599:8038789	8037599	8038789	reverse	0.979715	0	2.60141	4	not reg
MXAN_RS34410	MXAN_7108	hypothetical protein 8678645:8679220	8678645	8679220	forward	0.787266	0	3.01097	4	not reg
MXAN_RS34485	MXAN_7123	histidine kinase 8695976:8697577	8695976	8697577	forward	0.920047	0	8.07158	4	not reg
MXAN_RS35145	MXAN_7262	type I-B CRISPR-associated protein Cas7/Cst2/DevR 8865322:8866230	8865322	8866230	reverse	0.974197	0	4.0111	4	not reg	devR (Tn5 lac 4414)
MXAN_RS35150	MXAN_7263	type I-MYXAN CRISPR-associated Cas8a1/Cmx1 8866262:8867887	8866262	8867887	reverse	0.854077	0	2.76801	4	not reg	devT
MXAN_RS35575	MXAN_7351	hypothetical protein 8971810:8972418	8971810	8972418	reverse	0.904987	0	10.5599	4	not reg
MXAN_RS35580	MXAN_7352	hypothetical protein 8972494:8973090	8972494	8973090	reverse	0.979609	0	15.3664	4	not reg
MXAN_RS35585	MXAN_7353	3-ketoacyl-ACP synthase 8973090:8974202	8973090	8974202	reverse	0.95446	0	7.41818	4	not reg
MXAN_RS00125	MXAN_0022	hypothetical protein 27440:28207	27440	28207	reverse	0.824584	0	2.25188	4	up1
MXAN_RS03115	MXAN_0641	sensory protein TspO 741412:741924	741412	741924	forward	0.757169	0	4.06519	4	up1
MXAN_RS07405	MXAN_1524	glucose-1-phosphate adenylyltransferase 1786424:1787653	1786424	1787653	reverse	0.761346	0	3.42574	4	up1
MXAN_RS09770	MXAN_2015	ATP-dependent Clp protease ATP-binding subunit ClpX 2342655:2343938	2342655	2343938	forward	0.836871	0	2.46784	4	up1
MXAN_RS10840	MXAN_2245	hypothetical protein 2591360:2592565	2591360	2592565	reverse	0.927166	0	3.67447	4	up1
MXAN_RS19040	MXAN_3919	elongation factor GreAB 4716666:4717082	4716666	4717082	forward	0.926182	0	3.45974	4	up1
MXAN_RS20765	MXAN_4277	peptidase S1 5240206:5241144	5240206	5241144	forward	0.977517	0	10.2542	4	up1
MXAN_RS25220	MXAN_5190	hypothetical protein 6483164:6483646	6483164	6483646	forward	0.730365	0	4.44372	4	up1
MXAN_RS25645	MXAN_5280	lipoprotein 6583272:6583955	6583272	6583955	forward	0.931545	0	7.00731	4	up1
MXAN_RS30595	MXAN_6315	histidine kinase 7794916:7796814	7794916	7796814	reverse	0.914671	0	3.08655	4	up1
MXAN_RS33230	MXAN_6860	gliding motility protein 8413402:8413986	8413402	8413986	reverse	0.977668	0	3.19156	4	up1	aglS
MXAN_RS33235	MXAN_6861	biopolymer transporter ExbD 8414012:8414500	8414012	8414500	reverse	0.950532	0	3.33371	4	up1	aglQ
MXAN_RS33240	MXAN_6862	flagellar motor protein MotA 8414623:8415360	8414623	8415360	reverse	0.853024	0	5.28265	4	up1	aglR
MXAN_RS33995	MXAN_7023	hypothetical protein 8593777:8595969	8593777	8595969	reverse	0.986678	0	30.3101	4	up1
MXAN_RS35135	MXAN_7260	type I-MYXAN CRISPR-associated endonuclease Cas4/Cas1 8862974:8864635	8862974	8864635	reverse	0.790943	0	2.65553	4	up1	dev (cas4/cas1)
MXAN_RS35815	MXAN_7402	hypothetical protein 9027223:9027780	9027223	9027780	reverse	0.876653	0	5.84793	4	up1	nsd (Tn5 lac 4469)
MXAN_RS02980	MXAN_0614	serine/threonine protein kinase 711993:713402	711993	713402	reverse	0.971589	0	9.35415	4	up2	MXAN_0614 pkn
MXAN_RS03125	MXAN_0644	peptidase M1 743996:746644	743996	746644	reverse	0.881533	0	2.43139	4	up2
MXAN_RS03335	MXAN_0689	hypothetical protein 785389:786807	785389	786807	reverse	0.815445	0	2.17848	4	up2
MXAN_RS08040	MXAN_1656	hypothetical protein 1959218:1959532	1959218	1959532	forward	0.988308	0	262.501	4	up2
MXAN_RS08045	MXAN_1657	hypothetical protein 1959544:1959891	1959544	1959891	forward	0.985142	0	145.742	4	up2
MXAN_RS09295	MXAN_1917	hypothetical protein 2247282:2247893	2247282	2247893	reverse	0.863914	0	2.44908	4	up2
MXAN_RS11425	MXAN_2364	serine hydrolase 2748720:2750180	2748720	2750180	reverse	0.94298	0	4.14983	4	up2
MXAN_RS11440	MXAN_2367	acetyltransferase 2753748:2754242	2753748	2754242	reverse	0.88026	0	5.50745	4	up2
MXAN_RS15195	MXAN_3134	hypothetical protein 3671289:3671723	3671289	3671723	reverse	0.77848	0	4.43335	4	up2
MXAN_RS15280	MXAN_3153	ethanolamine ammonia lyase large subunit 3692800:3695124	3692800	3695124	reverse	0.938717	0	8.66822	4	up2
MXAN_RS19215	MXAN_3953	hypothetical protein 4812313:4814886	4812313	4814886	forward	0.921715	0	4.30851	4	up2
MXAN_RS21945	MXAN_4524	hypothetical protein 5600376:5600801	5600376	5600801	forward	0.99635	0	34.365	4	up2
MXAN_RS25045	MXAN_5155	aminotransferase V 6439889:6441301	6439889	6441301	reverse	0.915439	0	11.5714	4	up2
MXAN_RS25580	MXAN_5266	hypothetical protein 6563733:6564815	6563733	6564815	forward	0.986572	0	6.48865	4	up2	Tn5 Lac 4427
MXAN_RS26160	MXAN_5391	hypothetical protein 6711252:6712457	6711252	6712457	reverse	0.989427	0	25.2665	4	up2
MXAN_RS26335	MXAN_5430	development-specific protein S 6759822:6760343	6759822	6760343	reverse	0.900106	0	50.9748	4	up2	S homolog S1
MXAN_RS26890	MXAN_5549	enoyl-CoA hydratase 6898475:6899254	6898475	6899254	forward	0.736275	0	3.38198	4	up2
MXAN_RS28385	MXAN_5855	hypothetical protein 7264517:7265674	7264517	7265674	forward	0.881906	0	11.0974	4	up2	OCT secreted protein
MXAN_RS28390	MXAN_5856	acetyl-coenzyme A synthetase 7265703:7267667	7265703	7267667	forward	0.79242	0	14.4231	4	up2	OCT
MXAN_RS28400	MXAN_5858	cation acetate symporter 7267976:7269610	7267976	7269610	forward	0.83815	0	13.5072	4	up2	OCT
MXAN_RS32820	MXAN_6776	hypothetical protein 8328497:8328898	8328497	8328898	reverse	0.994633	0	14.6114	4	up2
MXAN_RS35005	MXAN_7232	alpha/beta hydrolase 8823868:8824695	8823868	8824695	reverse	0.897079	0	4.39351	4	up2
MXAN_RS35305	MXAN_7296	hypothetical protein 8912647:8913066	8912647	8913066	forward	0.93713	0	33.1983	4	up2
MXAN_RS02645	MXAN_0545	hypothetical protein 628544:628726	628544	628726	reverse	0.913962	0	8.40341	5	down
MXAN_RS03675	MXAN_0762	hypothetical protein 870796:871083	870796	871083	reverse	0.951573	0	3.11522	5	down
MXAN_RS05355	MXAN_1113	methylmalonyl-CoA carboxyltransferase 1295455:1297017	1295455	1297017	reverse	0.97268	0	2.43653	5	down
MXAN_RS06230	MXAN_1289	hypothetical protein 1509039:1510166	1509039	1510166	reverse	0.815503	0	1.96395	5	down
MXAN_RS09335	MXAN_1925	mutual gliding-motility protein MglA 2258120:2258707	2258120	2258707	reverse	0.944883	0	2.34445	5	down	mglA
MXAN_RS09340	MXAN_1926	dynein regulation protein LC7 2258719:2259198	2258719	2259198	reverse	0.931851	0	2.519	5	down	mglB
MXAN_RS09880	MXAN_2037	hypothetical protein 2367739:2368737	2367739	2368737	forward	0.960612	0	2.8342	5	down
MXAN_RS10155	MXAN_2094	hypothetical protein 2427372:2427905	2427372	2427905	forward	0.884369	0	2.21453	5	down
MXAN_RS11005	MXAN_2277	hypothetical protein 2643182:2644825	2643182	2644825	reverse	0.977399	0	2.83602	5	down
MXAN_RS11770	MXAN_2433	hypothetical protein 2842325:2842627	2842325	2842627	forward	0.887053	0	3.38043	5	down
MXAN_RS11785	MXAN_2436	hypothetical protein 2843811:2844206	2843811	2844206	forward	0.753208	0	2.09208	5	down
MXAN_RS11795	MXAN_2438	type III secretion system protein 2845073:2845489	2845073	2845489	forward	0.940739	0	4.14104	5	down
MXAN_RS11880	MXAN_2455	hypothetical protein 2859580:2859957	2859580	2859957	forward	0.950296	0	4.27121	5	down
MXAN_RS12280	MXAN_2541	hypothetical protein 2955791:2957815	2955791	2957815	forward	0.908302	0	6.05586	5	down	agnA/gltC
MXAN_RS14455	MXAN_2985	cell filamentation protein Fic 3498283:3499125	3498283	3499125	reverse	0.952323	0	4.7431	5	down
MXAN_RS19745	MXAN_4061	hypothetical protein 4979999:4980937	4979999	4980937	forward	0.966112	0	2.7779	5	down
MXAN_RS20430	MXAN_4208	hypothetical protein 5164716:5165501	5164716	5165501	forward	0.980275	0	2.51668	5	down
MXAN_RS20810	MXAN_4290	thioesterase 5254048:5254836	5254048	5254836	forward	0.977623	0	5.67309	5	down	dkxO
MXAN_RS20815	MXAN_4291	hypothetical protein 5254833:5255093	5254833	5255093	forward	0.884967	0	6.34592	5	down	dkxN
MXAN_RS22580	MXAN_4651	secretion system protein F 5835221:5836066	5835221	5836066	reverse	0.883685	0	2.03346	5	down
MXAN_RS23065	MXAN_4747	starch-binding protein 5949204:5950547	5949204	5950547	forward	0.81974	0	2.6245	5	down
MXAN_RS23365	MXAN_4807	type VI secretion system-associated protein 6015943:6016437	6015943	6016437	forward	0.972619	0	3.75893	5	down
MXAN_RS23370	MXAN_4808	type VI secretion protein 6016463:6017947	6016463	6017947	forward	0.92954	0	3.04775	5	down
MXAN_RS25465	MXAN_5242	hypothetical protein 6539210:6539749	6539210	6539749	forward	0.971856	0	9.23534	5	down
MXAN_RS27265	MXAN_5626	hypothetical protein 6990984:6992069	6990984	6992069	reverse	0.920936	0	3.70552	5	down
MXAN_RS27985	MXAN_5773	hypothetical protein 7149130:7149732	7149130	7149732	reverse	0.936493	0	2.27048	5	down	pilP
MXAN_RS27990	MXAN_5774	pilus biosynthesis protein PilO 7149737:7150354	7149737	7150354	reverse	0.918983	0	3.02295	5	down	pilO
MXAN_RS27995	MXAN_5775	pilus assembly protein PilN 7150369:7151046	7150369	7151046	reverse	0.862475	0	1.98488	5	down	pilN
MXAN_RS28050	MXAN_5786	type II secretion system protein F 7162674:7163927	7162674	7163927	reverse	0.940729	0	2.09056	5	down	pilC
MXAN_RS28055	MXAN_5787	twitching motility protein PilT 7163985:7165103	7163985	7165103	reverse	0.822756	0	1.9658	5	down	pilT
MXAN_RS30770	MXAN_6352	serine protease 7830416:7832053	7830416	7832053	forward	0.926229	0	2.50554	5	down
MXAN_RS32405	MXAN_6693	response regulator 8234253:8234621	8234253	8234621	reverse	0.713239	0	2.66955	5	down	difD
MXAN_RS34430	MXAN_7112	hypothetical protein 8682279:8683868	8682279	8683868	forward	0.965333	0	4.975	5	down
MXAN_RS35310	MXAN_7297	hypothetical protein 8913161:8913574	8913161	8913574	forward	0.952848	0	3.99587	5	down
MXAN_RS35760	MXAN_7390	hypothetical protein 9014755:9015285	9014755	9015285	reverse	0.769697	0	2.12563	5	down
MXAN_RS00610	MXAN_0122	hypothetical protein 143578:144831	143578	144831	forward	0.842009	0	2.29111	5	not reg
MXAN_RS03355	MXAN_0694	hypothetical protein 790015:790380	790015	790380	forward	0.910674	0	8.24535	5	not reg
MXAN_RS03875	MXAN_0805	peptidase M10 917355:918845	917355	918845	forward	0.745354	0	2.86098	5	not reg
MXAN_RS05220	MXAN_1087	transcriptional regulator 1267687:1268436	1267687	1268436	forward	0.909408	0	2.1508	5	not reg
MXAN_RS07440	MXAN_1532	hypothetical protein 1798267:1798584	1798267	1798584	forward	0.91045	0	4.88262	5	not reg
MXAN_RS07740	MXAN_1592	hypothetical protein 1869909:1870910	1869909	1870910	reverse	0.847805	0	3.0308	5	not reg
MXAN_RS07895	MXAN_1623	peptidase M16 1925744:1927180	1925744	1927180	forward	0.961364	0	2.68494	5	not reg
MXAN_RS09225	MXAN_1902	hypothetical protein 2229075:2229755	2229075	2229755	reverse	0.974283	0	3.03892	5	not reg
MXAN_RS09695	MXAN_2000	hypothetical protein 2333022:2333744	2333022	2333744	forward	0.756791	0	2.30083	5	not reg
MXAN_RS09875	MXAN_2036	hypothetical protein 2367209:2367631	2367209	2367631	forward	0.984227	0	3.42034	5	not reg
MXAN_RS11195	MXAN_2316	calcium-binding protein 2692253:2692927	2692253	2692927	forward	0.860525	0	3.62015	5	not reg
MXAN_RS11790	MXAN_2437	DNA-directed RNA polymerase sigma-70 factor 2844214:2845050	2844214	2845050	forward	0.944705	0	3.26592	5	not reg
MXAN_RS11915	MXAN_2463	EscV/YscV/HrcV family type III secretion system export apparatus protein 2864565:2866688	2864565	2866688	forward	0.714868	0	2.47076	5	not reg
MXAN_RS11925	MXAN_2465	hypothetical protein 2867877:2868815	2867877	2868815	reverse	0.926017	0	4.06598	5	not reg
MXAN_RS12255	MXAN_2536	long-chain-fatty-acid--CoA ligase 2949910:2951724	2949910	2951724	reverse	0.897621	0	2.93313	5	not reg
MXAN_RS12995	MXAN_2683	methyl-accepting chemotaxis protein 3130558:3132174	3130558	3132174	forward	0.811799	0	2.02174	5	not reg
MXAN_RS13310	MXAN_2747	molecular chaperone DnaK 3200565:3202172	3200565	3202172	reverse	0.768143	0	2.38574	5	not reg
MXAN_RS13630	MXAN_2812	hypothetical protein 3282991:3283266	3282991	3283266	forward	0.863168	0	5.34912	5	not reg
MXAN_RS14345	MXAN_2962	response regulator 3470329:3470706	3470329	3470706	forward	0.953649	0	2.77851	5	not reg
MXAN_RS14485	MXAN_2991	hypothetical protein 3504676:3508863	3504676	3508863	reverse	0.903689	0	2.54501	5	not reg	aglZ
MXAN_RS15495	MXAN_3200	conjugal transfer protein TraR 3748210:3748572	3748210	3748572	forward	0.729439	0	2.67628	5	not reg	dksA
MXAN_RS17245	MXAN_3557	ferritin 4141282:4141758	4141282	4141758	reverse	0.756089	0	2.47694	5	not reg
MXAN_RS20805	MXAN_4289	hypothetical protein 5252527:5254017	5252527	5254017	forward	0.847933	0	3.38972	5	not reg	dkxP
MXAN_RS22510	MXAN_4637	hypothetical protein 5817395:5817736	5817395	5817736	reverse	0.762479	0	3.67987	5	not reg
MXAN_RS22755	MXAN_4685	hypothetical protein 5872415:5873704	5872415	5873704	forward	0.933921	0	2.10665	5	not reg
MXAN_RS22835	MXAN_4700	protein kinase 5888844:5891669	5888844	5891669	reverse	0.83106	0	2.00058	5	not reg	MXAN_4700 pkn
MXAN_RS23790	MXAN_4900	hypothetical protein 6131036:6132229	6131036	6132229	forward	0.990844	0	3.0302	5	not reg
MXAN_RS24155	MXAN_4974	transcriptional regulator 6220501:6221250	6220501	6221250	reverse	0.831211	0	2.05697	5	not reg
MXAN_RS24485	MXAN_5040	aldehyde dehydrogenase 6300904:6302424	6300904	6302424	reverse	0.945911	0	4.61441	5	not reg
MXAN_RS24885	MXAN_5121	hypothetical protein 6396498:6396791	6396498	6396791	reverse	0.895675	0	7.8363	5	not reg
MXAN_RS25095	MXAN_5164	membrane protein 6449231:6449746	6449231	6449746	forward	0.949803	0	3.9233	5	not reg
MXAN_RS25290	MXAN_5204	RNA polymerase sigma factor RpoD 6497804:6499930	6497804	6499930	forward	0.999297	0	2.81838	5	not reg	asgC
MXAN_RS26010	MXAN_5360	glycosyl hydrolase 6672072:6673985	6672072	6673985	reverse	0.962842	0	3.07417	5	not reg
MXAN_RS27270	MXAN_5627	hypothetical protein 6992116:6992994	6992116	6992994	forward	0.948962	0	2.94118	5	not reg
MXAN_RS27975	MXAN_5771	hypothetical protein 7145665:7146357	7145665	7146357	reverse	0.70899	0	2.50075	5	not reg	MXAN_5771
MXAN_RS28975	MXAN_5973	hypothetical protein 7396528:7396740	7396528	7396740	forward	0.860398	0	5.02208	5	not reg
MXAN_RS29615	MXAN_6106	peptidase 7547978:7550212	7547978	7550212	reverse	0.869031	0	2.92478	5	not reg	fibA
MXAN_RS29985	MXAN_6184	hypothetical protein 7646867:7647817	7646867	7647817	forward	0.98358	0	5.52315	5	not reg
MXAN_RS30530	MXAN_6302	excinuclease ABC subunit A 7779061:7779300	7779061	7779300	reverse	0.822275	0	6.55554	5	not reg
MXAN_RS31255	MXAN_6454	arginine N-succinyltransferase 7955692:7956717	7955692	7956717	forward	0.710059	0	2.20879	5	not reg
MXAN_RS32305	MXAN_6671	molecular chaperone DnaK 8198970:8200793	8198970	8200793	reverse	0.860264	0	1.96134	5	not reg
MXAN_RS32310	MXAN_6672	nucleotide exchange factor GrpE 8200799:8201680	8200799	8201680	reverse	0.785207	0	2.03764	5	not reg
MXAN_RS32430	MXAN_6698	hypothetical protein 8238411:8239940	8238411	8239940	forward	0.982202	0	3.28628	5	not reg
MXAN_RS32925	MXAN_6798	hypothetical protein 8349479:8350771	8349479	8350771	reverse	0.974971	0	3.39635	5	not reg
MXAN_RS33965	MXAN_7017	type I-C CRISPR-associated protein Cas7/Csd2 8585415:8586329	8585415	8586329	reverse	0.994915	0	7.51345	5	not reg
MXAN_RS34530	MXAN_7133	hypothetical protein 8707558:8708022	8707558	8708022	forward	0.889862	0	4.82168	5	not reg
MXAN_RS34535	MXAN_7134	hypothetical protein 8709446:8710222	8709446	8710222	forward	0.835488	0	3.51986	5	not reg
MXAN_RS35080	MXAN_7249	helicase SNF2 8846310:8849294	8846310	8849294	reverse	0.841819	0	2.0326	5	not reg
MXAN_RS35755	MXAN_7389	hypothetical protein 9014176:9014604	9014176	9014604	reverse	0.88395	0	3.53545	5	not reg
MXAN_RS28245	MXAN_5826	PrkA protein 7221520:7223583	7221520	7223583	forward	0.949308	0	4.09948	5	up1
MXAN_RS28250	MXAN_5827	hypothetical protein 7223606:7224715	7223606	7224715	forward	0.959431	0	2.84861	5	up1
MXAN_RS28255	MXAN_5828	SpoVR-like protein 7224751:7226244	7224751	7226244	forward	0.856905	0	3.00591	5	up1	cbgA
MXAN_RS30835	MXAN_6366	hypothetical protein 7847318:7847944	7847318	7847944	forward	0.956787	0	3.55327	5	up1
MXAN_RS30840	MXAN_6367	hypothetical protein 7847963:7848508	7847963	7848508	forward	0.838911	0	3.59768	5	up1
MXAN_RS33715	MXAN_6965	response regulator 8524624:8525001	8524624	8525001	reverse	0.824312	0	2.13202	5	up1
MXAN_RS05520	MXAN_1146	hypothetical protein 1337390:1338172	1337390	1338172	forward	0.941372	0	5.90068	5	up2
MXAN_RS05525	MXAN_1147	hypothetical protein 1338133:1339710	1338133	1339710	forward	0.918537	0	4.58544	5	up2
MXAN_RS05530	MXAN_1148	hypothetical protein 1339707:1340819	1339707	1340819	forward	0.880903	0	4.3091	5	up2
MXAN_RS13655	MXAN_2817	triose-phosphate isomerase 3289371:3290141	3289371	3290141	forward	0.832776	0	2.0555	5	up2
MXAN_RS26200	MXAN_5402	cytochrome b6 6722301:6723707	6722301	6723707	forward	0.915903	0	2.73376	5	up2
MXAN_RS26560	MXAN_5478	peptidoglycan-binding protein LysM 6818543:6818935	6818543	6818935	forward	0.932099	0	4.8528	5	up2
MXAN_RS28610	MXAN_5900	hypothetical protein 7320504:7320872	7320504	7320872	forward	0.893387	0	2.59998	5	up2
MXAN_RS02815	MXAN_0581	translation initiation factor IF-3 664509:665138	664509	665138	forward	0.954293	0	2.14818	6	down
MXAN_RS09665	MXAN_1994	30S ribosomal protein S9 2328225:2328626	2328225	2328626	forward	0.777178	0	3.33999	6	down
MXAN_RS12090	MXAN_2503	hypothetical protein 2913000:2913557	2913000	2913557	reverse	0.752421	0	2.72257	6	down
MXAN_RS12095	MXAN_2504	general secretion pathway protein GspL 2913560:2915161	2913560	2915161	reverse	0.794319	0	2.40778	6	down	gspL
MXAN_RS12140	MXAN_2514	type II secretion system protein GspD 2923054:2925645	2923054	2925645	reverse	0.841516	0	2.53509	6	down	gspD
MXAN_RS12145	MXAN_2515	general secretion pathway protein GspC 2925671:2926615	2925671	2926615	reverse	0.938655	0	2.961	6	down	gspC
MXAN_RS12385	MXAN_2562	hypothetical protein 2981633:2982361	2981633	2982361	forward	0.884899	0	2.65474	6	down
MXAN_RS14890	MXAN_3072	transcription termination/antitermination factor NusG 3595605:3596147	3595605	3596147	forward	0.865689	0	5.18529	6	down
MXAN_RS14895	MXAN_3073	50S ribosomal protein L11 3596294:3596740	3596294	3596740	forward	0.928248	0	6.40645	6	down
MXAN_RS14900	MXAN_3074	50S ribosomal protein L1 3596777:3597490	3596777	3597490	forward	0.898539	0	4.78608	6	down
MXAN_RS14905	MXAN_3075	50S ribosomal protein L10 3597887:3598408	3597887	3598408	forward	0.760743	0	8.30712	6	down
MXAN_RS15285	MXAN_3154	1,4-dihydroxy-2-naphthoyl-CoA synthase 3695375:3696268	3695375	3696268	forward	0.802259	0	1.97571	6	down
MXAN_RS15975	MXAN_3296	30S ribosomal protein S7 3850399:3850869	3850399	3850869	forward	0.94907	0	7.21482	6	down
MXAN_RS15995	MXAN_3300	50S ribosomal protein L4 3854988:3855611	3854988	3855611	forward	0.970672	0	6.22548	6	down
MXAN_RS16010	MXAN_3303	30S ribosomal protein S19 3856791:3857078	3856791	3857078	forward	0.966964	0	6.96731	6	down
MXAN_RS16020	MXAN_3305	30S ribosomal protein S3 3857500:3858162	3857500	3858162	forward	0.968774	0	5.57623	6	down
MXAN_RS16025	MXAN_3306	50S ribosomal protein L16 3858229:3858648	3858229	3858648	forward	0.810468	0	4.31016	6	down
MXAN_RS16030	MXAN_3307	50S ribosomal protein L29 3858706:3858900	3858706	3858900	forward	0.985256	0	6.97926	6	down
MXAN_RS16035	MXAN_3308	30S ribosomal protein S17 3859003:3859317	3859003	3859317	forward	0.988126	0	10.2072	6	down
MXAN_RS16040	MXAN_3309	50S ribosomal protein L14 3859385:3859753	3859385	3859753	forward	0.95455	0	9.14061	6	down
MXAN_RS16045	MXAN_3310	50S ribosomal protein L24 3859797:3860132	3859797	3860132	forward	0.937371	0	7.30318	6	down
MXAN_RS16055	MXAN_3312	30S ribosomal protein S14 type Z 3860995:3861180	3860995	3861180	forward	0.966697	0	15.5956	6	down
MXAN_RS16065	MXAN_3314	50S ribosomal protein L6 3861824:3862390	3861824	3862390	forward	0.844992	0	6.83268	6	down
MXAN_RS16070	MXAN_3315	50S ribosomal protein L18 3862499:3862855	3862499	3862855	forward	0.970283	0	6.11067	6	down
MXAN_RS16075	MXAN_3316	30S ribosomal protein S5 3862878:3863399	3862878	3863399	forward	0.887391	0	5.91487	6	down
MXAN_RS16080	MXAN_3317	50S ribosomal protein L30 3863403:3863672	3863403	3863672	forward	0.877828	0	7.08717	6	down
MXAN_RS16085	MXAN_3318	50S ribosomal protein L15 3863693:3864220	3863693	3864220	forward	0.779996	0	6.8855	6	down
MXAN_RS22780	MXAN_4690	preprotein translocase subunit SecF 5877557:5878735	5877557	5878735	reverse	0.879044	0	2.68781	6	down
MXAN_RS22785	MXAN_4691	protein-export membrane protein SecD 5878759:5880531	5878759	5880531	reverse	0.925304	0	3.16122	6	down
MXAN_RS24675	MXAN_5079	30S ribosomal protein S18 6352737:6353132	6352737	6353132	forward	0.914959	0	6.15738	6	down
MXAN_RS24680	MXAN_5080	50S ribosomal protein L9 6353160:6353603	6353160	6353603	forward	0.947624	0	6.59312	6	down
MXAN_RS25935	MXAN_5344	30S ribosomal protein S2 6652214:6653152	6652214	6653152	reverse	0.95478	0	8.09524	6	down
MXAN_RS31575	MXAN_6516	adenosylhomocysteinase 8035965:8037395	8035965	8037395	forward	0.876894	0	3.51412	6	down
MXAN_RS07175	MXAN_1478	YajQ family cyclic di-GMP-binding protein 1738998:1739495	1738998	1739495	reverse	0.741602	0	3.46292	6	not reg
MXAN_RS07595	MXAN_1563	alkyl hydroperoxide reductase 1835597:1836121	1835597	1836121	reverse	0.869233	0	4.68986	6	not reg
MXAN_RS07600	MXAN_1564	alkyl hydroperoxide reductase 1836128:1836682	1836128	1836682	reverse	0.966589	0	4.17243	6	not reg
MXAN_RS09660	MXAN_1993	50S ribosomal protein L13 2327764:2328210	2327764	2328210	forward	0.959631	0	4.02302	6	not reg
MXAN_RS09765	MXAN_2014	ATP-dependent Clp protease proteolytic subunit 2341818:2342438	2341818	2342438	forward	0.850832	0	2.36608	6	not reg
MXAN_RS09895	MXAN_2041	pyridoxal-5'-phosphate-dependent protein subunit beta 2369811:2371178	2369811	2371178	reverse	0.771767	0	2.54616	6	not reg
MXAN_RS10030	MXAN_2066	transcription termination factor NusA 2396577:2398277	2396577	2398277	forward	0.935756	0	4.36231	6	not reg
MXAN_RS10095	MXAN_2080	phosphoribosylaminoimidazolesuccinocarboxamide synthase 2414366:2415325	2414366	2415325	reverse	0.866839	0	2.93555	6	not reg
MXAN_RS12015	MXAN_2483	DNA topoisomerase IV subunit B 2893093:2895024	2893093	2895024	reverse	0.71103	0	2.01364	6	not reg
MXAN_RS12135	MXAN_2513	type II secretion system protein GspE 2921231:2923048	2921231	2923048	reverse	0.889587	0	2.06381	6	not reg	gspE
MXAN_RS13245	MXAN_2734	NADH-quinone oxidoreductase subunit A 3184845:3185216	3184845	3185216	reverse	0.904752	0	2.37736	6	not reg
MXAN_RS13590	MXAN_2804	methionine--tRNA ligase 3272136:3274247	3272136	3274247	forward	0.890158	0	2.89995	6	not reg
MXAN_RS16000	MXAN_3301	50S ribosomal protein L23 3855608:3855901	3855608	3855901	forward	0.983374	0	9.16548	6	not reg
MXAN_RS16005	MXAN_3302	50S ribosomal protein L2 3855936:3856781	3855936	3856781	forward	0.950644	0	7.24343	6	not reg
MXAN_RS16015	MXAN_3304	50S ribosomal protein L22 3857114:3857458	3857114	3857458	forward	0.970383	0	7.08576	6	not reg
MXAN_RS16050	MXAN_3311	50S ribosomal protein L5 3860314:3860967	3860314	3860967	forward	0.974096	0	10.413	6	not reg
MXAN_RS16105	MXAN_3322	50S ribosomal protein L36 3867162:3867278	3867162	3867278	forward	0.909473	0	7.04542	6	not reg
MXAN_RS16110	MXAN_3323	30S ribosomal protein S13 3867333:3867716	3867333	3867716	forward	0.771302	0	6.92772	6	not reg
MXAN_RS16115	MXAN_3324	30S ribosomal protein S11 3867778:3868218	3867778	3868218	forward	0.837149	0	4.51335	6	not reg
MXAN_RS16125	MXAN_3326	DNA-directed RNA polymerase subunit alpha 3869058:3870080	3869058	3870080	forward	0.952016	0	7.16092	6	not reg
MXAN_RS16210	MXAN_3345	cold-shock protein 3890334:3890537	3890334	3890537	forward	0.84658	0	6.38711	6	not reg
MXAN_RS16315	MXAN_3370	50S ribosomal protein L3 3913660:3914304	3913660	3914304	forward	0.917331	0	4.9394	6	not reg
MXAN_RS17185	MXAN_3545	30S ribosomal protein S16 4130752:4131012	4130752	4131012	forward	0.871444	0	4.62813	6	not reg
MXAN_RS17205	MXAN_3549	50S ribosomal protein L19 4132728:4133111	4132728	4133111	forward	0.889244	0	6.21893	6	not reg
MXAN_RS17430	MXAN_3593	50S ribosomal protein L20 4188574:4188921	4188574	4188921	forward	0.888151	0	4.00557	6	not reg
MXAN_RS18235	MXAN_3759	carboxylase 4476402:4477931	4476402	4477931	forward	0.736413	0	2.14665	6	not reg	liuB/sgmM
MXAN_RS18420	MXAN_3797	acyl-CoA dehydrogenase 4563644:4564786	4563644	4564786	reverse	0.930599	0	3.27762	6	not reg	sgmN
MXAN_RS18435	MXAN_3800	3-hydroxybutyryl-CoA dehydrogenase 4566311:4567159	4566311	4567159	reverse	0.847004	0	4.36539	6	not reg
MXAN_RS19200	MXAN_3950	NusG-like protein 4808688:4809194	4808688	4809194	reverse	0.726439	0	1.9802	6	not reg	taA
MXAN_RS21695	MXAN_4467	molecular chaperone GroEL 5530482:5532125	5530482	5532125	reverse	0.857695	0	10.0947	6	not reg
MXAN_RS22255	MXAN_4586	ABC-F family ATPase 5724902:5726500	5724902	5726500	forward	0.769646	0	2.33172	6	not reg
MXAN_RS22790	MXAN_4692	preprotein translocase subunit YajC 5880531:5880887	5880531	5880887	reverse	0.941749	0	3.30227	6	not reg
MXAN_RS22970	MXAN_4728	outer membrane protein assembly factor BamA 5921407:5923893	5921407	5923893	reverse	0.775816	0	2.16232	6	not reg
MXAN_RS23040	MXAN_4742	30S ribosomal protein S20 5941802:5942077	5941802	5942077	forward	0.911576	0	8.79261	6	not reg
MXAN_RS23585	MXAN_4854	signal recognition particle protein 6072576:6074222	6072576	6074222	forward	0.740996	0	2.13194	6	not reg
MXAN_RS23740	MXAN_4890	DNA-directed RNA polymerase subunit omega 6123084:6123320	6123084	6123320	forward	0.794355	0	3.10817	6	not reg
MXAN_RS23765	MXAN_4895	molecular chaperone GroEL 6125850:6127499	6125850	6127499	forward	0.898263	0	17.4433	6	not reg	groEL1
MXAN_RS24290	MXAN_5002	iron-sulfur cluster scaffold-like protein 6253610:6254011	6253610	6254011	forward	0.84507	0	2.52295	6	not reg
MXAN_RS24295	MXAN_5003	iron-sulfur-binding protein 6254037:6254435	6254037	6254435	forward	0.941857	0	2.34806	6	not reg
MXAN_RS24425	MXAN_5028	hypothetical protein 6285962:6286990	6285962	6286990	forward	0.905008	0	4.20986	6	not reg
MXAN_RS24660	MXAN_5076	50S ribosomal protein L25/general stress protein Ctc 6350618:6351280	6350618	6351280	forward	0.940068	0	12.173	6	not reg
MXAN_RS24720	MXAN_5088	hypothetical protein 6360623:6361000	6360623	6361000	forward	0.984699	0	6.042	6	not reg
MXAN_RS24800	MXAN_5104	acetylornithine carbamoyltransferase 6377816:6378823	6377816	6378823	forward	0.780801	0	3.17334	6	not reg
MXAN_RS24960	MXAN_5136	crotonase 6416350:6418728	6416350	6418728	reverse	0.971188	0	3.72819	6	not reg
MXAN_RS25280	MXAN_5202	glutamyl-tRNA amidotransferase 6495100:6495558	6495100	6495558	forward	0.779994	0	3.28961	6	not reg
MXAN_RS25905	MXAN_5338	histidine phosphatase 6647366:6647863	6647366	6647863	forward	0.701413	0	2.33999	6	not reg	sixA
MXAN_RS25925	MXAN_5342	UMP kinase 6650433:6651185	6650433	6651185	reverse	0.819736	0	2.1924	6	not reg
MXAN_RS25940	MXAN_5345	protein translocase subunit SecA 6653571:6656393	6653571	6656393	reverse	0.762216	0	2.59782	6	not reg
MXAN_RS27050	MXAN_5582	antifreeze protein, type I 6935557:6936606	6935557	6936606	reverse	0.736913	0	2.35472	6	not reg
MXAN_RS27180	MXAN_5609	UDP-N-acetylmuramyl peptide synthase 6972807:6974330	6972807	6974330	reverse	0.938345	0	2.8868	6	not reg
MXAN_RS27200	MXAN_5613	anti-sigma factor antagonist 6977734:6978120	6977734	6978120	reverse	0.901858	0	2.90214	6	not reg
MXAN_RS27205	MXAN_5614	division/cell wall cluster transcriptional repressor MraZ 6978167:6978619	6978167	6978619	reverse	0.83161	0	2.72998	6	not reg
MXAN_RS27315	MXAN_5636	transcription termination factor Rho 7000123:7001376	7000123	7001376	reverse	0.821745	0	1.95565	6	not reg
MXAN_RS28420	MXAN_5862	superoxide dismutase 7273263:7273841	7273263	7273841	forward	0.933785	0	2.84919	6	not reg
MXAN_RS28745	MXAN_5928	4-hydroxy-tetrahydrodipicolinate synthase 7350084:7350971	7350084	7350971	reverse	0.796662	0	2.2232	6	not reg
MXAN_RS28760	MXAN_5931	TIGR04551 family protein 7352477:7354276	7352477	7354276	reverse	0.986701	0	2.21741	6	not reg
MXAN_RS31995	MXAN_6610	ATPase AAA 8137310:8138338	8137310	8138338	forward	0.910911	0	2.07082	6	not reg
MXAN_RS35590	MXAN_7354	hypothetical protein 8974681:8975235	8974681	8975235	reverse	0.875032	0	2.62915	6	not reg
MXAN_RS35610	MXAN_7358	transketolase 8978844:8980976	8978844	8980976	forward	0.941294	0	2.34399	6	not reg
MXAN_RS13645	MXAN_2815	type I glyceraldehyde-3-phosphate dehydrogenase 3287094:3288104	3287094	3288104	forward	0.969254	0	5.64896	6	up1
MXAN_RS13650	MXAN_2816		3288144	3289331		0.834626	0	2.42997	6	up1
MXAN_RS18160	MXAN_3743	fructose-bisphosphate aldolase 4456905:4457828	4456905	4457828	reverse	0.810742	0	2.25093	6	up1
MXAN_RS19415	MXAN_3993	Lon protease 2 4862103:4864586	4862103	4864586	forward	0.805998	0	4.47234	6	up1	bsgA (lonD)
MXAN_RS19610	MXAN_4033	hypothetical protein 4941366:4941599	4941366	4941599	reverse	0.897499	0	4.13137	6	up1
MXAN_RS25955	MXAN_5348	peptidase M23 6658759:6659676	6658759	6659676	reverse	0.713159	0	2.48189	6	up1
MXAN_RS03695	MXAN_0766	DNA gyrase subunit A 874092:876965	874092	876965	forward	0.850058	0	2.30824	6	up2
MXAN_RS04380	MXAN_0912	glutamine synthetase 1041586:1043025	1041586	1043025	reverse	0.974279	0	2.39689	6	up2
MXAN_RS06505	MXAN_1344	hypothetical protein 1577373:1578017	1577373	1578017	reverse	0.973987	0	5.04829	6	up2
MXAN_RS23455	MXAN_4826	superoxide dismutase 6041643:6042224	6041643	6042224	reverse	0.869699	0	2.74231	6	up2
MXAN_RS25105	MXAN_5166	leucyl aminopeptidase 6451652:6452872	6451652	6452872	forward	0.81468	0	2.72802	6	up2
MXAN_RS30005	MXAN_6188	catalase HPII 7651363:7653513	7651363	7653513	forward	0.9484	0	5.0646	6	up2
MXAN_RS33175	MXAN_6849	peptidyl-prolyl cis-trans isomerase 8401064:8401387	8401064	8401387	reverse	0.804421	0	2.47292	6	up2
MXAN_RS24065	MXAN_4956	hypothetical protein 6200452:6200754	6200452	6200754	reverse	0.804399	0	4.16021	7	down
MXAN_RS29770	MXAN_6142	cell envelope protein 7587978:7589357	7587978	7589357	forward	0.709648	0	2.07234	7	down
MXAN_RS00730	MXAN_0148	hypothetical protein 182235:185459	182235	185459	reverse	0.787322	0	2.16092	7	not reg
MXAN_RS00795	MXAN_0161	thiosulfate reductase cytochrome B subunit 195530:196207	195530	196207	reverse	0.895816	0	5.73508	7	not reg
MXAN_RS01405	MXAN_0286	(Fe-S)-binding protein 338479:340686	338479	340686	reverse	0.994883	0	3.18975	7	not reg
MXAN_RS01605	MXAN_0327	hypothetical protein 384701:386704	384701	386704	forward	0.89228	0	4.11495	7	not reg
MXAN_RS02565	MXAN_0530	hypothetical protein 602524:603264	602524	603264	reverse	0.765565	0	2.01396	7	not reg
MXAN_RS03495	MXAN_0723	hypothetical protein 825793:826344	825793	826344	forward	0.958207	0	5.70589	7	not reg
MXAN_RS03600	MXAN_0746	hypothetical protein 851704:852798	851704	852798	reverse	0.734742	0	3.66311	7	not reg
MXAN_RS04095	MXAN_0855	chemotaxis protein MotB 970860:971663	970860	971663	forward	0.96806	0	2.44607	7	not reg
MXAN_RS04550	MXAN_0946	hypothetical protein 1085853:1086860	1085853	1086860	reverse	0.70482	0	5.23832	7	not reg
MXAN_RS04575	MXAN_0951	phosphogluconate dehydrogenase (NADP(+)-dependent, decarboxylating) 1092457:1093881	1092457	1093881	reverse	0.714701	0	2.4551	7	not reg
MXAN_RS04875	MXAN_1014	PAS domain-containing sensor histidine kinase 1182913:1184352	1182913	1184352	forward	0.828817	0	3.13129	7	not reg	sdeK (Tn5 lac 4408)
MXAN_RS04890	MXAN_1017	prepilin-type N-terminal cleavage/methylation domain-containing protein 1185174:1185818	1185174	1185818	reverse	0.777111	0	4.45067	7	not reg
MXAN_RS05000	MXAN_1040	sulfatase 1214460:1216487	1214460	1216487	forward	0.781069	0	2.1953	7	not reg
MXAN_RS05015	MXAN_1043	undecaprenyl-phosphate alpha-N-acetylglucosaminyl 1-phosphate transferase 1218919:1220406	1218919	1220406	forward	0.850491	0	3.98271	7	not reg
MXAN_RS05465	MXAN_1135	hypothetical protein 1322789:1323304	1322789	1323304	reverse	0.89365	0	12.4081	7	not reg
MXAN_RS05940	MXAN_1231	hypothetical protein 1442248:1443570	1442248	1443570	forward	0.881092	0	8.0564	7	not reg
MXAN_RS07130	MXAN_1469	50S ribosomal protein L21 1730313:1730621	1730313	1730621	forward	0.721212	0	3.44338	7	not reg
MXAN_RS07290	MXAN_1501	peptidase S8 1761302:1762609	1761302	1762609	reverse	0.964093	0	84.261	7	not reg	fmgD (C signal dependent, fruA and mrpC dependent, Tn5 Lac 4403)
MXAN_RS08010	MXAN_1649	carboxylesterase 1952191:1953762	1952191	1953762	forward	0.91717	0	19.6511	7	not reg
MXAN_RS08765	MXAN_1813	hypothetical protein 2144359:2145612	2144359	2145612	reverse	0.882746	0	13.728	7	not reg
MXAN_RS08770	MXAN_1814	hypothetical protein 2145600:2146691	2145600	2146691	reverse	0.733289	0	3.68151	7	not reg
MXAN_RS08780	MXAN_1816	hypothetical protein 2147726:2149021	2147726	2149021	reverse	0.931797	0	4.40341	7	not reg
MXAN_RS09290	MXAN_1916	hypothetical protein 2245905:2247170	2245905	2247170	reverse	0.803398	0	2.35565	7	not reg
MXAN_RS09675	MXAN_1996	hypothetical protein 2330215:2330970	2330215	2330970	reverse	0.734047	0	2.53754	7	not reg
MXAN_RS10365	MXAN_2141	hypothetical protein 2473048:2475183	2473048	2475183	reverse	0.906649	0	3.06041	7	not reg
MXAN_RS11060	MXAN_2289	hypothetical protein 2659715:2661181	2659715	2661181	forward	0.837374	0	3.74796	7	not reg
MXAN_RS11665	MXAN_2412	hypothetical protein 2806911:2808851	2806911	2808851	forward	0.807113	0	4.52886	7	not reg
MXAN_RS12590	MXAN_2604	hypothetical protein 3029131:3031545	3029131	3031545	forward	0.851513	0	2.61973	7	not reg
MXAN_RS13460	MXAN_2777	biopolymer transporter TonB 3230248:3231009	3230248	3231009	reverse	0.870395	0	6.207	7	not reg
MXAN_RS13530	MXAN_2792	hypothetical protein 3249065:3250243	3249065	3250243	forward	0.865543	0	4.4752	7	not reg
MXAN_RS13930	MXAN_2876	glycoprotein X 3355269:3358874	3355269	3358874	reverse	0.839341	0	4.6542	7	not reg
MXAN_RS14065	MXAN_2904	thiazole biosynthesis protein ThiF 3396368:3397279	3396368	3397279	forward	0.974356	0	6.30069	7	not reg
MXAN_RS14155	MXAN_2922	undecaprenyl-phosphate glucose phosphotransferase 3423007:3424401	3423007	3424401	forward	0.978543	0	2.43602	7	not reg	sgmK
MXAN_RS14325	MXAN_2958	hypothetical protein 3466013:3466810	3466013	3466810	forward	0.72805	0	2.50525	7	not reg
MXAN_RS14330	MXAN_2959	AMP-dependent synthetase 3466807:3468669	3466807	3468669	forward	0.911196	0	2.00358	7	not reg
MXAN_RS14710	MXAN_3036	two-component sensor histidine kinase 3562538:3564061	3562538	3564061	forward	0.899147	0	4.73721	7	not reg
MXAN_RS14930	MXAN_3080	hypothetical protein 3608541:3608891	3608541	3608891	forward	0.957561	0	3.37561	7	not reg
MXAN_RS19165	MXAN_3943	hypothetical protein 4802585:4803916	4802585	4803916	reverse	0.836953	0	2.60136	7	not reg	taH
MXAN_RS19190	MXAN_3948	3-hydroxy-3-methylglutaryl-ACP synthase 4807103:4808365	4807103	4808365	reverse	0.806655	0	3.87807	7	not reg	taC
MXAN_RS19195	MXAN_3949	poly(3-hydroxyalkanoate) depolymerase 4808375:4808614	4808375	4808614	reverse	0.820708	0	3.38461	7	not reg	taB
MXAN_RS19350	MXAN_3980	GNAT family acetyltransferase 4846661:4847710	4846661	4847710	forward	0.753186	0	4.04372	7	not reg
MXAN_RS20040	MXAN_4126	ferredoxin reductase 5066203:5067840	5066203	5067840	forward	0.918545	0	7.09424	7	not reg	fmgB (Tn5 lac 4499)
MXAN_RS20045	MXAN_4127	cytochrome P450 5067899:5069143	5067899	5069143	forward	0.941382	0	7.42762	7	not reg	fmgC (C signal dependent, fruA and mrpC dependent)
MXAN_RS20745	MXAN_4273	hypothetical protein 5235951:5237168	5235951	5237168	reverse	0.884967	0	25.7545	7	not reg
MXAN_RS21215	MXAN_4371	serine/threonine protein kinase 5377079:5378248	5377079	5378248	forward	0.976471	0	6.13963	7	not reg	MXAN_4371 pkn
MXAN_RS21250	MXAN_4379	hypothetical protein 5383486:5384307	5383486	5384307	reverse	0.72632	0	5.13678	7	not reg
MXAN_RS23830	MXAN_4910	hypothetical protein 6143738:6144127	6143738	6144127	forward	0.765075	0	4.57139	7	not reg
MXAN_RS23860	MXAN_4915	hypothetical protein 6150460:6151497	6150460	6151497	forward	0.872346	0	43.7372	7	not reg
MXAN_RS24075	MXAN_4958	DNA-binding protein 6202642:6204261	6202642	6204261	forward	0.709868	0	2.31836	7	not reg
MXAN_RS24285	MXAN_5001	cysteine desulfurase 6252149:6253513	6252149	6253513	forward	0.75845	0	2.99554	7	not reg
MXAN_RS25555	MXAN_5262	hypothetical protein 6556680:6558374	6556680	6558374	forward	0.948944	0	6.392	7	not reg	corE2 regulated
MXAN_RS26025	MXAN_5363	inorganic polyphosphate kinase 6676646:6677491	6676646	6677491	reverse	0.882965	0	3.52749	7	not reg
MXAN_RS26565	MXAN_5479	transferase 6818983:6819543	6818983	6819543	reverse	0.810815	0	2.1573	7	not reg
MXAN_RS28710	MXAN_5921	acyl-CoA dehydrogenase 7343333:7344469	7343333	7344469	reverse	0.931376	0	9.09004	7	not reg	MXAN_5921
MXAN_RS30360	MXAN_6263	lysine 2,3-aminomutase 7736748:7737953	7736748	7737953	forward	0.910477	0	7.33209	7	not reg
MXAN_RS30795	MXAN_6358	hypothetical protein 7838678:7839100	7838678	7839100	forward	0.85072	0	3.63467	7	not reg
MXAN_RS30825	MXAN_6364	hypothetical protein 7844862:7845698	7844862	7845698	reverse	0.92767	0	7.83667	7	not reg
MXAN_RS30880	MXAN_6376	hypothetical protein 7856042:7858774	7856042	7858774	reverse	0.767883	0	2.43462	7	not reg
MXAN_RS31490	MXAN_6499	phosphomannomutase 8011821:8013191	8011821	8013191	reverse	0.864801	0	2.36254	7	not reg
MXAN_RS32780	MXAN_6768	hypothetical protein 8319006:8319890	8319006	8319890	forward	0.937738	0	17.4356	7	not reg
MXAN_RS32850	MXAN_6783	decarboxylase 8333356:8334798	8333356	8334798	forward	0.927608	0	2.9439	7	not reg
MXAN_RS33675	MXAN_6957	reductase 8513012:8514133	8513012	8514133	reverse	0.945884	0	4.97247	7	not reg
MXAN_RS34380	MXAN_7102	hypothetical protein 8670483:8671379	8670483	8671379	reverse	0.896899	0	5.64398	7	not reg
MXAN_RS34470	MXAN_7120	hypothetical protein 8693124:8694185	8693124	8694185	forward	0.846712	0	19.6878	7	not reg
MXAN_RS35365	MXAN_7308	transglycosylase 8924601:8925836	8924601	8925836	reverse	0.858109	0	2.41621	7	not reg
MXAN_RS35810	MXAN_7401	Vegetative protein 9026488:9027024	9026488	9027024	reverse	0.971866	0	5.25479	7	not reg
MXAN_RS36015	MXAN_7451	WecB/TagA/CpsF family glycosyl transferase 9075393:9076208	9075393	9076208	forward	0.874665	0	3.71898	7	not reg
MXAN_RS36105	MXAN_7473	dimethylhistidine N-methyltransferase 9099934:9100959	9099934	9100959	forward	0.881396	0	2.46999	7	not reg
MXAN_RS02535	MXAN_0524	response regulator 590273:590734	590273	590734	forward	0.771048	0	4.41734	7	up1
MXAN_RS05135	MXAN_1070	D-alanyl-D-alanine carboxypeptidase 1245306:1247552	1245306	1247552	forward	0.899184	0	5.13745	7	up1
MXAN_RS05295	MXAN_1101	UDP-N-acetyl glucosamine 2-epimerase 1282076:1283206	1282076	1283206	forward	0.955229	0	8.68858	7	up1
MXAN_RS05410	MXAN_1125	SAM-dependent methyltransferase 1309201:1310196	1309201	1310196	forward	0.816302	0	8.24032	7	up1
MXAN_RS05415	MXAN_1126	hypothetical protein 1310217:1311101	1310217	1311101	forward	0.914213	0	4.36688	7	up1
MXAN_RS05745	MXAN_1192	bifunctional alpha,alpha-trehalose-phosphate synthase (UDP-forming)/trehalose-phosphatase 1389169:1391337	1389169	1391337	forward	0.801818	0	2.21411	7	up1	ostAB
MXAN_RS09605	MXAN_1981	hypothetical protein 2316567:2318060	2316567	2318060	forward	0.945463	0	12.1134	7	up1
MXAN_RS11245	MXAN_2326	aldehyde dehydrogenase 2704334:2705725	2704334	2705725	reverse	0.844587	0	3.34986	7	up1
MXAN_RS12230	MXAN_2531	hypothetical protein 2945254:2946528	2945254	2946528	reverse	0.858915	0	2.9244	7	up1
MXAN_RS13170	MXAN_2718	hypothetical protein 3169198:3169398	3169198	3169398	forward	0.77722	0	3.46634	7	up1
MXAN_RS13175	MXAN_2719	hypothetical protein 3169434:3169868	3169434	3169868	forward	0.90555	0	2.9173	7	up1
MXAN_RS14070	MXAN_2905	hypothetical protein 3397307:3397753	3397307	3397753	reverse	0.924317	0	32.845	7	up1	dofA
MXAN_RS16865	MXAN_3479	carbohydrate-binding protein 4058863:4059951	4058863	4059951	forward	0.935946	0	5.08188	7	up1
MXAN_RS17335	MXAN_3574	VWA domain-containing protein 4168835:4170613	4168835	4170613	reverse	0.947355	0	5.96359	7	up1
MXAN_RS19220	MXAN_3954	hypothetical protein 4814982:4815875	4814982	4815875	reverse	0.920422	0	5.16957	7	up1
MXAN_RS19655	MXAN_4042	acetoacetate metabolism regulatory protein AtoC 4951501:4952955	4951501	4952955	reverse	0.816518	0	3.73012	7	up1	nla6
MXAN_RS24905	MXAN_5125	transcriptional regulator 6402563:6403309	6402563	6403309	forward	0.842945	0	5.93371	7	up1	mrpC
MXAN_RS24910	MXAN_5126	hypothetical protein 6403434:6404012	6403434	6404012	forward	0.699671	0	2.28773	7	up1
MXAN_RS29030	MXAN_5984	hypothetical protein 7409858:7410268	7409858	7410268	forward	0.918208	0	7.9943	7	up1
MXAN_RS31195	MXAN_6441	malate synthase A 7944010:7945635	7944010	7945635	forward	0.849439	0	5.68123	7	up1	aceB
MXAN_RS33845	MXAN_6993	hypothetical protein 8551398:8552423	8551398	8552423	reverse	0.959224	0	40.8506	7	up1
MXAN_RS34900	MXAN_7209	peptidase S8 8801111:8802844	8801111	8802844	forward	0.89082	0	4.57696	7	up1
MXAN_RS35425	MXAN_7320	PheA/TfdB family FAD-binding monooxygenase 8939925:8941505	8939925	8941505	reverse	0.871887	0	3.75556	7	up1
MXAN_RS36100	MXAN_7471	ergothioneine biosynthesis protein EgtB 9098578:9099924	9098578	9099924	forward	0.912203	0	2.38756	7	up1
MXAN_RS01020	MXAN_0206	peptidase S8 251454:252881	251454	252881	forward	0.809572	0	3.62637	7	up2	popC
MXAN_RS01025	MXAN_0207	hypothetical protein 252891:253361	252891	253361	forward	0.857211	0	3.02762	7	up2	popD
MXAN_RS01615	MXAN_0330	hypothetical protein 387468:387986	387468	387986	forward	0.741017	0	7.02851	7	up2
MXAN_RS02315	MXAN_0473	hypothetical protein 535425:535874	535425	535874	forward	0.738767	0	7.25142	7	up2
MXAN_RS02345	MXAN_0480	lactoylglutathione lyase 538739:539125	538739	539125	reverse	0.808271	0	3.89763	7	up2
MXAN_RS03110	MXAN_0640	membrane protein 740698:741252	740698	741252	reverse	0.815239	0	4.55587	7	up2
MXAN_RS03500	MXAN_0724	serine/threonine protein kinase 826731:827777	826731	827777	forward	0.856838	0	3.92563	7	up2	MXAN_0724
MXAN_RS04465	MXAN_0929	hypothetical protein 1058518:1059549	1058518	1059549	reverse	0.931024	0	11.8016	7	up2
MXAN_RS10545	MXAN_2183	hypothetical protein 2522787:2524010	2522787	2524010	reverse	0.972032	0	18.4894	7	up2
MXAN_RS12075	MXAN_2500	DNA-directed RNA polymerase sigma-70 factor 2909623:2910126	2909623	2910126	reverse	0.906031	0	14.2439	7	up2
MXAN_RS13970	MXAN_2884	hypothetical protein 3367856:3370270	3367856	3370270	forward	0.864654	0	7.52818	7	up2	fmgA (partially C signal dependent, fruA and mrpC dependent, Tn5 Lac 4400)
MXAN_RS14495	MXAN_2993	DUF4912 domain-containing protein 3512306:3514654	3512306	3514654	forward	0.816849	0	2.16387	7	up2
MXAN_RS14925	MXAN_3079	hypothetical protein 3607814:3608368	3607814	3608368	forward	0.957491	0	6.12297	7	up2
MXAN_RS15110	MXAN_3117	DNA-binding response regulator 3654152:3654841	3654152	3654841	forward	0.899768	0	11.9666	7	up2	fruA (Tn5 lac 4491)
MXAN_RS15190	MXAN_3133	hypothetical protein 3670592:3671296	3670592	3671296	reverse	0.835894	0	4.77632	7	up2
MXAN_RS15920	MXAN_3285	peptidase S8 3836877:3838670	3836877	3838670	forward	0.824159	0	2.69274	7	up2
MXAN_RS16285	MXAN_3362	hypothetical protein 3908726:3909049	3908726	3909049	reverse	0.894406	0	4.60494	7	up2
MXAN_RS19345	MXAN_3979	hypothetical protein 4845910:4846668	4845910	4846668	forward	0.954558	0	10.4706	7	up2
MXAN_RS19375	MXAN_3985	hypothetical protein 4853684:4854103	4853684	4854103	forward	0.776544	0	6.29612	7	up2
MXAN_RS22055	MXAN_4547	molybdenum cofactor carrier protein 5671335:5671886	5671335	5671886	reverse	0.703277	0	10.3498	7	up2
MXAN_RS23965	MXAN_4937	EGF domain-containing protein 6173644:6174843	6173644	6174843	reverse	0.970427	0	21.1332	7	up2
MXAN_RS26065	MXAN_5371	multifunctional fatty acid oxidation complex subunit alpha 6685351:6687591	6685351	6687591	reverse	0.986791	0	13.4406	7	up2	fadJ
MXAN_RS26070	MXAN_5372	acetyl-CoA C-acyltransferase FadI 6687591:6688892	6687591	6688892	reverse	0.980852	0	21.4053	7	up2	MXAN_5372
MXAN_RS26575	MXAN_5481	hypothetical protein 6820724:6821638	6820724	6821638	reverse	0.927747	0	7.73432	7	up2
MXAN_RS29660	MXAN_6114	cyclase 7557570:7560857	7557570	7560857	reverse	0.798715	0	3.06877	7	up2
MXAN_RS30105	MXAN_6209	RNA polymerase sigma-C factor 7676556:7677443	7676556	7677443	forward	0.731879	0	24.4668	7	up2	sigC
MXAN_RS30815	MXAN_6362	hypothetical protein 7843131:7844222	7843131	7844222	reverse	0.970733	0	7.45087	7	up2
MXAN_RS10100	MXAN_2081	lipoprotein 2415397:2415984	2415397	2415984	reverse	0.750994	0	1.99119	8	down
MXAN_RS12660	MXAN_2618	adenylosuccinate synthetase 3057198:3058508	3057198	3058508	forward	0.765945	0	2.10498	8	down
MXAN_RS14910	MXAN_3076	50S ribosomal protein L7/L12 3598512:3598880	3598512	3598880	forward	0.893982	0	10.4152	8	down
MXAN_RS18275	MXAN_3767	hypothetical protein 4484664:4485467	4484664	4485467	forward	0.860635	0	5.00411	8	down
MXAN_RS22120	MXAN_4560	hypothetical protein 5690213:5691133	5690213	5691133	reverse	0.787961	0	2.03022	8	down
MXAN_RS24450	MXAN_5033	hypothetical protein 6293474:6293938	6293474	6293938	reverse	0.861108	0	11.0697	8	down
MXAN_RS25035	MXAN_5152	Cys-rich repeat-containing protein 6435968:6436717	6435968	6436717	reverse	0.913622	0	3.70026	8	down
MXAN_RS31795	MXAN_6563	hypothetical protein 8085141:8085818	8085141	8085818	reverse	0.949075	0	4.11679	8	down
MXAN_RS00160	MXAN_0029	hypothetical protein 35989:38070	35989	38070	forward	0.811649	0	2.20891	8	not reg
MXAN_RS00915	MXAN_0185	hypothetical protein 224504:226126	224504	226126	reverse	0.96691	0	7.0441	8	not reg
MXAN_RS01255	MXAN_0256	aminotransferase class V 304826:305986	304826	305986	forward	0.792283	0	3.49378	8	not reg
MXAN_RS01665	MXAN_0340	histidine kinase 396925:398418	396925	398418	reverse	0.989637	0	4.50103	8	not reg
MXAN_RS03035	MXAN_0625	aldehyde dehydrogenase 722971:724410	722971	724410	reverse	0.955951	0	2.21226	8	not reg
MXAN_RS03080	MXAN_0634	hypothetical protein 732114:734216	732114	734216	forward	0.715002	0	2.36232	8	not reg
MXAN_RS03225	MXAN_0666	RND transporter 765073:766182	765073	766182	forward	0.804075	0	2.19551	8	not reg
MXAN_RS03630	MXAN_0752	hypothetical protein 859316:860959	859316	860959	forward	0.82071	0	3.08023	8	not reg
MXAN_RS04290	MXAN_0894	farnesyltranstransferase 1019276:1020361	1019276	1020361	forward	0.978881	0	5.1796	8	not reg
MXAN_RS04560	MXAN_0948	hypothetical protein 1087881:1089287	1087881	1089287	forward	0.849549	0	14.4039	8	not reg
MXAN_RS05110	MXAN_1063	hypothetical protein 1240839:1241651	1240839	1241651	forward	0.804189	0	2.40939	8	not reg
MXAN_RS05670	MXAN_1177	hypothetical protein 1369966:1370931	1369966	1370931	forward	0.701517	0	4.05481	8	not reg
MXAN_RS05820	MXAN_1207	AT hook motif 1416094:1416654	1416094	1416654	reverse	0.776215	0	2.79858	8	not reg
MXAN_RS07570	MXAN_1558	amino acid permease 1830558:1832000	1830558	1832000	forward	0.870155	0	3.51233	8	not reg
MXAN_RS07930	MXAN_1631	hypothetical protein 1934113:1935564	1934113	1935564	reverse	0.947524	0	23.9352	8	not reg
MXAN_RS07960	MXAN_1639	CDP-paratose 2-epimerase 1942204:1943304	1942204	1943304	forward	0.868477	0	2.96356	8	not reg
MXAN_RS08775	MXAN_1815	hypothetical protein 2146693:2147697	2146693	2147697	reverse	0.860522	0	3.91981	8	not reg
MXAN_RS09555	MXAN_1971	methionine synthase 2304880:2308395	2304880	2308395	forward	0.812845	0	2.47437	8	not reg
MXAN_RS12035	MXAN_2490	MBL fold hydrolase 2899940:2900596	2899940	2900596	reverse	0.813216	0	3.68402	8	not reg
MXAN_RS12045	MXAN_2492	hypothetical protein 2901346:2902626	2901346	2902626	forward	0.9618	0	65.2954	8	not reg
MXAN_RS12190	MXAN_2524	homoserine kinase 2938045:2939016	2938045	2939016	forward	0.839853	0	4.08716	8	not reg
MXAN_RS12600	MXAN_2606	two-component system sensor histidine kinase/response regulator 3032327:3035239	3032327	3035239	forward	0.706842	0	2.24617	8	not reg
MXAN_RS13085	MXAN_2701	phosphoribosylformylglycinamidine cyclo-ligase 3151821:3152858	3151821	3152858	reverse	0.917994	0	3.62213	8	not reg
MXAN_RS13660	MXAN_2818	preprotein translocase subunit SecG 3290237:3290635	3290237	3290635	forward	0.76855	0	3.26628	8	not reg
MXAN_RS13760	MXAN_2841	dehydrogenase 3308648:3310192	3308648	3310192	forward	0.763443	0	3.677	8	not reg
MXAN_RS14160	MXAN_2923	gliding motility protein 3424470:3426407	3424470	3426407	reverse	0.779678	0	3.00203	8	not reg
MXAN_RS14380	MXAN_2969	acyl-CoA dehydrogenase 3478916:3480055	3478916	3480055	forward	0.886169	0	2.81584	8	not reg
MXAN_RS14650	MXAN_3025	hypothetical protein 3550361:3552076	3550361	3552076	forward	0.764113	0	2.34685	8	not reg
MXAN_RS15025	MXAN_3100	glycine--tRNA ligase subunit alpha 3631055:3632047	3631055	3632047	forward	0.755907	0	2.37785	8	not reg
MXAN_RS15030	MXAN_3101	glycine--tRNA ligase subunit beta 3632037:3634148	3632037	3634148	forward	0.84724	0	2.23529	8	not reg
MXAN_RS15725	MXAN_3247	hypothetical protein 3799079:3800674	3799079	3800674	reverse	0.794589	0	3.37634	8	not reg
MXAN_RS15730	MXAN_3248	hypothetical protein 3800671:3802773	3800671	3802773	reverse	0.974032	0	3.72984	8	not reg
MXAN_RS16095	MXAN_3320	adenylate kinase 3865865:3866512	3865865	3866512	forward	0.82148	0	2.34126	8	not reg
MXAN_RS16100	MXAN_3321	translation initiation factor IF-1 3866870:3867088	3866870	3867088	forward	0.914958	0	8.71008	8	not reg
MXAN_RS16790	MXAN_3464	hypothetical protein 4040347:4042365	4040347	4042365	reverse	0.970401	0	34.4773	8	not reg	fmgE (C signal dependent, fruA and mrpC dependent, Tn5 Lac 4406)
MXAN_RS16880	MXAN_3482	hypothetical protein 4062633:4063772	4062633	4063772	reverse	0.925829	0	4.51202	8	not reg
MXAN_RS16885	MXAN_3483	hypothetical protein 4063824:4064924	4063824	4064924	reverse	0.948266	0	5.64915	8	not reg
MXAN_RS17080	MXAN_3525	ubiquinone biosynthesis protein UbiE 4105462:4106151	4105462	4106151	reverse	0.850031	0	3.0563	8	not reg
MXAN_RS17195	MXAN_3547	ribosome maturation factor RimM 4131305:4131871	4131305	4131871	forward	0.969922	0	2.2032	8	not reg
MXAN_RS17785	MXAN_3666	membrane protein 4374885:4376084	4374885	4376084	forward	0.874702	0	2.60086	8	not reg
MXAN_RS17840	MXAN_3678	polyprenyl synthetase 4389209:4390207	4389209	4390207	forward	0.908208	0	3.72189	8	not reg
MXAN_RS18010	MXAN_3713	peptidase M16 4428765:4430204	4428765	4430204	forward	0.813866	0	2.17843	8	not reg
MXAN_RS18280	MXAN_3768	dehydrogenase 4485479:4486642	4485479	4486642	forward	0.734747	0	2.46598	8	not reg
MXAN_RS18790	MXAN_3868	cytochrome c oxidase subunit I 4645072:4646709	4645072	4646709	reverse	0.772536	0	2.37297	8	not reg
MXAN_RS18865	MXAN_3883	o-succinylbenzoate--CoA ligase 4666798:4669152	4666798	4669152	reverse	0.836633	0	4.27362	8	not reg	mcuB
MXAN_RS19105	MXAN_3931	hypothetical protein 4729983:4730888	4729983	4730888	reverse	0.902533	0	2.86579	8	not reg	taQ
MXAN_RS19120	MXAN_3934	permease 4755331:4756707	4755331	4756707	reverse	0.825994	0	2.41544	8	not reg	taN
MXAN_RS19125	MXAN_3935	non-ribosomal peptide synthetase 4756846:4783794	4756846	4783794	reverse	0.887067	0	2.03795	8	not reg	ta-1(PKS/NRPS
MXAN_RS19135	MXAN_3937	luciferase 4790333:4791439	4790333	4791439	reverse	0.933945	0	2.84509	8	not reg	taJ
MXAN_RS19520	MXAN_4014	hypothetical protein 4917731:4919062	4917731	4919062	forward	0.950611	0	4.36781	8	not reg
MXAN_RS19605	MXAN_4032	membrane protein 4939778:4941289	4939778	4941289	forward	0.780105	0	2.28076	8	not reg
MXAN_RS20175	MXAN_4155	hypothetical protein 5102635:5105058	5102635	5105058	reverse	0.909039	0	2.56563	8	not reg
MXAN_RS20295	MXAN_4180	hypothetical protein 5133316:5134641	5133316	5134641	reverse	0.761035	0	2.43729	8	not reg
MXAN_RS20730	MXAN_4270	cation transporter 5232631:5235063	5232631	5235063	reverse	0.870403	0	2.92792	8	not reg
MXAN_RS21205	MXAN_4369	SAM-dependent methyltransferase 5375277:5376068	5375277	5376068	reverse	0.906734	0	4.80831	8	not reg
MXAN_RS21280	MXAN_4384	3-keto-5-aminohexanoate cleavage protein 5387898:5388725	5387898	5388725	reverse	0.919677	0	2.62196	8	not reg
MXAN_RS21885	MXAN_4507	hypothetical protein 5578972:5580825	5578972	5580825	forward	0.855252	0	2.563	8	not reg
MXAN_RS22420	MXAN_4619	glycosyl transferase family 2 5796811:5799153	5796811	5799153	reverse	0.946406	0	2.42578	8	not reg
MXAN_RS22685	MXAN_4672	acyl dehydratase 5855486:5856148	5855486	5856148	reverse	0.812294	0	2.90735	8	not reg
MXAN_RS22795	MXAN_4693	tRNA guanosine(34) transglycosylase Tgt 5881030:5882229	5881030	5882229	reverse	0.872118	0	2.67985	8	not reg
MXAN_RS24080	MXAN_4959	hypothetical protein 6204271:6205146	6204271	6205146	forward	0.734088	0	2.11977	8	not reg
MXAN_RS24210	MXAN_4986	hypothetical protein 6235079:6238072	6235079	6238072	reverse	0.879655	0	3.96339	8	not reg
MXAN_RS24410	MXAN_5025	hypothetical protein 6281892:6283208	6281892	6283208	forward	0.943453	0	2.30112	8	not reg
MXAN_RS24440	MXAN_5031	MFP transporter 6289024:6290184	6289024	6290184	forward	0.797925	0	2.28858	8	not reg
MXAN_RS24460	MXAN_5035	peptidase M16 6296011:6297342	6296011	6297342	forward	0.881011	0	1.98184	8	not reg
MXAN_RS24655	MXAN_5075	ribose-phosphate pyrophosphokinase 6349494:6350444	6349494	6350444	forward	0.816776	0	2.39575	8	not reg
MXAN_RS24785	MXAN_5101	RNA polymerase 6375397:6375948	6375397	6375948	reverse	0.916971	0	9.02724	8	not reg
MXAN_RS24840	MXAN_5112	Na+/H+ antiporter 6386468:6388078	6386468	6388078	forward	0.978216	0	3.24623	8	not reg
MXAN_RS24955	MXAN_5135	acetyl-CoA acetyltransferase 6415098:6416270	6415098	6416270	reverse	0.964387	0	3.42493	8	not reg
MXAN_RS26080	MXAN_5374	glycosyl hydrolase 6690129:6692498	6690129	6692498	reverse	0.717793	0	1.96742	8	not reg
MXAN_RS26815	MXAN_5530	hypothetical protein 6879573:6880295	6879573	6880295	forward	0.928503	0	5.83306	8	not reg
MXAN_RS26925	MXAN_5556	NrfD family oxidoreductase membrane subunit 6904441:6905919	6904441	6905919	reverse	0.781625	0	7.29575	8	not reg
MXAN_RS27175	MXAN_5608	UDP-N-acetylmuramoyl-tripeptide--D-alanyl-D- alanine ligase 6971358:6972758	6971358	6972758	reverse	0.775507	0	2.08603	8	not reg
MXAN_RS27845	MXAN_5745	alpha/beta hydrolase 7114102:7114962	7114102	7114962	reverse	0.955947	0	4.37246	8	not reg
MXAN_RS27880	MXAN_5752	hypothetical protein 7120552:7121586	7120552	7121586	reverse	0.838876	0	5.59452	8	not reg
MXAN_RS29040	MXAN_5986	hypothetical protein 7410867:7412210	7410867	7412210	reverse	0.915992	0	3.24386	8	not reg
MXAN_RS29205	MXAN_6020	SAM-dependent methyltransferase 7451046:7452053	7451046	7452053	reverse	0.885534	0	2.47446	8	not reg
MXAN_RS30305	MXAN_6253	hypothetical protein 7723793:7725667	7723793	7725667	reverse	0.97502	0	10.3293	8	not reg
MXAN_RS30720	MXAN_6341	glycine cleavage system protein T 7821755:7822825	7821755	7822825	forward	0.778951	0	3.02732	8	not reg
MXAN_RS30800	MXAN_6359	hypothetical protein 7839113:7840924	7839113	7840924	forward	0.769576	0	2.65648	8	not reg
MXAN_RS31405	MXAN_6483	flagellar motor protein MotA 7995388:7996110	7995388	7996110	forward	0.74068	0	2.80312	8	not reg
MXAN_RS31480	MXAN_6497	glucokinase 8010323:8011255	8010323	8011255	reverse	0.714616	0	2.33032	8	not reg
MXAN_RS31485	MXAN_6498	FMN reductase 8011268:8011819	8011268	8011819	reverse	0.948337	0	2.13469	8	not reg
MXAN_RS32210	MXAN_6652	hypothetical protein 8180634:8181260	8180634	8181260	reverse	0.91488	0	2.91129	8	not reg
MXAN_RS32725	MXAN_6758	hypothetical protein 8308310:8308954	8308310	8308954	reverse	0.730357	0	3.45783	8	not reg
MXAN_RS33040	MXAN_6822	peptidase M1 8371323:8373875	8371323	8373875	forward	0.954621	0	2.88348	8	not reg
MXAN_RS33045	MXAN_6823	hypothetical protein 8373854:8375236	8373854	8375236	forward	0.817441	0	3.51351	8	not reg
MXAN_RS33170	MXAN_6848	thiol reductase thioredoxin 8400673:8401050	8400673	8401050	reverse	0.903324	0	2.91121	8	not reg
MXAN_RS33220	MXAN_6858	hypothetical protein 8411291:8412511	8411291	8412511	reverse	0.913149	0	3.96026	8	not reg
MXAN_RS33445	MXAN_6908		8460391	8461980		0.87049	0	2.35657	8	not reg	sgnD
MXAN_RS33450	MXAN_6909	short-chain dehydrogenase 8462142:8462912	8462142	8462912	forward	0.836095	0	2.0043	8	not reg
MXAN_RS33840	MXAN_6992	hypothetical protein 8550401:8551138	8550401	8551138	forward	0.823189	0	2.67201	8	not reg
MXAN_RS33850	MXAN_6994	two-component sensor histidine kinase 8552605:8553864	8552605	8553864	reverse	0.951223	0	4.99121	8	not reg
MXAN_RS34040	MXAN_7032	hypothetical protein 8606693:8607562	8606693	8607562	forward	0.761017	0	4.52715	8	not reg
MXAN_RS34065	MXAN_7038	hypothetical protein 8611600:8612187	8611600	8612187	reverse	0.789681	0	2.9336	8	not reg
MXAN_RS34085	MXAN_7042	cyclic nucleotide-binding protein 8617841:8619154	8617841	8619154	reverse	0.953686	0	2.7386	8	not reg
MXAN_RS34090	MXAN_7043	aldo/keto reductase 8619179:8620219	8619179	8620219	reverse	0.787375	0	2.41156	8	not reg
MXAN_RS34330	MXAN_7091	haloacid dehalogenase 8662925:8664433	8662925	8664433	forward	0.787102	0	2.38962	8	not reg
MXAN_RS34395	MXAN_7105	hypothetical protein 8674774:8676462	8674774	8676462	forward	0.920772	0	5.64814	8	not reg
MXAN_RS34400	MXAN_7106	transcriptional initiation protein Tat 8676459:8677799	8676459	8677799	forward	0.942274	0	5.1827	8	not reg
MXAN_RS34480	MXAN_7122	hypothetical protein 8694728:8695975	8694728	8695975	forward	0.738289	0	2.86856	8	not reg
MXAN_RS35410	MXAN_7317	hypothetical protein 8937057:8937773	8937057	8937773	forward	0.939736	0	6.40719	8	not reg
MXAN_RS35470	MXAN_7329	glycerol-3-phosphate dehydrogenase 8950928:8952625	8950928	8952625	reverse	0.824262	0	2.68861	8	not reg
MXAN_RS35595	MXAN_7355	cell wall protein 8975398:8976192	8975398	8976192	reverse	0.768543	0	2.08347	8	not reg
MXAN_RS35720	MXAN_7382	hypothetical protein 9007168:9007746	9007168	9007746	reverse	0.710456	0	3.60217	8	not reg
MXAN_RS35725	MXAN_7383	hypothetical protein 9007784:9008647	9007784	9008647	reverse	0.815301	0	3.26367	8	not reg
MXAN_RS35805	MXAN_7400	tryptophan 2,3-dioxygenase 9025483:9026346	9025483	9026346	reverse	0.834298	0	2.17909	8	not reg
MXAN_RS00220	MXAN_0041	glycosyl hydrolase family 15 47274:49139	47274	49139	forward	0.793678	0	3.72044	8	up1
MXAN_RS04230	MXAN_0882	serine/threonine protein kinase 999393:1000886	999393	1000886	forward	0.908209	0	3.22161	8	up1	MXAN_0882 pkn
MXAN_RS05100	MXAN_1061	RNA polymerase sigma-54 factor 1238621:1240138	1238621	1240138	forward	0.966564	0	2.02755	8	up1
MXAN_RS07445	MXAN_1533	malto-oligosyltrehalose synthase 1798825:1801851	1798825	1801851	forward	0.812932	0	2.40966	8	up1	treY
MXAN_RS10395	MXAN_2147	hypothetical protein 2480413:2481942	2480413	2481942	reverse	0.914791	0	4.73706	8	up1
MXAN_RS11110	MXAN_2299	hypothetical protein 2672961:2674700	2672961	2674700	reverse	0.941156	0	3.65098	8	up1
MXAN_RS12185	MXAN_2523	cellulose synthase 2936328:2937908	2936328	2937908	reverse	0.831251	0	3.32497	8	up1
MXAN_RS12760	MXAN_2638	hypothetical protein 3081231:3082916	3081231	3082916	reverse	0.954528	0	3.5751	8	up1
MXAN_RS12765	MXAN_2639	hypothetical protein 3082943:3083746	3082943	3083746	reverse	0.911464	0	4.42357	8	up1
MXAN_RS13020	MXAN_2688	hypothetical protein 3137034:3139025	3137034	3139025	forward	0.877386	0	5.19842	8	up1	MXAN_2688 (nla6 binds to it)
MXAN_RS13025	MXAN_2689	UDP-N-acetyl-D-glucosamine dehydrogenase 3139093:3140412	3139093	3140412	forward	0.997459	0	25.5958	8	up1
MXAN_RS13110	MXAN_2706	polyhydroxyalkanoic acid synthase 3156614:3157888	3156614	3157888	forward	0.722462	0	2.39108	8	up1
MXAN_RS13180	MXAN_2720	hypothetical protein 3169909:3170208	3169909	3170208	forward	0.749152	0	3.6338	8	up1
MXAN_RS14425	MXAN_2978	5-formyltetrahydrofolate cyclo-ligase 3492361:3492984	3492361	3492984	reverse	0.975485	0	5.48991	8	up1
MXAN_RS14505	MXAN_2995	peptidase S1 3516367:3517848	3516367	3517848	forward	0.797489	0	2.16758	8	up1
MXAN_RS15075	MXAN_3110	hypothetical protein 3648186:3648764	3648186	3648764	reverse	0.949497	0	18.6866	8	up1
MXAN_RS15560	MXAN_3213	diguanylate cyclase response regulator 3762733:3763761	3762733	3763761	forward	0.885633	0	5.83136	8	up1	actA
MXAN_RS15620	MXAN_3225	sugar ABC transporter substrate-binding protein 3775550:3776122	3775550	3776122	forward	0.939118	0	8.79472	8	up1	exoA/fdgA (Tn5 lac 7536)
MXAN_RS15625	MXAN_3226	hypothetical protein 3776119:3777333	3776119	3777333	forward	0.936412	0	6.17022	8	up1	exoB
MXAN_RS15655	MXAN_3232	aminotransferase DegT 3783331:3784500	3783331	3784500	forward	0.987764	0	4.09024	8	up1
MXAN_RS16280	MXAN_3361	ATPase AAA 3907650:3908630	3907650	3908630	reverse	0.972103	0	3.31585	8	up1
MXAN_RS16305	MXAN_3367	hypothetical protein 3912173:3912646	3912173	3912646	forward	0.836857	0	8.8629	8	up1
MXAN_RS16320	MXAN_3371	hypothetical protein 3914628:3915512	3914628	3915512	forward	0.827582	0	4.87698	8	up1	nfsA
MXAN_RS16325	MXAN_3372	hypothetical protein 3915525:3916853	3915525	3916853	forward	0.842617	0	5.37668	8	up1	nfsB
MXAN_RS16330	MXAN_3373	hypothetical protein 3916877:3918415	3916877	3918415	forward	0.930786	0	5.63383	8	up1	nfsC
MXAN_RS16335	MXAN_3374	gliding motility protein U 3918630:3922238	3918630	3922238	forward	0.973971	0	5.67038	8	up1	nfsD
MXAN_RS16340	MXAN_3375	gliding motility protein 3922235:3923734	3922235	3923734	forward	0.807683	0	4.58023	8	up1	nfsE
MXAN_RS16350	MXAN_3377	hypothetical protein 3924282:3926330	3924282	3926330	forward	0.947866	0	9.32958	8	up1	nfsG
MXAN_RS16995	MXAN_3507	UDP-glucose 4-epimerase 4085587:4086531	4085587	4086531	forward	0.723438	0	1.95592	8	up1
MXAN_RS18120	MXAN_3735	diguanylate cyclase response regulator 4451655:4452611	4451655	4452611	reverse	0.725478	0	4.16579	8	up1
MXAN_RS18170	MXAN_3745	organic solvent ABC transporter 4459883:4460488	4459883	4460488	forward	0.747999	0	2.8145	8	up1
MXAN_RS18230	MXAN_3758	hypothetical protein 4475839:4476198	4475839	4476198	reverse	0.813302	0	11.0294	8	up1
MXAN_RS18855	MXAN_3881	pyruvate carboxylase 4662830:4666333	4662830	4666333	forward	0.888962	0	4.22373	8	up1
MXAN_RS19660	MXAN_4043	histidine kinase 4953035:4953772	4953035	4953772	reverse	0.792753	0	6.22248	8	up1
MXAN_RS20070	MXAN_4133	hypothetical protein 5078487:5079632	5078487	5079632	reverse	0.968755	0	3.52956	8	up1
MXAN_RS23670	MXAN_4876	hypothetical protein 6106815:6109373	6106815	6109373	reverse	0.930614	0	2.77104	8	up1
MXAN_RS26505	MXAN_5469	epimerase 6808353:6809249	6808353	6809249	reverse	0.949427	0	4.0308	8	up1
MXAN_RS27280	MXAN_5629	alcohol dehydrogenase 6993823:6995007	6993823	6995007	reverse	0.866131	0	2.96566	8	up1
MXAN_RS28670	MXAN_5913	hypothetical protein 7335262:7336770	7335262	7336770	forward	0.888679	0	2.36741	8	up1
MXAN_RS28700	MXAN_5919	electron transfer flavoprotein subunit beta 7341416:7342381	7341416	7342381	reverse	0.996101	0	3.99255	8	up1
MXAN_RS28705	MXAN_5920	electron transfer flavoprotein subunit beta 7342418:7343215	7342418	7343215	reverse	0.966872	0	4.40064	8	up1
MXAN_RS28880	MXAN_5954	hypothetical protein 7376153:7378243	7376153	7378243	reverse	0.838662	0	2.61361	8	up1
MXAN_RS29675	MXAN_6117	PAS domain-containing sensor histidine kinase 7563441:7565138	7563441	7565138	forward	0.775443	0	2.63363	8	up1
MXAN_RS31155	MXAN_6433	hypothetical protein 7937164:7937649	7937164	7937649	forward	0.926567	0	6.79476	8	up1
MXAN_RS31200	MXAN_6442	isocitrate lyase 7945693:7946979	7945693	7946979	forward	0.956396	0	11.7262	8	up1	aceA
MXAN_RS31495	MXAN_6500	serine/threonine protein kinase 8013331:8015391	8013331	8015391	reverse	0.971769	0	4.79482	8	up1	pktA1
MXAN_RS33320	MXAN_6880	hypothetical protein 8431349:8431837	8431349	8431837	reverse	0.972563	0	16.9348	8	up1
MXAN_RS35495	MXAN_7334	hypothetical protein 8957354:8957755	8957354	8957755	forward	0.987254	0	41.0648	8	up1
MXAN_RS01365	MXAN_0278	mercuric reductase 331739:333130	331739	333130	reverse	0.889605	0	4.78596	8	up2
MXAN_RS03345	MXAN_0690	hypothetical protein 787437:788981	787437	788981	forward	0.9295	0	7.0199	8	up2
MXAN_RS04800	MXAN_0998	peptidase S8 1158553:1161117	1158553	1161117	forward	0.763617	0	1.98572	8	up2
MXAN_RS04990	MXAN_1038	hypothetical protein 1212663:1213208	1212663	1213208	reverse	0.749877	0	3.50957	8	up2
MXAN_RS10265	MXAN_2117	hypothetical protein 2453085:2453666	2453085	2453666	forward	0.985669	0	40.9271	8	up2
MXAN_RS11360	MXAN_2352	threonine--tRNA ligase 2732618:2733820	2732618	2733820	reverse	0.952736	0	8.92432	8	up2
MXAN_RS15565	MXAN_3214	Fis family transcriptional regulator 3763806:3765467	3763806	3765467	forward	0.934729	0	8.14664	8	up2	actB
MXAN_RS15785	MXAN_3259	polysaccharide deacetylase 3811484:3812641	3811484	3812641	forward	0.963269	0	13.6789	8	up2	MXAN_3259 (nla6 binds to it)
MXAN_RS16870	MXAN_3480	(2Fe-2S)-binding protein 4060219:4061826	4060219	4061826	forward	0.948439	0	7.73916	8	up2
MXAN_RS18295	MXAN_3771	hypothetical protein 4488105:4488920	4488105	4488920	forward	0.940198	0	2.10666	8	up2
MXAN_RS18825	MXAN_3875	oxidoreductase 4651910:4654876	4651910	4654876	reverse	0.776959	0	2.81815	8	up2
MXAN_RS21530	MXAN_4432	hypothetical protein 5480746:5481741	5480746	5481741	reverse	0.850037	0	2.88571	8	up2
MXAN_RS23070	MXAN_4748	oxidoreductase 5950614:5951504	5950614	5951504	reverse	0.933231	0	5.71742	8	up2
MXAN_RS25590	MXAN_5268	hypothetical protein 6566943:6568121	6566943	6568121	reverse	0.930655	0	4.99833	8	up2
MXAN_RS29165	MXAN_6011	dipeptidase 7440935:7442335	7440935	7442335	reverse	0.706524	0	2.1815	8	up2
MXAN_RS32785	MXAN_6770	hypothetical protein 8320054:8321694	8320054	8321694	forward	0.994386	0	10.3189	8	up2
MXAN_RS33215	MXAN_6857	membrane protein 8410173:8411294	8410173	8411294	reverse	0.796099	0	4.26133	8	up2
MXAN_RS33740	MXAN_6970	hypothetical protein 8529474:8531231	8529474	8531231	forward	0.923211	0	3.55015	8	up2
MXAN_RS02205	MXAN_0451	phosphatidic acid phosphatase 514303:515229	514303	515229	reverse	0.844373	0	3.59321	9	down
MXAN_RS05185	MXAN_1080	NADH-quinone oxidoreductase subunit N 1259280:1260839	1259280	1260839	reverse	0.917464	0	3.08117	9	down
MXAN_RS07665	MXAN_1577	serine/threonine protein kinase 1852019:1853215	1852019	1853215	reverse	0.775085	0	6.17254	9	down	MXA_1577 pkn
MXAN_RS08105	MXAN_1671	sodium-translocating pyrophosphatase 1973887:1975965	1973887	1975965	reverse	0.7055	0	2.26203	9	down
MXAN_RS08140	MXAN_1678	deoxyhypusine synthase 1985910:1986932	1985910	1986932	forward	0.859911	0	2.71964	9	down
MXAN_RS08185	MXAN_1688	biopolymer transporter TonB 1996662:1999271	1996662	1999271	forward	0.702004	0	2.78655	9	down
MXAN_RS10300	MXAN_2127	hypothetical protein 2459374:2460657	2459374	2460657	reverse	0.848657	0	5.67976	9	down
MXAN_RS14190	MXAN_2927	glycosyl hydrolase 3437095:3438894	3437095	3438894	forward	0.852811	0	2.5736	9	down
MXAN_RS14370	MXAN_2967	acriflavin resistance protein 3474323:3477463	3474323	3477463	reverse	0.842751	0	3.99659	9	down
MXAN_RS14375	MXAN_2968	hemolysin D 3477499:3478620	3477499	3478620	reverse	0.879287	0	4.33805	9	down
MXAN_RS15755	MXAN_3253	cytochrome c biogenesis protein CcmF 3806332:3808353	3806332	3808353	reverse	0.868706	0	1.99922	9	down
MXAN_RS15760	MXAN_3254	cytochrome C biogenesis protein CcmE 3808350:3808826	3808350	3808826	reverse	0.912396	0	2.02778	9	down
MXAN_RS15770	MXAN_3256	transcriptional regulator 3809024:3809737	3809024	3809737	reverse	0.86003	0	3.93795	9	down
MXAN_RS16795	MXAN_3465	histidine ammonia-lyase 4042948:4044474	4042948	4044474	reverse	0.722968	0	2.05874	9	down
MXAN_RS17660	MXAN_3640	glutamate-1-semialdehyde aminotransferase 4337885:4339159	4337885	4339159	reverse	0.82384	0	2.49575	9	down
MXAN_RS19285	MXAN_3967	hypothetical protein 4830996:4832180	4830996	4832180	reverse	0.742875	0	4.82858	9	down
MXAN_RS20575	MXAN_4237	sodium:sulfate symporter 5197129:5198520	5197129	5198520	forward	0.889762	0	3.33323	9	down
MXAN_RS20610	MXAN_4245	response regulator 5205313:5206026	5205313	5206026	reverse	0.92605	0	2.34188	9	down
MXAN_RS20615	MXAN_4246	histidine kinase 5206001:5207191	5206001	5207191	reverse	0.879544	0	2.12628	9	down
MXAN_RS23185	MXAN_4771	malonyl CoA-acyl carrier protein transacylase 5971044:5971985	5971044	5971985	reverse	0.856662	0	2.27509	9	down	fabD
MXAN_RS25790	MXAN_5315	TonB-dependent receptor 6617461:6618375	6617461	6618375	reverse	0.807496	0	2.55405	9	down
MXAN_RS26860	MXAN_5543	P-type ATPase 6892003:6894531	6892003	6894531	reverse	0.754227	0	3.02172	9	down
MXAN_RS26945	MXAN_5560	cytochrome c 6910181:6910990	6910181	6910990	reverse	0.877594	0	3.25945	9	down
MXAN_RS26955	MXAN_5562	cytochrome-c peroxidase 6911647:6912756	6911647	6912756	reverse	0.868198	0	3.53511	9	down
MXAN_RS27820	MXAN_5740	glycosyl transferase family 2 7107347:7108870	7107347	7108870	reverse	0.934254	0	2.3421	9	down
MXAN_RS28495	MXAN_5877	polyisoprenoid-binding protein 7296639:7297253	7296639	7297253	reverse	0.729556	0	4.13721	9	down
MXAN_RS29500	MXAN_6081	iron ABC transporter 7528230:7528775	7528230	7528775	forward	0.973951	0	5.23593	9	down
MXAN_RS30250	MXAN_6242	hypothetical protein 7707911:7710169	7707911	7710169	forward	0.767224	0	3.51124	9	down
MXAN_RS30280	MXAN_6248	Crp/Fnr family transcriptional regulator 7719281:7720690	7719281	7720690	forward	0.789764	0	3.12347	9	down
MXAN_RS30285	MXAN_6249	Crp/Fnr family transcriptional regulator 7720726:7722123	7720726	7722123	forward	0.793531	0	2.27115	9	down
MXAN_RS31500	MXAN_6501	mannose-1-phosphate guanylyltransferase 8015592:8016656	8015592	8016656	reverse	0.78908	0	2.34449	9	down
MXAN_RS31845	MXAN_6573	hypothetical protein 8098274:8099038	8098274	8099038	reverse	0.733588	0	3.10423	9	down
MXAN_RS32965	MXAN_6807	hypothetical protein 8359265:8360935	8359265	8360935	forward	0.830074	0	2.74312	9	down
MXAN_RS33470	MXAN_6913	cytochrome ubiquinol oxidase subunit I 8466978:8468321	8466978	8468321	reverse	0.988232	0	2.84379	9	down
MXAN_RS34690	MXAN_7164	universal stress protein 8747587:8748879	8747587	8748879	reverse	0.748094	0	6.73835	9	down
MXAN_RS34695	MXAN_7165	lactate dehydrogenase 8748915:8749931	8748915	8749931	reverse	0.876465	0	4.22277	9	down
MXAN_RS34830	MXAN_7193	diacylglycerol kinase 8776547:8777554	8776547	8777554	reverse	0.761626	0	2.14797	9	down
MXAN_RS36255	MXAN_7513	hypothetical protein 9135282:9137708	9135282	9137708	forward	0.81134	0	2.37372	9	down
MXAN_RS01085	MXAN_0221	lipase 268797:269795	268797	269795	reverse	0.707635	0	2.44579	9	not reg
MXAN_RS02150	MXAN_0441	hypothetical protein 503000:505480	503000	505480	forward	0.847192	0	2.56454	9	not reg
MXAN_RS02195	MXAN_0449	hypothetical protein 512072:513070	512072	513070	reverse	0.75706	0	1.96059	9	not reg
MXAN_RS02940	MXAN_0606	mechanosensitive ion channel protein 700496:702103	700496	702103	reverse	0.766293	0	3.01984	9	not reg
MXAN_RS03140	MXAN_0647	hypothetical protein 748912:749466	748912	749466	forward	0.993358	0	7.00766	9	not reg
MXAN_RS03145	MXAN_0650	hypothetical protein 749523:750080	749523	750080	forward	0.800277	0	2.85828	9	not reg
MXAN_RS03715	MXAN_0770	iron ABC transporter substrate-binding protein 879448:880431	879448	880431	forward	0.72956	0	2.16926	9	not reg
MXAN_RS04370	MXAN_0910	hypothetical protein 1038529:1040052	1038529	1040052	reverse	0.983528	0	6.14594	9	not reg
MXAN_RS04850	MXAN_1009	hypothetical protein 1173241:1174728	1173241	1174728	forward	0.953602	0	4.31515	9	not reg
MXAN_RS05440	MXAN_1131	RDD family protein 1318343:1319077	1318343	1319077	reverse	0.741143	0	2.36952	9	not reg
MXAN_RS07345	MXAN_1512	AraC family transcriptional regulator 1774533:1775705	1774533	1775705	reverse	0.865629	0	3.11492	9	not reg
MXAN_RS07605	MXAN_1565	ATPase AAA 1837171:1838766	1837171	1838766	forward	0.974348	0	2.61132	9	not reg
MXAN_RS07635	MXAN_1571	cysteine synthase A 1845524:1846444	1845524	1846444	reverse	0.733781	0	2.06923	9	not reg
MXAN_RS10685	MXAN_2215	hypothetical protein 2555713:2557230	2555713	2557230	forward	0.978718	0	9.27566	9	not reg
MXAN_RS10775	MXAN_2232	hypothetical protein 2573519:2574544	2573519	2574544	forward	0.81404	0	3.57029	9	not reg
MXAN_RS10935	MXAN_2263	methylmalonyl-CoA mutase 2623953:2626145	2623953	2626145	reverse	0.707581	0	2.07111	9	not reg
MXAN_RS13505	MXAN_2787	homogentisate 1,2-dioxygenase 3243542:3244813	3243542	3244813	forward	0.989866	0	10.8223	9	not reg
MXAN_RS13810	MXAN_2851	hypothetical protein 3321954:3323225	3321954	3323225	forward	0.771783	0	2.41611	9	not reg
MXAN_RS14365	MXAN_2966	MarR family transcriptional regulator 3473724:3474323	3473724	3474323	reverse	0.750681	0	3.61207	9	not reg
MXAN_RS14595	MXAN_3014	acetylornithine aminotransferase 3540473:3541717	3540473	3541717	forward	0.713104	0	2.25562	9	not reg
MXAN_RS14845	MXAN_3063	23S rRNA (guanosine(2251)-2'-O)-methyltransferase RlmB 3592108:3592956	3592108	3592956	forward	0.855302	0	2.5528	9	not reg
MXAN_RS15080	MXAN_3111	hypothetical protein 3648892:3650106	3648892	3650106	reverse	0.794613	0	2.41348	9	not reg
MXAN_RS15665	MXAN_3234	hypothetical protein 3785848:3786816	3785848	3786816	reverse	0.869563	0	2.50341	9	not reg
MXAN_RS16220	MXAN_3347	HNH endonuclease 3892066:3892659	3892066	3892659	forward	0.827619	0	2.79996	9	not reg
MXAN_RS17950	MXAN_3701	hypothetical protein 4413346:4414950	4413346	4414950	reverse	0.888455	0	2.00107	9	not reg
MXAN_RS18040	MXAN_3719	mammalian cell entry protein 4434926:4436455	4434926	4436455	forward	0.800045	0	2.72743	9	not reg
MXAN_RS18180	MXAN_3747	hypothetical protein 4461586:4462758	4461586	4462758	reverse	0.876079	0	2.40496	9	not reg
MXAN_RS18315	MXAN_3775	GMP synthetase 4494778:4496331	4494778	4496331	reverse	0.844414	0	2.23066	9	not reg
MXAN_RS18430	MXAN_3799	enoyl-CoA hydratase 4565495:4566271	4565495	4566271	reverse	0.812326	0	3.54683	9	not reg
MXAN_RS20125	MXAN_4145	radical SAM protein 5091743:5093047	5091743	5093047	reverse	0.818405	0	2.44725	9	not reg
MXAN_RS20455	MXAN_4213	GTP cyclohydrolase II 5172459:5173133	5172459	5173133	forward	0.778497	0	3.04236	9	not reg
MXAN_RS20475	MXAN_4217	dihydrolipoamide acetyltransferase 5176806:5178056	5176806	5178056	reverse	0.961561	0	2.78926	9	not reg	MXAN_4217
MXAN_RS21125	MXAN_4352	phosphoglucosamine mutase 5357056:5358450	5357056	5358450	reverse	0.808501	0	2.34502	9	not reg
MXAN_RS21315	MXAN_4391	hypothetical protein 5394614:5395645	5394614	5395645	reverse	0.820197	0	2.00058	9	not reg
MXAN_RS21705	MXAN_4469	tetratricopeptide repeat domain protein 5532743:5533813	5532743	5533813	forward	0.744364	0	2.49086	9	not reg
MXAN_RS22300	MXAN_4595	non-ribosomal peptide synthetase 5744578:5747865	5744578	5747865	forward	0.741343	0	1.97648	9	not reg	NRPS
MXAN_RS23000	MXAN_4734	peptide chain release factor 2 5929774:5930682	5929774	5930682	reverse	0.970618	0	2.01762	9	not reg
MXAN_RS23805	MXAN_4904	hypothetical protein 6137967:6138782	6137967	6138782	reverse	0.868076	0	2.32597	9	not reg
MXAN_RS24805	MXAN_5105	acetylglutamate kinase 6378867:6379793	6378867	6379793	forward	0.846085	0	2.40482	9	not reg
MXAN_RS24830	MXAN_5110	N-acetyl-gamma-glutamyl-phosphate reductase 6384475:6385542	6384475	6385542	forward	0.955063	0	3.2187	9	not reg
MXAN_RS24925	MXAN_5129	hydrolase 6406613:6408601	6406613	6408601	forward	0.863679	0	2.42511	9	not reg
MXAN_RS25260	MXAN_5198	L-asparaginase 1 6491020:6492081	6491020	6492081	forward	0.765369	0	3.6426	9	not reg
MXAN_RS25855	MXAN_5328	GDP-4-dehydro-6-deoxy-D-mannose reductase 6634459:6635385	6634459	6635385	forward	0.767351	0	2.50831	9	not reg
MXAN_RS26850	MXAN_5541	bifunctional cbb3-type cytochrome C oxidase subunit I/II 6889429:6891810	6889429	6891810	reverse	0.760637	0	5.60117	9	not reg
MXAN_RS26930	MXAN_5557	iron-sulfur-binding protein 6905916:6908894	6905916	6908894	reverse	0.826652	0	4.93459	9	not reg
MXAN_RS27430	MXAN_5660	aerotolerance regulator BatD 7022946:7024820	7022946	7024820	reverse	0.793613	0	2.01756	9	not reg
MXAN_RS27550	MXAN_5684	penicillin-binding protein activator LpoB 7047514:7048122	7047514	7048122	reverse	0.772218	0	2.83284	9	not reg
MXAN_RS27560	MXAN_5686	hypothetical protein 7048980:7049546	7048980	7049546	reverse	0.867643	0	3.39953	9	not reg
MXAN_RS28145	MXAN_5806	glutamate--cysteine ligase 7197318:7198655	7197318	7198655	reverse	0.88627	0	3.38721	9	not reg
MXAN_RS28525	MXAN_5883	3-ketoacyl-CoA thiolase 7301442:7302638	7301442	7302638	reverse	0.942564	0	2.56588	9	not reg
MXAN_RS28570	MXAN_5892	aldose 1-epimerase 7312409:7313257	7312409	7313257	forward	0.764986	0	2.36906	9	not reg
MXAN_RS29235	MXAN_6026	ATP-dependent Clp protease ATP-binding subunit ClpA 7455295:7457592	7455295	7457592	forward	0.926719	0	2.27198	9	not reg
MXAN_RS31400	MXAN_6482	aldo/keto reductase 7994224:7995222	7994224	7995222	forward	0.81131	0	2.47599	9	not reg
MXAN_RS31585	MXAN_6518	hypothetical protein 8039028:8039603	8039028	8039603	forward	0.733991	0	4.39554	9	not reg	sgnB
MXAN_RS31665	MXAN_6535	PTS mannose transporter subunit IID 8053570:8053989	8053570	8053989	reverse	0.786149	0	2.73909	9	not reg
MXAN_RS32010	MXAN_6613	hypothetical protein 8141850:8142485	8141850	8142485	forward	0.792484	0	4.84537	9	not reg
MXAN_RS33185	MXAN_6851	NAD+ synthetase 8402879:8404771	8402879	8404771	reverse	0.750777	0	2.00306	9	not reg
MXAN_RS34325	MXAN_7090	glutathione peroxidase 8662278:8662829	8662278	8662829	forward	0.857229	0	3.35207	9	not reg
MXAN_RS36070	MXAN_7464	ABC transporter substrate-binding protein 9088148:9091072	9088148	9091072	forward	0.846744	0	2.19255	9	not reg
MXAN_RS01910	MXAN_0391	NADP-dependent aryl-alcohol dehydrogenase 452250:453227	452250	453227	reverse	0.911898	0	3.86841	9	up1
MXAN_RS12830	MXAN_2652	thiol reductase thioredoxin 3095262:3095594	3095262	3095594	reverse	0.93954	0	3.00233	9	up1
MXAN_RS18700	MXAN_3850	general stress protein 4628841:4629302	4628841	4629302	reverse	0.96039	0	5.29288	9	up1
MXAN_RS23775	MXAN_4897	hypothetical protein 6128005:6128409	6128005	6128409	forward	0.735092	0	5.28813	9	up1
MXAN_RS28285	MXAN_5836	peptidase M3 7233069:7235021	7233069	7235021	reverse	0.949412	0	2.12689	9	up1
MXAN_RS28510	MXAN_5880	hypothetical protein 7299959:7300687	7299959	7300687	reverse	0.940068	0	2.72884	9	up1
MXAN_RS02570	MXAN_0531	aminotransferase 603538:604842	603538	604842	forward	0.708924	0	1.99035	10	down
MXAN_RS06220	MXAN_1287	hypothetical protein 1506079:1507479	1506079	1507479	forward	0.774994	0	3.40856	10	down
MXAN_RS06425	MXAN_1328	hypothetical protein 1554882:1556498	1554882	1556498	reverse	0.757862	0	2.04883	10	down
MXAN_RS06495	MXAN_1342	hypothetical protein 1575351:1576697	1575351	1576697	forward	0.916792	0	2.11656	10	down
MXAN_RS21760	MXAN_4479	serine/threonine protein kinase 5547428:5548594	5547428	5548594	forward	0.920842	0	3.62932	10	down	MXAN_4479 pkn
MXAN_RS21975	MXAN_4530	polyketide synthase 5638598:5645587	5638598	5645587	reverse	0.853736	0	2.28901	10	down	PKS
MXAN_RS33815	MXAN_6986	aldehyde dehydrogenase 8544293:8545699	8544293	8545699	reverse	0.712862	0	2.90633	10	down
MXAN_RS35670	MXAN_7371	serine/threonine protein kinase 8996954:8998273	8996954	8998273	forward	0.89739	0	4.84616	10	down	MXAN_7371 pkn
MXAN_RS36260	MXAN_7514	hypothetical protein 9137734:9139602	9137734	9139602	forward	0.896999	0	2.10503	10	down
MXAN_RS00110	MXAN_0019	tenascin-X 22471:24672	22471	24672	forward	0.756355	0	2.49603	10	not reg
MXAN_RS00135	MXAN_0024	ribonuclease R 31391:33286	31391	33286	forward	0.805892	0	2.14649	10	not reg
MXAN_RS00495	MXAN_0098	hypothetical protein 112585:114258	112585	114258	reverse	0.865216	0	3.38138	10	not reg
MXAN_RS00530	MXAN_0106	hypothetical protein 121790:123724	121790	123724	forward	0.815775	0	3.852	10	not reg
MXAN_RS00745	MXAN_0151	SAM-dependent methyltransferase 187417:188298	187417	188298	reverse	0.818122	0	2.14655	10	not reg
MXAN_RS00865	MXAN_0175	formate--tetrahydrofolate ligase 210960:212615	210960	212615	reverse	0.735253	0	2.39271	10	not reg
MXAN_RS01275	MXAN_0260	potassium transporter 307792:309939	307792	309939	forward	0.788671	0	2.08484	10	not reg
MXAN_RS01560	MXAN_0318	adenosylmethionine--8-amino-7-oxononanoate aminotransferase BioA 374231:375562	374231	375562	forward	0.777347	0	3.02285	10	not reg
MXAN_RS01710	MXAN_0349	hypothetical protein 410066:410857	410066	410857	forward	0.864913	0	3.35388	10	not reg
MXAN_RS01715	MXAN_0350	hypothetical protein 411511:412500	411511	412500	forward	0.888115	0	2.05205	10	not reg
MXAN_RS01925	MXAN_0395	glutamate-1-semialdehyde 2,1-aminomutase 455680:456975	455680	456975	forward	0.889258	0	2.06157	10	not reg
MXAN_RS02055	MXAN_0422	acyl-CoA dehydrogenase 481980:483794	481980	483794	reverse	0.729271	0	2.48874	10	not reg
MXAN_RS02175	MXAN_0446	hypothetical protein 508945:510342	508945	510342	forward	0.721797	0	1.98611	10	not reg
MXAN_RS02585	MXAN_0534	hypothetical protein 607572:609095	607572	609095	forward	0.768043	0	2.96763	10	not reg
MXAN_RS02640	MXAN_0544	hypothetical protein 626500:628521	626500	628521	reverse	0.83669	0	2.01732	10	not reg
MXAN_RS02765	MXAN_0569	hypothetical protein 654804:656615	654804	656615	forward	0.851967	0	2.21814	10	not reg
MXAN_RS02920	MXAN_0602	cytochrome oxidase assembly protein 694361:695332	694361	695332	reverse	0.779201	0	2.44065	10	not reg
MXAN_RS03000	MXAN_0618	dihydroxyacetone kinase 716019:717719	716019	717719	forward	0.865754	0	2.50591	10	not reg
MXAN_RS03040	MXAN_0626	aldehyde dehydrogenase 724449:725900	724449	725900	reverse	0.717274	0	2.24117	10	not reg
MXAN_RS03955	MXAN_0821	biopolymer transporter TonB 936037:938799	936037	938799	forward	0.917699	0	2.1584	10	not reg
MXAN_RS04670	MXAN_0971	aspartate kinase 1120623:1123118	1120623	1123118	reverse	0.8194	0	3.46742	10	not reg
MXAN_RS05385	MXAN_1119	rhomboid family intramembrane serine protease 1300756:1302783	1300756	1302783	reverse	0.787507	0	2.42375	10	not reg
MXAN_RS05390	MXAN_1120	hypothetical protein 1302823:1304298	1302823	1304298	reverse	0.827661	0	3.14061	10	not reg
MXAN_RS05565	MXAN_1155	Fe-S cluster assembly protein SufD 1345985:1347325	1345985	1347325	forward	0.880028	0	2.35889	10	not reg
MXAN_RS05570	MXAN_1156	cysteine desulfurase 1347322:1348545	1347322	1348545	forward	0.841048	0	2.14635	10	not reg
MXAN_RS05675	MXAN_1178	peptidylprolyl isomerase 1370885:1372117	1370885	1372117	forward	0.708368	0	2.06872	10	not reg
MXAN_RS05800	MXAN_1203	hypothetical protein 1409225:1411234	1409225	1411234	reverse	0.763617	0	2.32295	10	not reg
MXAN_RS06035	MXAN_1249	two-component sensor histidine kinase 1461842:1463335	1461842	1463335	reverse	0.874273	0	2.21579	10	not reg	sasS
MXAN_RS06300	MXAN_1302	hypothetical protein 1528290:1529291	1528290	1529291	forward	0.814945	0	1.96019	10	not reg
MXAN_RS06695	MXAN_1381	peptidase M3 1620674:1622635	1620674	1622635	reverse	0.744339	0	2.42608	10	not reg
MXAN_RS07120	MXAN_1467	serine/threonine protein kinase 1727666:1729618	1727666	1729618	forward	0.882419	0	6.23823	10	not reg	pkn1
MXAN_RS07875	MXAN_1620	DNA polymerase II 1921184:1923598	1921184	1923598	forward	0.736048	0	2.25175	10	not reg
MXAN_RS08475	MXAN_1746	GntR family transcriptional regulator 2071622:2073118	2071622	2073118	reverse	0.813235	0	2.0589	10	not reg
MXAN_RS08875	MXAN_1835	hypothetical protein 2159527:2161437	2159527	2161437	reverse	0.745867	0	2.82229	10	not reg
MXAN_RS09125	MXAN_1883	hypothetical protein 2207623:2210826	2207623	2210826	forward	0.703811	0	2.92471	10	not reg
MXAN_RS09425	MXAN_1943	amine oxidase 2277895:2279208	2277895	2279208	forward	0.91298	0	2.47924	10	not reg
MXAN_RS09980	MXAN_2056	pantoate--beta-alanine ligase 2387815:2388693	2387815	2388693	forward	0.714452	0	2.61942	10	not reg
MXAN_RS11600	MXAN_2399	serine/threonine protein kinase 2790555:2792618	2790555	2792618	forward	0.849045	0	2.32509	10	not reg	MXAN_2399 pkn
MXAN_RS11630	MXAN_2405	peptide transporter 2797053:2798948	2797053	2798948	forward	0.749749	0	2.63268	10	not reg
MXAN_RS11805	MXAN_2440	hypothetical protein 2846494:2848716	2846494	2848716	forward	0.798638	0	2.84562	10	not reg
MXAN_RS11945	MXAN_2469	hypothetical protein 2873664:2875355	2873664	2875355	reverse	0.744149	0	2.14005	10	not reg
MXAN_RS12390	MXAN_2563	hypothetical protein 2982369:2984201	2982369	2984201	forward	0.759402	0	2.03432	10	not reg
MXAN_RS13010	MXAN_2686	hybrid sensor histidine kinase/response regulator 3133153:3135699	3133153	3135699	forward	0.807629	0	2.49121	10	not reg
MXAN_RS13265	MXAN_2738	protein kinase 3188249:3191365	3188249	3191365	reverse	0.826662	0	2.14002	10	not reg	MXAN_2738 pnk
MXAN_RS13360	MXAN_2757	phosphoesterase 3211193:3212938	3211193	3212938	reverse	0.771674	0	2.6744	10	not reg
MXAN_RS13565	MXAN_2799	mechanosensitive ion channel protein MscS 3266784:3268307	3266784	3268307	reverse	0.814973	0	2.4941	10	not reg
MXAN_RS13915	MXAN_2873	gluconolaconase 3351688:3353337	3351688	3353337	forward	0.746901	0	2.48672	10	not reg
MXAN_RS13950	MXAN_2880	sphingosine-1-phosphate lyase 3363088:3364617	3363088	3364617	forward	0.788163	0	2.09274	10	not reg
MXAN_RS14120	MXAN_2915	gliding motility protein 3412771:3415611	3412771	3415611	forward	0.724478	0	2.18894	10	not reg
MXAN_RS14430	MXAN_2979	hypothetical protein 3493368:3494330	3493368	3494330	forward	0.862826	0	2.33321	10	not reg
MXAN_RS15020	MXAN_3099	serine/threonine protein kinase 3628701:3631007	3628701	3631007	forward	0.813084	0	2.38646	10	not reg	MXAN_3099 pkn
MXAN_RS15230	MXAN_3143	xanthine dehydrogenase 3679461:3683282	3679461	3683282	reverse	0.73308	0	2.02943	10	not reg
MXAN_RS16515	MXAN_3409	threonine synthase 3961949:3963289	3961949	3963289	forward	0.815023	0	3.01498	10	not reg
MXAN_RS17090	MXAN_3527	isochorismate synthase 4107164:4108474	4107164	4108474	forward	0.807172	0	2.52039	10	not reg
MXAN_RS17125	MXAN_3533	PheA/TfdB family FAD-binding monooxygenase 4115407:4117032	4115407	4117032	forward	0.895246	0	2.48029	10	not reg
MXAN_RS17250	MXAN_3558	lipid II flippase MurJ 4141864:4143561	4141864	4143561	forward	0.706527	0	2.38081	10	not reg
MXAN_RS17395	MXAN_3586	hypothetical protein 4182556:4183479	4182556	4183479	forward	0.745273	0	2.57528	10	not reg
MXAN_RS17605	MXAN_3630	polyketide synthase 4256301:4259360	4256301	4259360	reverse	0.738127	0	2.30626	10	not reg	PKS
MXAN_RS17735	MXAN_3656	hypothetical protein 4363850:4367236	4363850	4367236	reverse	0.777587	0	2.35245	10	not reg
MXAN_RS18305	MXAN_3773	permease 4489837:4492257	4489837	4492257	forward	0.825361	0	2.50671	10	not reg
MXAN_RS18370	MXAN_3786	VWA domain-containing protein 4551006:4552403	4551006	4552403	reverse	0.769592	0	2.09543	10	not reg
MXAN_RS18550	MXAN_3821	choline dehydrogenase 4590230:4591804	4590230	4591804	reverse	0.886284	0	2.72798	10	not reg
MXAN_RS18635	MXAN_3837	cyclic nucleotide-binding protein 4612120:4614267	4612120	4614267	reverse	0.806039	0	2.41006	10	not reg
MXAN_RS18895	MXAN_3889	hypothetical protein 4674883:4676535	4674883	4676535	reverse	0.750587	0	3.00667	10	not reg
MXAN_RS19110	MXAN_3932	polyketide synthase 4730911:4740024	4730911	4740024	reverse	0.789379	0	2.08749	10	not reg	taP PKS/NRPS
MXAN_RS19115	MXAN_3933	polyketide synthase 4740017:4755334	4740017	4755334	reverse	0.916399	0	2.15234	10	not reg	taO (PKS/NRPS
MXAN_RS19130	MXAN_3936	polyketide synthase 4783781:4790329	4783781	4790329	reverse	0.737778	0	1.95099	10	not reg	taL (PKS/NRPS
MXAN_RS19140	MXAN_3938	polyketide synthase 4791436:4797702	4791436	4797702	reverse	0.803973	0	2.41428	10	not reg	tal (PKS/NRPS
MXAN_RS19615	MXAN_4034	lytic transglycosylase 4941959:4944094	4941959	4944094	forward	0.797285	0	2.44761	10	not reg
MXAN_RS19845	MXAN_4081	DEAD/DEAH box helicase 5026443:5027948	5026443	5027948	reverse	0.701256	0	2.12871	10	not reg
MXAN_RS20245	MXAN_4170	hypothetical protein 5120154:5121956	5120154	5121956	reverse	0.807851	0	2.875	10	not reg
MXAN_RS20600	MXAN_4243	hypothetical protein 5202267:5204183	5202267	5204183	forward	0.882267	0	3.56186	10	not reg
MXAN_RS20980	MXAN_4323	hypothetical protein 5321762:5323054	5321762	5323054	reverse	0.811574	0	2.57196	10	not reg
MXAN_RS21340	MXAN_4396	hypothetical protein 5399832:5402801	5399832	5402801	reverse	0.71458	0	2.38252	10	not reg
MXAN_RS21435	MXAN_4412	hypothetical protein 5446910:5448223	5446910	5448223	forward	0.971942	0	3.61305	10	not reg
MXAN_RS21445	MXAN_4414	non-ribosomal peptide synthetase 5449706:5461426	5449706	5461426	forward	0.798764	0	3.2711	10	not reg	NRPS/PKS
MXAN_RS21665	MXAN_4461	response regulator 5523579:5524841	5523579	5524841	reverse	0.809403	0	1.97235	10	not reg	romR
MXAN_RS21830	MXAN_4495	tail protein 5565484:5565939	5565484	5565939	forward	0.836194	0	4.88838	10	not reg
MXAN_RS21835	MXAN_4496	hypothetical protein 5565968:5567539	5565968	5567539	forward	0.913869	0	3.08729	10	not reg
MXAN_RS21860	MXAN_4502	hypothetical protein 5571239:5572846	5571239	5572846	forward	0.895032	0	2.6511	10	not reg
MXAN_RS21870	MXAN_4504	putative baseplate assembly protein 5573256:5575598	5573256	5575598	forward	0.809993	0	3.00934	10	not reg
MXAN_RS21875	MXAN_4505	tail protein 5575598:5578018	5575598	5578018	forward	0.847201	0	2.43389	10	not reg
MXAN_RS21890	MXAN_4508	hypothetical protein 5580829:5585349	5580829	5585349	forward	0.837195	0	2.43534	10	not reg
MXAN_RS22175	MXAN_4571	phosphoenolpyruvate carboxylase 5703279:5705948	5703279	5705948	reverse	0.701614	0	2.16134	10	not reg
MXAN_RS22635	MXAN_4662	RNA polymerase sigma factor 5846306:5846977	5846306	5846977	reverse	0.896946	0	2.70171	10	not reg
MXAN_RS22920	MXAN_4718	lipid-A-disaccharide synthase 5913292:5914443	5913292	5914443	forward	0.792615	0	2.32518	10	not reg
MXAN_RS23410	MXAN_4816	thiol:disulfide interchange protein 6026252:6026809	6026252	6026809	forward	0.879348	0	3.24364	10	not reg
MXAN_RS23505	MXAN_4838	amidase 6053772:6055445	6053772	6055445	reverse	0.71748	0	2.26023	10	not reg
MXAN_RS23900	MXAN_4924	hypothetical protein 6158070:6159626	6158070	6159626	reverse	0.75842	0	2.1426	10	not reg
MXAN_RS23945	MXAN_4931	hypothetical protein 6167224:6169209	6167224	6169209	reverse	0.767259	0	2.35491	10	not reg
MXAN_RS24110	MXAN_4965	hypothetical protein 6209892:6211127	6209892	6211127	reverse	0.778327	0	3.36429	10	not reg
MXAN_RS24390	MXAN_5021	type 2 isopentenyl-diphosphate Delta-isomerase 6276084:6277142	6276084	6277142	reverse	0.830496	0	2.0774	10	not reg	MXAN_5021
MXAN_RS24465	MXAN_5036	hypothetical protein 6297323:6298648	6297323	6298648	reverse	0.915435	0	2.00782	10	not reg
MXAN_RS24770	MXAN_5098	hypothetical protein 6371699:6373918	6371699	6373918	forward	0.737273	0	2.40119	10	not reg
MXAN_RS24890	MXAN_5122	spermidine synthase 6396920:6399796	6396920	6399796	reverse	0.823184	0	2.27353	10	not reg
MXAN_RS25040	MXAN_5153	sigma-54-dependent Fis family transcriptional regulator 6436937:6438433	6436937	6438433	forward	0.86772	0	2.03721	10	not reg	crdA (nla26)
MXAN_RS25830	MXAN_5323	molecular chaperone DnaK 6626785:6629562	6626785	6629562	forward	0.747507	0	2.94031	10	not reg
MXAN_RS25845	MXAN_5326	phytase 6632091:6633341	6632091	6633341	reverse	0.74057	0	2.50924	10	not reg
MXAN_RS26015	MXAN_5361	bifunctional metallophosphatase/5'-nucleotidase 6674228:6675838	6674228	6675838	forward	0.851569	0	2.70842	10	not reg
MXAN_RS26150	MXAN_5389	epimerase 6709014:6710147	6709014	6710147	forward	0.721921	0	3.25591	10	not reg
MXAN_RS26195	MXAN_5400	hypothetical protein 6719618:6721291	6719618	6721291	forward	0.810497	0	4.92062	10	not reg
MXAN_RS26390	MXAN_5442	peptidase M4 family protein 6771710:6773152	6771710	6773152	forward	0.976746	0	6.39474	10	not reg
MXAN_RS26550	MXAN_5476	peptidase M16 6815045:6817795	6815045	6817795	reverse	0.816447	0	2.07328	10	not reg
MXAN_RS26705	MXAN_5507	CHAT domain-containing protein 6853702:6856629	6853702	6856629	forward	0.710466	0	2.02051	10	not reg
MXAN_RS26910	MXAN_5553	hypothetical protein 6902161:6903357	6902161	6903357	reverse	0.902152	0	7.31941	10	not reg
MXAN_RS27545	MXAN_5683	hypothetical protein 7046242:7047498	7046242	7047498	reverse	0.764945	0	2.95131	10	not reg
MXAN_RS27565	MXAN_5687	mechanosensitive ion channel protein MscS 7049668:7051326	7049668	7051326	reverse	0.84082	0	2.0358	10	not reg
MXAN_RS28300	MXAN_5839	peptidase U32 7241832:7244468	7241832	7244468	forward	0.822416	0	2.1437	10	not reg
MXAN_RS29370	MXAN_6053	two-component sensor histidine kinase 7492925:7494301	7492925	7494301	reverse	0.724528	0	2.20038	10	not reg
MXAN_RS29375	MXAN_6055	Na+/H+ antiporter NhaA 2 7495045:7496457	7495045	7496457	forward	0.781799	0	2.68392	10	not reg
MXAN_RS29790	MXAN_6144	oxidoreductase 7592710:7594158	7592710	7594158	forward	0.706539	0	2.20209	10	not reg
MXAN_RS29895	MXAN_6165	hypothetical protein 7622919:7624235	7622919	7624235	forward	0.865561	0	2.74805	10	not reg
MXAN_RS29970	MXAN_6181	ammonia channel protein 7642624:7644015	7642624	7644015	forward	0.793767	0	2.60337	10	not reg
MXAN_RS30225	MXAN_6237	hypothetical protein 7701635:7704787	7701635	7704787	reverse	0.706644	0	2.30512	10	not reg
MXAN_RS30395	MXAN_6270	hypothetical protein 7744982:7746964	7744982	7746964	forward	0.87129	0	2.04834	10	not reg
MXAN_RS30545	MXAN_6305	peptidase M50 7782138:7783565	7782138	7783565	forward	0.876996	0	2.49717	10	not reg
MXAN_RS30580	MXAN_6312	tyrosine protein kinase 7790986:7793088	7790986	7793088	forward	0.754595	0	2.19885	10	not reg	pskB8
MXAN_RS30680	MXAN_6333	hypothetical protein 7810867:7812465	7810867	7812465	reverse	0.724535	0	2.07656	10	not reg
MXAN_RS30910	MXAN_6383	metallophosphatase 7863965:7865245	7863965	7865245	forward	0.82144	0	2.55692	10	not reg
MXAN_RS31110	MXAN_6423	hypothetical protein 7918202:7923748	7918202	7923748	reverse	0.775916	0	2.55098	10	not reg
MXAN_RS31160	MXAN_6434	hypothetical protein 7937658:7938416	7937658	7938416	reverse	0.809815	0	2.59901	10	not reg
MXAN_RS31265	MXAN_6456	ABC transporter substrate-binding protein 7957815:7960961	7957815	7960961	forward	0.761418	0	2.4476	10	not reg
MXAN_RS31370	MXAN_6476	hypothetical protein 7987849:7989603	7987849	7989603	reverse	0.777805	0	2.2025	10	not reg
MXAN_RS31590	MXAN_6519	gliding motility protein 8039711:8041849	8039711	8041849	forward	0.868168	0	2.24534	10	not reg
MXAN_RS31725	MXAN_6549	sugar kinase 8066442:8067668	8066442	8067668	forward	0.80786	0	2.44232	10	not reg
MXAN_RS31785	MXAN_6561	protein kinase 8081212:8084067	8081212	8084067	reverse	0.745657	0	2.21574	10	not reg	pktC7
MXAN_RS31820	MXAN_6568	ferrichrome ABC transporter permease 8089052:8091289	8089052	8091289	reverse	0.769048	0	2.29021	10	not reg
MXAN_RS31900	MXAN_6586	histidine kinase 8111014:8113608	8111014	8113608	forward	0.842267	0	2.61101	10	not reg
MXAN_RS32450	MXAN_6702	histidine kinase 8243090:8244598	8243090	8244598	reverse	0.810482	0	2.69917	10	not reg
MXAN_RS32525	MXAN_6717	helicase 8259444:8261432	8259444	8261432	reverse	0.73769	0	1.97648	10	not reg
MXAN_RS32565	MXAN_6725	signal protein PDZ 8267406:8270255	8267406	8270255	forward	0.740529	0	2.3177	10	not reg
MXAN_RS32720	MXAN_6757	hypothetical protein 8307858:8308286	8307858	8308286	reverse	0.720147	0	4.38006	10	not reg
MXAN_RS32815	MXAN_6775	hypothetical protein 8326705:8328423	8326705	8328423	forward	0.776054	0	2.1046	10	not reg
MXAN_RS32860	MXAN_6785	potassium transporter 8335642:8337741	8335642	8337741	reverse	0.772886	0	2.90701	10	not reg
MXAN_RS33155	MXAN_6845	TonB-dependent receptor 8395600:8398230	8395600	8398230	reverse	0.710027	0	2.32375	10	not reg
MXAN_RS33205	MXAN_6855	histidine kinase 8407234:8409762	8407234	8409762	reverse	0.855652	0	2.67455	10	not reg	espC
MXAN_RS33245	MXAN_6863	general secretion pathway protein GspE 8415686:8416576	8415686	8416576	forward	0.915804	0	2.44351	10	not reg
MXAN_RS33895	MXAN_7003	two-component sensor histidine kinase 8566252:8568552	8566252	8568552	forward	0.739275	0	2.16691	10	not reg
MXAN_RS34015	MXAN_7027	PAS domain-containing sensor histidine kinase 8599992:8601470	8599992	8601470	forward	0.739489	0	2.83769	10	not reg
MXAN_RS34555	MXAN_7137	hypothetical protein 8712453:8713787	8712453	8713787	forward	0.851421	0	2.27632	10	not reg
MXAN_RS35155	MXAN_7264	CRISPR-associated helicase/endonuclease Cas3 8867872:8870112	8867872	8870112	reverse	0.729021	0	2.63411	10	not reg	dev (cas3)
MXAN_RS00295	MXAN_0056	RNA degradosome polyphosphate kinase 62304:64466	62304	64466	reverse	0.783363	0	2.20754	10	up1
MXAN_RS05725	MXAN_1188	hypothetical protein 1382609:1385056	1382609	1385056	reverse	0.723414	0	2.42908	10	up1
MXAN_RS07630	MXAN_1570	aminotransferase V 1844376:1845512	1844376	1845512	forward	0.777748	0	2.46459	10	up1
MXAN_RS12620	MXAN_2610	hypothetical protein 3042104:3045049	3042104	3045049	forward	0.760938	0	3.77644	10	up1
MXAN_RS12745	MXAN_2635	hypothetical protein 3078103:3079533	3078103	3079533	forward	0.729082	0	3.28575	10	up1
MXAN_RS35325	MXAN_7301	hypothetical protein 8916696:8917712	8916696	8917712	reverse	0.772834	0	2.46924	10	up1
MXAN_RS35985	MXAN_7444	hybrid sensor histidine kinase/response regulator 9067687:9069252	9067687	9069252	reverse	0.804326	0	2.86849	10	up1
MXAN_RS00225	MXAN_0042	hypothetical protein 49156:51831	49156	51831	reverse	0.705955	0	2.28528	10	up2
MXAN_RS02630	MXAN_0542	carbohydrate-binding protein 623563:624915	623563	624915	forward	0.767828	0	2.33795	10	up2
MXAN_RS04860	MXAN_1011	hypothetical protein 1176123:1177790	1176123	1177790	forward	0.916034	0	4.50336	10	up2
MXAN_RS07585	MXAN_1561	hypothetical protein 1834006:1835019	1834006	1835019	reverse	0.853465	0	2.70495	10	up2
MXAN_RS14410	MXAN_2975	hypothetical protein 3489060:3490220	3489060	3490220	reverse	0.864827	0	2.01914	10	up2
MXAN_RS19575	MXAN_4026	DNA mismatch repair protein MutL 4930779:4932638	4930779	4932638	reverse	0.755925	0	2.30717	10	up2
MXAN_RS22215	MXAN_4578	hypothetical protein 5715294:5716115	5715294	5716115	forward	0.789248	0	5.83155	10	up2
MXAN_RS22220	MXAN_4579	two-component sensor histidine kinase 5716370:5718484	5716370	5718484	forward	0.703618	0	2.46361	10	up2
MXAN_RS23780	MXAN_4898	hypothetical protein 6128446:6129543	6128446	6129543	forward	0.889742	0	2.51865	10	up2
MXAN_RS32120	MXAN_6636	AMP-dependent synthetase 8164932:8166710	8164932	8166710	reverse	0.935757	0	2.58053	10	up2
MXAN_RS34990	MXAN_7229	hypothetical protein 8820456:8822690	8820456	8822690	forward	0.715104	0	2.14102	10	up2
MXAN_RS02020	MXAN_0415	twitching motility protein 476067:477161	476067	477161	forward	0.876622	0	1.75462	constitutive	down
MXAN_RS02835	MXAN_0585	alpha-2-macroglobulin 668538:673256	668538	673256	forward	0.747293	0	1.88067	constitutive	down
MXAN_RS06455	MXAN_1334	thrombospondin 1564397:1565728	1564397	1565728	forward	0.903761	0	1.79638	constitutive	down
MXAN_RS06590	MXAN_1361	FHA domain-containing protein 1596600:1598171	1596600	1598171	forward	0.843967	0	1.93082	constitutive	down
MXAN_RS10985	MXAN_2273	ribosome small subunit-dependent GTPase 2637563:2638648	2637563	2638648	forward	0.785776	0	1.87626	constitutive	down
MXAN_RS13560	MXAN_2798	polyketide synthase 3260390:3266656	3260390	3266656	reverse	0.80303	0	1.75435	constitutive	down
MXAN_RS14405	MXAN_2974	hypothetical protein 3482995:3489021	3482995	3489021	forward	0.856227	0	1.84981	constitutive	down
MXAN_RS16700	MXAN_3445	hypothetical protein 4009394:4010845	4009394	4010845	reverse	0.757257	0	1.67541	constitutive	down
MXAN_RS16910	MXAN_3488	polyketide synthase 4068668:4070257	4068668	4070257	reverse	0.883219	0	1.79754	constitutive	down
MXAN_RS18320	MXAN_3776	hypothetical protein 4496418:4497065	4496418	4497065	forward	0.807507	0	1.86962	constitutive	down
MXAN_RS19240	MXAN_3958	tRNA pseudouridine synthase D 4820976:4822610	4820976	4822610	forward	0.728759	0	1.67922	constitutive	down
MXAN_RS20445	MXAN_4211	hypothetical protein 5169535:5170914	5169535	5170914	reverse	0.859576	0	1.87898	constitutive	down
MXAN_RS21175	MXAN_4362	hypothetical protein 5368051:5368311	5368051	5368311	forward	0.775113	0	1.7109	constitutive	down
MXAN_RS21300	MXAN_4388	D-lysine 5,6-aminomutase subunit alpha 5390383:5391933	5390383	5391933	reverse	0.892664	0	1.94972	constitutive	down
MXAN_RS23330	MXAN_4800	type IV secretion protein Rhs 6004071:6006335	6004071	6006335	forward	0.794365	0	1.53753	constitutive	down
MXAN_RS24500	MXAN_5043	hypothetical protein 6306921:6310277	6306921	6310277	forward	0.725747	0	1.75653	constitutive	down
MXAN_RS27320	MXAN_5637	DNA ligase (NAD(+)) LigA 7002285:7004303	7002285	7004303	forward	0.872724	0	1.71306	constitutive	down
MXAN_RS29420	MXAN_6065	tryptophan synthase subunit beta 7504183:7505388	7504183	7505388	forward	0.861341	0	1.72467	constitutive	down
MXAN_RS00700	MXAN_0142	hypothetical protein 166932:173471	166932	173471	reverse	0.891929	0	1.66144	constitutive	not reg
MXAN_RS00900	MXAN_0182	membrane assembly protein AsmA 220189:222891	220189	222891	reverse	0.857899	0	1.45524	constitutive	not reg
MXAN_RS01300	MXAN_0265	tyrosine protein kinase 314955:317732	314955	317732	reverse	0.823179	0	1.86347	constitutive	not reg
MXAN_RS02290	MXAN_0468	peptidylprolyl isomerase 531505:532473	531505	532473	reverse	0.793489	0	1.88072	constitutive	not reg
MXAN_RS03445	MXAN_0712	diguanylate cyclase 811933:817836	811933	817836	forward	0.932996	0	1.82297	constitutive	not reg	hpk37
MXAN_RS03930	MXAN_0816	hypothetical protein 930636:933026	930636	933026	forward	0.860839	0	1.91824	constitutive	not reg
MXAN_RS04250	MXAN_0886	amidohydrolase 1004071:1008723	1004071	1008723	forward	0.732419	0	1.57422	constitutive	not reg
MXAN_RS04425	MXAN_0921	2-hydroxymuconic semialdehyde dehydrogenase 1050539:1051981	1050539	1051981	reverse	0.721666	0	1.70733	constitutive	not reg
MXAN_RS04500	MXAN_0936	glutaminyl-peptide cyclotransferase 1072414:1073214	1072414	1073214	forward	0.743226	0	1.86689	constitutive	not reg
MXAN_RS04585	MXAN_0953	glucose-6-phosphate dehydrogenase 1094587:1096131	1094587	1096131	reverse	0.867983	0	1.72431	constitutive	not reg
MXAN_RS04975	MXAN_1035	polysaccharide biosynthesis protein 1209244:1210764	1209244	1210764	forward	0.749548	0	1.87064	constitutive	not reg
MXAN_RS05140	MXAN_1071	single-stranded DNA-binding protein 1247763:1248260	1247763	1248260	forward	0.923314	0	1.87869	constitutive	not reg
MXAN_RS05495	MXAN_1141	peptidase M16 1328514:1331318	1328514	1331318	reverse	0.827401	0	1.88993	constitutive	not reg
MXAN_RS05545	MXAN_1151	ethanolamine utilization protein EutJ 1341877:1343061	1341877	1343061	reverse	0.904391	0	1.87841	constitutive	not reg
MXAN_RS05665	MXAN_1176	peptidyl-prolyl cis-trans isomerase 1369030:1369776	1369030	1369776	reverse	0.720572	0	1.72369	constitutive	not reg
MXAN_RS06195	MXAN_1283	3-isopropylmalate dehydrogenase 1499048:1500118	1499048	1500118	reverse	0.707339	0	1.68674	constitutive	not reg
MXAN_RS09160	MXAN_1890	hypothetical protein 2214730:2215287	2214730	2215287	forward	0.872157	0	1.66218	constitutive	not reg
MXAN_RS09780	MXAN_2017	Lon protease 1 2346497:2348950	2346497	2348950	forward	0.905176	0	1.88005	constitutive	not reg
MXAN_RS10920	MXAN_2260	sodium:proton antiporter 2617543:2619294	2617543	2619294	forward	0.915787	0	1.85122	constitutive	not reg
MXAN_RS10990	MXAN_2274	C4-dicarboxylate ABC transporter substrate-binding protein 2638762:2640129	2638762	2640129	forward	0.711995	0	1.66726	constitutive	not reg
MXAN_RS11150	MXAN_2307	peptidoglycan-binding protein LysM 2681010:2682806	2681010	2682806	forward	0.860509	0	1.79384	constitutive	not reg
MXAN_RS11520	MXAN_2382	M18 family aminopeptidase 2768663:2770015	2768663	2770015	forward	0.849864	0	1.93243	constitutive	not reg
MXAN_RS11670	MXAN_2413	hypothetical protein 2808867:2812400	2808867	2812400	forward	0.85072	0	1.81872	constitutive	not reg
MXAN_RS11910	MXAN_2462	hypothetical protein 2863545:2864426	2863545	2864426	reverse	0.811082	0	1.5159	constitutive	not reg
MXAN_RS11995	MXAN_2479	transcription termination factor Rho 2885918:2887003	2885918	2887003	reverse	0.847196	0	1.93926	constitutive	not reg
MXAN_RS12080	MXAN_2501	sigma-54-dependent Fis family transcriptional regulator 2910288:2911928	2910288	2911928	reverse	0.73253	0	1.78861	constitutive	not reg
MXAN_RS12100	MXAN_2505	general secretion pathway protein GspK 2915163:2916530	2915163	2916530	reverse	0.869597	0	1.62843	constitutive	not reg
MXAN_RS12165	MXAN_2519		2930682	2932163		0.90062	0	1.55745	constitutive	not reg
MXAN_RS12170	MXAN_2520	FHA domain-containing protein 2932341:2934455	2932341	2934455	forward	0.873119	0	1.84329	constitutive	not reg
MXAN_RS12175	MXAN_2521	cyclic nucleotide-binding protein 2934478:2935827	2934478	2935827	forward	0.985968	0	1.57908	constitutive	not reg
MXAN_RS12360	MXAN_2557	peptidase M50 2976633:2978264	2976633	2978264	forward	0.858926	0	1.85448	constitutive	not reg
MXAN_RS12730	MXAN_2632	excinuclease ABC subunit B 3073312:3075426	3073312	3075426	forward	0.911268	0	1.50843	constitutive	not reg
MXAN_RS12735	MXAN_2633	UvrABC system protein C 3075439:3077379	3075439	3077379	forward	0.749098	0	1.43252	constitutive	not reg
MXAN_RS13250	MXAN_2735	chemotaxis protein 3185466:3187028	3185466	3187028	forward	0.759369	0	1.58591	constitutive	not reg
MXAN_RS13550	MXAN_2796	peptide synthetase 3254843:3259510	3254843	3259510	reverse	0.848706	0	1.788	constitutive	not reg
MXAN_RS14535	MXAN_3002	DNA topoisomerase I 3523663:3527367	3523663	3527367	forward	0.830552	0	1.67674	constitutive	not reg
MXAN_RS14565	MXAN_3008	gliding motility protein 3531468:3533111	3531468	3533111	forward	0.938041	0	1.6138	constitutive	not reg	aglU
MXAN_RS15060	MXAN_3107	type II/IV secretion system protein 3641054:3642841	3641054	3642841	forward	0.769686	0	1.51528	constitutive	not reg
MXAN_RS16395	MXAN_3386	aspartate aminotransferase 3935172:3936362	3935172	3936362	forward	0.809586	0	1.83537	constitutive	not reg
MXAN_RS16695	MXAN_3444	tetracycline resistance MFS efflux pump 4008167:4009381	4008167	4009381	forward	0.700887	0	1.49473	constitutive	not reg
MXAN_RS17440	MXAN_3595	phenylalanine--tRNA ligase subunit beta 4190193:4192607	4190193	4192607	forward	0.74838	0	1.73497	constitutive	not reg
MXAN_RS18005	MXAN_3712	peptidase M16 4427422:4428735	4427422	4428735	forward	0.883832	0	1.54283	constitutive	not reg
MXAN_RS18240	MXAN_3760	acyl-CoA dehydrogenase 4478003:4479148	4478003	4479148	forward	0.774112	0	1.57216	constitutive	not reg
MXAN_RS18410	MXAN_3795	acyl-CoA dehydrogenase 4562030:4563175	4562030	4563175	reverse	0.856673	0	1.82024	constitutive	not reg
MXAN_RS19160	MXAN_3942	acyltransferase 4800583:4802556	4800583	4802556	reverse	0.836439	0	1.90465	constitutive	not reg
MXAN_RS19585	MXAN_4028	acyltransferase 4933706:4935670	4933706	4935670	forward	0.915168	0	1.79981	constitutive	not reg
MXAN_RS20590	MXAN_4241	hypothetical protein 5200662:5201795	5200662	5201795	forward	0.756453	0	1.82985	constitutive	not reg
MXAN_RS21625	MXAN_4451	enolase 5511805:5513103	5511805	5513103	reverse	0.821939	0	1.88553	constitutive	not reg
MXAN_RS21660	MXAN_4460		5519595	5523515		0.97853	0	1.67387	constitutive	not reg
MXAN_RS21675	MXAN_4463	diguanylate cyclase response regulator 5525824:5527197	5525824	5527197	forward	0.707026	0	1.77066	constitutive	not reg
MXAN_RS22135	MXAN_4563	hypothetical protein 5695702:5696817	5695702	5696817	forward	0.768886	0	1.90148	constitutive	not reg
MXAN_RS22465	MXAN_4628	transglycosylase 5809880:5810566	5809880	5810566	reverse	0.778218	0	1.94429	constitutive	not reg
MXAN_RS22615	MXAN_4658	pilus biogenesis protein 5840523:5841716	5840523	5841716	reverse	0.862045	0	1.79099	constitutive	not reg
MXAN_RS23735	MXAN_4888	phosphoglucomutase, alpha-D-glucose phosphate-specific 6121233:6122870	6121233	6122870	forward	0.832742	0	1.41526	constitutive	not reg
MXAN_RS23815	MXAN_4907	peptide chain release factor 1 6140349:6141437	6140349	6141437	forward	0.879075	0	1.9083	constitutive	not reg
MXAN_RS24305	MXAN_5005	molecular chaperone HscA 6255098:6256945	6255098	6256945	forward	0.745741	0	1.76374	constitutive	not reg
MXAN_RS24570	MXAN_5058	ribonucleoside-diphosphate reductase 6333472:6334482	6333472	6334482	forward	0.745261	0	1.82408	constitutive	not reg
MXAN_RS24810	MXAN_5106	peptidase M20 6379790:6380851	6379790	6380851	forward	0.900837	0	1.94589	constitutive	not reg
MXAN_RS25265	MXAN_5199	GGDEF domain-containing protein 6492142:6493053	6492142	6493053	forward	0.92153	0	1.87248	constitutive	not reg
MXAN_RS25810	MXAN_5319	hypothetical protein 6621470:6623833	6621470	6623833	reverse	0.844419	0	1.83195	constitutive	not reg
MXAN_RS25825	MXAN_5322	molecular chaperone DnaK 6624897:6626759	6624897	6626759	forward	0.768868	0	1.59674	constitutive	not reg
MXAN_RS26110	MXAN_5380	hypothetical protein 6700811:6703711	6700811	6703711	forward	0.851547	0	1.69541	constitutive	not reg
MXAN_RS27185	MXAN_5610	penicillin-binding protein 6974382:6976400	6974382	6976400	reverse	0.900748	0	1.74202	constitutive	not reg	MXAN_5610
MXAN_RS27260	MXAN_5625	integral membrane protein 6989100:6990947	6989100	6990947	forward	0.797318	0	1.92475	constitutive	not reg
MXAN_RS27335	MXAN_5640	ribonuclease G 7005598:7008408	7005598	7008408	forward	0.903031	0	1.84151	constitutive	not reg
MXAN_RS27610	MXAN_5696	protein kinase 7061079:7063601	7061079	7063601	reverse	0.795364	0	1.631	constitutive	not reg
MXAN_RS27745	MXAN_5723	hypothetical protein 7090872:7092605	7090872	7092605	reverse	0.703608	0	1.64727	constitutive	not reg
MXAN_RS28085	MXAN_5793	hypothetical protein 7170347:7171534	7170347	7171534	forward	0.88729	0	1.59887	constitutive	not reg
MXAN_RS28110	MXAN_5798	hypothetical protein 7176861:7177700	7176861	7177700	forward	0.79385	0	1.78681	constitutive	not reg
MXAN_RS28115	MXAN_5799	type IV secretion protein Rhs 7178687:7184083	7178687	7184083	reverse	0.740191	0	1.8952	constitutive	not reg
MXAN_RS28125	MXAN_5802	alanine--tRNA ligase 7189294:7191990	7189294	7191990	forward	0.820721	0	1.57033	constitutive	not reg
MXAN_RS28270	MXAN_5831	glycogen phosphorylase 7228546:7231050	7228546	7231050	forward	0.8076	0	1.86928	constitutive	not reg
MXAN_RS28465	MXAN_5871	DEAD/DEAH box helicase 7282962:7285388	7282962	7285388	forward	0.822143	0	1.8432	constitutive	not reg
MXAN_RS28490	MXAN_5876	hypothetical protein 7290116:7296532	7290116	7296532	forward	0.856976	0	1.64663	constitutive	not reg
MXAN_RS28725	MXAN_5924	hypothetical protein 7346604:7347944	7346604	7347944	reverse	0.850943	0	1.9015	constitutive	not reg
MXAN_RS29070	MXAN_5992	peptide chain release factor 3 7417334:7418959	7417334	7418959	reverse	0.912298	0	1.80662	constitutive	not reg
MXAN_RS29365	MXAN_6052	hypothetical protein 7491352:7492809	7491352	7492809	forward	0.768622	0	1.70309	constitutive	not reg
MXAN_RS30515	MXAN_6299	pyruvate kinase 7774932:7776365	7774932	7776365	reverse	0.705419	0	1.91549	constitutive	not reg
MXAN_RS30805	MXAN_6360	hypothetical protein 7841194:7842531	7841194	7842531	forward	0.92869	0	1.83224	constitutive	not reg
MXAN_RS31440	MXAN_6490	DUF547 domain-containing protein 8000867:8001889	8000867	8001889	forward	0.77802	0	1.91251	constitutive	not reg
MXAN_RS31805	MXAN_6565	HPr kinase/phosphorylase 8086725:8087690	8086725	8087690	reverse	0.714403	0	1.65958	constitutive	not reg
MXAN_RS32050	MXAN_6621	glycoside hydrolase family 3 8150296:8151405	8150296	8151405	forward	0.905755	0	1.84639	constitutive	not reg
MXAN_RS32400	MXAN_6692	chemotaxis protein CheA 8231626:8234199	8231626	8234199	reverse	0.722771	0	1.77947	constitutive	not reg	difE
MXAN_RS32880	MXAN_6789	rod shape-determining protein 8341571:8342605	8341571	8342605	forward	0.847232	0	1.8281	constitutive	not reg	mreB
MXAN_RS33100	MXAN_6834	hypothetical protein 8384623:8386335	8384623	8386335	reverse	0.763521	0	1.91075	constitutive	not reg
MXAN_RS33680	MXAN_6958	fatty acid desaturase 8514319:8515293	8514319	8515293	reverse	0.866462	0	1.68706	constitutive	not reg
MXAN_RS34415	MXAN_7109	dienelactone hydrolase 8679214:8680044	8679214	8680044	reverse	0.759165	0	1.82788	constitutive	not reg
MXAN_RS35645	MXAN_7366	hypothetical protein 8990639:8992519	8990639	8992519	reverse	0.826504	0	1.88802	constitutive	not reg
MXAN_RS36010	MXAN_7450	glycosyl hydrolase 9073201:9075396	9073201	9075396	forward	0.836171	0	1.90126	constitutive	not reg
MXAN_RS12755	MXAN_2637	hypothetical protein 3080317:3081213	3080317	3081213	reverse	0.903723	0	1.82267	constitutive	up1
MXAN_RS15440	MXAN_3188	hypothetical protein 3734355:3735674	3734355	3735674	forward	0.71387	0	1.92107	constitutive	up1
MXAN_RS19710	MXAN_4054	ATP-dependent Clp protease ATP-binding subunit ClpX 4973606:4974883	4973606	4974883	reverse	0.907611	0	1.79064	constitutive	up1
MXAN_RS21635	MXAN_4454	cyclase 5514942:5515367	5514942	5515367	reverse	0.717225	0	1.8609	constitutive	up1
MXAN_RS21640	MXAN_4455	fructose 1,6-bisphosphatase 5515409:5516374	5515409	5516374	reverse	0.898157	0	1.69476	constitutive	up1
MXAN_RS28155	MXAN_5808	peptidase S41 7199747:7202965	7199747	7202965	forward	0.890406	0	1.57678	constitutive	up1
MXAN_RS28660	MXAN_5911	penicillin-binding protein 1A 7331702:7334275	7331702	7334275	reverse	0.859794	0	1.69514	constitutive	up1
MXAN_RS31300	MXAN_6463	4-alpha-glucanotransferase 7966698:7968248	7966698	7968248	forward	0.820835	0	1.91822	constitutive	up1
MXAN_RS33700	MXAN_6962	methyl-accepting chemotaxis protein 8519588:8522140	8519588	8522140	reverse	0.949302	0	1.44469	constitutive	up1
MXAN_RS34615	MXAN_7149	hypothetical protein 8730080:8731624	8730080	8731624	forward	0.803983	0	1.76067	constitutive	up1
MXAN_RS00335	MXAN_0064	RNA-splicing ligase RtcB 73389:74741	73389	74741	reverse	0.839278	0	1.92746	constitutive	up2
MXAN_RS11690	MXAN_2417	hypothetical protein 2814762:2820503	2814762	2820503	forward	0.763074	0	1.92261	constitutive	up2
MXAN_RS17870	MXAN_3684	trehalose synthase 4396077:4397732	4396077	4397732	reverse	0.808201	0	1.89363	constitutive	up2	treS
MXAN_RS19675	MXAN_4046	serine protein kinase 4955499:4957745	4955499	4957745	reverse	0.741598	0	1.92268	constitutive	up2
MXAN_RS21170	MXAN_4361	hypothetical protein 5367841:5368044	5367841	5368044	forward	0.7563	0	1.8255	constitutive	up2
