# Supplementary material for: Transcriptome dynamics of the Myxococcus xanthus multicellular developmental program
Source: eLife. 2019 Oct 14;8:e50374. doi: 10.7554/eLife.50374 (PMC6791715; doi:10.7554/eLife.50374)
Supplement: Figure 3—source data 6. — Only genes identified as having reliable expression patterns in both developmental and sporulation transcriptome studies (Figure 3—source data 5) were included. Spore transcriptome genes enriched or depleted in any DG were tested for significance (p<0.01) using a chi square test [as per Müller et al. (2010) generating probability (p) values that this enrichment was due to chance. Sporulation transcriptome up-, down- or not-regulated gene categories significantly over-enriched in any DGs are highlighted in yellow, genes significantly depleted from any DG category are highlighted in blue. Text in red: sporulation up-regulated genes are enriched in DGs 7 and 8. [file elife-50374-fig3-data6.xlsx]

## Sheet: Figure 3—source data 6
Figure 3—source data 6. Tally of enrichment of sporulation transcriptome genes [Müller et. al. (2010) BMC Genomics 11:264] found in each of the DGs (Figure 3B). Only genes identified as having reliable expression patterns in both developmental and sporulation transcriptome studies (Figure 3—Source data 5) were included. Spore transcriptome genes enriched or depleted in any DG were tested for sign…
tally of sporualtion transcriptome genes in each DG cluster										analysis for enrichment of all sporulation transcriptome up-regulated genes							analysis for enrichment of sporulation up1 regulated genes
cluster	total genes	missing in gly	gly included genes	down	not reg	up1	up2	total up (1 &2)		cluster	total up	not up	expected up	expected not up	pvalue		cluster	up1	not up	expected up	expected not up	pvalue
1	144	11	133	64	65	3	1	4		1	4	129	23.3223	109.678	1.05322e-05	under	1	3	130	12.5016	120.498	0.00475403	under
2	165	14	151	70	79	1	1	2		2	2	149	26.4787	124.521	1.61893e-07	under	2	1	150	14.1935	136.806	0.000233987	under
3	78	8	70	12	48	2	8	10		3	10	60	12.2749	57.7251	0.474598	under	3	2	68	6.57978	63.4202	0.0606902	under
4	143	6	137	19	79	16	23	39		4	39	98	24.0237	112.976	0.000766162	over	4	16	121	12.8776	124.122	0.360645	over
5	116	19	97	35	49	6	7	13		5	13	84	17.0095	79.9905	0.28437	under	5	6	91	9.11769	87.8823	0.278036	under
6	132	27	105	33	59	6	7	13		6	13	92	18.4123	86.5877	0.164839	under	6	6	99	9.86967	95.1303	0.195641	under
7	134	13	121	2	68	24	27	51		7	51	70	21.218	99.782	1.08081e-12	over	7	24	97	11.3736	109.626	8.37633e-05	over
8	200	19	181	8	107	48	18	66		8	66	115	31.7393	149.261	2.1312e-11	over	8	48	133	17.0134	163.987	2.96271e-15	over
9	117	14	103	38	59	6	0	6		9	6	97	18.0616	84.9384	0.00177615	under	9	6	97	9.68167	93.3183	0.213832	under
10	186	18	168	9	141	7	11	18		10	18	150	29.4597	138.54	0.020071	under	10	7	161	15.7915	152.209	0.0201114	under
																		0
total			1266	290	754	119	103	222		analysis for enrichment of sporulation up2 regulated genes							analysis for enrichment of sporualtion transcriptome down regulated genes
										cluster	up2	not up2	expected up2	expected not up2	pvalue		cluster	down	not down	expected down	expected not down	pvalue
total genes: number of genes in each cluster										1	1	132	10.8207	122.179	0.00184018	under	1	64	69	30.466	102.534	4.53538e-12	over
missing in gly: genes not found in gly data (no gene, NI (not included), NR (not reliable)										2	1	150	12.2852	138.715	0.000781504	under	2	70	81	34.5893	116.411	7.01493e-12	over
										3	8	62	5.6951	64.3049	0.313602	over	3	12	58	16.0348	53.9652	0.251147	under
signficance was determined by a chi square test (ie to see if there were more or less genes than expected by chance)										4	23	114	11.1461	125.854	0.00021184	over	4	19	118	31.3823	105.618	0.0118227	under
										5	7	90	7.89179	89.1082	0.740488	under	5	35	62	22.2196	74.7804	0.0020155	over
										6	7	98	8.54265	96.4573	0.581853	under	6	33	72	24.0521	80.9479	0.0377141	over
										7	27	94	9.84439	111.156	1.16496e-08	over	7	2	119	27.7172	93.2828	2.64552e-08	under
										8	18	163	14.7259	166.274	0.37337	over	8	8	173	41.4613	139.539	3.24848e-09	under
										9	0	103	8.37994	94.6201	0.0025254	under	9	38	65	23.594	79.406	0.000730666	over
										10	11	157	13.6682	154.332	0.451448	under	10	9	159	38.4834	129.517	6.19996e-08	under
tally including constitutive genes										analysis for enrichment of sporulation transcriptome non-regulated genes
			total genes	down	not reg	up1	up2	total up		cluster	not reg	not not reg	expected not reg	expected not not reg	pvalue
dev and spo transcriptome			122	18	89	10	5	15		1	65	68	80.7774	52.2226	0.00508699	under
total		Tally of significantly up-, down-, or not regulated sporulation genes found in each DG cluster.	1388	308	843	129	108	237		2	79	72	91.7097	59.2903	0.0341764	under
										3	48	22	42.5144	27.4856	0.179396	over
										4	79	58	83.2068	53.7932	0.461743	under
										5	49	48	58.9128	38.0872	0.0392981	under
										6	59	46	63.7716	41.2284	0.340306	under
										7	68	53	73.4892	47.5108	0.306845	under
										8	107	74	109.93	71.0699	0.655606	under
										9	59	44	62.5569	40.4431	0.472953	under
										10	141	27	102.035	65.9654	7.45818e-10	over
										constitutive	89	33	74.0965	47.9035	0.00572687	over
analysis to see if sporulation up-regulated genes were enriched in the dev fail category
total genes in both	total in fail	total up genes	up genes in fail	up genes not in fail	expected fail	expected not fail
6346	4958	809	572	237	632	177	3.35251e-07	under	total up
		456	348	108	356	100	0.365246	under	up2
		353	224	129	275	78	6.04979e-11	under	up1
