# Supplementary material for: Transcriptome dynamics of the Myxococcus xanthus multicellular developmental program
Source: eLife. 2019 Oct 14;8:e50374. doi: 10.7554/eLife.50374 (PMC6791715; doi:10.7554/eLife.50374)
Supplement: Figure 3—source data 7. — Total number indicates genes with expression profiles considered reliable in both data sets. Developmental DG1 was considered down-regulated genes, while up-regulated genes were considered all genes in DGs 2–10. Developmental constitutive genes were those whose expression level was not more than 2-fold different from vegetative cells at any time point. [file elife-50374-fig3-data7.xlsx]

## Sheet: Figure 3—source data 7
Figure 3—source data 7. Tally of genes observed in both the developmental (this study) and sporulation [Müller et. al. (2010) BMC Genomics 11:264] transcriptomes as supporting data for Figure 3C. Total number indicates genes with expression profiles considered reliable in both data sets. Developmental DG1 was considered down-regulated genes, while up-regulated genes were considered all genes in D…
total number included genes
		total constitutive	specific	down (DG1)	specific	down (DG2)	specific	up	specific
transcriptome set	developmental	122	33	133	69	151	81	1266	1048
	sporulation	843	754	308	244	308	174	237	19
number shared genes in each category
		developmental transcriptome # of genes in each DG
		constitutive	1	2	3	4	5	6	7	8	9	10
sporulation transcriptome # of genes	not regulated	89	65	79	48	79	49	59	68	107	59	141	total genes DG 2-10	689
	down	18	64	70	12	19	35	33	2	8	38	9
	UP1	10	3	1	2	16	6	6	24	48	6	7	total up1 genes	116
	UP2	5	1	1	8	23	7	7	27	18	0	11	total up2 genes	102
													total up genes	218
