# Supplementary material for: Transcriptome dynamics of the Myxococcus xanthus multicellular developmental program
Source: eLife. 2019 Oct 14;8:e50374. doi: 10.7554/eLife.50374 (PMC6791715; doi:10.7554/eLife.50374)
Supplement: Figure 11—source data 1. — Time point of maximum expression is highlighted in green when genes where previously identified to play a role in development; in yellow if these genes have been previously identified but their role in development have not been well established; and in blue if they have been first identified in this study. References for genes previously identified and shown with names here are found in Figure 3—source data 1. [file elife-50374-fig11-data1.xlsx]

## Sheet: Figure 11—source data 1
Figure 11—source data 1. Regulatory elements included in the developmental groups. Time point of maximum expression is highlighted in green when genes where previously identified to play a role in development; in yellow if these genes have been previously identified but their role in development have not been well established; and in blue if they have been first identified in this study. Referenc…
One-Component Systems
			0	6	12	24	48	72	96	Name of previously identified proteins
MXAN_RS10765	MXAN_2230	LuxR family transcriptional regulator 2570542:2571657	778.649	260.104	205.595	123.317	110.654	108.116	101.957
MXAN_RS14010	MXAN_2892	molybdenum metabolism regulator 3377883:3379238	205.177	90.158	92.9923	95.7475	81.4813	103.856	95.0873
MXAN_RS14005	MXAN_2891	molybdenum metabolism regulator 3376504:3377853	154.138	68.0084	81.5329	83.8488	69.5051	68.2887	76.1094
MXAN_RS28185	MXAN_5814	transcriptional regulator 7208471:7209148	797.393	365.816	581.342	507.936	489.987	381.795	389.733
MXAN_RS31925	MXAN_6592	MarR family transcriptional regulator 8117344:8117907	438.188	131.966	240.66	215.512	189.862	232.752	297.013
MXAN_RS20140	MXAN_4148	regulator PrtR 5095264:5096172	437.396	159.089	252.492	208.087	191.72	205.928	217.191
MXAN_RS27245	MXAN_5622	transcriptional regulator 6986642:6987592	220.007	104.937	118.666	130.07	156.838	149.026	159.15	CarD
MXAN_RS05220	MXAN_1087	MXAN_RS05220 transcriptional regulator 1267687:1268436 143.7466098028 91.3482508729 126.2642176263 112.8941194387 86.7880581329 77.7330145904 95.8845358184	143.747	91.3483	126.264	112.894	86.7881	77.733	95.8845
MXAN_RS24155	MXAN_4974	MXAN_RS24155 transcriptional regulator 6220501:6221250 146.1965247064 81.8233458759 102.9060267656 99.981533063 76.3921403647 83.8470384818 81.2396117348	146.197	81.8233	102.906	99.9815	76.3921	83.847	81.2396
MXAN_RS06010	MXAN_1244	MXAN_RS06010 TetR family transcriptional regulator 1455501:1456547 46.4536355151 488.9017826797 232.3497891732 116.4372838934 108.0368885293 140.5964256727 140.5018380734	46.4536	488.902	232.35	116.437	108.037	140.596	140.502	SasN
MXAN_RS21600	MXAN_4446	MXAN_RS21600 LexA repressor 5507020:5507688 180.9912883758 378.9347606479 303.6215238176 269.8517145534 245.9946142836 283.3255538497 241.03596158	180.991	378.935	303.622	269.852	245.995	283.326	241.036	LexA
MXAN_RS34185	MXAN_7062	MXAN_RS34185 transcriptional regulator 8638152:8638874 56.6116694042 165.058039965 208.2503589725 176.0567738879 198.5682164203 145.3602751305 151.5964344418	56.6117	165.058	208.25	176.057	198.568	145.36	151.596
MXAN_RS24075	MXAN_4958	DNA-binding protein 6202642:6204261	58.6874	66.2572	90.3068	107.06	94.7737	95.9444	98.8437
MXAN_RS24905	MXAN_5125	MXAN_RS24905 transcriptional regulator 6402563:6403309 929.2130015104 3235.0303028887 3835.6103331874 2710.7588109353 4415.2314462981 3364.1806952277 2688.9814099834	929.213	3235.03	3835.61	2710.76	4415.23	3364.18	2688.98	MrpC
MXAN_RS15770	MXAN_3256	transcriptional regulator 3809024:3809737	154.719	77.6086	64.6322	95.502	231.431	208.773	197.528
MXAN_RS27430	MXAN_5660	aerotolerance regulator BatD 7022946:7024820	67.7651	57.7728	47.971	69.2551	77.4407	83.6628	70.0259
MXAN_RS30285	MXAN_6249	Crp/Fnr family transcriptional regulator 7720726:7722123	61.7257	55.6969	39.4912	47.951	70.932	82.6518	76.4955
MXAN_RS30280	MXAN_6248	Crp/Fnr family transcriptional regulator 7719281:7720690	123.05	56.7965	58.8566	64.7356	92.8985	106.353	97.9162
MXAN_RS08475	MXAN_1746	MXAN_RS08475 GntR family transcriptional regulator 2071622:2073118 42.1636246111 55.8162671395 39.6341262913 46.0553540563 49.1053802285 68.9518071723 54.8166131252	42.1636	55.8163	39.6341	46.0554	49.1054	68.9518	54.8166
MXAN_RS07345	MXAN_1512	AraC family transcriptional regulator 1774533:1775705	102.275	71.404	79.3785	101.365	95.9097	168.447	193.754
MXAN_RS14365	MXAN_2966	MarR family transcriptional regulator 3473724:3474323	275.268	203.146	120.641	142.472	344.333	285.219	350.551
Two-component systems
Histidine Kinases
			0	6	12	24	48	72	96	Name of previously identified proteins
MXAN_RS02970	MXAN_0612	histidine kinase 707603:709774	99.7909	59.3192	40.802	45.0264	55.2647	61.2549	63.909
MXAN_RS33780	MXAN_6979	two-component sensor histidine kinase 8537161:8538471	120.88	39.5034	37.9611	52.4363	56.3938	56.3415	63.9494
MXAN_RS18500	MXAN_3812	two-component sensor histidine kinase 4580501:4581838	108.325	149.956	58.3054	49.1039	84.0107	100.372	106.046
MXAN_RS06185	MXAN_1280	histidine kinase 1495604:1496665	60.174	140.014	79.9573	74.7479	82.3669	82.4893	78.6858
MXAN_RS34885	MXAN_7206	histidine kinase 8793202:8797341	54.7899	84.7602	54.7489	50.189	55.5899	59.7981	69.2763
MXAN_RS04460	MXAN_0928	two-component sensor histidine kinase 1057351:1058352	87.7949	399.695	275.697	173.018	155.041	127.765	137.085
MXAN_RS34485	MXAN_7123	histidine kinase 8695976:8697577	39.4974	294.164	273.186	171.464	120.308	103.088	101.623
MXAN_RS30595	MXAN_6315	histidine kinase 7794916:7796814	56.3717	152.568	96.2217	75.9623	84.3422	80.9119	90.8506
MXAN_RS03555	MXAN_0736	histidine kinase 840186:842030	46.9253	240.626	223.185	163.941	174.942	141.562	136.266
MXAN_RS04875	MXAN_1014	PAS domain-containing sensor histidine kinase 1182913:1184352	44.032	117.827	82.9996	107.473	123.506	93.2983	105.098	SdeK
MXAN_RS06035	MXAN_1249	two-component sensor histidine kinase 1461842:1463335	33.2132	63.4048	38.4966	46.3639	47.9123	54.6645	63.1553	SasS
MXAN_RS01665	MXAN_0340	histidine kinase 396925:398418	39.4576	59.4437	44.2886	62.6205	156.435	93.6307	111.973
MXAN_RS33850	MXAN_6994	two-component sensor histidine kinase 8552605:8553864	29.5753	43.5401	31.3366	52.3655	113.998	89.5467	78.7752
MXAN_RS29675	MXAN_6117	PAS domain-containing sensor histidine kinase 7563441:7565138	57.8018	67.9156	52.4641	67.4004	103.534	95.0422	99.1648
MXAN_RS34015	MXAN_7027	PAS domain-containing sensor histidine kinase 8599992:8601470	56.9989	94.1597	46.3741	63.0379	100.219	85.2929	75.5288
MXAN_RS29370	MXAN_6053	two-component sensor histidine kinase 7492925:7494301	71.3271	76.4793	44.2743	60.9832	83.2384	74.2608	72.7658
MXAN_RS32450	MXAN_6702	histidine kinase 8243090:8244598	37.9954	46.3761	32.4456	46.6967	44.9157	69.3392	63.6443
MXAN_RS22220	MXAN_4579	two-component sensor histidine kinase 5716370:5718484	33.3764	67.5102	36.9519	39.3561	46.0158	58.9796	56.3621
MXAN_RS19660	MXAN_4043	histidine kinase 4953035:4953772	111.488	155.378	223.63	288.987	429.968	289.513	434.059
MXAN_RS20615	MXAN_4246	histidine kinase 5206001:5207191	78.7553	68.8027	64.738	76.7655	108.002	103.935	119.044	NmpU
MXAN_RS31900	MXAN_6586	histidine kinase 8111014:8113608	29.9104	49.9453	27.5776	35.5358	42.9756	53.3553	59.5054
MXAN_RS33895	MXAN_7003	two-component sensor histidine kinase 8566252:8568552	33.8884	62.6454	48.529	42.5812	52.3015	59.4073	66.755
MXAN_RS14710	MXAN_3036	two-component sensor histidine kinase 3562538:3564061	46.6241	191.54	134.915	133.555	162.284	152.809	199.518
Hybrid Histidine Kinases
			0	6	12	24	48	72	96	Name of previously identified proteins
MXAN_RS12925	MXAN_2670	histidine kinase 3117830:3118987	154.39	111.914	95.9947	74.7355	79.8303	88.3473	73.1123	AsgA
MXAN_RS03540	MXAN_0733	hybrid sensor histidine kinase/response regulator 833926:836871	188.651	119.614	118.502	88.2481	91.4003	103.662	94.3368	RodK
MXAN_RS32610	MXAN_6735	chemotaxis protein CheY 8278564:8285172	150.983	107.965	86.3487	81.712	80.2714	96.7536	90.0231
MXAN_RS15945	MXAN_3290	hybrid sensor histidine kinase/response regulator 3844556:3846253	170.929	278.241	199.905	103.645	135.803	153.369	170.15	Hpk8
MXAN_RS04475	MXAN_0931	histidine kinase 1061417:1063750	112.798	244.471	228.68	141.7	121.525	107.472	123.747	EspA
MXAN_RS26035	MXAN_5365	hybrid sensor histidine kinase/response regulator 6679021:6680604	59.1477	116.635	105.044	68.0793	87.1464	88.587	90.6813	HsfB
MXAN_RS33205	MXAN_6855	histidine kinase 8407234:8409762	38.6926	85.4786	58.8369	52.5501	84.1094	80.4977	77.4409	EspC
MXAN_RS12600	MXAN_2606	two-component system sensor histidine kinase/response regulator 3032327:3035239	40.4083	58.1239	43.8089	62.219	74.2741	80.7364	74.6945
MXAN_RS13010	MXAN_2686	hybrid sensor histidine kinase/response regulator 3133153:3135699	50.7795	75.1472	57.5001	45.6935	64.0317	71.4485	70.4065
MXAN_RS35985	MXAN_7444	hybrid sensor histidine kinase/response regulator 9067687:9069252	38.673	76.6902	54.4954	62.3733	88.9792	76.1398	96.1357	EpsF
Response Regulators
			0	6	12	24	48	72	96	Name of previously identified proteins
MXAN_RS14345	MXAN_2962	response regulator 3470329:3470706	557.963	287.77	588.505	523.163	296.758	246.813	242.913	CheY -like
MXAN_RS15110	MXAN_3117	DNA-binding response regulator 3654152:3654841	667.813	4904.6	7046.24	4846.72	3675.63	3025.66	5304.33	FruA
MXAN_RS02535	MXAN_0524	response regulator 590273:590734	219.881	420.632	792.928	679.693	485.334	505.322	686.805	CheY -like
MXAN_RS33715	MXAN_6965	response regulator 8524624:8525001	180.046	211.097	151.158	232.659	141.162	153.159	132.736	CheY -like
MXAN_RS32405	MXAN_6693	response regulator 8234253:8234621	517.505	298.82	522.326	540.088	382.131	333.755	262.472	DifD
MXAN_RS15560	MXAN_3213	diguanylate cyclase response regulator 3762733:3763761	45.7835	55.7682	72.1722	83.4194	200.193	90.9447	99.0802	ActA
MXAN_RS18120	MXAN_3735	diguanylate cyclase response regulator 4451655:4452611	35.1286	55.562	61.9291	69.8538	106.895	85.8259	80.2382	DmxB
MXAN_RS21665	MXAN_4461	response regulator 5523579:5524841	86.8433	90.2125	80.6095	85.9616	101.625	125.615	100.728	RomR
MXAN_RS20610	MXAN_4245	response regulator 5205313:5206026	100.09	66.7212	55.4037	74.5413	83.8362	98.3353	104.241	NmpT
Bacterial Enhancer Binding proteins
			0	6	12	24	48	72	96	Name of previously identified proteins
MXAN_RS20585	MXAN_4240	acetoacetate metabolism regulatory protein AtoC 5199163:5200578	443.594	152.662	155.183	191.773	197.751	221.42	210.943	NmpR, Nla22
MXAN_RS26030	MXAN_5364	Fis family transcriptional regulator 6677567:6679024	166.674	932.469	645.375	472.677	336.752	365.512	381.632	HsfA
MXAN_RS19655	MXAN_4042	acetoacetate metabolism regulatory protein AtoC 4951501:4952955	102.622	146.584	219.545	306.994	267.013	205.915	300.228	Nla6
MXAN_RS15565	MXAN_3214	Fis family transcriptional regulator 3763806:3765467	29.3683	50.8499	35.4398	52.7099	184.463	94.6241	91.0523	ActB
MXAN_RS25040	MXAN_5153	sigma-54-dependent Fis family transcriptional regulator 6436937:6438433	41.688	66.5394	51.2284	46.1477	62.6283	66.4894	74.8379	Nla26, CrdA
MXAN_RS07605	MXAN_1565	ATPase AAA 1837171:1838766	55.3617	50.1038	35.3902	55.3386	64.7868	79.0166	88.6102	Nla34, bEBP, No response regulator
Sigma Factors
			0	6	12	24	48	72	96	Name of previously identified proteins
MXAN_RS20135	MXAN_4147	RNA polymerase sigma24 factor 5094600:5095241	696.573	340.403	450.729	499.856	473.955	418.151	562.562	RpoE1 (ECF)
MXAN_RS11790	MXAN_2437	DNA-directed RNA polymerase sigma-70 factor 2844214:2845050	599.62	398.641	400.031	318.284	261.995	244.519	201.642	ECF
MXAN_RS12075	MXAN_2500	DNA-directed RNA polymerase sigma-70 factor 2909623:2910126	47.0823	586.351	347.978	450.254	346.853	233.175	319.778	ECF
MXAN_RS25290	MXAN_5204	RNA polymerase sigma factor RpoD 6497804:6499930	529.666	301.76	570.386	754.737	301.201	295.343	289.53	AsgC , RpoD, SigA (Sigma 70)
MXAN_RS30105	MXAN_6209	RNA polymerase sigma-C factor 7676556:7677443	150.687	1195.76	1646.7	1239.99	2358.17	1325.49	797.601	SigC
MXAN_RS05100	MXAN_1061	RNA polymerase sigma-54 factor 1238621:1240138	75.331	85.8671	95.2799	136.163	140.342	106.921	132.63	RpoN (Sigma 54)
MXAN_RS24785	MXAN_5101	RNA polymerase 6375397:6375948	70.9081	179.922	232.548	304.752	462.614	475.592	594.054	ECF
MXAN_RS14320	///	DNA-directed RNA polymerase sigma-70 factor 3465166:3465915	1322.58	656.321	941.029	1788.78	2070.04	2130.88	2659.09	ECF
MXAN_RS22635	MXAN_4662	RNA polymerase sigma factor 5846306:5846977	60.5366	88.9116	68.8095	112.908	98.5587	118.156	143.707	ECF
Serine/Threonine Protein Kinases
			0	6	12	24	48	72	96	Name of previously identified proteins
MXAN_RS05605	MXAN_1163	protein kinase 1356497:1358335	215.831	111.132	106.596	69.2208	142.982	110.433	99.4057	STPK
MXAN_RS29320	MXAN_6043	serine/threonine protein kinase 7478793:7480430	115.026	114.007	85.7621	50.4865	75.7973	77.5471	75.4706	STPK
MXAN_RS02980	MXAN_0614	serine/threonine protein kinase 711993:713402	34.8058	290.908	148.935	118.505	160.226	102.166	117.483	STPK
MXAN_RS15415	MXAN_3183	protein kinase 3730998:3732152	61.621	243.243	194.497	155.507	117.525	100.092	93.849	PseudoK
MXAN_RS10520	MXAN_2177	protein kinase 2518119:2519336	51.4998	271.836	256.414	172.414	128.251	102.107	84.1963	PseudoK
MXAN_RS12980	MXAN_2680	protein kinase 3126214:3128271	79.8621	198.151	163.365	116.504	145.367	131.617	118.88	PskA12 (STPK)
MXAN_RS05955	MXAN_1234	protein kinase 1447087:1448301	94.0805	544.62	648.557	402.265	346.505	255.52	200.043	Pdd3 (PseudoK)
MXAN_RS23520	MXAN_4841	protein kinase 6058815:6060029	106.071	583.015	717.426	505.51	338.02	200.798	169.484	PseudoK
MXAN_RS22835	MXAN_4700	protein kinase 5888844:5891669	144.765	163.962	167.07	114.283	102.55	129.939	97.9495	STPK
MXAN_RS31495	MXAN_6500	serine/threonine protein kinase 8013331:8015391	40.3311	53.2562	40.068	48.3693	147.401	91.8423	87.0177	PktA1 (STPK)
MXAN_RS07120	MXAN_1467	serine/threonine protein kinase 1727666:1729618	34.2139	49.064	20.9886	41.9499	109.887	77.2685	73.3319	Pkn1 (STPK)
MXAN_RS35670	MXAN_7371	serine/threonine protein kinase 8996954:8998273	34.0752	77.4027	56.4683	64.5787	120.922	145.211	132.91	PseudoK
MXAN_RS13265	MXAN_2738	protein kinase 3188249:3191365	36.1691	45.0185	30.9658	39.4929	41.1222	58.8429	58.081	STPK
MXAN_RS21215	MXAN_4371	serine/threonine protein kinase 5377079:5378248	38.7187	120.82	106.03	121.403	174.214	165.469	200.996	PseudoK
MXAN_RS03500	MXAN_0724	serine/threonine protein kinase 826731:827777	36.0221	88.6638	73.5913	79.1439	104.022	97.2494	113.828	PseudoK
MXAN_RS04230	MXAN_0882	serine/threonine protein kinase 999393:1000886	71.8285	87.7919	70.6881	99.0053	157.534	102.197	168.884	STPK
MXAN_RS07665	MXAN_1577	serine/threonine protein kinase 1852019:1853215	362.402	119.823	149.54	198.374	353.272	296.83	379.357	STPK
MXAN_RS21760	MXAN_4479	serine/threonine protein kinase 5547428:5548594	41.0898	76.4308	61.6854	69.1226	103.903	126.533	147.605	STPK
MXAN_RS11600	MXAN_2399	serine/threonine protein kinase 2790555:2792618	31.4801	55.3653	31.5293	45.6423	64.4735	65.9684	68.6086	STPK
MXAN_RS15020	MXAN_3099	serine/threonine protein kinase 3628701:3631007	34.6403	57.1927	32.8534	45.1666	52.6795	59.23	69.2359	STPK
MXAN_RS30580	MXAN_6312	tyrosine protein kinase 7790986:7793088	32.585	53.4584	33.4188	41.9691	50.8054	48.851	65.0294	PskB8 (STPK)
MXAN_RS31785	MXAN_6561	protein kinase 8081212:8084067	31.9256	48.6549	28.9242	38.7558	41.3888	55.3966	58.4838	PktC7 (STPK)
Other regulators
			0	6	12	24	48	72	96	Name of previously identified proteins
MXAN_RS15515	MXAN_3204	GTP pyrophosphokinase 3752613:3754832	119.235	78.6912	75.5581	63.1471	87.2846	92.7406	86.4857	RelA
MXAN_RS06255	MXAN_1294	SDR family oxidoreductase 1520199:1520888	44.9537	124.357	65.302	68.0137	164.619	121.037	150.565	CsgA
